# Supplementary material for: Machine learning-driven multifunctional peptide engineering for sustained ocular drug delivery
Source: Nat Commun. 2023 May 2;14:2509. doi: 10.1038/s41467-023-38056-w (PMC10154330; doi:10.1038/s41467-023-38056-w)
Supplement: Supplementary file 4 — Supplementary Data 1 [file 41467_2023_38056_MOESM4_ESM.xlsx]

## Sheet: 1_mb_pilot_peptide_array_ml_inp
	weight	Tiny	Small	Aliphatic	Aromatic	NonPolar	Polar	Charged	Basic	Acidic	pI.value	hydrophobicity.value	net.charge	boman.index	A	R	N	D	C	E	Q	G	H	I	L	K	M	F	P	S	T	W	Y_tyrosine	V	AA	RA	NA_dipeptide	DA	CA	EA	QA	GA	HA	IA	LA	KA	MA	FA	PA
AEFAFNF	844.922	28.571	42.857	28.571	42.857	71.429	28.571	14.286	0	14.286	3.84997	0.714286	-1.02285	0.127143	0.285714	0	0.142857	0	0	0.142857	0	0	0	0	0	0	0	0.428571	0	0	0	0	0	0	0	0	0	0	0	0	0	0	0	0	0	0	0	0.166667	0
AEWSTHNDGGQQASY	1650.64	46.667	60	13.333	20	40	60	20	6.667	13.333	4.18115	-1.49333	-1.7826	2.63933	0.133333	0	0.0666667	0.0666667	0	0.0666667	0.133333	0.133333	0.0666667	0	0	0	0	0	0	0.133333	0.0666667	0.0666667	0.0666667	0	0	0	0	0	0	0	0.0714286	0	0	0	0	0	0	0	0
AFWWCKKAEPTSMWP	1868.2	33.333	46.667	13.333	26.667	66.667	33.333	20	13.333	6.667	8.54052	-0.526667	0.946182	0.444	0.133333	0	0	0	0.0666667	0.0666667	0	0	0	0	0	0.133333	0.0666667	0.0666667	0.133333	0.0666667	0.0666667	0.2	0	0	0	0	0	0	0	0	0	0	0	0	0	0.0714286	0	0	0
AGNSLDWRDCHESCM	1723.87	40	60	13.333	13.333	46.667	53.333	33.333	13.333	20	4.36598	-0.806667	-1.84232	2.824	0.0666667	0.0666667	0.0666667	0.133333	0.133333	0.0666667	0	0.0666667	0.0666667	0	0.0666667	0	0.0666667	0	0	0.133333	0	0.0666667	0	0	0	0	0	0	0	0	0	0	0	0	0	0	0	0	0
AKAAYIKQSAHNVIE	1642.88	33.333	46.667	46.667	13.333	53.333	46.667	26.667	20	6.667	9.25846	-0.213333	1.21629	1.14467	0.266667	0	0.0666667	0	0	0.0666667	0.0666667	0	0.0666667	0.133333	0	0.133333	0	0	0	0.0666667	0	0	0.0666667	0.0666667	0.0714286	0	0	0	0	0	0	0	0	0	0	0.0714286	0	0	0
APPYTAY	781.863	42.857	71.429	28.571	28.571	85.714	14.286	0	0	0	6.08659	-0.414286	-0.0256928	-0.11	0.285714	0	0	0	0	0	0	0	0	0	0	0	0	0	0.285714	0	0.142857	0	0.285714	0	0	0	0	0	0	0	0	0	0	0	0	0	0	0	0
AVSTKLKQMWPHADA	1682.96	33.333	53.333	33.333	13.333	53.333	46.667	26.667	20	6.667	9.53938	-0.446667	1.21662	1.128	0.2	0	0	0.0666667	0	0	0.0666667	0	0.0666667	0	0.0666667	0.133333	0.0666667	0	0.0666667	0.0666667	0.0666667	0.0666667	0	0.0666667	0	0	0	0.0714286	0	0	0	0	0.0714286	0	0	0	0	0	0
CDSPWRQFYFTIYTN	1941.15	26.667	46.667	6.667	33.333	53.333	46.667	13.333	6.667	6.667	6.15514	-0.646667	-0.0555557	2.01	0	0.0666667	0.0666667	0.0666667	0.0666667	0	0.0666667	0	0	0.0666667	0	0	0	0.133333	0.0666667	0.0666667	0.133333	0.0666667	0.133333	0	0	0	0	0	0	0	0	0	0	0	0	0	0	0	0
CNENQKGKHTYFALG	1709.9	33.333	46.667	13.333	20	46.667	53.333	26.667	20	6.667	8.52628	-1.12667	1.18564	2.082	0.0666667	0	0.133333	0	0.0666667	0.0666667	0.0666667	0.133333	0.0666667	0	0.0666667	0.133333	0	0.0666667	0	0	0.0666667	0	0.0666667	0	0	0	0	0	0	0	0	0	0	0	0	0	0	0.0714286	0
CNYTYARMLFLRLLD	1892.26	20	33.333	33.333	20	66.667	33.333	20	13.333	6.667	8.50649	0.326667	0.944441	1.33	0.0666667	0.133333	0.0666667	0.0666667	0.0666667	0	0	0	0	0	0.266667	0	0.0666667	0.0666667	0	0	0.0666667	0	0.133333	0	0	0	0	0	0	0	0	0	0	0	0	0	0	0	0
DAISRTKLYEWWKDQ	1939.16	20	33.333	20	20	40	60	40	20	20	6.54749	-1.38667	-0.0223745	3.04067	0.0666667	0.0666667	0	0.133333	0	0.0666667	0.0666667	0	0	0.0666667	0.0666667	0.133333	0	0	0	0.0666667	0.0666667	0.133333	0.0666667	0	0	0	0	0.0714286	0	0	0	0	0	0	0	0	0	0	0
DDIVYTYSWTRECDL	1879.03	26.667	53.333	20	20	46.667	53.333	33.333	6.667	26.667	3.69898	-0.613333	-3.05271	2.61467	0	0.0666667	0	0.2	0.0666667	0.0666667	0	0	0	0.0666667	0.0666667	0	0	0	0	0.0666667	0.133333	0.0666667	0.133333	0.0666667	0	0	0	0	0	0	0	0	0	0	0	0	0	0	0
DVVQEQHKFNASSAG	1616.71	33.333	60	26.667	13.333	40	60	26.667	13.333	13.333	5.45428	-0.786667	-0.78196	2.30933	0.133333	0	0.0666667	0.0666667	0	0.0666667	0.133333	0.0666667	0.0666667	0	0	0.0666667	0	0.0666667	0	0.133333	0	0	0	0.133333	0	0	0.0714286	0	0	0	0	0	0	0	0	0	0	0	0
DWNVAEICFSPQHHP	1779.95	20	53.333	20	26.667	53.333	46.667	26.667	13.333	13.333	5.29488	-0.633333	-1.5722	1.538	0.0666667	0	0.0666667	0.0666667	0.0666667	0.0666667	0.0666667	0	0.133333	0.0666667	0	0	0	0.0666667	0.133333	0.0666667	0	0.0666667	0	0.0666667	0	0	0	0	0	0	0	0	0	0	0	0	0	0	0
ECNHKMKLREWWCAG	1891.21	26.667	33.333	13.333	20	53.333	46.667	40	26.667	13.333	8.23957	-1.04667	1.15704	2.24667	0.0666667	0.0666667	0.0666667	0	0.133333	0.133333	0	0.0666667	0.0666667	0	0.0666667	0.133333	0.0666667	0	0	0	0	0.133333	0	0	0	0	0	0	0.0714286	0	0	0	0	0	0	0	0	0	0
ECTDEDKMTNEKENK	1813.93	20	46.667	0	0	13.333	86.667	60	20	40	4.10365	-2.44667	-3.04862	5.07467	0	0	0.133333	0.133333	0.0666667	0.266667	0	0	0	0	0	0.2	0.0666667	0	0	0	0.133333	0	0	0	0	0	0	0	0	0	0	0	0	0	0	0	0	0	0
EEHTCTCAIIDNTIL	1675.89	40	53.333	33.333	6.667	46.667	53.333	26.667	6.667	20	3.92629	0.32	-2.84185	1.15333	0.0666667	0	0.0666667	0.0666667	0.133333	0.133333	0	0	0.0666667	0.2	0.0666667	0	0	0	0	0	0.2	0	0	0	0	0	0	0	0.0714286	0	0	0	0	0	0	0	0	0	0
EFGTRHMRHR	1326.5	20	20	0	30	30	70	60	50	10	12.1992	-1.98	2.45765	5.719	0	0.3	0	0	0	0.1	0	0.1	0.2	0	0	0	0.1	0.1	0	0	0.1	0	0	0	0	0	0	0	0	0	0	0	0	0	0	0	0	0	0
ELEIAFKSRAGQSVH	1671.87	33.333	40	33.333	13.333	46.667	53.333	33.333	20	13.333	7.55074	-0.346667	0.218501	1.978	0.133333	0.0666667	0	0	0	0.133333	0.0666667	0.0666667	0.0666667	0.0666667	0.0666667	0.0666667	0	0.0666667	0	0.133333	0	0	0	0.0666667	0	0.0714286	0	0	0	0	0	0	0	0.0714286	0	0	0	0	0
EMDGRPPYCPPRLTE	1761	20	53.333	6.667	6.667	60	40	33.333	13.333	20	4.42634	-1.34	-1.05225	3.02667	0	0.133333	0	0.0666667	0.0666667	0.133333	0	0.0666667	0	0	0.0666667	0	0.0666667	0	0.266667	0	0.0666667	0	0.0666667	0	0	0	0	0	0	0	0	0	0	0	0	0	0	0	0
ENCRLFMSEIFAQNK	1830.11	20	33.333	20	13.333	46.667	53.333	26.667	13.333	13.333	6.35514	-0.44	-0.0524058	2.338	0.0666667	0.0666667	0.133333	0	0.0666667	0.133333	0.0666667	0	0	0.0666667	0.0666667	0.0666667	0.0666667	0.133333	0	0.0666667	0	0	0	0	0	0	0	0	0	0	0	0	0	0	0	0	0	0.0714286	0
EQYNALKHPGMQSWT	1789.98	26.667	40	13.333	20	46.667	53.333	20	13.333	6.667	7.5418	-1.28667	0.216453	1.9	0.0666667	0	0.0666667	0	0	0.0666667	0.133333	0.0666667	0.0666667	0	0.0666667	0.0666667	0.0666667	0	0.0666667	0.0666667	0.0666667	0.0666667	0.0666667	0	0	0	0.0714286	0	0	0	0	0	0	0	0	0	0	0	0
FAYVRAGLVNNLQAH	1672.91	26.667	53.333	46.667	20	66.667	33.333	13.333	13.333	0	9.35116	0.286667	1.21535	0.751333	0.2	0.0666667	0.133333	0	0	0	0.0666667	0.0666667	0.0666667	0	0.133333	0	0	0.0666667	0	0	0	0	0.0666667	0.133333	0	0.0714286	0	0	0	0	0.0714286	0	0	0	0	0	0	0.0714286	0
FERRHKMMDLYRQHR	2103.45	0	6.667	6.667	26.667	33.333	66.667	60	46.667	13.333	11.3596	-1.98	3.45749	5.544	0	0.266667	0	0.0666667	0	0.0666667	0.0666667	0	0.133333	0	0.0666667	0.0666667	0.133333	0.0666667	0	0	0	0	0.0666667	0	0	0	0	0	0	0	0	0	0	0	0	0	0	0	0
FKIPMMSLYWGSRIW	1915.34	20	26.667	20	26.667	73.333	26.667	13.333	13.333	0	10.4549	0.286667	1.97494	-0.042	0	0.0666667	0	0	0	0	0	0.0666667	0	0.133333	0.0666667	0.0666667	0.133333	0.0666667	0.0666667	0.133333	0	0.133333	0.0666667	0	0	0	0	0	0	0	0	0	0	0	0	0	0	0	0
FQSAYIHGMKWEHYR	1953.21	20	20	13.333	40	53.333	46.667	33.333	26.667	6.667	9.15029	-1.03333	1.45591	2.03267	0.0666667	0.0666667	0	0	0	0.0666667	0.0666667	0.0666667	0.133333	0.0666667	0	0.0666667	0.0666667	0.0666667	0	0.0666667	0	0.0666667	0.133333	0	0	0	0	0	0	0	0	0	0	0	0	0	0	0	0
FTNFPRRVHFSEDPT	1850.02	20	53.333	6.667	26.667	40	60	33.333	20	13.333	7.55194	-1.03333	0.218192	3.482	0	0.133333	0.0666667	0.0666667	0	0.0666667	0	0	0.0666667	0	0	0	0	0.2	0.133333	0.0666667	0.133333	0	0	0.0666667	0	0	0	0	0	0	0	0	0	0	0	0	0	0	0
GIWNRRERNQVDDMC	1892.1	13.333	46.667	13.333	6.667	40	60	40	20	20	6.37932	-1.51333	-0.0519236	4.798	0	0.2	0.133333	0.133333	0.0666667	0.0666667	0.0666667	0.0666667	0	0.0666667	0	0	0.0666667	0	0	0	0	0.0666667	0	0.0666667	0	0	0	0	0	0	0	0	0	0	0	0	0	0	0
GNPINNIRFGSLTTI	1616.84	33.333	60	26.667	6.667	53.333	46.667	6.667	6.667	0	10.55	0.0333333	0.975891	1.256	0	0.0666667	0.2	0	0	0	0	0.133333	0	0.2	0.0666667	0	0	0.0666667	0.0666667	0.0666667	0.133333	0	0	0	0	0	0	0	0	0	0	0	0	0	0	0	0	0	0
GPAQMKRTFIEKYLK	1810.19	20	26.667	20	13.333	53.333	46.667	33.333	26.667	6.667	10.6365	-0.826667	2.97588	1.914	0.0666667	0.0666667	0	0	0	0.0666667	0.0666667	0.0666667	0	0.0666667	0.0666667	0.2	0.0666667	0.0666667	0.0666667	0	0.0666667	0	0.0666667	0	0	0	0	0	0	0	0	0	0	0	0	0	0	0	0.0714286
GQCACLLDEYGKGSG	1500.66	53.333	60	20	6.667	66.667	33.333	20	6.667	13.333	4.18434	-0.246667	-1.08431	0.812667	0.0666667	0	0	0.0666667	0.133333	0.0666667	0.0666667	0.266667	0	0	0.133333	0.0666667	0	0	0	0.0666667	0	0	0.0666667	0	0	0	0	0	0.0714286	0	0	0	0	0	0	0	0	0	0
GSADQIIGEWMSQWP	1704.87	33.333	46.667	20	13.333	60	40	13.333	0	13.333	3.55006	-0.473333	-2.02205	0.858	0.0666667	0	0	0.0666667	0	0.0666667	0.133333	0.133333	0	0.133333	0	0	0.0666667	0	0.0666667	0.133333	0	0.133333	0	0	0	0	0	0	0	0	0	0	0	0	0	0	0	0	0
GSFTPLATELQQRML	1691.96	33.333	40	26.667	6.667	53.333	46.667	13.333	6.667	6.667	6.41014	-0.0866667	-0.0228512	1.234	0.0666667	0.0666667	0	0	0	0.0666667	0.133333	0.0666667	0	0	0.2	0	0.0666667	0.0666667	0.0666667	0.0666667	0.133333	0	0	0	0	0	0	0	0	0	0	0	0	0	0.0714286	0	0	0	0
GVHDWCKPRQSYSGI	1732.93	33.333	53.333	13.333	20	53.333	46.667	26.667	20	6.667	8.53049	-0.906667	1.18533	2.12533	0	0.0666667	0	0.0666667	0.0666667	0	0.0666667	0.133333	0.0666667	0.0666667	0	0.0666667	0	0	0.0666667	0.133333	0	0.0666667	0.0666667	0.0666667	0	0	0	0	0	0	0	0	0	0	0	0	0	0	0
GWMFWIRVYHICKTF	1987.41	20	26.667	20	40	73.333	26.667	20	20	0	9.44911	0.493333	2.18454	-0.082	0	0.0666667	0	0	0.0666667	0	0	0.0666667	0.0666667	0.133333	0	0.0666667	0.0666667	0.133333	0	0	0.0666667	0.133333	0.0666667	0.0666667	0	0	0	0	0	0	0	0	0	0	0	0	0	0	0
HCNAEILMYKTISKT	1752.08	33.333	40	26.667	13.333	46.667	53.333	26.667	20	6.667	8.52628	-0.166667	1.18564	1.17933	0.0666667	0	0.0666667	0	0.0666667	0.0666667	0	0	0.0666667	0.133333	0.0666667	0.133333	0.0666667	0	0	0.0666667	0.133333	0	0.0666667	0	0	0	0.0714286	0	0	0	0	0	0	0	0	0	0	0	0
HEIIHHHWVGTQWSR	1923.13	20	26.667	20	40	40	60	40	33.333	6.667	7.88035	-0.986667	0.938161	2.16	0	0.0666667	0	0	0	0.0666667	0.0666667	0.0666667	0.266667	0.133333	0	0	0	0	0	0.0666667	0.0666667	0.133333	0	0.0666667	0	0	0	0	0	0	0	0	0	0	0	0	0	0	0
HKNHLHIYYIMHLEG	1905.21	6.667	13.333	26.667	40	53.333	46.667	40	33.333	6.667	7.86142	-0.546667	0.936418	0.996667	0	0	0.0666667	0	0	0.0666667	0	0.0666667	0.266667	0.133333	0.133333	0.0666667	0.0666667	0	0	0	0	0	0.133333	0	0	0	0	0	0	0	0	0	0	0	0	0	0	0	0
HPNLLSP	776.891	14.286	57.143	28.571	14.286	57.143	42.857	14.286	14.286	0	7.55033	-0.442857	0.216148	0.694286	0	0	0.142857	0	0	0	0	0	0.142857	0	0.285714	0	0	0	0.285714	0.142857	0	0	0	0	0	0	0	0	0	0	0	0	0	0	0	0	0	0	0
HQRAGCTHLFEWLGT	1755.97	40	40	20	26.667	53.333	46.667	26.667	20	6.667	7.52449	-0.42	0.427001	1.44067	0.0666667	0.0666667	0	0	0.0666667	0.0666667	0.0666667	0.133333	0.133333	0	0.133333	0	0	0.0666667	0	0	0.133333	0.0666667	0	0	0	0.0714286	0	0	0	0	0	0	0	0	0	0	0	0	0
HTTHHRN	901.94	28.571	42.857	0	42.857	0	100	57.143	57.143	0	10.5552	-2.71429	1.69665	5.81143	0	0.142857	0.142857	0	0	0	0	0	0.428571	0	0	0	0	0	0	0	0.285714	0	0	0	0	0	0	0	0	0	0	0	0	0	0	0	0	0	0
IFCAQYCFISWACYM	1849.23	40	40	26.667	33.333	86.667	13.333	0	0	0	5.75645	1.32	-0.117653	-1.248	0.133333	0	0	0	0.2	0	0.0666667	0	0	0.133333	0	0	0.0666667	0.133333	0	0.0666667	0	0.0666667	0.133333	0	0	0	0	0	0.0714286	0	0	0	0	0	0	0	0	0	0
IIAMINDSDNVSEED	1664.76	20	60	33.333	0	40	60	33.333	0	33.333	3.19605	-0.313333	-5.01921	2.46	0.0666667	0	0.133333	0.2	0	0.133333	0	0	0	0.2	0	0	0.0666667	0	0	0.133333	0	0	0	0.0666667	0	0	0	0	0	0	0	0	0	0.0714286	0	0	0	0	0
KAKGNPEIFDLGQLE	1658.87	20	40	26.667	6.667	53.333	46.667	33.333	13.333	20	4.42637	-0.733333	-1.02111	1.61267	0.0666667	0	0.0666667	0.0666667	0	0.133333	0.0666667	0.133333	0	0.0666667	0.133333	0.133333	0	0.0666667	0.0666667	0	0	0	0	0	0	0	0	0	0	0	0	0	0	0	0	0.0714286	0	0	0
KCCRRFIMRKSERFV	1959.42	20	26.667	13.333	13.333	46.667	53.333	46.667	40	6.667	11.4802	-0.593333	4.91552	4.07733	0	0.266667	0	0	0.133333	0.0666667	0	0	0	0.0666667	0	0.133333	0.0666667	0.133333	0	0.0666667	0	0	0	0.0666667	0	0	0	0	0	0	0	0	0	0	0	0	0	0	0
KKHSHYWVRY	1403.61	10	20	10	50	40	60	50	50	0	10.4526	-1.88	3.45449	3.265	0	0.1	0	0	0	0	0	0	0.2	0	0	0.2	0	0	0	0.1	0	0.1	0.2	0.1	0	0	0	0	0	0	0	0	0	0	0	0	0	0	0
KNEIEWLHAMYCTLA	1822.13	26.667	33.333	33.333	20	60	40	26.667	13.333	13.333	5.49049	-0.0266667	-0.812943	0.589333	0.133333	0	0.0666667	0	0.0666667	0.133333	0	0	0.0666667	0.0666667	0.133333	0.0666667	0.0666667	0	0	0	0.0666667	0.0666667	0.0666667	0	0	0	0	0	0	0	0	0	0.0714286	0	0.0714286	0	0	0	0
KQFTIMSQVWRYTRL	1957.32	20	26.667	20	20	46.667	53.333	20	20	0	11.5305	-0.473333	2.97494	2.24067	0	0.133333	0	0	0	0	0.133333	0	0	0.0666667	0.0666667	0.0666667	0.0666667	0.0666667	0	0.0666667	0.133333	0.0666667	0.0666667	0.0666667	0	0	0	0	0	0	0	0	0	0	0	0	0	0	0
KVGASDMHMCLRYIE	1753.08	26.667	40	26.667	13.333	60	40	33.333	20	13.333	7.35655	-0.0333333	0.18659	1.43933	0.0666667	0.0666667	0	0.0666667	0.0666667	0.0666667	0	0.0666667	0.0666667	0.0666667	0.0666667	0.0666667	0.133333	0	0	0.0666667	0	0	0.0666667	0.0666667	0	0	0	0	0	0	0	0.0714286	0	0	0	0	0	0	0
KVSRWFSMHVFLAAT	1780.12	33.333	46.667	33.333	26.667	60	40	20	20	0	11.6518	0.566667	2.21599	0.482667	0.133333	0.0666667	0	0	0	0	0	0	0.0666667	0	0.0666667	0.0666667	0.0666667	0.133333	0	0.133333	0.0666667	0.0666667	0	0.133333	0.0714286	0	0	0	0	0	0	0	0	0	0.0714286	0	0	0	0
LCYCMNIKSCQCFAF	1774.18	40	46.667	20	20	73.333	26.667	6.667	6.667	0	7.91265	0.973333	0.852329	-0.254	0.0666667	0	0.0666667	0	0.266667	0	0.0666667	0	0	0.0666667	0.0666667	0.0666667	0.0666667	0.133333	0	0.0666667	0	0	0.0666667	0	0	0	0	0	0	0	0	0	0	0	0	0	0	0.0714286	0
LHKLVRHGRW	1301.56	10	20	30	30	50	50	50	50	0	12.5165	-0.88	3.45624	2.756	0	0.2	0	0	0	0	0	0.1	0.2	0	0.2	0.1	0	0	0	0	0	0.1	0	0.1	0	0	0	0	0	0	0	0	0	0	0	0	0	0	0
LIVGESLWVTDQYDE	1766.92	20	46.667	33.333	13.333	53.333	46.667	26.667	0	26.667	3.29496	-0.0733333	-4.0208	1.10667	0	0	0	0.133333	0	0.133333	0.0666667	0.0666667	0	0.0666667	0.133333	0	0	0	0	0.0666667	0.0666667	0.0666667	0.0666667	0.133333	0	0	0	0	0	0	0	0	0	0	0	0	0	0	0
LKKRYLFMRCLSVCQ	1888.38	20	26.667	26.667	13.333	60	40	26.667	26.667	0	10.2636	0.193333	3.91347	1.55533	0	0.133333	0	0	0.133333	0	0.0666667	0	0	0	0.2	0.133333	0.0666667	0.0666667	0	0.0666667	0	0	0.0666667	0.0666667	0	0	0	0	0	0	0	0	0	0	0	0	0	0	0
LQGVTGADVKSDGGS	1390.47	53.333	80	26.667	0	53.333	46.667	20	6.667	13.333	4.10922	-0.286667	-1.02268	1.28867	0.0666667	0	0	0.133333	0	0	0.0666667	0.266667	0	0	0.0666667	0.0666667	0	0	0	0.133333	0.0666667	0	0	0.133333	0	0	0	0	0	0	0	0.0714286	0	0	0	0	0	0	0
LTKWVASTAGLRDCW	1706.98	46.667	60	33.333	13.333	60	40	20	13.333	6.667	8.54512	0.106667	0.945873	0.89	0.133333	0.0666667	0	0.0666667	0.0666667	0	0	0.0666667	0	0	0.133333	0.0666667	0	0	0	0.0666667	0.133333	0.133333	0	0.0666667	0	0	0	0	0	0	0	0	0	0	0	0	0	0	0
LYCTENIWAEEFEWP	1930.12	20	33.333	20	26.667	60	40	26.667	0	26.667	3.3708	-0.5	-4.05052	1.068	0.0666667	0	0.0666667	0	0.0666667	0.266667	0	0	0	0.0666667	0.0666667	0	0	0.0666667	0.0666667	0	0.0666667	0.133333	0.0666667	0	0	0	0	0	0	0	0	0	0	0	0	0	0	0	0
MHPAGSPPNQNMRKE	1693.92	20	53.333	6.667	6.667	46.667	53.333	26.667	20	6.667	9.69704	-1.73333	1.21724	3.114	0.0666667	0.0666667	0.133333	0	0	0.0666667	0.0666667	0.0666667	0.0666667	0	0	0.0666667	0.133333	0	0.2	0.0666667	0	0	0	0	0	0	0	0	0	0	0	0	0	0	0	0	0	0	0.0714286
MPRSYTVNGKNKWVT	1781.06	26.667	60	13.333	13.333	46.667	53.333	20	20	0	10.9018	-1.02667	2.97478	2.28533	0	0.0666667	0.133333	0	0	0	0	0.0666667	0	0	0	0.133333	0.0666667	0	0.0666667	0.0666667	0.133333	0.0666667	0.0666667	0.133333	0	0	0	0	0	0	0	0	0	0	0	0	0	0	0
NASFCCVQNICFSRC	1694.98	46.667	66.667	20	13.333	60	40	6.667	6.667	0	7.91687	0.633333	0.853278	1.246	0.0666667	0.0666667	0.133333	0	0.266667	0	0.0666667	0	0	0.0666667	0	0	0	0.133333	0	0.133333	0	0	0	0.0666667	0	0	0.0714286	0	0	0	0	0	0	0	0	0	0	0	0
NCAEDVAIANNQTQV	1589.7	33.333	73.333	40	0	46.667	53.333	13.333	0	13.333	3.55006	-0.293333	-2.05271	1.95933	0.2	0	0.2	0.0666667	0.0666667	0.0666667	0.133333	0	0	0.0666667	0	0	0	0	0	0	0.0666667	0	0	0.133333	0	0	0	0	0.0714286	0	0	0	0	0.0714286	0	0	0	0	0
NENPTQIIYAKGMRR	1791.06	20	40	20	6.667	46.667	53.333	26.667	20	6.667	10.4464	-1.21333	1.97619	3.25267	0.0666667	0.133333	0.133333	0	0	0.0666667	0.0666667	0.0666667	0	0.133333	0	0.0666667	0.0666667	0	0.0666667	0	0.0666667	0	0.0666667	0	0	0	0	0	0	0	0	0	0	0	0	0	0	0	0
NHVFDGYRFTKAITD	1783.96	26.667	53.333	20	26.667	46.667	53.333	33.333	20	13.333	7.54205	-0.606667	0.21678	2.45467	0.0666667	0.0666667	0.0666667	0.133333	0	0	0	0.0666667	0.0666667	0.0666667	0	0.0666667	0	0.133333	0	0	0.133333	0	0.0666667	0.0666667	0	0	0	0	0	0	0	0	0	0	0	0.0714286	0	0	0
NLPLIPLECGLTLNY	1673	20	46.667	40	6.667	73.333	26.667	6.667	0	6.667	3.84995	0.66	-1.0543	-0.596	0	0	0.133333	0	0.0666667	0.0666667	0	0.0666667	0	0.0666667	0.333333	0	0	0	0.133333	0	0.0666667	0	0.0666667	0	0	0	0	0	0	0	0	0	0	0	0	0	0	0	0
NLTFYWDRETTRPDE	1943.06	20	46.667	6.667	20	33.333	66.667	40	13.333	26.667	4.10526	-1.72	-2.0208	4.344	0	0.133333	0.0666667	0.133333	0	0.133333	0	0	0	0	0.0666667	0	0	0.0666667	0.0666667	0	0.2	0.0666667	0.0666667	0	0	0	0	0	0	0	0	0	0	0	0	0	0	0	0
NPIWCQTKCWWPKCH	1930.29	26.667	46.667	6.667	26.667	60	40	20	20	0	8.52444	-0.84	2.12387	0.984	0	0	0.0666667	0	0.2	0	0.0666667	0	0.0666667	0.0666667	0	0.133333	0	0	0.133333	0	0.0666667	0.2	0	0	0	0	0	0	0	0	0	0	0	0	0	0	0	0	0
NPLCHAHADDQETIQ	1691.79	26.667	53.333	26.667	13.333	40	60	33.333	13.333	20	4.3618	-1.02	-2.57141	2.608	0.133333	0	0.0666667	0.133333	0.0666667	0.0666667	0.133333	0	0.133333	0.0666667	0.0666667	0	0	0	0.0666667	0	0.0666667	0	0	0	0	0	0	0	0	0	0	0	0.142857	0	0	0	0	0	0
NPNWGPR	839.909	14.286	71.429	0	14.286	57.143	42.857	14.286	14.286	0	10.55	-2.28571	0.975891	3.56143	0	0.142857	0.285714	0	0	0	0	0.142857	0	0	0	0	0	0	0.285714	0	0	0.142857	0	0	0	0	0	0	0	0	0	0	0	0	0	0	0	0	0
NQPVCVTWDWEIPTM	1819.08	20	60	20	13.333	60	40	13.333	0	13.333	3.55006	-0.206667	-2.05271	0.770667	0	0	0.0666667	0.0666667	0.0666667	0.0666667	0.0666667	0	0	0.0666667	0	0	0.0666667	0	0.133333	0	0.133333	0.133333	0	0.133333	0	0	0	0	0	0	0	0	0	0	0	0	0	0	0
PKQNTIFQGLFTVFR	1796.1	20	40	20	20	53.333	46.667	13.333	13.333	0	11.6518	-0.0933333	1.97573	1.30467	0	0.0666667	0.0666667	0	0	0	0.133333	0.0666667	0	0.0666667	0.0666667	0.0666667	0	0.2	0.0666667	0	0.133333	0	0	0.0666667	0	0	0	0	0	0	0	0	0	0	0	0	0	0	0
PKWRHGYTRF	1347.54	20	30	0	40	50	50	40	40	0	11.5305	-1.82	3.21519	3.651	0	0.2	0	0	0	0	0	0.1	0.1	0	0	0.1	0	0.1	0.1	0	0.1	0.1	0.1	0	0	0	0	0	0	0	0	0	0	0	0	0	0	0	0
PLSGTTFWRYNKCFY	1883.15	33.333	46.667	6.667	33.333	60	40	13.333	13.333	0	9.29854	-0.513333	1.94349	1.36667	0	0.0666667	0.0666667	0	0.0666667	0	0	0.0666667	0	0	0.0666667	0.0666667	0	0.133333	0.0666667	0.0666667	0.133333	0.0666667	0.133333	0	0	0	0	0	0	0	0	0	0	0	0	0	0	0	0
PNQIMHARLWYTWQF	1991.3	13.333	26.667	20	33.333	60	40	13.333	13.333	0	9.35116	-0.586667	1.21535	1.22467	0.0666667	0.0666667	0.0666667	0	0	0	0.133333	0	0.0666667	0.0666667	0.0666667	0	0.0666667	0.0666667	0.0666667	0	0.0666667	0.133333	0.0666667	0	0	0	0	0	0	0	0	0	0.0714286	0	0	0	0	0	0
PRNERHNMMLHLQGT	1834.1	13.333	33.333	13.333	13.333	40	60	33.333	26.667	6.667	10.4013	-1.38	1.45765	3.45867	0	0.133333	0.133333	0	0	0.0666667	0.0666667	0.0666667	0.133333	0	0.133333	0	0.133333	0	0.0666667	0	0.0666667	0	0	0	0	0	0	0	0	0	0	0	0	0	0	0	0	0	0
PRPRNFYQWTDAGLN	1835.01	20	53.333	13.333	20	53.333	46.667	20	13.333	6.667	9.34764	-1.40667	0.975888	3.14067	0.0666667	0.133333	0.133333	0.0666667	0	0	0.0666667	0.0666667	0	0	0.0666667	0	0	0.0666667	0.133333	0	0.0666667	0.0666667	0.0666667	0	0	0	0	0.0714286	0	0	0	0	0	0	0	0	0	0	0
PSLDNDIPWPARIID	1721.93	13.333	60	33.333	6.667	60	40	26.667	6.667	20	3.8261	-0.393333	-2.02173	1.82	0.0666667	0.0666667	0.0666667	0.2	0	0	0	0	0	0.2	0.0666667	0	0	0	0.2	0.0666667	0	0.0666667	0	0	0	0	0	0	0	0	0	0	0	0	0	0	0	0	0.0714286
QEDTLMQCGQVYAFT	1733.93	33.333	46.667	20	13.333	53.333	46.667	13.333	0	13.333	3.55006	-0.24	-2.0535	1.274	0.0666667	0	0	0.0666667	0.0666667	0.0666667	0.2	0.0666667	0	0	0.0666667	0	0.0666667	0.0666667	0	0	0.133333	0	0.0666667	0.0666667	0	0	0	0	0	0	0	0	0	0	0	0	0	0	0
QGPQLWVKRIIHMIC	1822.26	13.333	26.667	33.333	13.333	66.667	33.333	20	20	0	9.83431	0.293333	2.18533	0.372667	0	0.0666667	0	0	0.0666667	0	0.133333	0.0666667	0.0666667	0.2	0.0666667	0.0666667	0.0666667	0	0.0666667	0	0	0.0666667	0	0.0666667	0	0	0	0	0	0	0	0	0	0	0	0	0	0	0
QLTHLPCFIDPCEPS	1699.96	26.667	53.333	20	13.333	60	40	20	6.667	13.333	4.18108	-0.00666667	-1.84311	0.76	0	0	0	0.0666667	0.133333	0.0666667	0.0666667	0	0.0666667	0.0666667	0.133333	0	0	0.0666667	0.2	0.0666667	0.0666667	0	0	0	0	0	0	0	0	0	0	0	0	0	0	0	0	0	0
QQGEEVFCQINCEQP	1751.9	20	40	13.333	6.667	46.667	53.333	20	0	20	3.4728	-0.9	-3.08164	2.25267	0	0	0.0666667	0	0.133333	0.2	0.266667	0.0666667	0	0.0666667	0	0	0	0.0666667	0.0666667	0	0	0	0	0.0666667	0	0	0	0	0	0	0	0	0	0	0	0	0	0	0
QQTALVSNNVFLHCT	1674.89	33.333	60	33.333	13.333	46.667	53.333	6.667	6.667	0	7.35905	0.246667	0.185494	0.904667	0.0666667	0	0.133333	0	0.0666667	0	0.133333	0	0.0666667	0	0.133333	0	0	0.0666667	0	0.0666667	0.133333	0	0	0.133333	0	0	0	0	0	0	0	0	0	0	0	0	0	0	0
QRDNIYVFDDYPWLP	1941.13	0	46.667	20	26.667	60	40	26.667	6.667	20	3.8261	-0.893333	-2.02331	2.29	0	0.0666667	0.0666667	0.2	0	0	0.0666667	0	0	0.0666667	0.0666667	0	0	0.0666667	0.133333	0	0	0.0666667	0.133333	0.0666667	0	0	0	0	0	0	0	0	0	0	0	0	0	0	0
QTFENKQGVIWQLSQ	1806.01	20	33.333	20	13.333	40	60	13.333	6.667	6.667	6.40878	-0.826667	-0.0230065	1.8	0	0	0.0666667	0	0	0.0666667	0.266667	0.0666667	0	0.0666667	0.0666667	0.0666667	0	0.0666667	0	0.0666667	0.0666667	0.0666667	0	0.0666667	0	0	0	0	0	0	0	0	0	0	0	0	0	0	0
QYPMEHTAEDTWKKT	1865.05	26.667	40	6.667	20	33.333	66.667	40	20	20	5.54933	-1.81333	-0.781655	3	0.0666667	0	0	0.0666667	0	0.133333	0.0666667	0	0.0666667	0	0	0.133333	0.0666667	0	0.0666667	0	0.2	0.0666667	0.0666667	0	0	0	0	0	0	0	0	0	0	0	0	0	0	0	0
REPHVTTQVEISTIR	1765.99	26.667	46.667	26.667	6.667	33.333	66.667	33.333	20	13.333	7.55228	-0.653333	0.218656	3.12333	0	0.133333	0	0	0	0.133333	0.0666667	0	0.0666667	0.133333	0	0	0	0	0.0666667	0.0666667	0.2	0	0	0.133333	0	0	0	0	0	0	0	0	0	0	0	0	0	0	0
REYKFINSKWKQPMK	1983.36	6.667	20	6.667	20	40	60	40	33.333	6.667	10.8575	-1.73333	3.97572	3.138	0	0.0666667	0.0666667	0	0	0.0666667	0.0666667	0	0	0.0666667	0	0.266667	0.0666667	0.0666667	0.0666667	0.0666667	0	0.0666667	0.0666667	0	0	0	0	0	0	0	0	0	0	0	0	0	0	0	0
RGFKHAEAMLRGIEQ	1743.02	26.667	26.667	26.667	13.333	53.333	46.667	40	26.667	13.333	9.69215	-0.72	1.2185	2.56933	0.133333	0.133333	0	0	0	0.133333	0.0666667	0.133333	0.0666667	0.0666667	0.0666667	0.0666667	0.0666667	0.0666667	0	0	0	0	0	0	0	0	0	0	0	0.0714286	0	0	0.0714286	0	0	0	0	0	0
RHAKIHNKHGQWQNR	1910.13	13.333	26.667	13.333	26.667	26.667	73.333	46.667	46.667	0	12.5317	-2.36	4.69633	4.61867	0.0666667	0.133333	0.133333	0	0	0	0.133333	0.0666667	0.2	0.0666667	0	0.133333	0	0	0	0	0	0.0666667	0	0	0	0	0	0	0	0	0	0	0.0714286	0	0	0	0	0	0
RKFMMNCGNSWYGFT	1842.14	33.333	46.667	0	26.667	60	40	13.333	13.333	0	9.44787	-0.533333	1.94429	1.58067	0	0.0666667	0.133333	0	0.0666667	0	0	0.133333	0	0	0	0.0666667	0.133333	0.133333	0	0.0666667	0.0666667	0.0666667	0.0666667	0	0	0	0	0	0	0	0	0	0	0	0	0	0	0	0
RKKWHGWTRW	1440.68	20	20	0	40	40	60	50	50	0	12.5317	-2.38	4.21582	4.024	0	0.2	0	0	0	0	0	0.1	0.1	0	0	0.2	0	0	0	0	0.1	0.3	0	0	0	0	0	0	0	0	0	0	0	0	0	0	0	0	0
RKTFDYTQHYGTVPI	1826.04	26.667	46.667	13.333	26.667	46.667	53.333	26.667	20	6.667	9.14769	-0.92	1.21519	2.3	0	0.0666667	0	0.0666667	0	0	0.0666667	0.0666667	0.0666667	0.0666667	0	0.0666667	0	0.0666667	0.0666667	0	0.2	0	0.133333	0.0666667	0	0	0	0	0	0	0	0	0	0	0	0	0	0	0
RLVFHMKFNHITEDN	1901.17	6.667	33.333	20	26.667	40	60	40	26.667	13.333	7.71344	-0.633333	0.45829	2.59867	0	0.0666667	0.133333	0.0666667	0	0.0666667	0	0	0.133333	0.0666667	0.0666667	0.0666667	0.0666667	0.133333	0	0	0.0666667	0	0	0.0666667	0	0	0	0	0	0	0	0	0	0	0	0	0	0	0
RSSKFHMFGQMHFVV	1838.18	20	33.333	13.333	33.333	53.333	46.667	26.667	26.667	0	11.6518	0.02	2.45624	1.298	0	0.0666667	0	0	0	0	0.0666667	0.0666667	0.133333	0	0	0.0666667	0.133333	0.2	0	0.133333	0	0	0	0.133333	0	0	0	0	0	0	0	0	0	0	0	0	0	0	0
SDQWQLLSFSTIFAV	1741.96	33.333	46.667	33.333	20	53.333	46.667	6.667	0	6.667	3.74997	0.613333	-1.02331	0.244667	0.0666667	0	0	0.0666667	0	0	0.133333	0	0	0.0666667	0.133333	0	0	0.133333	0	0.2	0.0666667	0.0666667	0	0.0666667	0	0	0	0	0	0	0	0	0	0	0	0	0	0.0714286	0
SGPIHCLVVYASRGG	1515.75	46.667	66.667	33.333	13.333	73.333	26.667	13.333	13.333	0	8.5348	0.506667	1.1847	0.179333	0.0666667	0.0666667	0	0	0.0666667	0	0	0.2	0.0666667	0.0666667	0.0666667	0	0	0	0.0666667	0.133333	0	0	0.0666667	0.133333	0	0	0	0	0	0	0	0	0	0	0	0	0	0	0
SHYVNSQ	833.856	28.571	57.143	14.286	28.571	28.571	71.429	14.286	14.286	0	7.54233	-1.27143	0.215354	2.82	0	0	0.142857	0	0	0	0.142857	0	0.142857	0	0	0	0	0	0	0.285714	0	0	0.142857	0.142857	0	0	0	0	0	0	0	0	0	0	0	0	0	0	0
SITNHPSDPESHTGA	1549.57	46.667	73.333	13.333	13.333	33.333	66.667	26.667	13.333	13.333	5.2961	-1.2	-1.54155	2.61067	0.0666667	0	0.0666667	0.0666667	0	0.0666667	0	0.0666667	0.133333	0.0666667	0	0	0	0	0.133333	0.2	0.133333	0	0	0	0	0	0	0	0	0	0	0.0714286	0	0	0	0	0	0	0
SLCNMHACRRGQKES	1719.97	40	46.667	13.333	6.667	40	60	33.333	26.667	6.667	8.83102	-1.07333	2.15593	3.55067	0.0666667	0.133333	0.0666667	0	0.133333	0.0666667	0.0666667	0.0666667	0.0666667	0	0.0666667	0.0666667	0.0666667	0	0	0.133333	0	0	0	0	0	0	0	0	0	0	0	0	0.0714286	0	0	0	0	0	0
SNAAHDYMQWNFMQD	1857.99	20	46.667	13.333	26.667	46.667	53.333	20	6.667	13.333	4.10658	-1.13333	-1.78306	2.42467	0.133333	0	0.133333	0.133333	0	0	0.133333	0	0.0666667	0	0	0	0.133333	0.0666667	0	0.0666667	0	0.0666667	0.0666667	0	0.0714286	0	0.0714286	0	0	0	0	0	0	0	0	0	0	0	0
SRAWMVPGMHQWFWI	1932.29	20	33.333	20	33.333	73.333	26.667	13.333	13.333	0	10.5518	0.0266667	1.21614	0.142667	0.0666667	0.0666667	0	0	0	0	0.0666667	0.0666667	0.0666667	0.0666667	0	0	0.133333	0.0666667	0.0666667	0.0666667	0	0.2	0	0.0666667	0	0.0714286	0	0	0	0	0	0	0	0	0	0	0	0	0
TERVEGDPCRHEQFP	1799.94	20	46.667	6.667	13.333	40	60	46.667	20	26.667	4.58096	-1.63333	-1.80995	4.168	0	0.133333	0	0.0666667	0.0666667	0.2	0.0666667	0.0666667	0.0666667	0	0	0	0	0.0666667	0.133333	0	0.0666667	0	0	0.0666667	0	0	0	0	0	0	0	0	0	0	0	0	0	0	0
TNENKNLYGCQAMKI	1726.98	26.667	46.667	20	6.667	46.667	53.333	20	13.333	6.667	8.51869	-0.88	0.945388	1.99067	0.0666667	0	0.2	0	0.0666667	0.0666667	0.0666667	0.0666667	0	0.0666667	0.0666667	0.133333	0.0666667	0	0	0	0.0666667	0	0.0666667	0	0	0	0	0	0	0	0.0714286	0	0	0	0	0	0	0	0
TPDQLTPAKLEDIDF	1702.88	20	53.333	26.667	6.667	46.667	53.333	33.333	6.667	26.667	3.69899	-0.62	-3.02063	1.97667	0.0666667	0	0	0.2	0	0.0666667	0.0666667	0	0	0.0666667	0.133333	0.0666667	0	0.0666667	0.133333	0	0.133333	0	0	0	0	0	0	0	0	0	0	0	0	0	0	0	0	0	0.0714286
TQPSVEYQVTWVFYF	1894.11	20	46.667	20	33.333	60	40	6.667	0	6.667	3.84997	0.0266667	-1.02444	0.42	0	0	0	0	0	0.0666667	0.133333	0	0	0	0	0	0	0.133333	0.0666667	0.0666667	0.133333	0.0666667	0.133333	0.2	0	0	0	0	0	0	0	0	0	0	0	0	0	0	0
TTHQFPF	876.967	28.571	42.857	0	42.857	42.857	57.143	14.286	14.286	0	7.55033	-0.585714	0.216148	1.34	0	0	0	0	0	0	0.142857	0	0.142857	0	0	0	0	0.285714	0.142857	0	0.285714	0	0	0	0	0	0	0	0	0	0	0	0	0	0	0	0	0	0
TWTCIPRRHRPCKYT	1918.27	33.333	46.667	6.667	20	46.667	53.333	33.333	33.333	0	10.4587	-1.24	4.15388	3.534	0	0.2	0	0	0.133333	0	0	0	0.0666667	0.0666667	0	0.0666667	0	0	0.133333	0	0.2	0.0666667	0.0666667	0	0	0	0	0	0	0	0	0	0	0	0	0	0	0	0
VMWFFHSPNHVEEWG	1902.12	13.333	40	13.333	40	60	40	26.667	13.333	13.333	5.33414	-0.373333	-1.54108	0.732667	0	0	0.0666667	0	0	0.133333	0	0.0666667	0.133333	0	0	0	0.0666667	0.133333	0.0666667	0.0666667	0	0.133333	0	0.133333	0	0	0	0	0	0	0	0	0	0	0	0	0	0	0
WCYDHNKEKKECLKI	1937.26	13.333	26.667	13.333	20	40	60	53.333	33.333	20	8.22792	-1.44667	1.15672	2.75	0	0	0.0666667	0.0666667	0.133333	0.133333	0	0	0.0666667	0.0666667	0.0666667	0.266667	0	0	0	0	0	0.0666667	0.0666667	0	0	0	0	0	0	0	0	0	0	0	0	0	0	0	0
WFYWGHSDWTQEEMK	2030.2	20	26.667	0	40	46.667	53.333	33.333	13.333	20	4.42148	-1.48667	-1.7815	2.06267	0	0	0	0.0666667	0	0.133333	0.0666667	0.0666667	0.0666667	0	0	0.0666667	0.0666667	0.0666667	0	0.0666667	0.0666667	0.2	0.0666667	0	0	0	0	0	0	0	0	0	0	0	0	0	0	0	0
WPSFPIP	842.993	14.286	57.143	14.286	28.571	85.714	14.286	0	0	0	6.09998	0.114286	-0.0241054	-0.975714	0	0	0	0	0	0	0	0	0	0.142857	0	0	0	0.142857	0.428571	0.142857	0	0.142857	0	0	0	0	0	0	0	0	0	0	0	0	0	0	0	0	0
WYLEIKFMVKGPWWA	1954.36	13.333	26.667	26.667	33.333	80	20	20	13.333	6.667	9.25604	0.113333	0.976041	-0.726667	0.0666667	0	0	0	0	0.0666667	0	0.0666667	0	0.0666667	0.0666667	0.133333	0.0666667	0.0666667	0.0666667	0	0	0.2	0.0666667	0.0666667	0	0	0	0	0	0	0	0	0	0	0	0	0	0	0
YAYVDSHEWTRIGRY	1916.08	26.667	40	20	33.333	53.333	46.667	33.333	20	13.333	7.52885	-1.02667	0.215811	2.82533	0.0666667	0.133333	0	0.0666667	0	0.0666667	0	0.0666667	0.0666667	0.0666667	0	0	0	0	0	0.0666667	0.0666667	0.0666667	0.2	0.0666667	0	0	0	0	0	0	0	0	0	0	0	0	0	0	0
YDDKHMCRGYWLNLD	1929.15	13.333	40	13.333	26.667	53.333	46.667	40	20	20	5.48244	-1.16667	-0.813874	2.76467	0	0.0666667	0.0666667	0.2	0.0666667	0	0	0.0666667	0.0666667	0	0.133333	0.0666667	0.0666667	0	0	0	0	0.0666667	0.133333	0	0	0	0	0	0	0	0	0	0	0	0	0	0	0	0
YERKFWHGRH	1415.58	10	10	0	50	40	60	60	50	10	10.4467	-2.26	2.4567	4.541	0	0.2	0	0	0	0.1	0	0.1	0.2	0	0	0.1	0	0.1	0	0	0	0.1	0.1	0	0	0	0	0	0	0	0	0	0	0	0	0	0	0	0
YLNPRMMVTYPFRLK	1929.37	6.667	33.333	20	20	66.667	33.333	20	20	0	10.6544	-0.3	2.97414	1.55467	0	0.133333	0.0666667	0	0	0	0	0	0	0	0.133333	0.0666667	0.133333	0.0666667	0.133333	0	0.0666667	0	0.133333	0.0666667	0	0	0	0	0	0	0	0	0	0	0	0	0	0	0
YLRRHTHVFW	1414.64	10	20	20	50	50	50	40	40	0	11.1477	-0.75	2.4556	2.76	0	0.2	0	0	0	0	0	0	0.2	0	0.1	0	0	0.1	0	0	0.1	0.1	0.1	0.1	0	0	0	0	0	0	0	0	0	0	0	0	0	0	0
YRHHAHGGRG	1147.22	40	40	10	40	50	50	50	50	0	11.1478	-1.93	2.69585	3.933	0.1	0.2	0	0	0	0	0	0.3	0.3	0	0	0	0	0	0	0	0	0	0.1	0	0	0	0	0	0	0	0	0	0.111111	0	0	0	0	0	0
YRPDCEQIFDNTDWC	1905.04	20	53.333	6.667	20	46.667	53.333	33.333	6.667	26.667	3.69901	-1.18	-3.08257	3.33267	0	0.0666667	0.0666667	0.2	0.133333	0.0666667	0.0666667	0	0	0.0666667	0	0	0	0.0666667	0.0666667	0	0.0666667	0.0666667	0.0666667	0	0	0	0	0	0	0	0	0	0	0	0	0	0	0	0
YYYAQCNNEWNLVAP	1848.02	20	53.333	26.667	26.667	66.667	33.333	6.667	0	6.667	3.84996	-0.653333	-1.05588	1.1	0.133333	0	0.2	0	0.0666667	0.0666667	0.0666667	0	0	0	0.0666667	0	0	0	0.0666667	0	0	0.0666667	0.2	0.0666667	0	0	0	0	0	0	0	0	0	0	0	0	0	0	0
[truncated: 1,046 more columns]
