# Supplementary material for: Machine learning-driven multifunctional peptide engineering for sustained ocular drug delivery
Source: Nat Commun. 2023 May 2;14:2509. doi: 10.1038/s41467-023-38056-w (PMC10154330; doi:10.1038/s41467-023-38056-w)
Supplement: Supplementary file 5 — Supplementary Data 2 [file 41467_2023_38056_MOESM5_ESM.xlsx]

## Sheet: 2_mb_second_peptide_array_ml_in
	weight	Tiny	Small	Aliphatic	Aromatic	NonPolar	Polar	Charged	Basic	Acidic	pI.value	hydrophobicity.value	net.charge	boman.index	A	R	N	D	C	E	Q	G	H	I	L	K	M	F	P	S	T	W	Y_tyrosine	V	AA	RA	NA_dipeptide	DA	CA	EA	QA	GA	HA	IA	LA	KA	MA	FA	PA
AAVRKAFH	899.064	37.5	50	50	25	62.5	37.5	37.5	37.5	0	11.6518	0.1	2.21599	1.585	0.375	0.125	0	0	0	0	0	0	0.125	0	0	0.125	0	0.125	0	0	0	0	0	0.125	0.142857	0	0	0	0	0	0	0	0	0	0	0.142857	0	0	0
AAYFQRRRH	1204.36	22.222	22.222	22.222	33.333	44.444	55.556	44.444	44.444	0	12.2042	-1.67778	3.21534	5.38889	0.222222	0.333333	0	0	0	0	0.111111	0	0.111111	0	0	0	0	0.111111	0	0	0	0	0.111111	0	0.125	0	0	0	0	0	0	0	0	0	0	0	0	0	0
ACARGKRAYEKK	1380.63	41.667	41.667	25	8.333	50	50	50	41.667	8.333	10.6336	-1.5	3.94522	3.81583	0.25	0.166667	0	0	0.0833333	0.0833333	0	0.0833333	0	0	0	0.25	0	0	0	0	0	0	0.0833333	0	0	0.0909091	0	0	0.0909091	0	0	0	0	0	0	0	0	0	0
ACKQHPAR	910.062	37.5	50	25	12.5	50	50	37.5	37.5	0	9.83431	-1.325	2.18533	3.22125	0.25	0.125	0	0	0.125	0	0.125	0	0.125	0	0	0.125	0	0	0.125	0	0	0	0	0	0	0	0	0	0	0	0	0	0	0	0	0	0	0	0.142857
ACRHIAAERK	1154.36	40	40	40	10	50	50	50	40	10	9.82936	-0.72	2.18659	3.523	0.3	0.2	0	0	0.1	0.1	0	0	0.1	0.1	0	0.1	0	0	0	0	0	0	0	0	0.111111	0	0	0	0	0	0	0	0	0.111111	0	0	0	0	0
ACRNNRF	879.992	28.571	57.143	14.286	14.286	42.857	57.143	28.571	28.571	0	10.5264	-1.27143	1.94523	5.29286	0.142857	0.285714	0.285714	0	0.142857	0	0	0	0	0	0	0	0	0.142857	0	0	0	0	0	0	0	0	0	0	0	0	0	0	0	0	0	0	0	0	0
ACSRQRHRGPH	1304.46	36.364	45.455	9.091	18.182	36.364	63.636	45.455	45.455	0	12.1993	-1.99091	3.42574	5.36273	0.0909091	0.272727	0	0	0.0909091	0	0.0909091	0.0909091	0.181818	0	0	0	0	0	0.0909091	0.0909091	0	0	0	0	0	0	0	0	0	0	0	0	0	0	0	0	0	0	0
AEFAFNF	844.922	28.571	42.857	28.571	42.857	71.429	28.571	14.286	0	14.286	3.84997	0.714286	-1.02285	0.127143	0.285714	0	0.142857	0	0	0.142857	0	0	0	0	0	0	0	0.428571	0	0	0	0	0	0	0	0	0	0	0	0	0	0	0	0	0	0	0	0.166667	0
AERQHGCRKTK	1313.5	36.364	36.364	9.091	9.091	27.273	72.727	54.545	45.455	9.091	10.778	-2.16364	3.18643	5.13545	0.0909091	0.181818	0	0	0.0909091	0.0909091	0.0909091	0.0909091	0.0909091	0	0	0.181818	0	0	0	0	0.0909091	0	0	0	0	0	0	0	0	0	0	0	0	0	0	0	0	0	0
AEWSRCNKR	1149.29	33.333	44.444	11.111	11.111	33.333	66.667	44.444	33.333	11.111	9.82825	-1.92222	1.94633	5.20222	0.111111	0.222222	0.111111	0	0.111111	0.111111	0	0	0	0	0	0.111111	0	0	0	0.111111	0	0.111111	0	0	0	0	0	0	0	0	0	0	0	0	0	0	0	0	0
AFDHRYR	964.051	14.286	28.571	14.286	42.857	42.857	57.143	57.143	42.857	14.286	9.35001	-1.77143	1.21614	5.51	0.142857	0.285714	0	0.142857	0	0	0	0	0.142857	0	0	0	0	0.142857	0	0	0	0	0.142857	0	0	0	0	0	0	0	0	0	0	0	0	0	0	0	0
AFFWGRLKRK	1308.59	20	20	20	30	60	40	40	40	0	12.5317	-0.69	3.97557	2.498	0.1	0.2	0	0	0	0	0	0.1	0	0	0.1	0.2	0	0.2	0	0	0	0.1	0	0	0	0	0	0	0	0	0	0	0	0	0	0	0	0	0
AFGHRSCRGWH	1313.46	45.455	45.455	9.091	36.364	54.545	45.455	36.364	36.364	0	10.5284	-0.981818	2.42574	2.93455	0.0909091	0.181818	0	0	0.0909091	0	0	0.181818	0.181818	0	0	0	0	0.0909091	0	0.0909091	0	0.0909091	0	0	0	0	0	0	0	0	0	0	0	0	0	0	0	0	0
AFHKGQRRLMMR	1530.88	16.667	16.667	16.667	16.667	50	50	41.667	41.667	0	12.8074	-1.025	4.21598	3.76333	0.0833333	0.25	0	0	0	0	0.0833333	0.0833333	0.0833333	0	0.0833333	0.0833333	0.166667	0.0833333	0	0	0	0	0	0	0	0	0	0	0	0	0	0	0	0	0	0	0	0	0
AFKKCEKR	1009.23	25	25	12.5	12.5	37.5	62.5	62.5	50	12.5	10.5067	-1.575	2.94602	4.03875	0.125	0.125	0	0	0.125	0.125	0	0	0	0	0	0.375	0	0.125	0	0	0	0	0	0	0	0	0	0	0	0	0	0	0	0	0	0	0	0	0
AFPWKQRYGSK	1367.57	27.273	36.364	9.091	27.273	54.545	45.455	27.273	27.273	0	10.9018	-1.47273	2.97478	2.45818	0.0909091	0.0909091	0	0	0	0	0.0909091	0.0909091	0	0	0	0.181818	0	0.0909091	0.0909091	0.0909091	0	0.0909091	0.0909091	0	0	0	0	0	0	0	0	0	0	0	0	0	0	0	0
AFRWHTAKV	1115.3	33.333	44.444	33.333	33.333	55.556	44.444	33.333	33.333	0	11.6518	-0.288889	2.21599	1.63667	0.222222	0.111111	0	0	0	0	0	0	0.111111	0	0	0.111111	0	0.111111	0	0	0.111111	0.111111	0	0.111111	0	0	0	0	0	0	0	0	0	0	0	0	0	0	0
AFTKIWR	921.11	28.571	28.571	28.571	28.571	57.143	42.857	28.571	28.571	0	11.6518	-0.128571	1.97573	1.57143	0.142857	0.142857	0	0	0	0	0	0	0	0.142857	0	0.142857	0	0.142857	0	0	0.142857	0.142857	0	0	0	0	0	0	0	0	0	0	0	0	0	0	0	0	0
AFWSRMNLTKK	1381.66	27.273	36.364	18.182	18.182	45.455	54.545	27.273	27.273	0	11.8231	-0.718182	2.97557	2.20364	0.0909091	0.0909091	0.0909091	0	0	0	0	0	0	0	0.0909091	0.181818	0.0909091	0.0909091	0	0.0909091	0.0909091	0.0909091	0	0	0	0	0	0	0	0	0	0	0	0	0	0	0	0	0
AFYMKLRQRPY	1472.77	9.091	18.182	18.182	27.273	63.636	36.364	27.273	27.273	0	10.6544	-0.936364	2.97414	2.65	0.0909091	0.181818	0	0	0	0	0.0909091	0	0	0	0.0909091	0.0909091	0.0909091	0.0909091	0.0909091	0	0	0	0.181818	0	0	0	0	0	0	0	0	0	0	0	0	0	0	0	0
AGKFGRNRL	1018.19	33.333	44.444	22.222	11.111	55.556	44.444	33.333	33.333	0	12.5165	-0.977778	2.97573	3.38222	0.111111	0.222222	0.111111	0	0	0	0	0.222222	0	0	0.111111	0.111111	0	0.111111	0	0	0	0	0	0	0	0	0	0	0	0	0	0	0	0	0	0	0	0	0
AGKWNHRS	955.044	37.5	50	12.5	25	37.5	62.5	37.5	37.5	0	11.6518	-1.925	2.21599	3.76125	0.125	0.125	0.125	0	0	0	0	0.125	0.125	0	0	0.125	0	0	0	0.125	0	0.125	0	0	0	0	0	0	0	0	0	0	0	0	0	0	0	0	0
AGRPGRW	798.903	42.857	57.143	14.286	14.286	71.429	28.571	28.571	28.571	0	12.5001	-1.5	1.97589	3.40286	0.142857	0.285714	0	0	0	0	0	0.285714	0	0	0	0	0	0	0.142857	0	0	0.142857	0	0	0	0	0	0	0	0	0	0	0	0	0	0	0	0	0
AGRRTMNKGRQ	1274.47	36.364	45.455	9.091	0	36.364	63.636	36.364	36.364	0	12.8074	-2.01818	3.97573	5.36545	0.0909091	0.272727	0.0909091	0	0	0	0.0909091	0.181818	0	0	0	0.0909091	0.0909091	0	0	0	0.0909091	0	0	0	0	0	0	0	0	0	0	0	0	0	0	0	0	0	0
AHGCKMTR	903.085	50	50	12.5	12.5	50	50	37.5	37.5	0	9.83431	-0.8125	2.18533	2.665	0.125	0.125	0	0	0.125	0	0	0.125	0.125	0	0	0.125	0.125	0	0	0	0.125	0	0	0	0	0	0	0	0	0	0	0	0	0	0	0	0	0	0
AHKMVRGHI	1048.27	22.222	33.333	33.333	22.222	55.556	44.444	44.444	44.444	0	11.6518	-0.311111	2.45624	1.74778	0.111111	0.111111	0	0	0	0	0	0.111111	0.222222	0.111111	0	0.111111	0.111111	0	0	0	0	0	0	0.111111	0	0	0	0	0	0	0	0	0	0	0	0	0	0	0
AHNARFK	842.956	28.571	42.857	28.571	28.571	42.857	57.143	42.857	42.857	0	11.6518	-1.24286	2.21599	3.59571	0.285714	0.142857	0.142857	0	0	0	0	0	0.142857	0	0	0.142857	0	0.142857	0	0	0	0	0	0	0	0	0.166667	0	0	0	0	0	0	0	0	0	0	0	0
AHPMHHKYRP	1273.48	10	30	10	40	50	50	50	50	0	10.4553	-1.88	2.6957	3.043	0.1	0.1	0	0	0	0	0	0	0.3	0	0	0.1	0.1	0	0.2	0	0	0	0.1	0	0	0	0	0	0	0	0	0	0	0	0	0	0	0	0
AHQRRLFMKP	1283.56	10	20	20	20	50	50	40	40	0	12.5165	-1.09	3.21598	3.353	0.1	0.2	0	0	0	0	0.1	0	0.1	0	0.1	0.1	0.1	0.1	0.1	0	0	0	0	0	0	0	0	0	0	0	0	0	0	0	0	0	0	0	0
AHRCHRPPRQD	1372.53	18.182	45.455	9.091	18.182	36.364	63.636	54.545	45.455	9.091	10.4394	-2.34545	2.42653	5.93182	0.0909091	0.272727	0	0.0909091	0.0909091	0	0.0909091	0	0.181818	0	0	0	0	0	0.181818	0	0	0	0	0	0	0	0	0	0	0	0	0	0	0	0	0	0	0	0
AHRHPNRNKL	1242.41	10	40	20	20	30	70	50	50	0	12.5165	-2.23	3.45624	5.126	0.1	0.2	0.2	0	0	0	0	0	0.2	0	0.1	0.1	0	0	0.1	0	0	0	0	0	0	0	0	0	0	0	0	0	0	0	0	0	0	0	0
AHRKNYNITRPR	1525.74	16.667	41.667	16.667	16.667	33.333	66.667	41.667	41.667	0	12.2271	-2.075	4.21519	5.3525	0.0833333	0.25	0.166667	0	0	0	0	0	0.0833333	0.0833333	0	0.0833333	0	0	0.0833333	0	0.0833333	0	0.0833333	0	0	0	0	0	0	0	0	0	0	0	0	0	0	0	0
AHRQRKMQHHSL	1528.76	16.667	16.667	16.667	25	25	75	50	50	0	12.5165	-1.9	3.69649	4.56417	0.0833333	0.166667	0	0	0	0	0.166667	0	0.25	0	0.0833333	0.0833333	0.0833333	0	0	0.0833333	0	0	0	0	0	0	0	0	0	0	0	0	0	0	0	0	0	0	0
AHRYHWK	997.127	14.286	14.286	14.286	57.143	42.857	57.143	57.143	57.143	0	10.4551	-2.17143	2.45545	3.68429	0.142857	0.142857	0	0	0	0	0	0	0.285714	0	0	0.142857	0	0	0	0	0	0.142857	0.142857	0	0	0	0	0	0	0	0	0	0	0	0	0	0	0	0
AHRYKMC	908.104	28.571	28.571	14.286	28.571	57.143	42.857	42.857	42.857	0	9.44911	-0.957143	2.18454	2.83286	0.142857	0.142857	0	0	0.142857	0	0	0	0.142857	0	0	0.142857	0.142857	0	0	0	0	0	0.142857	0	0	0	0	0	0	0	0	0	0	0	0	0	0	0	0
AHTEKMRTR	1129.3	33.333	33.333	11.111	11.111	22.222	77.778	55.556	44.444	11.111	11.4797	-1.92222	2.21724	5.31556	0.111111	0.222222	0	0	0	0.111111	0	0	0.111111	0	0	0.111111	0.111111	0	0	0	0.222222	0	0	0	0	0	0	0	0	0	0	0	0	0	0	0	0	0	0
AHYKIWNKM	1190.43	11.111	22.222	22.222	33.333	55.556	44.444	33.333	33.333	0	10.2478	-0.944444	2.21504	1.23667	0.111111	0	0.111111	0	0	0	0	0	0.111111	0.111111	0	0.222222	0.111111	0	0	0	0	0.111111	0.111111	0	0	0	0	0	0	0	0	0	0	0	0	0	0	0	0
AIIRHYAPHKVH	1441.7	16.667	33.333	41.667	33.333	58.333	41.667	41.667	41.667	0	10.4553	-0.341667	2.6957	1.42417	0.166667	0.0833333	0	0	0	0	0	0	0.25	0.166667	0	0.0833333	0	0	0.0833333	0	0	0	0.0833333	0.0833333	0	0	0	0	0	0	0	0	0	0	0	0	0	0	0
AIKQQRRTRPI	1366.63	18.182	27.273	27.273	0	36.364	63.636	36.364	36.364	0	12.8074	-1.44545	3.97573	4.75545	0.0909091	0.272727	0	0	0	0	0.181818	0	0	0.181818	0	0.0909091	0	0	0.0909091	0	0.0909091	0	0	0	0	0	0	0	0	0	0	0	0	0	0	0	0	0	0
AKEHDRR	910.988	14.286	28.571	14.286	14.286	14.286	85.714	85.714	57.143	28.571	9.69216	-3.04286	1.21803	7.68143	0.142857	0.285714	0	0.142857	0	0.142857	0	0	0.142857	0	0	0.142857	0	0	0	0	0	0	0	0	0	0	0	0	0	0	0	0	0	0	0	0	0	0	0
AKGVLRSRYLK	1290.57	27.273	36.364	36.364	9.091	54.545	45.455	36.364	36.364	0	11.6767	-0.518182	3.97478	2.53182	0.0909091	0.181818	0	0	0	0	0	0.0909091	0	0	0.181818	0.181818	0	0	0	0.0909091	0	0	0.0909091	0.0909091	0	0	0	0	0	0	0	0	0	0	0	0	0	0	0
AKHRIDK	867.019	14.286	28.571	28.571	14.286	28.571	71.429	71.429	57.143	14.286	10.789	-1.81429	2.21662	4.66714	0.142857	0.142857	0	0.142857	0	0	0	0	0.142857	0.142857	0	0.285714	0	0	0	0	0	0	0	0	0	0	0	0	0	0	0	0	0	0	0	0	0	0	0
AKHRYWLAWH	1367.58	20	20	30	50	60	40	40	40	0	10.4551	-1.05	2.45545	1.673	0.2	0.1	0	0	0	0	0	0	0.2	0	0.1	0.1	0	0	0	0	0	0.2	0.1	0	0	0	0	0	0	0	0	0	0	0	0.111111	0	0	0	0
AKMFRKYEV	1171.42	11.111	22.222	22.222	22.222	55.556	44.444	44.444	33.333	11.111	10.2436	-0.711111	1.97604	2.42111	0.111111	0.111111	0	0	0	0.111111	0	0	0	0	0	0.222222	0.111111	0.111111	0	0	0	0	0.111111	0.111111	0	0	0	0	0	0	0	0	0	0	0	0	0	0	0
AKMNRCRCYR	1300.58	30	40	10	10	50	50	40	40	0	10.4585	-1.35	3.91363	5.037	0.1	0.3	0.1	0	0.2	0	0	0	0	0	0	0.1	0.1	0	0	0	0	0	0.1	0	0	0	0	0	0	0	0	0	0	0	0	0	0	0	0
AKPSYRRVFTH	1361.57	27.273	45.455	18.182	27.273	45.455	54.545	36.364	36.364	0	11.5305	-1.06364	3.21519	3.39364	0.0909091	0.181818	0	0	0	0	0	0	0.0909091	0	0	0.0909091	0	0.0909091	0.0909091	0.0909091	0.0909091	0	0.0909091	0.0909091	0	0	0	0	0	0	0	0	0	0	0	0	0	0	0
AKQELFYLRQR	1451.69	9.091	9.091	27.273	18.182	45.455	54.545	36.364	27.273	9.091	10.4464	-1.13636	1.97619	3.52636	0.0909091	0.181818	0	0	0	0.0909091	0.181818	0	0	0	0.181818	0.0909091	0	0.0909091	0	0	0	0	0.0909091	0	0	0	0	0	0	0	0	0	0	0	0	0	0	0	0
AKQQFKRLHRA	1382.63	18.182	18.182	27.273	18.182	36.364	63.636	45.455	45.455	0	12.5317	-1.52727	4.21582	4.10545	0.181818	0.181818	0	0	0	0	0.181818	0	0.0909091	0	0.0909091	0.181818	0	0.0909091	0	0	0	0	0	0	0	0.1	0	0	0	0	0	0	0	0	0	0	0	0	0
AKRKVQFLM	1120.42	11.111	22.222	33.333	11.111	55.556	44.444	33.333	33.333	0	11.8231	-0.144444	2.97557	1.71778	0.111111	0.111111	0	0	0	0	0.111111	0	0	0	0.111111	0.222222	0.111111	0.111111	0	0	0	0	0	0.111111	0	0	0	0	0	0	0	0	0	0	0	0	0	0	0
AKRQKAYEM	1124.32	22.222	22.222	22.222	11.111	44.444	55.556	44.444	33.333	11.111	10.2436	-1.67778	1.97604	3.61556	0.222222	0.111111	0	0	0	0.111111	0.111111	0	0	0	0	0.222222	0.111111	0	0	0	0	0	0.111111	0	0	0	0	0	0	0	0	0	0	0	0	0.125	0	0	0
AKRQWGKFC	1123.34	33.333	33.333	11.111	22.222	55.556	44.444	33.333	33.333	0	10.7932	-1.11111	2.94492	2.46889	0.111111	0.111111	0	0	0.111111	0	0.111111	0.111111	0	0	0	0.222222	0	0.111111	0	0	0	0.111111	0	0	0	0	0	0	0	0	0	0	0	0	0	0	0	0	0
AKRVHVSAR	1023.21	33.333	55.556	44.444	11.111	44.444	55.556	44.444	44.444	0	12.5165	-0.544444	3.21598	3.52778	0.222222	0.222222	0	0	0	0	0	0	0.111111	0	0	0.111111	0	0	0	0.111111	0	0	0	0.222222	0	0	0	0	0	0	0	0	0	0	0	0	0	0	0
AKTMLYRRGQ	1223.46	30	30	20	10	50	50	30	30	0	11.5305	-1.13	2.97494	3.362	0.1	0.2	0	0	0	0	0.1	0.1	0	0	0.1	0.1	0.1	0	0	0	0.1	0	0.1	0	0	0	0	0	0	0	0	0	0	0	0	0	0	0	0
ALKRNYF	911.071	14.286	28.571	28.571	28.571	57.143	42.857	28.571	28.571	0	10.4549	-0.685714	1.97494	2.50571	0.142857	0.142857	0.142857	0	0	0	0	0	0	0	0.142857	0.142857	0	0.142857	0	0	0	0	0.142857	0	0	0	0	0	0	0	0	0	0	0	0	0	0	0	0
ALKRTKMKEI	1217.54	20	20	30	0	40	60	50	40	10	11.0795	-0.84	2.97667	2.695	0.1	0.1	0	0	0	0.1	0	0	0	0.1	0.1	0.3	0.1	0	0	0	0.1	0	0	0	0	0	0	0	0	0	0	0	0	0	0	0	0	0	0
ALMYQRWKFW	1428.72	10	10	20	40	70	30	20	20	0	10.4549	-0.47	1.97494	0.943	0.1	0.1	0	0	0	0	0.1	0	0	0	0.1	0.1	0.1	0.1	0	0	0	0.2	0.1	0	0	0	0	0	0	0	0	0	0	0	0	0	0	0	0
ALPRRRKICW	1298.62	20	30	30	10	60	40	40	40	0	12.2227	-0.73	3.94507	3.505	0.1	0.3	0	0	0.1	0	0	0	0	0.1	0.1	0.1	0	0	0.1	0	0	0.1	0	0	0	0	0	0	0	0	0	0	0	0	0	0	0	0	0
ALRCKVRKDHF	1372.65	18.182	36.364	27.273	18.182	45.455	54.545	54.545	45.455	9.091	10.778	-0.763636	3.18596	3.57182	0.0909091	0.181818	0	0.0909091	0.0909091	0	0	0	0.0909091	0	0.0909091	0.181818	0	0.0909091	0	0	0	0	0	0.0909091	0	0	0	0	0	0	0	0	0	0	0	0	0	0	0
ALRHMRTYFQFI	1582.89	16.667	16.667	25	33.333	58.333	41.667	25	25	0	11.1477	-0.00833333	2.21535	1.89917	0.0833333	0.166667	0	0	0	0	0.0833333	0	0.0833333	0.0833333	0.0833333	0	0.0833333	0.166667	0	0	0.0833333	0	0.0833333	0	0	0	0	0	0	0	0	0	0	0	0	0	0	0	0
ALRIYYQNWKK	1482.75	9.091	18.182	27.273	27.273	54.545	45.455	27.273	27.273	0	10.4525	-1.15455	2.97399	2.22727	0.0909091	0.0909091	0.0909091	0	0	0	0.0909091	0	0	0.0909091	0.0909091	0.181818	0	0	0	0	0	0.0909091	0.181818	0	0	0	0	0	0	0	0	0	0	0	0	0	0	0	0
AMHYKMWK	1094.36	12.5	12.5	12.5	37.5	62.5	37.5	37.5	37.5	0	10.2478	-0.95	2.21504	0.8825	0.125	0	0	0	0	0	0	0	0.125	0	0	0.25	0.25	0	0	0	0	0.125	0.125	0	0	0	0	0	0	0	0	0	0	0	0	0	0	0	0
AMIVHWWRRRI	1523.87	9.091	18.182	36.364	27.273	63.636	36.364	36.364	36.364	0	12.801	-0.145455	3.21614	2.42909	0.0909091	0.272727	0	0	0	0	0	0	0.0909091	0.181818	0	0	0.0909091	0	0	0	0	0.181818	0	0.0909091	0	0	0	0	0	0	0	0	0	0	0	0	0	0	0
AMKMAYKFHRNR	1552.88	16.667	25	16.667	25	50	50	41.667	41.667	0	11.6767	-1.21667	4.21503	3.42333	0.166667	0.166667	0.0833333	0	0	0	0	0	0.0833333	0	0	0.166667	0.166667	0.0833333	0	0	0	0	0.0833333	0	0	0	0	0	0	0	0	0	0	0	0	0	0.0909091	0	0
AMLMLYIKRIRI	1521	8.333	8.333	50	8.333	75	25	25	25	0	11.5305	1.04167	2.97494	0.368333	0.0833333	0.166667	0	0	0	0	0	0	0	0.25	0.166667	0.0833333	0.166667	0	0	0	0	0	0.0833333	0	0	0	0	0	0	0	0	0	0	0	0	0	0	0	0
AMRRIKCFRPN	1391.72	18.182	36.364	18.182	9.091	54.545	45.455	36.364	36.364	0	12.2227	-0.818182	3.94507	3.96455	0.0909091	0.272727	0.0909091	0	0.0909091	0	0	0	0	0.0909091	0	0.0909091	0.0909091	0.0909091	0.0909091	0	0	0	0	0	0	0	0	0	0	0	0	0	0	0	0	0	0	0	0
ANFRYSHR	1050.14	25	37.5	12.5	37.5	37.5	62.5	37.5	37.5	0	11.1477	-1.65	2.21535	4.98625	0.125	0.25	0.125	0	0	0	0	0	0.125	0	0	0	0	0.125	0	0.125	0	0	0.125	0	0	0	0	0	0	0	0	0	0	0	0	0	0	0	0
ANLQYRRARYM	1441.67	18.182	27.273	27.273	18.182	54.545	45.455	27.273	27.273	0	11.2103	-1.25455	2.9743	4.21182	0.181818	0.272727	0.0909091	0	0	0	0.0909091	0	0	0	0.0909091	0	0.0909091	0	0	0	0	0	0.181818	0	0	0.1	0	0	0	0	0	0	0	0	0	0	0	0	0
ANWQHRYVRKH	1494.68	9.091	27.273	18.182	36.364	36.364	63.636	45.455	45.455	0	11.5306	-2.04545	3.45544	4.44091	0.0909091	0.181818	0.0909091	0	0	0	0.0909091	0	0.181818	0	0	0.0909091	0	0	0	0	0	0.0909091	0.0909091	0.0909091	0	0	0	0	0	0	0	0	0	0	0	0	0	0	0
APCRRKHAPQ	1163.37	30	50	20	10	50	50	40	40	0	11.4812	-1.67	3.18533	4.069	0.2	0.2	0	0	0.1	0	0.1	0	0.1	0	0	0.1	0	0	0.2	0	0	0	0	0	0	0	0	0	0	0	0	0	0.111111	0	0	0	0	0	0
APHVKRFRLLKK	1492.88	8.333	25	33.333	16.667	50	50	50	50	0	12.5461	-0.758333	5.21567	2.70667	0.0833333	0.166667	0	0	0	0	0	0	0.0833333	0	0.166667	0.25	0	0.0833333	0.0833333	0	0	0	0	0.0833333	0	0	0	0	0	0	0	0	0	0	0	0	0	0	0
APKFIHK	840.036	14.286	28.571	28.571	28.571	57.143	42.857	42.857	42.857	0	10.8054	-0.5	2.21583	0.864286	0.142857	0	0	0	0	0	0	0	0.142857	0.142857	0	0.285714	0	0.142857	0.142857	0	0	0	0	0	0	0	0	0	0	0	0	0	0	0	0	0	0	0	0
APKRSNK	799.928	28.571	57.143	14.286	0	28.571	71.429	42.857	42.857	0	11.8231	-2.34286	2.97557	4.89286	0.142857	0.142857	0.142857	0	0	0	0	0	0	0	0	0.285714	0	0	0.142857	0.142857	0	0	0	0	0	0	0	0	0	0	0	0	0	0	0	0	0	0	0
APNRFAHR	968.086	25	50	25	25	50	50	37.5	37.5	0	12.5001	-1.3625	2.21614	4.3175	0.25	0.25	0.125	0	0	0	0	0	0.125	0	0	0	0	0.125	0.125	0	0	0	0	0	0	0	0	0	0	0	0	0	0	0	0	0	0	0.142857	0
APPYTAY	781.863	42.857	71.429	28.571	28.571	85.714	14.286	0	0	0	6.08659	-0.414286	-0.0256928	-0.11	0.285714	0	0	0	0	0	0	0	0	0	0	0	0	0	0.285714	0	0.142857	0	0.285714	0	0	0	0	0	0	0	0	0	0	0	0	0	0	0	0
APRWSRRKRVSN	1512.74	25	50	16.667	8.333	33.333	66.667	41.667	41.667	0	12.9809	-1.95833	4.97572	5.87417	0.0833333	0.333333	0.0833333	0	0	0	0	0	0	0	0	0.0833333	0	0	0.0833333	0.166667	0	0.0833333	0	0.0833333	0	0	0	0	0	0	0	0	0	0	0	0	0	0	0
APWIRYK	933.121	14.286	28.571	28.571	28.571	71.429	28.571	28.571	28.571	0	10.4549	-0.842857	1.97494	1.65	0.142857	0.142857	0	0	0	0	0	0	0	0.142857	0	0.142857	0	0	0.142857	0	0	0.142857	0.142857	0	0	0	0	0	0	0	0	0	0	0	0	0	0	0	0
APYRLKRKTG	1189.43	30	40	20	10	50	50	40	40	0	11.6767	-1.52	3.97478	3.598	0.1	0.2	0	0	0	0	0	0.1	0	0	0.1	0.2	0	0	0.1	0	0.1	0	0.1	0	0	0	0	0	0	0	0	0	0	0	0	0	0	0	0
AQFCKYARK	1114.33	33.333	33.333	22.222	22.222	55.556	44.444	33.333	33.333	0	10.2559	-0.911111	2.94413	2.64667	0.222222	0.111111	0	0	0.111111	0	0.111111	0	0	0	0	0.222222	0	0.111111	0	0	0	0	0.111111	0	0	0	0	0	0	0	0	0	0	0	0	0	0	0	0
AQKKRPIKY	1131.39	11.111	22.222	22.222	11.111	44.444	55.556	44.444	44.444	0	11.1319	-1.81111	3.97462	3.39111	0.111111	0.111111	0	0	0	0	0.111111	0	0	0.111111	0	0.333333	0	0	0.111111	0	0	0	0.111111	0	0	0	0	0	0	0	0	0	0	0	0	0	0	0	0
AQKWRNKSKCM	1379.66	27.273	36.364	9.091	9.091	36.364	63.636	36.364	36.364	0	11.0811	-1.7	3.94476	3.58	0.0909091	0.0909091	0.0909091	0	0.0909091	0	0.0909091	0	0	0	0	0.272727	0.0909091	0	0	0.0909091	0	0.0909091	0	0	0	0	0	0	0	0	0	0	0	0	0	0	0	0	0
AQNHKRAHHQN	1340.43	18.182	36.364	18.182	27.273	18.182	81.818	45.455	45.455	0	11.6518	-2.58182	2.69649	5.01727	0.181818	0.0909091	0.181818	0	0	0	0.181818	0	0.272727	0	0	0.0909091	0	0	0	0	0	0	0	0	0	0.1	0	0	0	0	0	0	0	0	0	0	0	0	0
AQQRRCWWTR	1390.59	30	30	10	20	40	60	30	30	0	12.1993	-1.87	2.94523	5.066	0.1	0.3	0	0	0.1	0	0.2	0	0	0	0	0	0	0	0	0	0.1	0.2	0	0	0	0	0	0	0	0	0	0	0	0	0	0	0	0	0
AQRCVRAKKRL	1328.65	27.273	36.364	36.364	0	45.455	54.545	45.455	45.455	0	12.2438	-0.972727	4.94491	4.32182	0.181818	0.272727	0	0	0.0909091	0	0.0909091	0	0	0	0.0909091	0.181818	0	0	0	0	0	0	0	0.0909091	0	0.1	0	0	0	0	0	0	0	0	0	0	0	0	0
ARCERRMVNCKY	1528.83	25	41.667	16.667	8.333	50	50	41.667	33.333	8.333	9.53891	-1.06667	2.91488	4.42833	0.0833333	0.25	0.0833333	0	0.166667	0.0833333	0	0	0	0	0	0.0833333	0.0833333	0	0	0	0	0	0.0833333	0.0833333	0	0	0	0	0	0	0	0	0	0	0	0	0	0	0
ARCQPFREWFK	1467.71	18.182	27.273	9.091	27.273	54.545	45.455	36.364	27.273	9.091	9.82825	-1.13636	1.94633	3.30545	0.0909091	0.181818	0	0	0.0909091	0.0909091	0.0909091	0	0	0	0	0.0909091	0	0.181818	0.0909091	0	0	0.0909091	0	0	0	0	0	0	0	0	0	0	0	0	0	0	0	0	0
ARCRKRWSHN	1313.51	30	40	10	20	30	70	50	50	0	12.2227	-2.15	4.18533	5.959	0.1	0.3	0.1	0	0.1	0	0	0	0.1	0	0	0.1	0	0	0	0.1	0	0.1	0	0	0	0	0	0	0	0	0	0	0	0	0	0	0	0	0
ARHFPWFNYRG	1450.62	18.182	36.364	9.091	45.455	63.636	36.364	27.273	27.273	0	11.1477	-1.13636	2.21535	2.74909	0.0909091	0.181818	0.0909091	0	0	0	0	0.0909091	0.0909091	0	0	0	0	0.181818	0.0909091	0	0	0.0909091	0.0909091	0	0	0	0	0	0	0	0	0	0	0	0	0	0	0	0
ARHFWHYPDYWR	1733.91	8.333	25	8.333	58.333	58.333	41.667	41.667	33.333	8.333	9.1762	-1.69167	1.4556	3.22583	0.0833333	0.166667	0	0.0833333	0	0	0	0	0.166667	0	0	0	0	0.0833333	0.0833333	0	0	0.166667	0.166667	0	0	0	0	0	0	0	0	0	0	0	0	0	0	0	0
ARHGCGYKCRSR	1393.61	50	50	8.333	16.667	50	50	41.667	41.667	0	10.4587	-1.39167	4.15388	4.355	0.0833333	0.25	0	0	0.166667	0	0	0.166667	0.0833333	0	0	0.0833333	0	0	0	0.0833333	0	0	0.0833333	0	0	0	0	0	0	0	0	0	0	0	0	0	0	0	0
ARHHAKTLH	1070.22	33.333	33.333	33.333	33.333	33.333	66.667	55.556	55.556	0	11.6518	-1.25556	2.69649	3.16444	0.222222	0.111111	0	0	0	0	0	0	0.333333	0	0.111111	0.111111	0	0	0	0	0.111111	0	0	0	0	0	0	0	0	0	0	0	0.125	0	0	0	0	0	0
ARHPVMGYRQ	1214.41	20	40	20	20	60	40	30	30	0	11.1477	-1.11	2.21535	3.104	0.1	0.2	0	0	0	0	0.1	0.1	0.1	0	0	0	0.1	0	0.1	0	0	0	0.1	0.1	0	0	0	0	0	0	0	0	0	0	0	0	0	0	0
ARHWFAWYVMR	1522.79	18.182	27.273	27.273	45.455	72.727	27.273	27.273	27.273	0	11.1477	-0.254545	2.21535	1.54455	0.181818	0.181818	0	0	0	0	0	0	0.0909091	0	0	0	0.0909091	0.0909091	0	0	0	0.181818	0.0909091	0.0909091	0	0	0	0	0	0	0	0	0	0	0	0	0	0.1	0
ARHYCHHKFPF	1442.66	18.182	27.273	9.091	54.545	54.545	45.455	45.455	45.455	0	9.45158	-1	2.66505	2.32182	0.0909091	0.0909091	0	0	0.0909091	0	0	0	0.272727	0	0	0.0909091	0	0.181818	0.0909091	0	0	0	0.0909091	0	0	0	0	0	0	0	0	0	0	0	0	0	0	0	0
ARKYEHRN	1073.18	12.5	25	12.5	25	25	75	62.5	50	12.5	10.4466	-2.825	2.21645	6.47875	0.125	0.25	0.125	0	0	0.125	0	0	0.125	0	0	0.125	0	0	0	0	0	0	0.125	0	0	0	0	0	0	0	0	0	0	0	0	0	0	0	0
ARLEKRKK	1028.27	12.5	12.5	25	0	25	75	75	62.5	12.5	11.7511	-2.325	3.97667	5.82125	0.125	0.25	0	0	0	0.125	0	0	0	0	0.125	0.375	0	0	0	0	0	0	0	0	0	0	0	0	0	0	0	0	0	0	0	0	0	0	0
ARLVWKHLFRY	1488.8	9.091	18.182	36.364	36.364	63.636	36.364	36.364	36.364	0	11.5305	-0.172727	3.21519	1.74455	0.0909091	0.181818	0	0	0	0	0	0	0.0909091	0	0.181818	0.0909091	0	0.0909091	0	0	0	0.0909091	0.0909091	0.0909091	0	0	0	0	0	0	0	0	0	0	0	0	0	0	0
ARRHLTNKF	1142.33	22.222	33.333	22.222	22.222	33.333	66.667	44.444	44.444	0	12.5165	-1.32222	3.21598	4.39444	0.111111	0.222222	0.111111	0	0	0	0	0	0.111111	0	0.111111	0.111111	0	0.111111	0	0	0.111111	0	0	0	0	0	0	0	0	0	0	0	0	0	0	0	0	0	0
ARRIFKS	877.057	28.571	28.571	28.571	14.286	42.857	57.143	42.857	42.857	0	12.5165	-0.657143	2.97573	4.15429	0.142857	0.285714	0	0	0	0	0	0	0	0.142857	0	0.142857	0	0.142857	0	0.142857	0	0	0	0	0	0	0	0	0	0	0	0	0	0	0	0	0	0	0
ARRKMLVGHMQ	1326.64	18.182	27.273	27.273	9.091	54.545	45.455	36.364	36.364	0	12.5165	-0.581818	3.21598	2.65273	0.0909091	0.181818	0	0	0	0	0.0909091	0.0909091	0.0909091	0	0.0909091	0.0909091	0.181818	0	0	0	0	0	0	0.0909091	0	0	0	0	0	0	0	0	0	0	0	0	0	0	0
ARTSHAH	778.826	57.143	57.143	28.571	28.571	28.571	71.429	42.857	42.857	0	10.5535	-1.25714	1.4564	3.79857	0.285714	0.142857	0	0	0	0	0	0	0.285714	0	0	0	0	0	0	0.142857	0.142857	0	0	0	0	0	0	0	0	0	0	0	0.166667	0	0	0	0	0	0
ARVQKINMRF	1262.54	10	30	30	10	50	50	30	30	0	12.5165	-0.47	2.97573	3.147	0.1	0.2	0.1	0	0	0	0.1	0	0	0.1	0	0.1	0.1	0.1	0	0	0	0	0	0.1	0	0	0	0	0	0	0	0	0	0	0	0	0	0	0
ARVRYLSKYV	1254.5	20	40	40	20	60	40	30	30	0	10.6544	-0.23	2.97414	2.426	0.1	0.2	0	0	0	0	0	0	0	0	0.1	0.1	0	0	0	0.1	0	0	0.2	0.2	0	0	0	0	0	0	0	0	0	0	0	0	0	0	0
ARWHRQLP	1063.23	12.5	25	25	25	50	50	37.5	37.5	0	12.5001	-1.575	2.21614	3.8725	0.125	0.25	0	0	0	0	0.125	0	0.125	0	0.125	0	0	0	0.125	0	0	0.125	0	0	0	0	0	0	0	0	0	0	0	0	0	0	0	0	0
ASHKAHH	786.848	42.857	42.857	28.571	42.857	28.571	71.429	57.143	57.143	0	9.70595	-1.52857	1.6965	2.75857	0.285714	0	0	0	0	0	0	0	0.428571	0	0	0.142857	0	0	0	0.142857	0	0	0	0	0	0	0	0	0	0	0	0	0	0	0	0.166667	0	0	0
ASHRYHY	932.994	28.571	28.571	14.286	57.143	42.857	57.143	42.857	42.857	0	9.17675	-1.78571	1.45481	3.73	0.142857	0.142857	0	0	0	0	0	0	0.285714	0	0	0	0	0	0	0.142857	0	0	0.285714	0	0	0	0	0	0	0	0	0	0	0	0	0	0	0	0
ASKVHTHR	935.054	37.5	50	25	25	25	75	50	50	0	11.6518	-1.2875	2.45624	3.73875	0.125	0.125	0	0	0	0	0	0	0.25	0	0	0.125	0	0	0	0.125	0.125	0	0	0.125	0	0	0	0	0	0	0	0	0	0	0	0	0	0	0
ASMVFQRFRKQR	1553.85	16.667	25	16.667	16.667	41.667	58.333	33.333	33.333	0	12.8074	-0.975	3.97573	4.21917	0.0833333	0.25	0	0	0	0	0.166667	0	0	0	0	0.0833333	0.0833333	0.166667	0	0.0833333	0	0	0	0.0833333	0	0	0	0	0	0	0	0	0	0	0	0	0	0	0
ASRWMRCH	1046.23	37.5	37.5	12.5	25	50	50	37.5	37.5	0	10.5274	-0.9625	2.18549	3.76625	0.125	0.25	0	0	0.125	0	0	0	0.125	0	0	0	0.125	0	0	0.125	0	0.125	0	0	0	0	0	0	0	0	0	0	0	0	0	0	0	0	0
ATRPSRKPN	1026.16	33.333	66.667	11.111	0	33.333	66.667	33.333	33.333	0	12.5165	-2.14444	2.97573	5.13222	0.111111	0.222222	0.111111	0	0	0	0	0	0	0	0	0.111111	0	0	0.222222	0.111111	0.111111	0	0	0	0	0	0	0	0	0	0	0	0	0	0	0	0	0	0
AVRAIQRR	969.158	25	37.5	50	0	50	50	37.5	37.5	0	12.8011	-0.5875	2.97589	4.715	0.25	0.375	0	0	0	0	0.125	0	0	0.125	0	0	0	0	0	0	0	0	0	0.125	0	0.142857	0	0	0	0	0	0	0	0	0	0	0	0	0
AVRPRYFKP	1133.36	11.111	44.444	22.222	22.222	66.667	33.333	33.333	33.333	0	11.5305	-0.955556	2.97494	2.96667	0.111111	0.222222	0	0	0	0	0	0	0	0	0	0.111111	0	0.111111	0.222222	0	0	0	0.111111	0.111111	0	0	0	0	0	0	0	0	0	0	0	0	0	0	0
AWCHFRKNRE	1346.53	20	30	10	30	40	60	50	40	10	9.82936	-1.69	2.18659	4.51	0.1	0.2	0.1	0	0.1	0.1	0	0	0.1	0	0	0.1	0	0.1	0	0	0	0.1	0	0	0	0	0	0	0	0	0	0	0	0	0	0	0	0	0
AWFLKKPR	1045.3	12.5	25	25	25	62.5	37.5	37.5	37.5	0	11.8231	-0.8	2.97557	1.7475	0.125	0.125	0	0	0	0	0	0	0	0	0.125	0.25	0	0.125	0.125	0	0	0.125	0	0	0	0	0	0	0	0	0	0	0	0	0	0	0	0	0
AWHPTCHRRMMR	1581.9	25	33.333	8.333	25	50	50	41.667	41.667	0	12.1993	-1.25	3.42574	3.8775	0.0833333	0.25	0	0	0.0833333	0	0	0	0.166667	0	0	0	0.166667	0	0.0833333	0	0.0833333	0.0833333	0	0	0	0	0	0	0	0	0	0	0	0	0	0	0	0	0
AWHRIRSHRSV	1404.6	27.273	36.364	27.273	27.273	36.364	63.636	45.455	45.455	0	12.8011	-1.08182	3.45639	4.34364	0.0909091	0.272727	0	0	0	0	0	0	0.181818	0.0909091	0	0	0	0	0	0.181818	0	0.0909091	0	0.0909091	0	0	0	0	0	0	0	0	0	0	0	0	0	0	0
AWKGMIRNMRP	1359.67	18.182	36.364	18.182	9.091	63.636	36.364	27.273	27.273	0	12.5165	-0.836364	2.97573	2.48455	0.0909091	0.181818	0.0909091	0	0	0	0	0.0909091	0	0.0909091	0	0.0909091	0.181818	0	0.0909091	0	0	0.0909091	0	0	0	0	0	0	0	0	0	0	0	0	0	0	0	0	0
AWMTGTWKHFK	1392.64	36.364	36.364	9.091	36.364	54.545	45.455	27.273	27.273	0	10.8054	-0.736364	2.21583	0.741818	0.0909091	0	0	0	0	0	0	0.0909091	0.0909091	0	0	0.181818	0.0909091	0.0909091	0	0	0.181818	0.181818	0	0	0	0	0	0	0	0	0	0	0	0	0	0	0	0	0
AWNTKHK	884.005	28.571	42.857	14.286	28.571	28.571	71.429	42.857	42.857	0	10.8054	-2.04286	2.21583	2.97571	0.142857	0	0.142857	0	0	0	0	0	0.142857	0	0	0.285714	0	0	0	0	0.142857	0.142857	0	0	0	0	0	0	0	0	0	0	0	0	0	0	0	0	0
AWQRYLLPRQ	1330.56	10	20	30	20	60	40	20	20	0	11.1476	-1.04	1.97509	2.708	0.1	0.2	0	0	0	0	0.2	0	0	0	0.2	0	0	0	0.1	0	0	0.1	0.1	0	0	0	0	0	0	0	0	0	0	0	0	0	0	0	0
AWRFHER	1001.12	14.286	14.286	14.286	42.857	42.857	57.143	57.143	42.857	14.286	10.3995	-1.71429	1.2174	4.88429	0.142857	0.285714	0	0	0	0.142857	0	0	0.142857	0	0	0	0	0.142857	0	0	0	0.142857	0	0	0	0	0	0	0	0	0	0	0	0	0	0	0	0	0
AWWCYTKK	1085.29	37.5	37.5	12.5	37.5	62.5	37.5	25	25	0	9.40576	-0.9125	1.94413	0.7575	0.125	0	0	0	0.125	0	0	0	0	0	0	0.25	0	0	0	0	0.125	0.25	0.125	0	0	0	0	0	0	0	0	0	0	0	0	0	0	0	0
AWWHRWWIYHY	1703.93	9.091	9.091	18.182	72.727	72.727	27.273	27.273	27.273	0	9.17675	-0.981818	1.45481	0.77	0.0909091	0.0909091	0	0	0	0	0	0	0.181818	0.0909091	0	0	0	0	0	0	0	0.363636	0.181818	0	0	0	0	0	0	0	0	0	0	0	0	0	0	0	0
AYAHRRPKANA	1254.42	36.364	54.545	36.364	18.182	54.545	45.455	36.364	36.364	0	11.5305	-1.39091	3.21519	3.59909	0.363636	0.181818	0.0909091	0	0	0	0	0	0.0909091	0	0	0.0909091	0	0	0.0909091	0	0	0	0.0909091	0	0	0	0.1	0	0	0	0	0	0	0	0	0.1	0	0	0
AYFKVHRFML	1311.61	10	20	30	40	70	30	30	30	0	10.4551	0.44	2.21519	0.619	0.1	0.1	0	0	0	0	0	0	0.1	0	0.1	0.1	0.1	0.2	0	0	0	0	0.1	0.1	0	0	0	0	0	0	0	0	0	0	0	0	0	0	0
AYHTWQSRR	1204.31	33.333	33.333	11.111	33.333	33.333	66.667	33.333	33.333	0	11.1477	-1.95556	2.21535	4.66778	0.111111	0.222222	0	0	0	0	0.111111	0	0.111111	0	0	0	0	0	0	0.111111	0.111111	0.111111	0.111111	0	0	0	0	0	0	0	0	0	0	0	0	0	0	0	0
AYKSARGSH	976.06	55.556	55.556	22.222	22.222	44.444	55.556	33.333	33.333	0	10.4551	-1.25556	2.21519	3.05667	0.222222	0.111111	0	0	0	0	0	0.111111	0.111111	0	0	0.111111	0	0	0	0.222222	0	0	0.111111	0	0	0	0	0	0	0	0	0	0	0	0	0	0	0	0
AYYRDWLKYR	1433.63	10	20	20	40	60	40	40	30	10	9.77996	-1.56	1.97414	3.547	0.1	0.2	0	0.1	0	0	0	0	0	0	0.1	0.1	0	0	0	0	0	0.1	0.3	0	0	0	0	0	0	0	0	0	0	0	0	0	0	0	0
CAKLYRSQK	1096.31	33.333	33.333	22.222	11.111	44.444	55.556	33.333	33.333	0	10.2559	-1.08889	2.94413	3.01	0.111111	0.111111	0	0	0.111111	0	0.111111	0	0	0	0.111111	0.222222	0	0	0	0.111111	0	0	0.111111	0	0	0	0	0	0.125	0	0	0	0	0	0	0	0	0	0
CAKVHKK	813.029	28.571	42.857	28.571	14.286	42.857	57.143	57.143	57.143	0	10.5131	-0.914286	3.18502	2.02571	0.142857	0	0	0	0.142857	0	0	0	0.142857	0	0	0.428571	0	0	0	0	0	0	0	0.142857	0	0	0	0	0.166667	0	0	0	0	0	0	0	0	0	0
CCEVHRGKLK	1172.43	30	40	20	10	50	50	50	40	10	8.82451	-0.64	2.15578	2.503	0	0.1	0	0	0.2	0.1	0	0.1	0.1	0	0.1	0.2	0	0	0	0	0	0	0	0.1	0	0	0	0	0	0	0	0	0	0	0	0	0	0	0
CCKKMRKQRSNE	1510.81	25	33.333	0	0	25	75	50	41.667	8.333	10.5065	-2.09167	3.91536	5.33083	0	0.166667	0.0833333	0	0.166667	0.0833333	0.0833333	0	0	0	0	0.25	0.0833333	0	0	0.0833333	0	0	0	0	0	0	0	0	0	0	0	0	0	0	0	0	0	0	0
CCPYSHRKCK	1224.48	40	50	0	20	50	50	40	40	0	8.95181	-1.17	3.12307	3.038	0	0.1	0	0	0.3	0	0	0	0.1	0	0	0.2	0	0	0.1	0.1	0	0	0.1	0	0	0	0	0	0	0	0	0	0	0	0	0	0	0	0
CCQHWHKSFLKW	1602.89	25	25	8.333	41.667	50	50	33.333	33.333	0	8.82757	-0.725	2.39478	1.18667	0	0	0	0	0.166667	0	0.0833333	0	0.166667	0	0.0833333	0.166667	0	0.0833333	0	0.0833333	0	0.166667	0	0	0	0	0	0	0	0	0	0	0	0	0	0	0	0	0
CCRFYSAWRSK	1406.64	45.455	45.455	9.091	27.273	54.545	45.455	27.273	27.273	0	9.53994	-0.645455	2.91363	2.96818	0.0909091	0.181818	0	0	0.181818	0	0	0	0	0	0	0.0909091	0	0.0909091	0	0.181818	0	0.0909091	0.0909091	0	0	0	0	0	0	0	0	0	0	0	0	0	0	0	0
CCRHHRYFD	1236.39	22.222	33.333	0	44.444	44.444	55.556	55.556	44.444	11.111	8.24538	-1.37778	1.39509	4.72	0	0.222222	0	0.111111	0.222222	0	0	0	0.222222	0	0	0	0	0.111111	0	0	0	0	0.111111	0	0	0	0	0	0	0	0	0	0	0	0	0	0	0	0
CCRSRRAN	965.116	50	62.5	12.5	0	37.5	62.5	37.5	37.5	0	10.5179	-1.375	2.91458	6.30375	0.125	0.375	0.125	0	0.25	0	0	0	0	0	0	0	0	0	0	0.125	0	0	0	0	0	0.142857	0	0	0	0	0	0	0	0	0	0	0	0	0
CCRTRFRVNQY	1445.68	27.273	45.455	9.091	18.182	45.455	54.545	27.273	27.273	0	9.59365	-0.954545	2.91378	4.55182	0	0.272727	0.0909091	0	0.181818	0	0.0909091	0	0	0	0	0	0	0.0909091	0	0	0.0909091	0	0.0909091	0.0909091	0	0	0	0	0	0	0	0	0	0	0	0	0	0	0
CCWFFCNKR	1206.46	33.333	44.444	0	33.333	66.667	33.333	22.222	22.222	0	8.52262	0.0333333	1.88377	1.66444	0	0.111111	0.111111	0	0.333333	0	0	0	0	0	0	0.111111	0	0.222222	0	0	0	0.111111	0	0	0	0	0	0	0	0	0	0	0	0	0	0	0	0	0
CDLHYHLSKYRR	1590.82	16.667	25	16.667	33.333	41.667	58.333	50	41.667	8.333	9.30063	-1.34167	2.42479	3.8325	0	0.166667	0	0.0833333	0.0833333	0	0	0	0.166667	0	0.166667	0.0833333	0	0	0	0.0833333	0	0	0.166667	0	0	0	0	0	0	0	0	0	0	0	0	0	0	0	0
CEYRHNH	958.019	14.286	28.571	0	42.857	28.571	71.429	57.143	42.857	14.286	7.52087	-2.38571	0.426208	5.22143	0	0.142857	0.142857	0	0.142857	0.142857	0	0	0.285714	0	0	0	0	0	0	0	0	0	0.142857	0	0	0	0	0	0	0	0	0	0	0	0	0	0	0	0
CFHKPYKTYW	1372.61	20	30	0	50	60	40	30	30	0	9.27629	-1.15	2.18359	1.202	0	0	0	0	0.1	0	0	0	0.1	0	0	0.2	0	0.1	0.1	0	0.1	0.1	0.2	0	0	0	0	0	0	0	0	0	0	0	0	0	0	0	0
CFKCGRRHMSPG	1378.65	41.667	50	0	16.667	58.333	41.667	33.333	33.333	0	9.91532	-0.8	3.15468	2.80667	0	0.166667	0	0	0.166667	0	0	0.166667	0.0833333	0	0	0.0833333	0.0833333	0.0833333	0.0833333	0.0833333	0	0	0	0	0	0	0	0	0	0	0	0	0	0	0	0	0	0	0
CFKGYVRFHF	1303.55	20	30	10	50	70	30	30	30	0	9.44911	0.18	2.18454	1.007	0	0.1	0	0	0.1	0	0	0.1	0.1	0	0	0.1	0	0.3	0	0	0	0	0.1	0.1	0	0	0	0	0	0	0	0	0	0	0	0	0	0	0
CFKKNWY	988.172	14.286	28.571	0	42.857	57.143	42.857	28.571	28.571	0	9.40576	-1.17143	1.94413	1.61286	0	0	0.142857	0	0.142857	0	0	0	0	0	0	0.285714	0	0.142857	0	0	0	0.142857	0.142857	0	0	0	0	0	0	0	0	0	0	0	0	0	0	0	0
CFKLHYRKET	1324.56	20	20	10	30	40	60	50	40	10	9.4062	-1.19	2.18564	3.102	0	0.1	0	0	0.1	0.1	0	0	0.1	0	0.1	0.2	0	0.1	0	0	0.1	0	0.1	0	0	0	0	0	0	0	0	0	0	0	0	0	0	0	0
CFKWSRQRHG	1304.49	30	30	0	30	40	60	40	40	0	11.4812	-1.64	3.18533	4.146	0	0.2	0	0	0.1	0	0.1	0.1	0.1	0	0	0.1	0	0.1	0	0.1	0	0.1	0	0	0	0	0	0	0	0	0	0	0	0	0	0	0	0	0
CFLKHNRFKK	1320.62	10	20	10	30	40	60	50	50	0	11.0811	-1.1	4.18502	3.071	0	0.1	0.1	0	0.1	0	0	0	0.1	0	0.1	0.3	0	0.2	0	0	0	0	0	0	0	0	0	0	0	0	0	0	0	0	0	0	0	0	0
CFPRPYIYK	1186.44	11.111	33.333	11.111	33.333	77.778	22.222	22.222	22.222	0	9.29854	-0.488889	1.94349	1.28556	0	0.111111	0	0	0.111111	0	0	0	0	0.111111	0	0.111111	0	0.111111	0.222222	0	0	0	0.222222	0	0	0	0	0	0	0	0	0	0	0	0	0	0	0	0
CFPYRRCF	1091.31	25	37.5	0	37.5	75	25	25	25	0	8.80386	-0.1625	1.91379	2.6825	0	0.25	0	0	0.25	0	0	0	0	0	0	0	0	0.25	0.125	0	0	0	0.125	0	0	0	0	0	0	0	0	0	0	0	0	0	0	0	0
CFQRKAIWW	1237.49	22.222	22.222	22.222	33.333	66.667	33.333	22.222	22.222	0	9.83324	-0.233333	1.94508	1.15111	0.111111	0.111111	0	0	0.111111	0	0.111111	0	0	0.111111	0	0.111111	0	0.111111	0	0	0	0.222222	0	0	0	0	0	0	0	0	0	0	0	0	0	0.125	0	0	0
CFRFVWAHAHKR	1557.84	25	33.333	25	41.667	58.333	41.667	41.667	41.667	0	11.4812	-0.358333	3.42558	2.29	0.166667	0.166667	0	0	0.0833333	0	0	0	0.166667	0	0	0.0833333	0	0.166667	0	0	0	0.0833333	0	0.0833333	0	0	0	0	0	0	0	0	0.0909091	0	0	0	0	0	0
CFYMPFSKSMRR	1552.89	25	33.333	0	25	58.333	41.667	25	25	0	10.4568	-0.458333	2.94428	2.5325	0	0.166667	0	0	0.0833333	0	0	0	0	0	0	0.0833333	0.166667	0.166667	0.0833333	0.166667	0	0	0.0833333	0	0	0	0	0	0	0	0	0	0	0	0	0	0	0	0
CFYQRQTRR	1257.44	22.222	22.222	0	22.222	33.333	66.667	33.333	33.333	0	11.0598	-1.91111	2.94444	6.03222	0	0.333333	0	0	0.111111	0	0.222222	0	0	0	0	0	0	0.111111	0	0	0.111111	0	0.111111	0	0	0	0	0	0	0	0	0	0	0	0	0	0	0	0
CFYSKTK	876.038	42.857	42.857	0	28.571	42.857	57.143	28.571	28.571	0	9.40576	-0.757143	1.94413	1.85	0	0	0	0	0.142857	0	0	0	0	0	0	0.285714	0	0.142857	0	0.142857	0.142857	0	0.142857	0	0	0	0	0	0	0	0	0	0	0	0	0	0	0	0
CGFLHTWRHY	1319.51	30	30	10	50	60	40	30	30	0	8.54213	-0.51	1.42495	1.45	0	0.1	0	0	0.1	0	0	0.1	0.2	0	0.1	0	0	0.1	0	0	0.1	0.1	0.1	0	0	0	0	0	0	0	0	0	0	0	0	0	0	0	0
CGFYFKHK	1029.22	25	25	0	50	62.5	37.5	37.5	37.5	0	9.40703	-0.575	2.18438	0.965	0	0	0	0	0.125	0	0	0.125	0.125	0	0	0.25	0	0.25	0	0	0	0	0.125	0	0	0	0	0	0	0	0	0	0	0	0	0	0	0	0
CGQARRKER	1103.27	33.333	33.333	11.111	0	33.333	66.667	55.556	44.444	11.111	11.3797	-2.27778	2.94633	6.51444	0.111111	0.333333	0	0	0.111111	0.111111	0.111111	0.111111	0	0	0	0.111111	0	0	0	0	0	0	0	0	0	0	0	0	0	0	0.125	0	0	0	0	0	0	0	0
CGTYRRWQLRL	1451.71	27.273	27.273	18.182	18.182	54.545	45.455	27.273	27.273	0	11.0598	-0.927273	2.94444	3.51091	0	0.272727	0	0	0.0909091	0	0.0909091	0.0909091	0	0	0.181818	0	0	0	0	0	0.0909091	0.0909091	0.0909091	0	0	0	0	0	0	0	0	0	0	0	0	0	0	0	0
CHFGWHTPK	1112.27	33.333	44.444	0	44.444	55.556	44.444	33.333	33.333	0	8.56008	-0.955556	1.42559	1.10111	0	0	0	0	0.111111	0	0	0.111111	0.222222	0	0	0.111111	0	0.111111	0.111111	0	0.111111	0.111111	0	0	0	0	0	0	0	0	0	0	0	0	0	0	0	0	0
CHHHSIFRF	1183.36	22.222	22.222	11.111	55.556	44.444	55.556	44.444	44.444	0	8.57188	-0.255556	1.666	2.23778	0	0.111111	0	0	0.111111	0	0	0	0.333333	0.111111	0	0	0	0.222222	0	0.111111	0	0	0	0	0	0	0	0	0	0	0	0	0	0	0	0	0	0	0
CHHNARV	835.939	28.571	57.143	28.571	28.571	42.857	57.143	42.857	42.857	0	8.5648	-0.842857	1.42574	3.39286	0.142857	0.142857	0.142857	0	0.142857	0	0	0	0.285714	0	0	0	0	0	0	0	0	0	0	0.142857	0	0	0.166667	0	0	0	0	0	0	0	0	0	0	0	0
CHHYYCR	981.115	28.571	28.571	0	57.143	57.143	42.857	42.857	42.857	0	8.23721	-1.21429	1.3935	3.13714	0	0.142857	0	0	0.285714	0	0	0	0.285714	0	0	0	0	0	0	0	0	0	0.285714	0	0	0	0	0	0	0	0	0	0	0	0	0	0	0	0
CHKAHWKMCRL	1412.75	27.273	27.273	18.182	27.273	54.545	45.455	45.455	45.455	0	9.76141	-0.645455	3.39477	1.94273	0.0909091	0.0909091	0	0	0.181818	0	0	0	0.181818	0	0.0909091	0.181818	0.0909091	0	0	0	0	0.0909091	0	0	0	0	0	0	0	0	0	0	0	0	0	0.1	0	0	0
CHMHQWTRRI	1367.61	20	20	10	30	40	60	40	40	0	10.5284	-1.16	2.42574	3.639	0	0.2	0	0	0.1	0	0.1	0	0.2	0.1	0	0	0.1	0	0	0	0.1	0.1	0	0	0	0	0	0	0	0	0	0	0	0	0	0	0	0	0
CHNKRKWMW	1288.55	11.111	22.222	0	33.333	44.444	55.556	44.444	44.444	0	10.7933	-1.82222	3.18517	3.22556	0	0.111111	0.111111	0	0.111111	0	0	0	0.111111	0	0	0.222222	0.111111	0	0	0	0	0.222222	0	0	0	0	0	0	0	0	0	0	0	0	0	0	0	0	0
CHNYRRSHYN	1349.45	20	40	0	40	30	70	40	40	0	9.32746	-2.33	2.42415	5.484	0	0.2	0.2	0	0.1	0	0	0	0.2	0	0	0	0	0	0	0.1	0	0	0.2	0	0	0	0	0	0	0	0	0	0	0	0	0	0	0	0
CHRIAERRHG	1234.4	30	30	20	20	40	60	60	50	10	10.4394	-1.5	2.427	5.194	0.1	0.3	0	0	0.1	0.1	0	0.1	0.2	0.1	0	0	0	0	0	0	0	0	0	0	0	0	0	0	0	0	0	0	0	0.111111	0	0	0	0	0
CHRQRKSGHQC	1339.52	36.364	36.364	0	18.182	27.273	72.727	45.455	45.455	0	9.91608	-2.04545	3.39493	5.06273	0	0.181818	0	0	0.181818	0	0.181818	0.0909091	0.181818	0	0	0.0909091	0	0	0	0.0909091	0	0	0	0	0	0	0	0	0	0	0	0	0	0	0	0	0	0	0
CHTVHKTR	981.141	37.5	50	12.5	25	25	75	50	50	0	9.83541	-1.1875	2.42559	3.70125	0	0.125	0	0	0.125	0	0	0	0.25	0	0	0.125	0	0	0	0	0.25	0	0	0.125	0	0	0	0	0	0	0	0	0	0	0	0	0	0	0
CHWKKHPV	1034.25	12.5	37.5	12.5	37.5	50	50	50	50	0	9.67846	-1.25	2.42543	1.59625	0	0	0	0	0.125	0	0	0	0.25	0	0	0.25	0	0	0.125	0	0	0.125	0	0.125	0	0	0	0	0	0	0	0	0	0	0	0	0	0	0
CICKFRS	856.069	42.857	42.857	14.286	14.286	57.143	42.857	28.571	28.571	0	8.82818	0.442857	1.91443	1.91571	0	0.142857	0	0	0.285714	0	0	0	0	0.142857	0	0.142857	0	0.142857	0	0.142857	0	0	0	0	0	0	0	0	0	0	0	0	0	0	0	0	0	0	0
CICRFGGATRRT	1340.58	58.333	58.333	16.667	8.333	58.333	41.667	25	25	0	10.5179	-0.133333	2.91458	2.97917	0.0833333	0.25	0	0	0.166667	0	0	0.166667	0	0.0833333	0	0	0	0.0833333	0	0	0.166667	0	0	0	0	0	0	0	0	0	0	0.0909091	0	0	0	0	0	0	0
CIHRNKIFPK	1255.55	10	30	20	20	50	50	40	40	0	10.7933	-0.63	3.18517	2.322	0	0.1	0.1	0	0.1	0	0	0	0.1	0.2	0	0.2	0	0.1	0.1	0	0	0	0	0	0	0	0	0	0	0	0	0	0	0	0	0	0	0	0
CIMYRIHKG	1120.4	22.222	22.222	22.222	22.222	66.667	33.333	33.333	33.333	0	9.44911	0.0111111	2.18454	1.20667	0	0.111111	0	0	0.111111	0	0	0.111111	0.111111	0.222222	0	0.111111	0.111111	0	0	0	0	0	0.111111	0	0	0	0	0	0	0	0	0	0	0	0	0	0	0	0
CIRMAYRNARP	1350.62	27.273	45.455	27.273	9.091	63.636	36.364	27.273	27.273	0	11.0598	-0.672727	2.94444	3.57909	0.181818	0.272727	0.0909091	0	0.0909091	0	0	0	0	0.0909091	0	0	0.0909091	0	0.0909091	0	0	0	0.0909091	0	0	0	0.1	0	0	0	0	0	0	0	0	0	0.1	0	0
CKARKGRSMNW	1336.6	36.364	45.455	9.091	9.091	45.455	54.545	36.364	36.364	0	11.6516	-1.47273	3.94492	3.84273	0.0909091	0.181818	0.0909091	0	0.0909091	0	0	0.0909091	0	0	0	0.181818	0.0909091	0	0	0.0909091	0	0.0909091	0	0	0	0	0	0	0	0	0	0	0	0	0	0.1	0	0	0
CKFVRTQLGHRM	1475.79	25	33.333	16.667	16.667	50	50	33.333	33.333	0	11.4812	-0.458333	3.18533	2.6375	0	0.166667	0	0	0.0833333	0	0.0833333	0.0833333	0.0833333	0	0.0833333	0.0833333	0.0833333	0.0833333	0	0	0.0833333	0	0	0.0833333	0	0	0	0	0	0	0	0	0	0	0	0	0	0	0
CKGMQRFRKEWK	1596.93	16.667	16.667	0	16.667	41.667	58.333	50	41.667	8.333	11.0601	-1.81667	3.94602	4.08	0	0.166667	0	0	0.0833333	0.0833333	0.0833333	0.0833333	0	0	0	0.25	0.0833333	0.0833333	0	0	0	0.0833333	0	0	0	0	0	0	0	0	0	0	0	0	0	0	0	0	0
CKHNGTKQKFKH	1455.7	25	33.333	0	25	25	75	50	50	0	10.8049	-2.06667	4.42511	3.4225	0	0	0.0833333	0	0.0833333	0	0.0833333	0.0833333	0.166667	0	0	0.333333	0	0.0833333	0	0	0.0833333	0	0	0	0	0	0	0	0	0	0	0	0	0	0	0	0	0	0
CKHQRFRDERMF	1652.91	8.333	16.667	0	25	33.333	66.667	58.333	41.667	16.667	9.82446	-1.75833	2.18738	5.5375	0	0.25	0	0.0833333	0.0833333	0.0833333	0.0833333	0	0.0833333	0	0	0.0833333	0.0833333	0.166667	0	0	0	0	0	0	0	0	0	0	0	0	0	0	0	0	0	0	0	0	0
CKHWRCIKQ	1201.47	22.222	22.222	11.111	22.222	44.444	55.556	44.444	44.444	0	9.76065	-1.15556	3.15452	2.93444	0	0.111111	0	0	0.222222	0	0.111111	0	0.111111	0.111111	0	0.222222	0	0	0	0	0	0.111111	0	0	0	0	0	0	0	0	0	0	0	0	0	0	0	0	0
CKKCFFTARM	1234.56	40	40	10	20	60	40	30	30	0	9.75988	0.13	2.91427	1.591	0.1	0.1	0	0	0.2	0	0	0	0	0	0	0.2	0.1	0.2	0	0	0.1	0	0	0	0	0	0	0	0	0	0	0	0	0	0	0	0	0	0
CKKGNVKRIRA	1272.58	27.273	45.455	27.273	0	45.455	54.545	45.455	45.455	0	11.7516	-1.05455	4.94476	3.64909	0.0909091	0.181818	0.0909091	0	0.0909091	0	0	0.0909091	0	0.0909091	0	0.272727	0	0	0	0	0	0	0	0.0909091	0	0.1	0	0	0	0	0	0	0	0	0	0	0	0	0
CKKYKAV	839.064	28.571	42.857	28.571	14.286	57.143	42.857	42.857	42.857	0	10.1335	-0.642857	2.94397	1.38	0.142857	0	0	0	0.142857	0	0	0	0	0	0	0.428571	0	0	0	0	0	0	0.142857	0.142857	0	0	0	0	0	0	0	0	0	0	0	0.166667	0	0	0
CKLARKHVNW	1254.52	20	40	30	20	50	50	40	40	0	10.7933	-0.76	3.18517	2.294	0.1	0.1	0.1	0	0.1	0	0	0	0.1	0	0.1	0.2	0	0	0	0	0	0.1	0	0.1	0	0	0	0	0	0	0	0	0	0	0.111111	0	0	0	0
CKLKRYRHNDRM	1619.93	8.333	25	8.333	16.667	33.333	66.667	58.333	50	8.333	10.8735	-2.05	4.18517	5.6225	0	0.25	0.0833333	0.0833333	0.0833333	0	0	0	0.0833333	0	0.0833333	0.166667	0.0833333	0	0	0	0	0	0.0833333	0	0	0	0	0	0	0	0	0	0	0	0	0	0	0	0
CKNKQFWGQCWR	1583.85	25	33.333	0	25	50	50	25	25	0	9.75988	-1.43333	2.91427	2.71667	0	0.0833333	0.0833333	0	0.166667	0	0.166667	0.0833333	0	0	0	0.166667	0	0.0833333	0	0	0	0.166667	0	0	0	0	0	0	0	0	0	0	0	0	0	0	0	0	0
CKPKMCY	872.126	28.571	42.857	0	14.286	71.429	28.571	28.571	28.571	0	8.79247	-0.542857	1.91348	0.904286	0	0	0	0	0.285714	0	0	0	0	0	0	0.285714	0.142857	0	0.142857	0	0	0	0.142857	0	0	0	0	0	0	0	0	0	0	0	0	0	0	0	0
CKPYWIHWRVH	1524.81	9.091	27.273	18.182	45.455	63.636	36.364	36.364	36.364	0	9.45039	-0.754545	2.42479	1.36636	0	0.0909091	0	0	0.0909091	0	0	0	0.181818	0.0909091	0	0.0909091	0	0	0.0909091	0	0	0.181818	0.0909091	0.0909091	0	0	0	0	0	0	0	0	0	0	0	0	0	0	0
CKRKPRWD	1088.3	12.5	37.5	0	12.5	37.5	62.5	62.5	50	12.5	10.7779	-2.5375	2.94571	5.75625	0	0.25	0	0.125	0.125	0	0	0	0	0	0	0.25	0	0	0.125	0	0	0.125	0	0	0	0	0	0	0	0	0	0	0	0	0	0	0	0	0
CKRWRWRFT	1338.6	22.222	22.222	0	33.333	44.444	55.556	44.444	44.444	0	12.2227	-1.62222	3.94507	4.88444	0	0.333333	0	0	0.111111	0	0	0	0	0	0	0.111111	0	0.111111	0	0	0.111111	0.222222	0	0	0	0	0	0	0	0	0	0	0	0	0	0	0	0	0
CKVREAYR	1024.21	25	37.5	25	12.5	50	50	50	37.5	12.5	9.44687	-1.15	1.94554	4.40125	0.125	0.25	0	0	0.125	0.125	0	0	0	0	0	0.125	0	0	0	0	0	0	0.125	0.125	0	0	0	0	0	0.142857	0	0	0	0	0	0	0	0	0
CKVWSRNWLK	1319.59	20	40	20	20	50	50	30	30	0	10.7932	-0.79	2.94492	2.116	0	0.1	0.1	0	0.1	0	0	0	0	0	0.1	0.2	0	0	0	0.1	0	0.2	0	0.1	0	0	0	0	0	0	0	0	0	0	0	0	0	0	0
CKVWWMQHKKC	1476.84	18.182	27.273	9.091	27.273	54.545	45.455	36.364	36.364	0	9.66856	-0.827273	3.15437	1.20364	0	0	0	0	0.181818	0	0.0909091	0	0.0909091	0	0	0.272727	0.0909091	0	0	0	0	0.181818	0	0.0909091	0	0	0	0	0	0	0	0	0	0	0	0	0	0	0
CKWQFFCLRH	1367.65	20	20	10	40	60	40	30	30	0	8.83115	-0.16	2.15468	1.49	0	0.1	0	0	0.2	0	0.1	0	0.1	0	0.1	0.1	0	0.2	0	0	0	0.1	0	0	0	0	0	0	0	0	0	0	0	0	0	0	0	0	0
CKYAHRATRA	1176.36	50	50	30	20	50	50	40	40	0	10.4569	-1.02	3.18454	3.605	0.3	0.2	0	0	0.1	0	0	0	0.1	0	0	0.1	0	0	0	0	0.1	0	0.1	0	0	0.222222	0	0	0	0	0	0	0	0	0	0	0	0	0
CKYKKRMHR	1249.56	11.111	11.111	0	22.222	33.333	66.667	66.667	66.667	0	11.1114	-2.31111	5.18422	5.29556	0	0.222222	0	0	0.111111	0	0	0	0.111111	0	0	0.333333	0.111111	0	0	0	0	0	0.111111	0	0	0	0	0	0	0	0	0	0	0	0	0	0	0	0
CKYWTGQVRGR	1353.56	36.364	45.455	9.091	18.182	54.545	45.455	27.273	27.273	0	10.4568	-1.21818	2.94428	3.10091	0	0.181818	0	0	0.0909091	0	0.0909091	0.181818	0	0	0	0.0909091	0	0	0	0	0.0909091	0.0909091	0.0909091	0.0909091	0	0	0	0	0	0	0	0	0	0	0	0	0	0	0
CLCQHHRVRHSN	1489.7	25	41.667	16.667	25	33.333	66.667	41.667	41.667	0	8.84379	-1.11667	2.63534	3.99	0	0.166667	0.0833333	0	0.166667	0	0.0833333	0	0.25	0	0.0833333	0	0	0	0	0.0833333	0	0	0	0.0833333	0	0	0	0	0	0	0	0	0	0	0	0	0	0	0
CLKWNKFTCWRW	1671.01	25	33.333	8.333	33.333	58.333	41.667	25	25	0	9.75988	-0.633333	2.91427	1.48167	0	0.0833333	0.0833333	0	0.166667	0	0	0	0	0	0.0833333	0.166667	0	0.0833333	0	0	0.0833333	0.25	0	0	0	0	0	0	0	0	0	0	0	0	0	0	0	0	0
CLLWSRY	940.128	28.571	28.571	28.571	28.571	71.429	28.571	14.286	14.286	0	8.5272	0.371429	0.944444	0.715714	0	0.142857	0	0	0.142857	0	0	0	0	0	0.285714	0	0	0	0	0.142857	0	0.142857	0.142857	0	0	0	0	0	0	0	0	0	0	0	0	0	0	0	0
CLRRRKTVC	1134.43	33.333	44.444	22.222	0	44.444	55.556	44.444	44.444	0	11.3812	-0.566667	3.91442	4.59556	0	0.333333	0	0	0.222222	0	0	0	0	0	0.111111	0.111111	0	0	0	0	0.111111	0	0	0.111111	0	0	0	0	0	0	0	0	0	0	0	0	0	0	0
CLRTMKSHVKR	1358.69	27.273	36.364	18.182	9.091	36.364	63.636	45.455	45.455	0	11.6516	-0.827273	4.18517	3.54364	0	0.181818	0	0	0.0909091	0	0	0	0.0909091	0	0.0909091	0.181818	0.0909091	0	0	0.0909091	0.0909091	0	0	0.0909091	0	0	0	0	0	0	0	0	0	0	0	0	0	0	0
CLRVGMKK	934.226	25	37.5	25	0	62.5	37.5	37.5	37.5	0	10.7932	-0.0375	2.94492	1.56125	0	0.125	0	0	0.125	0	0	0.125	0	0	0.125	0.25	0.125	0	0	0	0	0	0	0.125	0	0	0	0	0	0	0	0	0	0	0	0	0	0	0
CLTLKRYKRRW	1522.88	18.182	18.182	18.182	18.182	45.455	54.545	45.455	45.455	0	11.5774	-1.28182	4.94412	4.10182	0	0.272727	0	0	0.0909091	0	0	0	0	0	0.181818	0.181818	0	0	0	0	0.0909091	0.0909091	0.0909091	0	0	0	0	0	0	0	0	0	0	0	0	0	0	0	0
CLWLRWRMTSM	1482.84	27.273	27.273	18.182	18.182	63.636	36.364	18.182	18.182	0	10.5264	0.145455	1.94523	1.39364	0	0.181818	0	0	0.0909091	0	0	0	0	0	0.181818	0	0.181818	0	0	0.0909091	0.0909091	0.181818	0	0	0	0	0	0	0	0	0	0	0	0	0	0	0	0	0
CLYNSHR	892	28.571	42.857	14.286	28.571	42.857	57.143	28.571	28.571	0	8.5348	-1	1.1847	3.36571	0	0.142857	0.142857	0	0.142857	0	0	0	0.142857	0	0.142857	0	0	0	0	0.142857	0	0	0.142857	0	0	0	0	0	0	0	0	0	0	0	0	0	0	0	0
CMCAFYKRKVWR	1590.99	25	33.333	16.667	25	66.667	33.333	33.333	33.333	0	10.2636	-0.275	3.91347	2.08417	0.0833333	0.166667	0	0	0.166667	0	0	0	0	0	0	0.166667	0.0833333	0.0833333	0	0	0	0.0833333	0.0833333	0.0833333	0	0	0	0	0.0909091	0	0	0	0	0	0	0	0	0	0
CMKRCFG	844.076	42.857	42.857	0	14.286	71.429	28.571	28.571	28.571	0	8.82818	0.128571	1.91443	1.66286	0	0.142857	0	0	0.285714	0	0	0.142857	0	0	0	0.142857	0.142857	0.142857	0	0	0	0	0	0	0	0	0	0	0	0	0	0	0	0	0	0	0	0	0
CMLPPRVLRYYH	1547.9	8.333	33.333	25	25	75	25	25	25	0	9.32618	-0.15	2.1839	1.43917	0	0.166667	0	0	0.0833333	0	0	0	0.0833333	0	0.166667	0	0.0833333	0	0.166667	0	0	0	0.166667	0.0833333	0	0	0	0	0	0	0	0	0	0	0	0	0	0	0
CMMFFKRFHM	1377.76	10	10	0	40	70	30	30	30	0	9.83431	0.5	2.18533	0.786	0	0.1	0	0	0.1	0	0	0	0.1	0	0	0.1	0.3	0.3	0	0	0	0	0	0	0	0	0	0	0	0	0	0	0	0	0	0	0	0	0
CMSGTQRRTAK	1238.45	54.545	54.545	9.091	0	36.364	63.636	27.273	27.273	0	11.4812	-1.16364	2.94508	3.91727	0.0909091	0.181818	0	0	0.0909091	0	0.0909091	0.0909091	0	0	0	0.0909091	0.0909091	0	0	0.0909091	0.181818	0	0	0	0	0	0	0	0	0	0	0	0	0	0	0	0	0	0
CNCYSRHRWMR	1511.76	27.273	36.364	0	27.273	45.455	54.545	36.364	36.364	0	9.59452	-1.48182	3.15404	4.76	0	0.272727	0.0909091	0	0.181818	0	0	0	0.0909091	0	0	0	0.0909091	0	0	0.0909091	0	0.0909091	0.0909091	0	0	0	0	0	0	0	0	0	0	0	0	0	0	0	0
CNKGGHVPHR	1104.25	30	60	10	20	50	50	40	40	0	9.83541	-1.4	2.42559	2.923	0	0.1	0.1	0	0.1	0	0	0.2	0.2	0	0	0.1	0	0	0.1	0	0	0	0	0.1	0	0	0	0	0	0	0	0	0	0	0	0	0	0	0
CNQRTLKEWWKW	1677.94	16.667	25	8.333	25	41.667	58.333	33.333	25	8.333	9.67379	-1.65833	1.94618	2.86583	0	0.0833333	0.0833333	0	0.0833333	0.0833333	0.0833333	0	0	0	0.0833333	0.166667	0	0	0	0	0.0833333	0.25	0	0	0	0	0	0	0	0	0	0	0	0	0	0	0	0	0
CNRMIPRCRQH	1413.7	18.182	36.364	9.091	9.091	45.455	54.545	36.364	36.364	0	10.5186	-1.26364	3.15483	4.70636	0	0.272727	0.0909091	0	0.181818	0	0.0909091	0	0.0909091	0.0909091	0	0	0.0909091	0	0.0909091	0	0	0	0	0	0	0	0	0	0	0	0	0	0	0	0	0	0	0	0
CNRWRAPCPKP	1327.59	27.273	63.636	9.091	9.091	63.636	36.364	27.273	27.273	0	9.91454	-1.39091	2.91442	3.21182	0.0909091	0.181818	0.0909091	0	0.181818	0	0	0	0	0	0	0.0909091	0	0	0.272727	0	0	0.0909091	0	0	0	0.1	0	0	0	0	0	0	0	0	0	0	0	0	0
CNYVFFRRYV	1366.6	10	40	20	40	70	30	20	20	0	9.32485	0.14	1.94365	2.144	0	0.2	0.1	0	0.1	0	0	0	0	0	0	0	0	0.2	0	0	0	0	0.2	0.2	0	0	0	0	0	0	0	0	0	0	0	0	0	0	0
CPQEMRRRTRQM	1591.89	16.667	25	0	0	33.333	66.667	41.667	33.333	8.333	12.0233	-2.04167	2.94649	6.18	0	0.333333	0	0	0.0833333	0.0833333	0.166667	0	0	0	0	0	0.166667	0	0.0833333	0	0.0833333	0	0	0	0	0	0	0	0	0	0	0	0	0	0	0	0	0	0
CPQKRTW	918.081	28.571	42.857	0	14.286	42.857	57.143	28.571	28.571	0	9.83324	-1.8	1.94508	3.56714	0	0.142857	0	0	0.142857	0	0.142857	0	0	0	0	0.142857	0	0	0.142857	0	0.142857	0.142857	0	0	0	0	0	0	0	0	0	0	0	0	0	0	0	0	0
CPRCQFRTTIK	1352.64	36.364	45.455	9.091	9.091	45.455	54.545	27.273	27.273	0	9.91454	-0.645455	2.91442	3.23727	0	0.181818	0	0	0.181818	0	0.0909091	0	0	0.0909091	0	0.0909091	0	0.0909091	0.0909091	0	0.181818	0	0	0	0	0	0	0	0	0	0	0	0	0	0	0	0	0	0
CPRIQNR	886.04	14.286	42.857	14.286	0	42.857	57.143	28.571	28.571	0	10.5264	-1.51429	1.94523	5.11714	0	0.285714	0.142857	0	0.142857	0	0.142857	0	0	0.142857	0	0	0	0	0.142857	0	0	0	0	0	0	0	0	0	0	0	0	0	0	0	0	0	0	0	0
CPRRILFFMIRP	1548.97	8.333	25	25	16.667	75	25	25	25	0	12.1993	0.508333	2.94523	1.70083	0	0.25	0	0	0.0833333	0	0	0	0	0.166667	0.0833333	0	0.0833333	0.166667	0.166667	0	0	0	0	0	0	0	0	0	0	0	0	0	0	0	0	0	0	0	0
CPRSWKVKH	1140.37	22.222	44.444	11.111	22.222	44.444	55.556	44.444	44.444	0	10.7933	-1.34444	3.18517	2.93667	0	0.111111	0	0	0.111111	0	0	0	0.111111	0	0	0.222222	0	0	0.111111	0.111111	0	0.111111	0	0.111111	0	0	0	0	0	0	0	0	0	0	0	0	0	0	0
CPRWWKY	1038.23	14.286	28.571	0	42.857	71.429	28.571	28.571	28.571	0	9.44787	-1.51429	1.94429	2.09571	0	0.142857	0	0	0.142857	0	0	0	0	0	0	0.142857	0	0	0.142857	0	0	0.285714	0.142857	0	0	0	0	0	0	0	0	0	0	0	0	0	0	0	0
CPRYIVRTMRP	1391.72	18.182	45.455	18.182	9.091	63.636	36.364	27.273	27.273	0	11.0598	-0.509091	2.94444	3.17091	0	0.272727	0	0	0.0909091	0	0	0	0	0.0909091	0	0	0.0909091	0	0.181818	0	0.0909091	0	0.0909091	0.0909091	0	0	0	0	0	0	0	0	0	0	0	0	0	0	0
CPRYRWLYPEK	1510.78	9.091	27.273	9.091	27.273	63.636	36.364	36.364	27.273	9.091	9.29802	-1.52727	1.94475	3.08636	0	0.181818	0	0	0.0909091	0.0909091	0	0	0	0	0.0909091	0.0909091	0	0	0.181818	0	0	0.0909091	0.181818	0	0	0	0	0	0	0	0	0	0	0	0	0	0	0	0
CPWQKQHKATKQ	1482.72	25	33.333	8.333	16.667	33.333	66.667	33.333	33.333	0	10.5131	-2.025	3.18502	2.92333	0.0833333	0	0	0	0.0833333	0	0.25	0	0.0833333	0	0	0.25	0	0	0.0833333	0	0.0833333	0.0833333	0	0	0	0	0	0	0	0	0	0	0	0	0	0.0909091	0	0	0
CPYNNFFKRRTC	1548.8	25	50	0	25	50	50	25	25	0	9.53994	-1.075	2.91363	3.57167	0	0.166667	0.166667	0	0.166667	0	0	0	0	0	0	0.0833333	0	0.166667	0.0833333	0	0.0833333	0	0.0833333	0	0	0	0	0	0	0	0	0	0	0	0	0	0	0	0
CPYTKQRRPHGF	1489.72	25	41.667	0	25	50	50	33.333	33.333	0	10.4569	-1.65833	3.18454	3.59167	0	0.166667	0	0	0.0833333	0	0.0833333	0.0833333	0.0833333	0	0	0.0833333	0	0.0833333	0.166667	0	0.0833333	0	0.0833333	0	0	0	0	0	0	0	0	0	0	0	0	0	0	0	0
CQMTRHAKKKD	1345.6	27.273	36.364	9.091	9.091	27.273	72.727	54.545	45.455	9.091	10.5068	-1.9	3.18581	4.32909	0.0909091	0.0909091	0	0.0909091	0.0909091	0	0.0909091	0	0.0909091	0	0	0.272727	0.0909091	0	0	0	0.0909091	0	0	0	0	0	0	0	0	0	0	0	0.1	0	0	0	0	0	0
CQQYLKTKFYLR	1590.9	16.667	16.667	16.667	25	50	50	25	25	0	9.94868	-0.808333	2.94333	2.15417	0	0.0833333	0	0	0.0833333	0	0.166667	0	0	0	0.166667	0.166667	0	0.0833333	0	0	0.0833333	0	0.166667	0	0	0	0	0	0	0	0	0	0	0	0	0	0	0	0
CQRKHCKWMM	1350.7	20	20	0	20	50	50	40	40	0	9.76065	-1.11	3.15452	2.663	0	0.1	0	0	0.2	0	0.1	0	0.1	0	0	0.2	0.2	0	0	0	0	0.1	0	0	0	0	0	0	0	0	0	0	0	0	0	0	0	0	0
CQRYRYQTGPKF	1546.77	25	33.333	0	25	50	50	25	25	0	10.0256	-1.65833	2.94349	3.67667	0	0.166667	0	0	0.0833333	0	0.166667	0.0833333	0	0	0	0.0833333	0	0.0833333	0.0833333	0	0.0833333	0	0.166667	0	0	0	0	0	0	0	0	0	0	0	0	0	0	0	0
CQWKLQHRKQRH	1647.92	8.333	8.333	8.333	25	25	75	50	50	0	11.6516	-2.35833	4.42542	4.8625	0	0.166667	0	0	0.0833333	0	0.25	0	0.166667	0	0.0833333	0.166667	0	0	0	0	0	0.0833333	0	0	0	0	0	0	0	0	0	0	0	0	0	0	0	0	0
CQWRCLRC	1067.31	37.5	37.5	12.5	12.5	62.5	37.5	25	25	0	8.52487	-0.2625	1.88393	3.03625	0	0.25	0	0	0.375	0	0.125	0	0	0	0.125	0	0	0	0	0	0	0.125	0	0	0	0	0	0	0	0	0	0	0	0	0	0	0	0	0
CQYVQRGTRG	1167.31	40	50	10	10	50	50	20	20	0	9.49998	-1.21	1.94444	3.643	0	0.2	0	0	0.1	0	0.2	0.2	0	0	0	0	0	0	0	0	0.1	0	0.1	0.1	0	0	0	0	0	0	0	0	0	0	0	0	0	0	0
CRAMRLIRRTER	1560.9	25	25	25	0	41.667	58.333	50	41.667	8.333	12.324	-1.01667	3.94648	5.725	0.0833333	0.416667	0	0	0.0833333	0.0833333	0	0	0	0.0833333	0.0833333	0	0.0833333	0	0	0	0.0833333	0	0	0	0	0.0909091	0	0	0	0	0	0	0	0	0	0	0	0	0
CRCEKRCSHQAK	1448.7	41.667	41.667	8.333	8.333	33.333	66.667	50	41.667	8.333	8.9873	-1.54167	3.12512	4.64167	0.0833333	0.166667	0	0	0.25	0.0833333	0.0833333	0	0.0833333	0	0	0.166667	0	0	0	0.0833333	0	0	0	0	0	0	0	0	0	0	0.0909091	0	0	0	0	0	0	0	0
CRCRLFRYHNM	1498.8	18.182	27.273	9.091	27.273	54.545	45.455	36.364	36.364	0	9.59452	-0.727273	3.15404	3.94455	0	0.272727	0.0909091	0	0.181818	0	0	0	0.0909091	0	0.0909091	0	0.0909091	0.0909091	0	0	0	0	0.0909091	0	0	0	0	0	0	0	0	0	0	0	0	0	0	0	0
CRCVRARTRPW	1403.69	36.364	54.545	18.182	9.091	54.545	45.455	36.364	36.364	0	12.0235	-0.927273	3.91458	4.68273	0.0909091	0.363636	0	0	0.181818	0	0	0	0	0	0	0	0	0	0.0909091	0	0.0909091	0.0909091	0	0.0909091	0	0.1	0	0	0	0	0	0	0	0	0	0	0	0	0
CRCWKMAHMQR	1449.79	27.273	27.273	9.091	18.182	54.545	45.455	36.364	36.364	0	9.91532	-0.9	3.15468	3.10818	0.0909091	0.181818	0	0	0.181818	0	0.0909091	0	0.0909091	0	0	0.0909091	0.181818	0	0	0	0	0.0909091	0	0	0	0	0	0	0	0	0	0	0	0	0	0	0.1	0	0
CRFHAWRK	1103.31	25	25	12.5	37.5	50	50	50	50	0	11.4812	-1.2375	3.18533	3.95625	0.125	0.25	0	0	0.125	0	0	0	0.125	0	0	0.125	0	0.125	0	0	0	0.125	0	0	0	0	0	0	0	0	0	0	0.142857	0	0	0	0	0	0
CRGFKPRNAMH	1316.56	27.273	45.455	9.091	18.182	54.545	45.455	36.364	36.364	0	11.4812	-1.14545	3.18533	3.39364	0.0909091	0.181818	0.0909091	0	0.0909091	0	0	0.0909091	0.0909091	0	0	0.0909091	0.0909091	0.0909091	0.0909091	0	0	0	0	0	0	0	0.1	0	0	0	0	0	0	0	0	0	0	0	0
CRHKREFIV	1187.43	11.111	22.222	22.222	22.222	44.444	55.556	55.556	44.444	11.111	9.82936	-0.622222	2.18659	3.73778	0	0.222222	0	0	0.111111	0.111111	0	0	0.111111	0.111111	0	0.111111	0	0.111111	0	0	0	0	0	0.111111	0	0	0	0	0	0	0	0	0	0	0	0	0	0	0
CRHRRKSNN	1170.32	22.222	44.444	0	11.111	11.111	88.889	55.556	55.556	0	12.2227	-2.87778	4.18533	7.81889	0	0.333333	0.222222	0	0.111111	0	0	0	0.111111	0	0	0.111111	0	0	0	0.111111	0	0	0	0	0	0	0	0	0	0	0	0	0	0	0	0	0	0	0
CRICFKSWF	1189.46	33.333	33.333	11.111	33.333	66.667	33.333	22.222	22.222	0	8.82818	0.555556	1.91443	0.9	0	0.111111	0	0	0.222222	0	0	0	0	0.111111	0	0.111111	0	0.222222	0	0.111111	0	0.111111	0	0	0	0	0	0	0	0	0	0	0	0	0	0	0	0	0
CRKFQGFRHTVT	1479.72	33.333	41.667	8.333	25	41.667	58.333	33.333	33.333	0	11.4812	-0.758333	3.18533	3.20917	0	0.166667	0	0	0.0833333	0	0.0833333	0.0833333	0.0833333	0	0	0.0833333	0	0.166667	0	0	0.166667	0	0	0.0833333	0	0	0	0	0	0	0	0	0	0	0	0	0	0	0
CRKQHVVNVR	1238.48	10	50	30	10	40	60	40	40	0	11.4812	-0.8	3.18533	3.883	0	0.2	0.1	0	0.1	0	0.1	0	0.1	0	0	0.1	0	0	0	0	0	0	0	0.3	0	0	0	0	0	0	0	0	0	0	0	0	0	0	0
CRKRFSI	909.117	28.571	28.571	14.286	14.286	42.857	57.143	42.857	42.857	0	11.4812	-0.557143	2.94508	4.23	0	0.285714	0	0	0.142857	0	0	0	0	0.142857	0	0.142857	0	0.142857	0	0.142857	0	0	0	0	0	0	0	0	0	0	0	0	0	0	0	0	0	0	0
CRLLSKRKWMAL	1504.92	25	25	33.333	8.333	58.333	41.667	33.333	33.333	0	11.6516	-0.075	3.94492	1.8175	0.0833333	0.166667	0	0	0.0833333	0	0	0	0	0	0.25	0.166667	0.0833333	0	0	0.0833333	0	0.0833333	0	0	0	0	0	0	0	0	0	0	0	0	0	0	0.0909091	0	0
CRLWQLKM	1077.37	12.5	12.5	25	12.5	62.5	37.5	25	25	0	9.83324	-0.1	1.94508	1.27625	0	0.125	0	0	0.125	0	0.125	0	0	0	0.25	0.125	0.125	0	0	0	0	0.125	0	0	0	0	0	0	0	0	0	0	0	0	0	0	0	0	0
CRMFTHKTFWR	1512.81	27.273	27.273	0	36.364	45.455	54.545	36.364	36.364	0	11.4812	-0.763636	3.18533	3.02455	0	0.181818	0	0	0.0909091	0	0	0	0.0909091	0	0	0.0909091	0.0909091	0.181818	0	0	0.181818	0.0909091	0	0	0	0	0	0	0	0	0	0	0	0	0	0	0	0	0
CRMKNCVR	1009.27	25	50	12.5	0	50	50	37.5	37.5	0	9.91454	-0.6625	2.91442	4.135	0	0.25	0.125	0	0.25	0	0	0	0	0	0	0.125	0.125	0	0	0	0	0	0	0.125	0	0	0	0	0	0	0	0	0	0	0	0	0	0	0
CRNIGMRQ	977.167	25	37.5	12.5	0	50	50	25	25	0	10.5264	-0.9375	1.94523	4.06625	0	0.25	0.125	0	0.125	0	0.125	0.125	0	0.125	0	0	0.125	0	0	0	0	0	0	0	0	0	0	0	0	0	0	0	0	0	0	0	0	0	0
CRRAWCHSVR	1273.5	40	50	20	20	50	50	40	40	0	10.5186	-0.74	3.15483	4.208	0.1	0.3	0	0	0.2	0	0	0	0.1	0	0	0	0	0	0	0.1	0	0.1	0	0.1	0	0.111111	0	0	0	0	0	0	0	0	0	0	0	0	0
CRRECPHSAKHT	1424.62	41.667	50	8.333	16.667	33.333	66.667	50	41.667	8.333	8.83398	-1.59167	2.39619	4.42667	0.0833333	0.166667	0	0	0.166667	0.0833333	0	0	0.166667	0	0	0.0833333	0	0	0.0833333	0.0833333	0.0833333	0	0	0	0	0	0	0	0	0	0	0	0	0	0	0	0	0	0
CRRIEKFWQQG	1450.68	18.182	18.182	9.091	18.182	45.455	54.545	36.364	27.273	9.091	9.82825	-1.35455	1.94633	3.71182	0	0.181818	0	0	0.0909091	0.0909091	0.181818	0.0909091	0	0.0909091	0	0.0909091	0	0.0909091	0	0	0	0.0909091	0	0	0	0	0	0	0	0	0	0	0	0	0	0	0	0	0
CRRKHWRFALEY	1664.95	16.667	16.667	16.667	33.333	50	50	50	41.667	8.333	10.4488	-1.28333	3.18579	4.05	0.0833333	0.25	0	0	0.0833333	0.0833333	0	0	0.0833333	0	0.0833333	0.0833333	0	0.0833333	0	0	0	0.0833333	0.0833333	0	0	0	0	0	0	0	0	0	0	0	0	0	0	0.0909091	0
CRRNPDTMFR	1295.5	20	50	0	10	40	60	40	30	10	10.4374	-1.56	1.94603	5.608	0	0.3	0.1	0.1	0.1	0	0	0	0	0	0	0	0.1	0.1	0.1	0	0.1	0	0	0	0	0	0	0	0	0	0	0	0	0	0	0	0	0	0
CRRYKHWWW	1420.66	11.111	11.111	0	55.556	55.556	44.444	44.444	44.444	0	10.4569	-1.95556	3.18454	3.54667	0	0.222222	0	0	0.111111	0	0	0	0.111111	0	0	0.111111	0	0	0	0	0	0.333333	0.111111	0	0	0	0	0	0	0	0	0	0	0	0	0	0	0	0
CRSSFTCRYTK	1351.56	54.545	54.545	0	18.182	36.364	63.636	27.273	27.273	0	9.53994	-0.854545	2.91363	3.81182	0	0.181818	0	0	0.181818	0	0	0	0	0	0	0.0909091	0	0.0909091	0	0.181818	0.181818	0	0.0909091	0	0	0	0	0	0	0	0	0	0	0	0	0	0	0	0
CRTRTQYQKFN	1444.63	27.273	36.364	0	18.182	27.273	72.727	27.273	27.273	0	10.4568	-1.89091	2.94428	4.92091	0	0.181818	0.0909091	0	0.0909091	0	0.181818	0	0	0	0	0.0909091	0	0.0909091	0	0	0.181818	0	0.0909091	0	0	0	0	0	0	0	0	0	0	0	0	0	0	0	0
CRTVKFYHCVR	1411.71	27.273	45.455	18.182	27.273	54.545	45.455	36.364	36.364	0	9.54079	-0.172727	3.15388	2.64909	0	0.181818	0	0	0.181818	0	0	0	0.0909091	0	0	0.0909091	0	0.0909091	0	0	0.0909091	0	0.0909091	0.181818	0	0	0	0	0	0	0	0	0	0	0	0	0	0	0
CRVMIQFIK	1137.47	11.111	22.222	33.333	11.111	66.667	33.333	22.222	22.222	0	9.83324	0.944444	1.94508	0.613333	0	0.111111	0	0	0.111111	0	0.111111	0	0	0.222222	0	0.111111	0.111111	0.111111	0	0	0	0	0	0.111111	0	0	0	0	0	0	0	0	0	0	0	0	0	0	0
CRVNWNQKWNK	1475.69	9.091	45.455	9.091	18.182	36.364	63.636	27.273	27.273	0	10.7932	-1.94545	2.94492	3.77273	0	0.0909091	0.272727	0	0.0909091	0	0.0909091	0	0	0	0	0.181818	0	0	0	0	0	0.181818	0	0.0909091	0	0	0	0	0	0	0	0	0	0	0	0	0	0	0
CRYFCSTRSK	1250.46	50	50	0	20	40	60	30	30	0	9.53994	-0.87	2.91363	3.936	0	0.2	0	0	0.2	0	0	0	0	0	0	0.1	0	0.1	0	0.2	0.1	0	0.1	0	0	0	0	0	0	0	0	0	0	0	0	0	0	0	0
CRYHRNA	919.029	28.571	42.857	14.286	28.571	42.857	57.143	42.857	42.857	0	9.5012	-1.81429	2.18469	5.45571	0.142857	0.285714	0.142857	0	0.142857	0	0	0	0.142857	0	0	0	0	0	0	0	0	0	0.142857	0	0	0	0.166667	0	0	0	0	0	0	0	0	0	0	0	0
CRYTRWAS	1042.18	50	50	12.5	25	50	50	25	25	0	9.49998	-1.05	1.94444	3.81625	0.125	0.25	0	0	0.125	0	0	0	0	0	0	0	0	0	0	0.125	0.125	0.125	0.125	0	0	0	0	0	0	0	0	0	0	0	0	0	0	0	0
CSHKLYMR	1037.26	25	25	12.5	25	50	50	37.5	37.5	0	9.44911	-0.6875	2.18454	2.515	0	0.125	0	0	0.125	0	0	0	0.125	0	0.125	0.125	0.125	0	0	0.125	0	0	0.125	0	0	0	0	0	0	0	0	0	0	0	0	0	0	0	0
CSKAQVTYRR	1211.4	40	50	20	10	40	60	30	30	0	10.4568	-1.07	2.94428	3.991	0.1	0.2	0	0	0.1	0	0.1	0	0	0	0	0.1	0	0	0	0.1	0.1	0	0.1	0.1	0	0	0	0	0	0	0	0	0	0	0	0.111111	0	0	0
CSKNPRN	817.918	28.571	71.429	0	0	28.571	71.429	28.571	28.571	0	9.83324	-2.18571	1.94508	5.12429	0	0.142857	0.285714	0	0.142857	0	0	0	0	0	0	0.142857	0	0	0.142857	0.142857	0	0	0	0	0	0	0	0	0	0	0	0	0	0	0	0	0	0	0
CSRYPRRMQW	1382.62	20	30	0	20	50	50	30	30	0	11.0598	-1.72	2.94444	4.788	0	0.3	0	0	0.1	0	0.1	0	0	0	0	0	0.1	0	0.1	0.1	0	0.1	0.1	0	0	0	0	0	0	0	0	0	0	0	0	0	0	0	0
CSWQRGRLQTHK	1499.71	33.333	33.333	8.333	16.667	33.333	66.667	33.333	33.333	0	11.4812	-1.63333	3.18533	3.96917	0	0.166667	0	0	0.0833333	0	0.166667	0.0833333	0.0833333	0	0.0833333	0.0833333	0	0	0	0.0833333	0.0833333	0.0833333	0	0	0	0	0	0	0	0	0	0	0	0	0	0	0	0	0
CTFWHRRIKGLM	1547.9	25	25	16.667	25	58.333	41.667	33.333	33.333	0	11.4812	-0.216667	3.18533	1.90833	0	0.166667	0	0	0.0833333	0	0	0.0833333	0.0833333	0.0833333	0.0833333	0.0833333	0.0833333	0.0833333	0	0	0.0833333	0.0833333	0	0	0	0	0	0	0	0	0	0	0	0	0	0	0	0	0
CTHRSPNKR	1098.25	33.333	55.556	0	11.111	22.222	77.778	44.444	44.444	0	11.4812	-2.24444	3.18533	5.70889	0	0.222222	0.111111	0	0.111111	0	0	0	0.111111	0	0	0.111111	0	0	0.111111	0.111111	0.111111	0	0	0	0	0	0	0	0	0	0	0	0	0	0	0	0	0	0
CTRAIRR	875.06	42.857	42.857	28.571	0	42.857	57.143	42.857	42.857	0	12.1993	-0.771429	2.94523	5.61714	0.142857	0.428571	0	0	0.142857	0	0	0	0	0.142857	0	0	0	0	0	0	0.142857	0	0	0	0	0.166667	0	0	0	0	0	0	0	0	0	0	0	0	0
CTRFKWIH	1090.31	25	25	12.5	37.5	50	50	37.5	37.5	0	9.83431	-0.425	2.18533	2.02375	0	0.125	0	0	0.125	0	0	0	0.125	0.125	0	0.125	0	0.125	0	0	0.125	0.125	0	0	0	0	0	0	0	0	0	0	0	0	0	0	0	0	0
CTRKFKCMHHW	1476.8	27.273	27.273	0	36.364	45.455	54.545	45.455	45.455	0	9.76141	-0.963636	3.39477	2.51727	0	0.0909091	0	0	0.181818	0	0	0	0.181818	0	0	0.181818	0.0909091	0.0909091	0	0	0.0909091	0.0909091	0	0	0	0	0	0	0	0	0	0	0	0	0	0	0	0	0
CTTVRRKMCGPK	1379.72	41.667	58.333	8.333	0	50	50	33.333	33.333	0	10.782	-0.758333	3.91426	3.01583	0	0.166667	0	0	0.166667	0	0	0.0833333	0	0	0	0.166667	0.0833333	0	0.0833333	0	0.166667	0	0	0.0833333	0	0	0	0	0	0	0	0	0	0	0	0	0	0	0
CTVKYTGMKGR	1243.5	45.455	54.545	9.091	9.091	54.545	45.455	27.273	27.273	0	10.2559	-0.654545	2.94413	1.97727	0	0.0909091	0	0	0.0909091	0	0	0.181818	0	0	0	0.181818	0.0909091	0	0	0	0.181818	0	0.0909091	0.0909091	0	0	0	0	0	0	0	0	0	0	0	0	0	0	0
CVAVRKIYRY	1270.56	20	40	40	20	70	30	30	30	0	10.0256	0.17	2.94349	1.958	0.1	0.2	0	0	0.1	0	0	0	0	0.1	0	0.1	0	0	0	0	0	0	0.2	0.2	0	0	0	0	0	0	0	0	0	0	0	0	0	0	0
CVEKRTRWKP	1302.56	20	40	10	10	40	60	50	40	10	10.7779	-1.68	2.94618	4.267	0	0.2	0	0	0.1	0.1	0	0	0	0	0	0.2	0	0	0.1	0	0.1	0.1	0	0.1	0	0	0	0	0	0	0	0	0	0	0	0	0	0	0
CVHMWRIWRL	1399.74	10	20	30	30	70	30	30	30	0	10.5274	0.29	2.18549	1.233	0	0.2	0	0	0.1	0	0	0	0.1	0.1	0.1	0	0.1	0	0	0	0	0.2	0	0.1	0	0	0	0	0	0	0	0	0	0	0	0	0	0	0
CVHVTHYITRRT	1485.73	33.333	50	25	25	41.667	58.333	33.333	33.333	0	9.50248	-0.283333	2.42495	2.7275	0	0.166667	0	0	0.0833333	0	0	0	0.166667	0.0833333	0	0	0	0	0	0	0.25	0	0.0833333	0.166667	0	0	0	0	0	0	0	0	0	0	0	0	0	0	0
CVKFMKRGAWHG	1419.73	33.333	41.667	16.667	25	66.667	33.333	33.333	33.333	0	10.7933	-0.333333	3.18517	1.1675	0.0833333	0.0833333	0	0	0.0833333	0	0	0.166667	0.0833333	0	0	0.166667	0.0833333	0.0833333	0	0	0	0.0833333	0	0.0833333	0	0	0	0	0	0	0	0.0909091	0	0	0	0	0	0	0
CVRLQIHFKKQG	1456.77	16.667	25	25	16.667	50	50	33.333	33.333	0	10.7933	-0.425	3.18517	1.89	0	0.0833333	0	0	0.0833333	0	0.166667	0.0833333	0.0833333	0.0833333	0.0833333	0.166667	0	0.0833333	0	0	0	0	0	0.0833333	0	0	0	0	0	0	0	0	0	0	0	0	0	0	0
CVRWMFRHI	1247.54	11.111	22.222	22.222	33.333	66.667	33.333	33.333	33.333	0	10.5274	0.311111	2.18549	1.84444	0	0.222222	0	0	0.111111	0	0	0	0.111111	0.111111	0	0	0.111111	0.111111	0	0	0	0.111111	0	0.111111	0	0	0	0	0	0	0	0	0	0	0	0	0	0	0
CVWVKMPRKP	1243.59	10	50	20	10	70	30	30	30	0	10.7932	-0.36	2.94492	1.198	0	0.1	0	0	0.1	0	0	0	0	0	0	0.2	0.1	0	0.2	0	0	0.1	0	0.2	0	0	0	0	0	0	0	0	0	0	0	0	0	0	0
CWCRNKHIR	1215.46	22.222	33.333	11.111	22.222	44.444	55.556	44.444	44.444	0	9.91532	-1.22222	3.15468	4.09778	0	0.222222	0.111111	0	0.222222	0	0	0	0.111111	0.111111	0	0.111111	0	0	0	0	0	0.111111	0	0	0	0	0	0	0	0	0	0	0	0	0	0	0	0	0
CWDRCKQYTK	1330.54	30	40	0	20	40	60	40	30	10	8.79239	-1.72	1.91427	3.81	0	0.1	0	0.1	0.2	0	0.1	0	0	0	0	0.2	0	0	0	0	0.1	0.1	0.1	0	0	0	0	0	0	0	0	0	0	0	0	0	0	0	0
CWKPVRMKN	1161.45	11.111	44.444	11.111	11.111	55.556	44.444	33.333	33.333	0	10.7932	-1.07778	2.94492	2.51778	0	0.111111	0.111111	0	0.111111	0	0	0	0	0	0	0.222222	0.111111	0	0.111111	0	0	0.111111	0	0.111111	0	0	0	0	0	0	0	0	0	0	0	0	0	0	0
CWKRMDDGKMPR	1522.82	16.667	41.667	0	8.333	50	50	50	33.333	16.667	9.67128	-1.7	1.94651	4.09417	0	0.166667	0	0.166667	0.0833333	0	0	0.0833333	0	0	0	0.166667	0.166667	0	0.0833333	0	0	0.0833333	0	0	0	0	0	0	0	0	0	0	0	0	0	0	0	0	0
CWQFQKVRM	1225.49	11.111	22.222	11.111	22.222	55.556	44.444	22.222	22.222	0	9.83324	-0.544444	1.94508	2.06333	0	0.111111	0	0	0.111111	0	0.222222	0	0	0	0	0.111111	0.111111	0.111111	0	0	0	0.111111	0	0.111111	0	0	0	0	0	0	0	0	0	0	0	0	0	0	0
CWQPYALKYFRR	1630.93	16.667	25	16.667	33.333	66.667	33.333	25	25	0	10.0256	-0.883333	2.94349	2.32417	0.0833333	0.166667	0	0	0.0833333	0	0.0833333	0	0	0	0.0833333	0.0833333	0	0.0833333	0.0833333	0	0	0.0833333	0.166667	0	0	0	0	0	0	0	0	0	0	0	0	0	0	0	0
CWRHYGWFYK	1445.66	20	20	0	60	70	30	30	30	0	9.29986	-1.11	2.18375	1.555	0	0.1	0	0	0.1	0	0	0.1	0.1	0	0	0.1	0	0.1	0	0	0	0.2	0.2	0	0	0	0	0	0	0	0	0	0	0	0	0	0	0	0
CWRKHRVCVYAY	1583.89	25	41.667	25	33.333	66.667	33.333	33.333	33.333	0	9.39256	-0.366667	3.15309	2.12917	0.0833333	0.166667	0	0	0.166667	0	0	0	0.0833333	0	0	0.0833333	0	0	0	0	0	0.0833333	0.166667	0.166667	0	0	0	0	0	0	0	0	0	0	0	0	0	0	0
CWRMNRVHFR	1404.68	10	30	10	30	50	50	40	40	0	12.1993	-0.97	3.18548	4.308	0	0.3	0.1	0	0.1	0	0	0	0.1	0	0	0	0.1	0.1	0	0	0	0.1	0	0.1	0	0	0	0	0	0	0	0	0	0	0	0	0	0	0
CWTRAGKDRCK	1323.55	45.455	54.545	9.091	9.091	45.455	54.545	45.455	36.364	9.091	9.75741	-1.40909	2.91506	4.05364	0.0909091	0.181818	0	0.0909091	0.181818	0	0	0.0909091	0	0	0	0.181818	0	0	0	0	0.0909091	0.0909091	0	0	0	0.1	0	0	0	0	0	0	0	0	0	0	0	0	0
CWWRVVKH	1113.35	12.5	37.5	25	37.5	62.5	37.5	37.5	37.5	0	9.83431	-0.3125	2.18533	1.38875	0	0.125	0	0	0.125	0	0	0	0.125	0	0	0.125	0	0	0	0	0	0.25	0	0.25	0	0	0	0	0	0	0	0	0	0	0	0	0	0	0
CWWYKRVKFK	1443.78	10	20	10	40	60	40	40	40	0	10.6398	-0.98	3.94397	1.875	0	0.1	0	0	0.1	0	0	0	0	0	0	0.3	0	0.1	0	0	0	0.2	0.1	0.1	0	0	0	0	0	0	0	0	0	0	0	0	0	0	0
CWYRLRRHCH	1429.69	20	20	10	40	50	50	50	50	0	9.59536	-1.33	3.39429	4.441	0	0.3	0	0	0.2	0	0	0	0.2	0	0.1	0	0	0	0	0	0	0.1	0.1	0	0	0	0	0	0	0	0	0	0	0	0	0	0	0	0
CYCCRNLKKS	1217.48	40	50	10	10	50	50	30	30	0	8.95011	-0.66	2.88282	2.744	0	0.1	0.1	0	0.3	0	0	0	0	0	0.1	0.2	0	0	0	0.1	0	0	0.1	0	0	0	0	0	0	0	0	0	0	0	0	0	0	0	0
CYCVVHRYKRWQ	1640.94	16.667	33.333	16.667	33.333	58.333	41.667	33.333	33.333	0	9.39256	-0.808333	3.15309	2.74167	0	0.166667	0	0	0.166667	0	0.0833333	0	0.0833333	0	0	0.0833333	0	0	0	0	0	0.0833333	0.166667	0.166667	0	0	0	0	0	0	0	0	0	0	0	0	0	0	0
CYKYARI	916.106	28.571	28.571	28.571	28.571	71.429	28.571	28.571	28.571	0	9.29854	-0.314286	1.94349	1.82	0.142857	0.142857	0	0	0.142857	0	0	0	0	0.142857	0	0.142857	0	0	0	0	0	0	0.285714	0	0	0	0	0	0	0	0	0	0	0	0	0	0	0	0
CYQEVKKRARTT	1482.72	33.333	41.667	16.667	8.333	33.333	66.667	41.667	33.333	8.333	10.252	-1.5	2.94538	4.28667	0.0833333	0.166667	0	0	0.0833333	0.0833333	0.0833333	0	0	0	0	0.166667	0	0	0	0	0.166667	0	0.0833333	0.0833333	0	0.0909091	0	0	0	0	0	0	0	0	0	0	0	0	0
CYRHRTKY	1126.3	25	25	0	37.5	37.5	62.5	50	50	0	10.0258	-2.1125	3.18374	5.2025	0	0.25	0	0	0.125	0	0	0	0.125	0	0	0.125	0	0	0	0	0.125	0	0.25	0	0	0	0	0	0	0	0	0	0	0	0	0	0	0	0
CYTRHKYPFP	1311.52	20	40	0	40	60	40	30	30	0	9.29986	-1.28	2.18375	2.372	0	0.1	0	0	0.1	0	0	0	0.1	0	0	0.1	0	0.1	0.2	0	0.1	0	0.2	0	0	0	0	0	0	0	0	0	0	0	0	0	0	0	0
CYVRKWRQKQQW	1709	8.333	16.667	8.333	25	41.667	58.333	33.333	33.333	0	10.8884	-1.975	3.94412	3.97667	0	0.166667	0	0	0.0833333	0	0.25	0	0	0	0	0.166667	0	0	0	0	0	0.166667	0.0833333	0.0833333	0	0	0	0	0	0	0	0	0	0	0	0	0	0	0
CYWRKFKVYGQ	1477.75	18.182	27.273	9.091	36.364	63.636	36.364	27.273	27.273	0	9.94868	-0.927273	2.94333	1.84273	0	0.0909091	0	0	0.0909091	0	0.0909091	0.0909091	0	0	0	0.181818	0	0.0909091	0	0	0	0.0909091	0.181818	0.0909091	0	0	0	0	0	0	0	0	0	0	0	0	0	0	0
DCFTIYQRKNRK	1571.82	16.667	33.333	8.333	16.667	33.333	66.667	41.667	33.333	8.333	10.252	-1.625	2.94492	4.61417	0	0.166667	0.0833333	0.0833333	0.0833333	0	0.0833333	0	0	0.0833333	0	0.166667	0	0.0833333	0	0	0.0833333	0	0.0833333	0	0	0	0	0	0	0	0	0	0	0	0	0	0	0	0
DDRVFKWMKMKW	1670.02	0	25	8.333	25	50	50	50	33.333	16.667	10.5006	-1.18333	1.977	2.71917	0	0.0833333	0	0.166667	0	0	0	0	0	0	0	0.25	0.166667	0.0833333	0	0	0	0.166667	0	0.0833333	0	0	0	0	0	0	0	0	0	0	0	0	0	0	0
DFKYKWVDRR	1412.61	0	30	10	30	40	60	60	40	20	10.2398	-1.9	1.97637	4.917	0	0.2	0	0.2	0	0	0	0	0	0	0	0.2	0	0.1	0	0	0	0.1	0.1	0.1	0	0	0	0	0	0	0	0	0	0	0	0	0	0	0
DFPRCFGWRRRH	1632.87	16.667	33.333	0	33.333	50	50	50	41.667	8.333	12.0233	-1.625	3.18628	5.2125	0	0.333333	0	0.0833333	0.0833333	0	0	0.0833333	0.0833333	0	0	0	0	0.166667	0.0833333	0	0	0.0833333	0	0	0	0	0	0	0	0	0	0	0	0	0	0	0	0	0
DFQQKFNHQR	1347.46	0	20	0	30	20	80	40	30	10	9.69701	-2.35	1.21678	5.115	0	0.1	0.1	0.1	0	0	0.3	0	0.1	0	0	0.1	0	0.2	0	0	0	0	0	0	0	0	0	0	0	0	0	0	0	0	0	0	0	0	0
DFRVKRRW	1162.36	0	25	12.5	25	37.5	62.5	62.5	50	12.5	12.2227	-1.85	2.97652	6.21	0	0.375	0	0.125	0	0	0	0	0	0	0	0.125	0	0.125	0	0	0	0.125	0	0.125	0	0	0	0	0	0	0	0	0	0	0	0	0	0	0
DGRRPKAQRRS	1326.48	27.273	45.455	9.091	0	27.273	72.727	54.545	45.455	9.091	12.5084	-2.71818	3.97652	7.28545	0.0909091	0.363636	0	0.0909091	0	0	0.0909091	0.0909091	0	0	0	0.0909091	0	0	0.0909091	0.0909091	0	0	0	0	0	0	0	0	0	0	0	0	0	0	0	0.1	0	0	0
DHRNGHPKN	1074.12	11.111	55.556	0	22.222	22.222	77.778	55.556	44.444	11.111	9.69899	-3.03333	1.45703	5.65	0	0.111111	0.222222	0.111111	0	0	0	0.111111	0.222222	0	0	0.111111	0	0	0.111111	0	0	0	0	0	0	0	0	0	0	0	0	0	0	0	0	0	0	0	0
DHRTGHTHHQNR	1495.54	25	41.667	0	33.333	8.333	91.667	58.333	50	8.333	10.4047	-2.84167	1.93769	6.13167	0	0.166667	0.0833333	0.0833333	0	0	0.0833333	0.0833333	0.333333	0	0	0	0	0	0	0	0.166667	0	0	0	0	0	0	0	0	0	0	0	0	0	0	0	0	0	0
DHWMKRPF	1116.31	0	25	0	37.5	50	50	50	37.5	12.5	9.69701	-1.6125	1.21678	3.27375	0	0.125	0	0.125	0	0	0	0	0.125	0	0	0.125	0.125	0.125	0.125	0	0	0.125	0	0	0	0	0	0	0	0	0	0	0	0	0	0	0	0	0
DHWQLRERYFKD	1692.85	0	16.667	8.333	33.333	33.333	66.667	58.333	33.333	25	7.54304	-2.14167	0.218034	4.97917	0	0.166667	0	0.166667	0	0.0833333	0.0833333	0	0.0833333	0	0.0833333	0.0833333	0	0.0833333	0	0	0	0.0833333	0.0833333	0	0	0	0	0	0	0	0	0	0	0	0	0	0	0	0
DIKAAGHRRPH	1257.42	27.273	45.455	27.273	18.182	45.455	54.545	54.545	45.455	9.091	11.4797	-1.51818	2.45703	3.99545	0.181818	0.181818	0	0.0909091	0	0	0	0.0909091	0.181818	0.0909091	0	0.0909091	0	0	0.0909091	0	0	0	0	0	0.1	0	0	0	0	0	0	0	0	0	0	0.1	0	0	0
DIRQCFIKWWWR	1737.06	8.333	16.667	16.667	33.333	58.333	41.667	33.333	25	8.333	9.82824	-0.691667	1.94587	2.38	0	0.166667	0	0.0833333	0.0833333	0	0.0833333	0	0	0.166667	0	0.0833333	0	0.0833333	0	0	0	0.25	0	0	0	0	0	0	0	0	0	0	0	0	0	0	0	0	0
DIYPRRKHWAM	1472.73	9.091	27.273	18.182	27.273	54.545	45.455	45.455	36.364	9.091	10.4466	-1.38182	2.21598	3.40909	0.0909091	0.181818	0	0.0909091	0	0	0	0	0.0909091	0.0909091	0	0.0909091	0.0909091	0	0.0909091	0	0	0.0909091	0.0909091	0	0	0	0	0	0	0	0	0	0	0	0	0	0	0	0
DIYWHKRK	1145.33	0	12.5	12.5	37.5	37.5	62.5	62.5	50	12.5	10.2438	-2.0875	2.21583	4.03625	0	0.125	0	0.125	0	0	0	0	0.125	0.125	0	0.25	0	0	0	0	0	0.125	0.125	0	0	0	0	0	0	0	0	0	0	0	0	0	0	0	0
DKFWEMKVRKV	1465.78	0	27.273	18.182	18.182	45.455	54.545	54.545	36.364	18.182	10.5006	-1	1.97747	2.85091	0	0.0909091	0	0.0909091	0	0.0909091	0	0	0	0	0	0.272727	0.0909091	0.0909091	0	0	0	0.0909091	0	0.181818	0	0	0	0	0	0	0	0	0	0	0	0	0	0	0
DKGMRHRVHFMR	1569.87	8.333	25	8.333	25	41.667	58.333	58.333	50	8.333	12.2226	-1.40833	3.45703	4.64083	0	0.25	0	0.0833333	0	0	0	0.0833333	0.166667	0	0	0.0833333	0.166667	0.0833333	0	0	0	0	0	0.0833333	0	0	0	0	0	0	0	0	0	0	0	0	0	0	0
DKKWEGMR	1049.21	12.5	25	0	12.5	37.5	62.5	62.5	37.5	25	9.53486	-2.3375	0.977626	4.49125	0	0.125	0	0.125	0	0.125	0	0.125	0	0	0	0.25	0.125	0	0	0	0	0.125	0	0	0	0	0	0	0	0	0	0	0	0	0	0	0	0	0
DKNAPHKQYR	1256.39	10	40	10	20	30	70	50	40	10	10.2438	-2.71	2.21583	4.991	0.1	0.1	0.1	0.1	0	0	0.1	0	0.1	0	0	0.2	0	0	0.1	0	0	0	0.1	0	0	0	0.111111	0	0	0	0	0	0	0	0	0	0	0	0
DKPKRLM	887.108	0	28.571	14.286	0	42.857	57.143	57.143	42.857	14.286	10.789	-1.67143	1.97637	3.92429	0	0.142857	0	0.142857	0	0	0	0	0	0	0.142857	0.285714	0.142857	0	0.142857	0	0	0	0	0	0	0	0	0	0	0	0	0	0	0	0	0	0	0	0
DKPRKPTR	997.166	12.5	50	0	0	25	75	62.5	50	12.5	11.6509	-3.025	2.97637	6.52875	0	0.25	0	0.125	0	0	0	0	0	0	0	0.25	0	0	0.25	0	0.125	0	0	0	0	0	0	0	0	0	0	0	0	0	0	0	0	0	0
DKQHPIQKKRK	1405.67	0	18.182	9.091	9.091	18.182	81.818	63.636	54.545	9.091	11.2482	-2.80909	4.2163	5.15091	0	0.0909091	0	0.0909091	0	0	0.181818	0	0.0909091	0.0909091	0	0.363636	0	0	0.0909091	0	0	0	0	0	0	0	0	0	0	0	0	0	0	0	0	0	0	0	0
DKQLYKSHQRF	1449.63	9.091	18.182	9.091	27.273	27.273	72.727	45.455	36.364	9.091	10.2438	-1.95455	2.21583	4.19273	0	0.0909091	0	0.0909091	0	0	0.181818	0	0.0909091	0	0.0909091	0.181818	0	0.0909091	0	0.0909091	0	0	0.0909091	0	0	0	0	0	0	0	0	0	0	0	0	0	0	0	0
DKRHTRNRLKE	1452.64	9.091	27.273	9.091	9.091	9.091	90.909	72.727	54.545	18.182	11.5504	-2.9	3.21787	7.30364	0	0.272727	0.0909091	0.0909091	0	0.0909091	0	0	0.0909091	0	0.0909091	0.181818	0	0	0	0	0.0909091	0	0	0	0	0	0	0	0	0	0	0	0	0	0	0	0	0	0
DKVKCWTR	1035.23	25	50	12.5	12.5	37.5	62.5	50	37.5	12.5	9.67377	-1.3375	1.94571	3.7075	0	0.125	0	0.125	0.125	0	0	0	0	0	0	0.25	0	0	0	0	0.125	0.125	0	0.125	0	0	0	0	0	0	0	0	0	0	0	0	0	0	0
DKVRCKTHF	1133.33	22.222	44.444	11.111	22.222	33.333	66.667	55.556	44.444	11.111	9.67487	-1.13333	2.18597	3.74111	0	0.111111	0	0.111111	0.111111	0	0	0	0.111111	0	0	0.222222	0	0.111111	0	0	0.111111	0	0	0.111111	0	0	0	0	0	0	0	0	0	0	0	0	0	0	0
DLHRPRAR	1020.16	12.5	37.5	25	12.5	37.5	62.5	62.5	50	12.5	12.1991	-2.025	2.21693	6.42625	0.125	0.375	0	0.125	0	0	0	0	0.125	0	0.125	0	0	0	0.125	0	0	0	0	0	0	0.142857	0	0	0	0	0	0	0	0	0	0	0	0	0
DLKWPWRYRT	1420.64	10	30	10	30	50	50	40	30	10	10.4464	-1.8	1.97573	3.724	0	0.2	0	0.1	0	0	0	0	0	0	0.1	0.1	0	0	0.1	0	0.1	0.2	0.1	0	0	0	0	0	0	0	0	0	0	0	0	0	0	0	0
DMMQRRY	999.171	0	14.286	0	14.286	42.857	57.143	42.857	28.571	14.286	9.34764	-1.92857	0.975888	5.64857	0	0.285714	0	0.142857	0	0	0.142857	0	0	0	0	0	0.285714	0	0	0	0	0	0.142857	0	0	0	0	0	0	0	0	0	0	0	0	0	0	0	0
DMRFQKW	1010.18	0	14.286	0	28.571	42.857	57.143	42.857	28.571	14.286	9.69502	-1.65714	0.976527	3.86714	0	0.142857	0	0.142857	0	0	0.142857	0	0	0	0	0.142857	0.142857	0.142857	0	0	0	0.142857	0	0	0	0	0	0	0	0	0	0	0	0	0	0	0	0	0
DMSWYSRKQWFR	1689.91	16.667	25	0	33.333	41.667	58.333	33.333	25	8.333	10.4464	-1.65833	1.97573	3.88333	0	0.166667	0	0.0833333	0	0	0.0833333	0	0	0	0	0.0833333	0.0833333	0.0833333	0	0.166667	0	0.166667	0.0833333	0	0	0	0	0	0	0	0	0	0	0	0	0	0	0	0
DNRRYKA	922.012	14.286	42.857	14.286	14.286	28.571	71.429	57.143	42.857	14.286	10.4464	-2.77143	1.97573	7.01143	0.142857	0.285714	0.142857	0.142857	0	0	0	0	0	0	0	0.142857	0	0	0	0	0	0	0.142857	0	0	0	0	0	0	0	0	0	0	0	0	0.166667	0	0	0
DPCRRRMRI	1202.46	11.111	33.333	11.111	0	44.444	55.556	55.556	44.444	11.111	12.0233	-1.57778	2.94602	6.65	0	0.444444	0	0.111111	0.111111	0	0	0	0	0.111111	0	0	0.111111	0	0.111111	0	0	0	0	0	0	0	0	0	0	0	0	0	0	0	0	0	0	0	0
DQAHKYRRFMH	1488.69	9.091	18.182	9.091	36.364	36.364	63.636	54.545	45.455	9.091	10.4467	-1.91818	2.45624	4.72455	0.0909091	0.181818	0	0.0909091	0	0	0.0909091	0	0.181818	0	0	0.0909091	0.0909091	0.0909091	0	0	0	0	0.0909091	0	0	0	0	0	0	0	0.1	0	0	0	0	0	0	0	0
DQNKYRIPKR	1317.51	0	30	10	10	30	70	50	40	10	10.8858	-2.57	2.97557	5.706	0	0.2	0.1	0.1	0	0	0.1	0	0	0.1	0	0.2	0	0	0.1	0	0	0	0.1	0	0	0	0	0	0	0	0	0	0	0	0	0	0	0	0
DQRTHQWKLKK	1467.69	9.091	18.182	9.091	18.182	18.182	81.818	54.545	45.455	9.091	11.0795	-2.51818	3.21646	4.66818	0	0.0909091	0	0.0909091	0	0	0.181818	0	0.0909091	0	0.0909091	0.272727	0	0	0	0	0.0909091	0.0909091	0	0	0	0	0	0	0	0	0	0	0	0	0	0	0	0	0
DQSRHPRQVKW	1436.6	9.091	36.364	9.091	18.182	27.273	72.727	45.455	36.364	9.091	11.4797	-2.33636	2.21678	5.17091	0	0.181818	0	0.0909091	0	0	0.181818	0	0.0909091	0	0	0.0909091	0	0	0.0909091	0.0909091	0	0.0909091	0	0.0909091	0	0	0	0	0	0	0	0	0	0	0	0	0	0	0
DQWRRFYESR	1442.56	10	20	0	30	30	70	50	30	20	9.34644	-2.42	0.977142	6.406	0	0.3	0	0.1	0	0.1	0.1	0	0	0	0	0	0	0.1	0	0.1	0	0.1	0.1	0	0	0	0	0	0	0	0	0	0	0	0	0	0	0	0
DRCKERYDWR	1426.57	10	30	0	20	30	70	70	40	30	8.52272	-2.76	0.947124	7.109	0	0.3	0	0.2	0.1	0.1	0	0	0	0	0	0.1	0	0	0	0	0	0.1	0.1	0	0	0	0	0	0	0	0	0	0	0	0	0	0	0	0
DRDLKNRRIKDH	1565.76	0	33.333	16.667	8.333	16.667	83.333	75	50	25	10.7595	-2.51667	2.2182	6.95667	0	0.25	0.0833333	0.25	0	0	0	0	0.0833333	0.0833333	0.0833333	0.166667	0	0	0	0	0	0	0	0	0	0	0	0	0	0	0	0	0	0	0	0	0	0	0
DRFKSWY	1001.11	14.286	28.571	0	42.857	42.857	57.143	42.857	28.571	14.286	9.29735	-1.72857	0.975733	3.91714	0	0.142857	0	0.142857	0	0	0	0	0	0	0	0.142857	0	0.142857	0	0.142857	0	0.142857	0.142857	0	0	0	0	0	0	0	0	0	0	0	0	0	0	0	0
DRIKQMVMFKIR	1564.97	0	16.667	25	8.333	50	50	41.667	33.333	8.333	11.6509	-0.333333	2.97637	2.80333	0	0.166667	0	0.0833333	0	0	0.0833333	0	0	0.166667	0	0.166667	0.166667	0.0833333	0	0	0	0	0	0.0833333	0	0	0	0	0	0	0	0	0	0	0	0	0	0	0
DRLMVTRNKRP	1385.65	9.091	45.455	18.182	0	36.364	63.636	45.455	36.364	9.091	12.2227	-1.52727	2.97652	5.17545	0	0.272727	0.0909091	0.0909091	0	0	0	0	0	0	0.0909091	0.0909091	0.0909091	0	0.0909091	0	0.0909091	0	0	0.0909091	0	0	0	0	0	0	0	0	0	0	0	0	0	0	0
DRLQRHKTLW	1352.56	10	20	20	20	30	70	50	40	10	11.4797	-1.71	2.21678	4.471	0	0.2	0	0.1	0	0	0.1	0	0.1	0	0.2	0.1	0	0	0	0	0.1	0.1	0	0	0	0	0	0	0	0	0	0	0	0	0	0	0	0	0
DRQWAQRHP	1193.29	11.111	33.333	11.111	22.222	33.333	66.667	44.444	33.333	11.111	10.3995	-2.6	1.21694	5.57333	0.111111	0.222222	0	0.111111	0	0	0.222222	0	0.111111	0	0	0	0	0	0.111111	0	0	0.111111	0	0	0	0	0	0	0	0	0	0	0	0	0	0	0	0	0
DRRPHRYM	1130.29	0	25	0	25	37.5	62.5	62.5	50	12.5	11.0537	-2.65	2.21614	6.99125	0	0.375	0	0.125	0	0	0	0	0.125	0	0	0	0.125	0	0.125	0	0	0	0.125	0	0	0	0	0	0	0	0	0	0	0	0	0	0	0	0
DRSHWRNEY	1262.31	11.111	33.333	0	33.333	22.222	77.778	55.556	33.333	22.222	7.54393	-2.85556	0.217399	6.43111	0	0.222222	0.111111	0.111111	0	0.111111	0	0	0.111111	0	0	0	0	0	0	0.111111	0	0.111111	0.111111	0	0	0	0	0	0	0	0	0	0	0	0	0	0	0	0
DRTHCHFKT	1144.27	33.333	44.444	0	33.333	22.222	77.778	55.556	44.444	11.111	8.55998	-1.6	1.42638	4.37667	0	0.111111	0	0.111111	0.111111	0	0	0	0.222222	0	0	0.111111	0	0.111111	0	0	0.222222	0	0	0	0	0	0	0	0	0	0	0	0	0	0	0	0	0	0
DRVSKFRHIH	1294.48	10	30	20	30	30	70	60	50	10	11.4797	-1.21	2.45703	4.489	0	0.2	0	0.1	0	0	0	0	0.2	0.1	0	0.1	0	0.1	0	0.1	0	0	0	0.1	0	0	0	0	0	0	0	0	0	0	0	0	0	0	0
DSCRRKMIH	1145.36	22.222	33.333	11.111	11.111	33.333	66.667	55.556	44.444	11.111	9.82936	-1.27778	2.18612	4.84667	0	0.222222	0	0.111111	0.111111	0	0	0	0.111111	0.111111	0	0.111111	0.111111	0	0	0.111111	0	0	0	0	0	0	0	0	0	0	0	0	0	0	0	0	0	0	0
DTHFRWYRQ	1308.42	11.111	22.222	0	44.444	33.333	66.667	44.444	33.333	11.111	9.35001	-2.14444	1.21614	5.12889	0	0.222222	0	0.111111	0	0	0.111111	0	0.111111	0	0	0	0	0.111111	0	0	0.111111	0.111111	0.111111	0	0	0	0	0	0	0	0	0	0	0	0	0	0	0	0
DVFKRHSKQARC	1474.7	25	41.667	16.667	16.667	33.333	66.667	50	41.667	8.333	10.778	-1.375	3.18596	4.42917	0.0833333	0.166667	0	0.0833333	0.0833333	0	0.0833333	0	0.0833333	0	0	0.166667	0	0.0833333	0	0.0833333	0	0	0	0.0833333	0	0	0	0	0	0	0.0909091	0	0	0	0	0	0	0	0
DVHRHHRQKLKS	1540.75	8.333	25	16.667	25	16.667	83.333	66.667	58.333	8.333	11.6509	-2.18333	3.69712	5.30167	0	0.166667	0	0.0833333	0	0	0.0833333	0	0.25	0	0.0833333	0.166667	0	0	0	0.0833333	0	0	0	0.0833333	0	0	0	0	0	0	0	0	0	0	0	0	0	0	0
DVTFKMTWRHFK	1595.88	16.667	33.333	8.333	33.333	41.667	58.333	41.667	33.333	8.333	10.789	-0.8	2.21662	2.48833	0	0.0833333	0	0.0833333	0	0	0	0	0.0833333	0	0	0.166667	0.0833333	0.166667	0	0	0.166667	0.0833333	0	0.0833333	0	0	0	0	0	0	0	0	0	0	0	0	0	0	0
DVWHYKTRKGYG	1509.69	25	41.667	8.333	33.333	50	50	41.667	33.333	8.333	9.92875	-1.65	2.21503	2.83333	0	0.0833333	0	0.0833333	0	0	0	0.166667	0.0833333	0	0	0.166667	0	0	0	0	0.0833333	0.0833333	0.166667	0.0833333	0	0	0	0	0	0	0	0	0	0	0	0	0	0	0
DWGKKTHK	999.137	25	37.5	0	25	25	75	62.5	50	12.5	10.507	-2.55	2.21647	3.66625	0	0	0	0.125	0	0	0	0.125	0.125	0	0	0.375	0	0	0	0	0.125	0.125	0	0	0	0	0	0	0	0	0	0	0	0	0	0	0	0	0
DWGRRIHF	1086.22	12.5	25	12.5	37.5	50	50	50	37.5	12.5	10.3995	-1.2125	1.21694	4.00625	0	0.25	0	0.125	0	0	0	0.125	0.125	0.125	0	0	0	0.125	0	0	0	0.125	0	0	0	0	0	0	0	0	0	0	0	0	0	0	0	0	0
DWMPHYKK	1104.29	0	25	0	37.5	50	50	50	37.5	12.5	9.25847	-2.05	1.21583	2.4925	0	0	0	0.125	0	0	0	0	0.125	0	0	0.25	0.125	0	0.125	0	0	0.125	0.125	0	0	0	0	0	0	0	0	0	0	0	0	0	0	0	0
DWQSHKYK	1091.19	12.5	25	0	37.5	25	75	50	37.5	12.5	9.25847	-2.625	1.21583	3.90375	0	0	0	0.125	0	0	0.125	0	0.125	0	0	0.25	0	0	0	0.125	0	0.125	0.125	0	0	0	0	0	0	0	0	0	0	0	0	0	0	0	0
DWRFSCRK	1097.26	25	37.5	0	25	37.5	62.5	50	37.5	12.5	9.82824	-1.6	1.94587	5.115	0	0.25	0	0.125	0.125	0	0	0	0	0	0	0.125	0	0.125	0	0.125	0	0.125	0	0	0	0	0	0	0	0	0	0	0	0	0	0	0	0	0
DWRHKHKMMLP	1478.8	0	18.182	9.091	27.273	45.455	54.545	54.545	45.455	9.091	10.7891	-1.55455	2.45687	2.91909	0	0.0909091	0	0.0909091	0	0	0	0	0.181818	0	0.0909091	0.181818	0.181818	0	0.0909091	0	0	0.0909091	0	0	0	0	0	0	0	0	0	0	0	0	0	0	0	0	0
DWSRLWKNK	1232.41	11.111	33.333	11.111	22.222	33.333	66.667	44.444	33.333	11.111	10.789	-2.01111	1.97637	3.91111	0	0.111111	0.111111	0.111111	0	0	0	0	0	0	0.111111	0.222222	0	0	0	0.111111	0	0.222222	0	0	0	0	0	0	0	0	0	0	0	0	0	0	0	0	0
DWVKCERFRRKA	1593.87	16.667	33.333	16.667	16.667	41.667	58.333	58.333	41.667	16.667	10.7637	-1.49167	2.94697	4.9125	0.0833333	0.25	0	0.0833333	0.0833333	0.0833333	0	0	0	0	0	0.166667	0	0.0833333	0	0	0	0.0833333	0	0.0833333	0	0	0	0	0	0	0	0	0	0	0	0.0909091	0	0	0
DYIKTRTKGKR	1365.6	27.273	36.364	9.091	9.091	27.273	72.727	54.545	45.455	9.091	11.11	-2.07273	3.97541	4.96636	0	0.181818	0	0.0909091	0	0	0	0.0909091	0	0.0909091	0	0.272727	0	0	0	0	0.181818	0	0.0909091	0	0	0	0	0	0	0	0	0	0	0	0	0	0	0	0
DYRKRMVY	1130.33	0	25	12.5	25	50	50	50	37.5	12.5	10.0065	-1.6125	1.97494	4.75	0	0.25	0	0.125	0	0	0	0	0	0	0	0.125	0.125	0	0	0	0	0	0.25	0.125	0	0	0	0	0	0	0	0	0	0	0	0	0	0	0
EAKWKKSWHF	1346.55	20	20	10	40	40	60	50	40	10	10.507	-1.64	2.21693	2.207	0.1	0	0	0	0	0.1	0	0	0.1	0	0	0.3	0	0.1	0	0.1	0	0.2	0	0	0	0	0	0	0	0.111111	0	0	0	0	0	0	0	0	0
EAWMIRTRRS	1305.52	30	30	20	10	40	60	40	30	10	12.1991	-1.12	1.97714	4.613	0.1	0.3	0	0	0	0.1	0	0	0	0.1	0	0	0.1	0	0	0.1	0.1	0.1	0	0	0	0	0	0	0	0.111111	0	0	0	0	0	0	0	0	0
ECKKMRRVQRYA	1567.89	16.667	25	16.667	8.333	41.667	58.333	50	41.667	8.333	10.8735	-1.6	3.94538	4.90583	0.0833333	0.25	0	0	0.0833333	0.0833333	0.0833333	0	0	0	0	0.166667	0.0833333	0	0	0	0	0	0.0833333	0.0833333	0	0	0	0	0	0	0	0	0	0	0	0	0	0	0
ECRKVFFIRG	1254.52	20	30	20	20	60	40	40	30	10	9.82825	-1.11022e-17	1.94633	2.506	0	0.2	0	0	0.1	0.1	0	0.1	0	0.1	0	0.1	0	0.2	0	0	0	0	0	0.1	0	0	0	0	0	0	0	0	0	0	0	0	0	0	0
ECRKYQHN	1077.18	12.5	25	0	25	25	75	50	37.5	12.5	8.53046	-2.6125	1.1858	5.3725	0	0.125	0.125	0	0.125	0.125	0.125	0	0.125	0	0	0.125	0	0	0	0	0	0	0.125	0	0	0	0	0	0	0	0	0	0	0	0	0	0	0	0
ECWMGWGKKR	1280.53	30	30	0	20	60	40	40	30	10	9.67379	-1.4	1.94618	2.266	0	0.1	0	0	0.1	0.1	0	0.2	0	0	0	0.2	0.1	0	0	0	0	0.2	0	0	0	0	0	0	0	0	0	0	0	0	0	0	0	0	0
EDYKYRK	1001.11	0	14.286	0	28.571	28.571	71.429	71.429	42.857	28.571	9.12115	-3.12857	0.976038	5.97571	0	0.142857	0	0.142857	0	0.142857	0	0	0	0	0	0.285714	0	0	0	0	0	0	0.285714	0	0	0	0	0	0	0	0	0	0	0	0	0	0	0	0
EECRRIITR	1175.37	22.222	22.222	22.222	0	33.333	66.667	55.556	33.333	22.222	8.54978	-1.07778	0.947746	5.53667	0	0.333333	0	0	0.111111	0.222222	0	0	0	0.222222	0	0	0	0	0	0	0.111111	0	0	0	0	0	0	0	0	0	0	0	0	0	0	0	0	0	0
EEHIRRYVKYVG	1548.76	8.333	25	25	25	50	50	50	33.333	16.667	9.14721	-1.1	1.21691	3.33417	0	0.166667	0	0	0	0.166667	0	0.0833333	0.0833333	0.0833333	0	0.0833333	0	0	0	0	0	0	0.166667	0.166667	0	0	0	0	0	0	0	0	0	0	0	0	0	0	0
EEKRWGRITHP	1408.58	18.182	27.273	9.091	18.182	36.364	63.636	54.545	36.364	18.182	9.69215	-2.01818	1.2185	4.36818	0	0.181818	0	0	0	0.181818	0	0.0909091	0.0909091	0.0909091	0	0.0909091	0	0	0.0909091	0	0.0909091	0.0909091	0	0	0	0	0	0	0	0	0	0	0	0	0	0	0	0	0
EEPKRHFT	1043.15	12.5	25	0	25	25	75	62.5	37.5	25	7.55074	-2.2625	0.218501	4.7925	0	0.125	0	0	0	0.25	0	0	0.125	0	0	0.125	0	0.125	0.125	0	0.125	0	0	0	0	0	0	0	0	0	0	0	0	0	0	0	0	0	0
EERNRCYWAK	1354.51	20	30	10	20	40	60	50	30	20	8.52281	-2.13	0.946797	5.037	0.1	0.2	0.1	0	0.1	0.2	0	0	0	0	0	0.1	0	0	0	0	0	0.1	0.1	0	0	0	0	0	0	0	0	0	0	0	0	0	0	0	0
EERTMCERFRF	1503.71	18.182	18.182	0	18.182	36.364	63.636	54.545	27.273	27.273	6.4341	-1.33636	-0.0509963	5.28818	0	0.272727	0	0	0.0909091	0.272727	0	0	0	0	0	0	0.0909091	0.181818	0	0	0.0909091	0	0	0	0	0	0	0	0	0	0	0	0	0	0	0	0	0	0
EERVHYAFRGR	1419.57	18.182	27.273	18.182	27.273	45.455	54.545	54.545	36.364	18.182	9.34883	-1.50909	1.21786	4.85545	0.0909091	0.272727	0	0	0	0.181818	0	0.0909091	0.0909091	0	0	0	0	0.0909091	0	0	0	0	0.0909091	0.0909091	0	0	0	0	0	0	0	0	0	0	0	0	0	0	0
EERWQFFFK	1316.48	0	0	0	44.444	44.444	55.556	44.444	22.222	22.222	6.53211	-1.26667	-0.0217524	3.15111	0	0.111111	0	0	0	0.222222	0.111111	0	0	0	0	0.111111	0	0.333333	0	0	0	0.111111	0	0	0	0	0	0	0	0	0	0	0	0	0	0	0	0	0
EEWRALK	931.059	14.286	14.286	28.571	14.286	42.857	57.143	57.143	28.571	28.571	6.53211	-1.52857	-0.0217524	3.57571	0.142857	0.142857	0	0	0	0.285714	0	0	0	0	0.142857	0.142857	0	0	0	0	0	0.142857	0	0	0	0.166667	0	0	0	0	0	0	0	0	0	0	0	0	0
EFCRYKKPGFKT	1503.78	25	33.333	0	25	50	50	41.667	33.333	8.333	10.131	-1.3	2.94523	2.7425	0	0.0833333	0	0	0.0833333	0.0833333	0	0.0833333	0	0	0	0.25	0	0.166667	0.0833333	0	0.0833333	0	0.0833333	0	0	0	0	0	0	0	0	0	0	0	0	0	0	0	0
EFGTRHMRHR	1326.5	20	20	0	30	30	70	60	50	10	12.1992	-1.98	2.45765	5.719	0	0.3	0	0	0	0.1	0	0.1	0.2	0	0	0	0.1	0.1	0	0	0.1	0	0	0	0	0	0	0	0	0	0	0	0	0	0	0	0	0	0
EFHEAKTR	1017.11	25	25	12.5	25	25	75	62.5	37.5	25	7.55074	-1.8375	0.218501	4.56625	0.125	0.125	0	0	0	0.25	0	0	0.125	0	0	0.125	0	0.125	0	0	0.125	0	0	0	0	0	0	0	0	0.142857	0	0	0	0	0	0	0	0	0
EFRGQRQH	1057.14	12.5	12.5	0	25	25	75	50	37.5	12.5	10.3995	-2.5375	1.2174	6.05875	0	0.25	0	0	0	0.125	0.25	0.125	0.125	0	0	0	0	0.125	0	0	0	0	0	0	0	0	0	0	0	0	0	0	0	0	0	0	0	0	0
EGENYYKRR	1214.3	11.111	22.222	0	22.222	33.333	66.667	55.556	33.333	22.222	9.14459	-2.93333	0.976657	6.11	0	0.222222	0.111111	0	0	0.222222	0	0.111111	0	0	0	0.111111	0	0	0	0	0	0	0.222222	0	0	0	0	0	0	0	0	0	0	0	0	0	0	0	0
EGPSRRSMRC	1178.35	40	50	0	0	40	60	40	30	10	10.4374	-1.62	1.94649	5.38	0	0.3	0	0	0.1	0.1	0	0.1	0	0	0	0	0.1	0	0.1	0.2	0	0	0	0	0	0	0	0	0	0	0	0	0	0	0	0	0	0	0
EGRKRRWA	1058.21	25	25	12.5	12.5	37.5	62.5	62.5	50	12.5	12.2227	-2.55	2.97698	6.505	0.125	0.375	0	0	0	0.125	0	0.125	0	0	0	0.125	0	0	0	0	0	0.125	0	0	0	0	0	0	0	0	0	0	0	0	0	0	0	0	0
EHASWHAR	993.049	37.5	37.5	25	37.5	37.5	62.5	50	37.5	12.5	7.71483	-1.5625	0.457655	3.5625	0.25	0.125	0	0	0	0.125	0	0	0.25	0	0	0	0	0	0	0.125	0	0.125	0	0	0	0	0	0	0	0	0	0	0.285714	0	0	0	0	0	0
EHDREHMFKR	1384.54	0	10	0	30	20	80	80	50	30	7.71391	-2.51	0.459544	6.172	0	0.2	0	0.1	0	0.2	0	0	0.2	0	0	0.1	0.1	0.1	0	0	0	0	0	0	0	0	0	0	0	0	0	0	0	0	0	0	0	0	0
EHEPKINRKW	1336.52	0	20	10	20	30	70	60	40	20	9.53693	-2.4	1.21834	4.369	0	0.1	0.1	0	0	0.2	0	0	0.1	0.1	0	0.2	0	0	0.1	0	0	0.1	0	0	0	0	0	0	0	0	0	0	0	0	0	0	0	0	0
EHGNPWKRN	1137.22	11.111	44.444	0	22.222	33.333	66.667	44.444	33.333	11.111	9.69704	-2.77778	1.21724	4.66111	0	0.111111	0.222222	0	0	0.111111	0	0.111111	0.111111	0	0	0.111111	0	0	0.111111	0	0	0.111111	0	0	0	0	0	0	0	0	0	0	0	0	0	0	0	0	0
EHGPGKRYN	1057.13	22.222	44.444	0	22.222	44.444	55.556	44.444	33.333	11.111	9.29974	-2.47778	1.21645	4.09333	0	0.111111	0.111111	0	0	0.111111	0	0.222222	0.111111	0	0	0.111111	0	0	0.111111	0	0	0	0.111111	0	0	0	0	0	0	0	0	0	0	0	0	0	0	0	0
EHHVKMGNRRKI	1504.78	8.333	25	16.667	16.667	33.333	66.667	58.333	50	8.333	11.6509	-1.66667	3.45733	4.28833	0	0.166667	0.0833333	0	0	0.0833333	0	0.0833333	0.166667	0.0833333	0	0.166667	0.0833333	0	0	0	0	0	0	0.0833333	0	0	0	0	0	0	0	0	0	0	0	0	0	0	0
EHKKHFRPMFM	1487.8	0	9.091	0	36.364	45.455	54.545	54.545	45.455	9.091	10.7891	-1.30909	2.45734	2.86273	0	0.0909091	0	0	0	0.0909091	0	0	0.181818	0	0	0.181818	0.181818	0.181818	0.0909091	0	0	0	0	0	0	0	0	0	0	0	0	0	0	0	0	0	0	0	0
EHKSTRQQSKH	1365.47	27.273	27.273	0	18.182	0	100	54.545	45.455	9.091	10.7891	-2.86364	2.45734	5.69091	0	0.0909091	0	0	0	0.0909091	0.181818	0	0.181818	0	0	0.181818	0	0	0	0.181818	0.0909091	0	0	0	0	0	0	0	0	0	0	0	0	0	0	0	0	0	0
EHLRNNCRH	1178.29	11.111	33.333	11.111	22.222	22.222	77.778	55.556	44.444	11.111	8.56473	-2.17778	1.427	5.89444	0	0.222222	0.222222	0	0.111111	0.111111	0	0	0.222222	0	0.111111	0	0	0	0	0	0	0	0	0	0	0	0	0	0	0	0	0	0	0	0	0	0	0	0
EHPRWFHLGHRV	1570.78	8.333	25	16.667	41.667	50	50	50	41.667	8.333	10.403	-1.18333	1.6979	2.95167	0	0.166667	0	0	0	0.0833333	0	0.0833333	0.25	0	0.0833333	0	0	0.0833333	0.0833333	0	0	0.0833333	0	0.0833333	0	0	0	0	0	0	0	0	0	0	0	0	0	0	0
EHTRKYR	989.102	14.286	14.286	0	28.571	14.286	85.714	71.429	57.143	14.286	10.4466	-3.08571	2.21645	7.08143	0	0.285714	0	0	0	0.142857	0	0	0.142857	0	0	0.142857	0	0	0	0	0.142857	0	0.142857	0	0	0	0	0	0	0	0	0	0	0	0	0	0	0	0
EHVCVKKRDKK	1369.65	9.091	36.364	18.182	9.091	27.273	72.727	72.727	54.545	18.182	10.3376	-1.76364	3.18691	4.35909	0	0.0909091	0	0.0909091	0.0909091	0.0909091	0	0	0.0909091	0	0	0.363636	0	0	0	0	0	0	0	0.181818	0	0	0	0	0	0	0	0	0	0	0	0	0	0	0
EHWNFRKS	1103.21	12.5	25	0	37.5	25	75	50	37.5	12.5	9.69704	-2.1875	1.21724	4.58375	0	0.125	0.125	0	0	0.125	0	0	0.125	0	0	0.125	0	0.125	0	0.125	0	0.125	0	0	0	0	0	0	0	0	0	0	0	0	0	0	0	0	0
EIAIWRERKH	1337.55	10	10	30	20	40	60	60	40	20	9.69215	-1.32	1.2185	3.969	0.1	0.2	0	0	0	0.2	0	0	0.1	0.2	0	0.1	0	0	0	0	0	0.1	0	0	0	0	0	0	0	0	0	0	0	0.111111	0	0	0	0	0
EIAKRNRW	1072.24	12.5	25	25	12.5	37.5	62.5	50	37.5	12.5	11.4797	-1.8125	1.97699	4.9725	0.125	0.25	0.125	0	0	0.125	0	0	0	0.125	0	0.125	0	0	0	0	0	0.125	0	0	0	0	0	0	0	0	0	0	0	0.142857	0	0	0	0	0
EICRRPYTTTK	1367.59	36.364	45.455	9.091	9.091	36.364	63.636	36.364	27.273	9.091	9.44687	-1.30909	1.94554	3.98636	0	0.181818	0	0	0.0909091	0.0909091	0	0	0	0.0909091	0	0.0909091	0	0	0.0909091	0	0.272727	0	0.0909091	0	0	0	0	0	0	0	0	0	0	0	0	0	0	0	0
EIKRWMRGLWL	1487.83	9.091	9.091	27.273	18.182	63.636	36.364	36.364	27.273	9.091	11.4797	-0.418182	1.97699	1.77182	0	0.181818	0	0	0	0.0909091	0	0.0909091	0	0.0909091	0.181818	0.0909091	0.0909091	0	0	0	0	0.181818	0	0	0	0	0	0	0	0	0	0	0	0	0	0	0	0	0
EIRDVHKDWKR	1481.68	0	27.273	18.182	18.182	27.273	72.727	72.727	45.455	27.273	9.53449	-2.06364	1.21867	5.32364	0	0.181818	0	0.181818	0	0.0909091	0	0	0.0909091	0.0909091	0	0.181818	0	0	0	0	0	0.0909091	0	0.0909091	0	0	0	0	0	0	0	0	0	0	0	0	0	0	0
EKAAHMRNLK	1197.42	20	30	30	10	40	60	50	40	10	10.789	-1.32	2.21708	3.324	0.2	0.1	0.1	0	0	0.1	0	0	0.1	0	0.1	0.2	0.1	0	0	0	0	0	0	0	0.111111	0	0	0	0	0	0	0	0	0	0	0.111111	0	0	0
EKEWAERCFRKY	1644.87	16.667	16.667	8.333	25	41.667	58.333	58.333	33.333	25	8.5186	-1.86667	0.947896	4.42583	0.0833333	0.166667	0	0	0.0833333	0.25	0	0	0	0	0	0.166667	0	0.0833333	0	0	0	0.0833333	0.0833333	0	0	0	0	0	0	0	0	0	0	0	0	0	0	0	0
EKHWRKTMNH	1366.56	10	20	0	30	20	80	60	50	10	10.7891	-2.54	2.45734	4.668	0	0.1	0.1	0	0	0.1	0	0	0.2	0	0	0.2	0.1	0	0	0	0.1	0.1	0	0	0	0	0	0	0	0	0	0	0	0	0	0	0	0	0
EKHYRYVCKKM	1484.8	9.091	18.182	9.091	27.273	45.455	54.545	54.545	45.455	9.091	9.88714	-1.53636	3.18469	3.24091	0	0.0909091	0	0	0.0909091	0.0909091	0	0	0.0909091	0	0	0.272727	0.0909091	0	0	0	0	0	0.181818	0.0909091	0	0	0	0	0	0	0	0	0	0	0	0	0	0	0
EKIHTRWKKSY	1475.71	18.182	18.182	9.091	27.273	27.273	72.727	54.545	45.455	9.091	10.6365	-2.00909	3.21613	3.80909	0	0.0909091	0	0	0	0.0909091	0	0	0.0909091	0.0909091	0	0.272727	0	0	0	0.0909091	0.0909091	0.0909091	0.0909091	0	0	0	0	0	0	0	0	0	0	0	0	0	0	0	0
EKKKHQQHW	1248.41	0	0	0	33.333	11.111	88.889	66.667	55.556	11.111	10.507	-3.27778	2.45718	4.61444	0	0	0	0	0	0.111111	0.222222	0	0.222222	0	0	0.333333	0	0	0	0	0	0.111111	0	0	0	0	0	0	0	0	0	0	0	0	0	0	0	0	0
EKLKWRKVSTKI	1515.86	16.667	25	25	8.333	33.333	66.667	50	41.667	8.333	11.2482	-1.125	3.97651	2.8075	0	0.0833333	0	0	0	0.0833333	0	0	0	0.0833333	0.0833333	0.333333	0	0	0	0.0833333	0.0833333	0.0833333	0	0.0833333	0	0	0	0	0	0	0	0	0	0	0	0	0	0	0
EKMNQQAKK	1104.29	11.111	22.222	11.111	0	22.222	77.778	44.444	33.333	11.111	10.5069	-2.44444	1.97668	4.11333	0.111111	0	0.111111	0	0	0.111111	0.222222	0	0	0	0	0.333333	0.111111	0	0	0	0	0	0	0	0	0	0	0	0	0	0.125	0	0	0	0	0	0	0	0
EKMPRWRRHSKP	1607.9	8.333	25	0	16.667	33.333	66.667	58.333	50	8.333	12.2437	-2.58333	4.21708	5.50417	0	0.25	0	0	0	0.0833333	0	0	0.0833333	0	0	0.166667	0.0833333	0	0.166667	0.0833333	0	0.0833333	0	0	0	0	0	0	0	0	0	0	0	0	0	0	0	0	0
EKQQDYAKR	1165.27	11.111	22.222	11.111	11.111	22.222	77.778	55.556	33.333	22.222	9.25526	-2.86667	0.976832	5.66222	0.111111	0.111111	0	0.111111	0	0.111111	0.222222	0	0	0	0	0.222222	0	0	0	0	0	0	0.111111	0	0	0	0	0	0	0	0	0	0	0	0	0	0	0	0
EKRFAADHMR	1260.44	20	30	20	20	40	60	60	40	20	9.69216	-1.48	1.21803	4.663	0.2	0.2	0	0.1	0	0.1	0	0	0.1	0	0	0.1	0.1	0.1	0	0	0	0	0	0	0.111111	0	0	0	0	0	0	0	0	0	0	0	0	0.111111	0
EKRFYWEKR	1341.54	0	0	0	33.333	33.333	66.667	66.667	44.444	22.222	10.2398	-2.57778	1.97729	5.48778	0	0.222222	0	0	0	0.222222	0	0	0	0	0	0.222222	0	0.111111	0	0	0	0.111111	0.111111	0	0	0	0	0	0	0	0	0	0	0	0	0	0	0	0
EKVRPHRYKDEF	1603.8	0	25	8.333	25	33.333	66.667	66.667	41.667	25	9.2569	-2.2	1.21834	5.08833	0	0.166667	0	0.0833333	0	0.166667	0	0	0.0833333	0	0	0.166667	0	0.0833333	0.0833333	0	0	0	0.0833333	0.0833333	0	0	0	0	0	0	0	0	0	0	0	0	0	0	0
EKWEFWARCHKK	1647.92	16.667	16.667	8.333	33.333	41.667	58.333	58.333	41.667	16.667	9.58097	-1.75833	2.18753	3.26	0.0833333	0.0833333	0	0	0.0833333	0.166667	0	0	0.0833333	0	0	0.25	0	0.0833333	0	0	0	0.166667	0	0	0	0	0	0	0	0	0	0	0	0	0	0	0	0	0
EKWGHLRLAKRQ	1521.79	16.667	16.667	25	16.667	41.667	58.333	50	41.667	8.333	11.6509	-1.575	3.21708	3.58583	0.0833333	0.166667	0	0	0	0.0833333	0.0833333	0.0833333	0.0833333	0	0.166667	0.166667	0	0	0	0	0	0.0833333	0	0	0	0	0	0	0	0	0	0	0	0	0.0909091	0	0	0	0
EKYICRAQQR	1294.49	20	20	20	10	40	60	40	30	10	9.44687	-1.59	1.94554	4.541	0.1	0.2	0	0	0.1	0.1	0.2	0	0	0.1	0	0.1	0	0	0	0	0	0	0.1	0	0	0.111111	0	0	0	0	0	0	0	0	0	0	0	0	0
ELALWKWYRY	1427.67	10	10	30	40	70	30	30	20	10	9.1451	-0.69	0.975403	1.125	0.1	0.1	0	0	0	0.1	0	0	0	0	0.2	0.1	0	0	0	0	0	0.2	0.2	0	0	0	0	0	0	0	0	0	0	0	0.111111	0	0	0	0
ELFEHFRVFRKL	1620.92	0	8.333	25	33.333	50	50	50	33.333	16.667	9.69215	-0.241667	1.2185	2.57083	0	0.166667	0	0	0	0.166667	0	0	0.0833333	0	0.166667	0.0833333	0	0.25	0	0	0	0	0	0.0833333	0	0	0	0	0	0	0	0	0	0	0	0	0	0	0
ELFKMVVKRMI	1393.81	0	18.182	36.364	9.091	63.636	36.364	36.364	27.273	9.091	10.789	0.681818	1.97683	0.657273	0	0.0909091	0	0	0	0.0909091	0	0	0	0.0909091	0.0909091	0.181818	0.181818	0.0909091	0	0	0	0	0	0.181818	0	0	0	0	0	0	0	0	0	0	0	0	0	0	0
ELHQWLWRYHYR	1787.02	0	0	16.667	50	50	50	41.667	33.333	8.333	9.17617	-1.6	1.45606	3.1075	0	0.166667	0	0	0	0.0833333	0.0833333	0	0.166667	0	0.166667	0	0	0	0	0	0	0.166667	0.166667	0	0	0	0	0	0	0	0	0	0	0	0	0	0	0	0
ELKRRQRMR	1272.54	0	0	11.111	0	22.222	77.778	66.667	55.556	11.111	12.5084	-2.57778	3.97698	7.81222	0	0.444444	0	0	0	0.111111	0.111111	0	0	0	0.111111	0.111111	0.111111	0	0	0	0	0	0	0	0	0	0	0	0	0	0	0	0	0	0	0	0	0	0
EMIVFMRRRP	1334.66	0	20	20	10	60	40	40	30	10	12.1991	-0.33	1.97714	3.493	0	0.3	0	0	0	0.1	0	0	0	0.1	0	0	0.2	0.1	0.1	0	0	0	0	0.1	0	0	0	0	0	0	0	0	0	0	0	0	0	0	0
EMKRKDKYEF	1373.59	0	10	0	20	30	70	70	40	30	9.21952	-2.33	0.977931	4.872	0	0.1	0	0.1	0	0.2	0	0	0	0	0	0.3	0.1	0.1	0	0	0	0	0.1	0	0	0	0	0	0	0	0	0	0	0	0	0	0	0	0
EMNKTQRRE	1191.33	11.111	22.222	0	0	11.111	88.889	55.556	33.333	22.222	9.69018	-2.85556	0.978244	6.82333	0	0.222222	0.111111	0	0	0.222222	0.111111	0	0	0	0	0.111111	0.111111	0	0	0	0.111111	0	0	0	0	0	0	0	0	0	0	0	0	0	0	0	0	0	0
EMPQNCHRARYR	1560.77	16.667	33.333	8.333	16.667	41.667	58.333	41.667	33.333	8.333	9.49995	-1.99167	2.18595	5.25917	0.0833333	0.25	0.0833333	0	0.0833333	0.0833333	0.0833333	0	0.0833333	0	0	0	0.0833333	0	0.0833333	0	0	0	0.0833333	0	0	0.0909091	0	0	0	0	0	0	0	0	0	0	0	0	0
EMREAYR	954.069	14.286	14.286	14.286	14.286	42.857	57.143	57.143	28.571	28.571	6.5266	-1.94286	-0.0223908	5.63429	0.142857	0.285714	0	0	0	0.285714	0	0	0	0	0	0	0.142857	0	0	0	0	0	0.142857	0	0	0	0	0	0	0.166667	0	0	0	0	0	0	0	0	0
EMSGSHKHQQR	1324.44	27.273	27.273	0	18.182	18.182	81.818	45.455	36.364	9.091	9.69899	-2.30909	1.4575	4.65364	0	0.0909091	0	0	0	0.0909091	0.181818	0.0909091	0.181818	0	0	0.0909091	0.0909091	0	0	0.181818	0	0	0	0	0	0	0	0	0	0	0	0	0	0	0	0	0	0	0
EMVRRFHT	1075.25	12.5	25	12.5	25	37.5	62.5	50	37.5	12.5	10.3995	-0.9375	1.2174	4.31375	0	0.25	0	0	0	0.125	0	0	0.125	0	0	0	0.125	0.125	0	0	0.125	0	0	0.125	0	0	0	0	0	0	0	0	0	0	0	0	0	0	0
EMWREHYK	1178.33	0	0	0	37.5	37.5	62.5	62.5	37.5	25	7.54279	-2.3625	0.217707	4.27625	0	0.125	0	0	0	0.25	0	0	0.125	0	0	0.125	0.125	0	0	0	0	0.125	0.125	0	0	0	0	0	0	0	0	0	0	0	0	0	0	0	0
ENKIYRYH	1122.25	0	12.5	12.5	37.5	37.5	62.5	50	37.5	12.5	9.14769	-2.0875	1.21566	4.2425	0	0.125	0.125	0	0	0.125	0	0	0.125	0.125	0	0.125	0	0	0	0	0	0	0.25	0	0	0	0	0	0	0	0	0	0	0	0	0	0	0	0
ENKQYRRIRGR	1475.68	9.091	18.182	9.091	9.091	27.273	72.727	54.545	45.455	9.091	12.0589	-2.69091	3.97619	7.13636	0	0.363636	0.0909091	0	0	0.0909091	0.0909091	0.0909091	0	0.0909091	0	0.0909091	0	0	0	0	0	0	0.0909091	0	0	0	0	0	0	0	0	0	0	0	0	0	0	0	0
ENNQRHTKEKKI	1524.7	8.333	25	8.333	8.333	8.333	91.667	58.333	41.667	16.667	10.5007	-2.75833	2.21818	5.52667	0	0.0833333	0.166667	0	0	0.166667	0.0833333	0	0.0833333	0.0833333	0	0.25	0	0	0	0	0.0833333	0	0	0	0	0	0	0	0	0	0	0	0	0	0	0	0	0	0
ENNWVGRKKHQI	1508.7	8.333	33.333	16.667	16.667	33.333	66.667	41.667	33.333	8.333	10.789	-1.84167	2.21708	3.67333	0	0.0833333	0.166667	0	0	0.0833333	0.0833333	0.0833333	0.0833333	0.0833333	0	0.166667	0	0	0	0	0	0.0833333	0	0.0833333	0	0	0	0	0	0	0	0	0	0	0	0	0	0	0
ENQRKRCRCS	1279.46	30	40	0	0	20	80	50	40	10	9.90955	-2.37	2.91568	7.014	0	0.3	0.1	0	0.2	0.1	0.1	0	0	0	0	0.1	0	0	0	0.1	0	0	0	0	0	0	0	0	0	0	0	0	0	0	0	0	0	0	0
ENRRMKKTHMYH	1630.91	8.333	16.667	0	25	25	75	58.333	50	8.333	10.8858	-2.36667	3.45654	5.14333	0	0.166667	0.0833333	0	0	0.0833333	0	0	0.166667	0	0	0.166667	0.166667	0	0	0	0.0833333	0	0.0833333	0	0	0	0	0	0	0	0	0	0	0	0	0	0	0	0
ENWSKKRLKD	1303.48	10	30	10	10	20	80	60	40	20	10.5006	-2.46	1.97747	4.989	0	0.1	0.1	0.1	0	0.1	0	0	0	0	0.1	0.3	0	0	0	0.1	0	0.1	0	0	0	0	0	0	0	0	0	0	0	0	0	0	0	0	0
EPKPVYIFRR	1304.56	0	30	20	20	60	40	40	30	10	10.4464	-0.94	1.97619	3.04	0	0.2	0	0	0	0.1	0	0	0	0.1	0	0.1	0	0.1	0.2	0	0	0	0.1	0.1	0	0	0	0	0	0	0	0	0	0	0	0	0	0	0
EPLKKMKKM	1132.49	0	11.111	11.111	0	44.444	55.556	55.556	44.444	11.111	10.8027	-1.45556	2.97652	2.15444	0	0	0	0	0	0.111111	0	0	0	0	0.111111	0.444444	0.222222	0	0.111111	0	0	0	0	0	0	0	0	0	0	0	0	0	0	0	0	0	0	0	0
EPWMSRGYRMRS	1555.79	25	33.333	0	16.667	50	50	33.333	25	8.333	11.0536	-1.58333	1.97635	4.21167	0	0.25	0	0	0	0.0833333	0	0.0833333	0	0	0	0	0.166667	0	0.0833333	0.166667	0	0.0833333	0.0833333	0	0	0	0	0	0	0	0	0	0	0	0	0	0	0	0
EQCRGMQRH	1144.29	22.222	22.222	0	11.111	33.333	66.667	44.444	33.333	11.111	8.55739	-2.07778	1.18675	5.31333	0	0.222222	0	0	0.111111	0.111111	0.222222	0.111111	0.111111	0	0	0	0.111111	0	0	0	0	0	0	0	0	0	0	0	0	0	0	0	0	0	0	0	0	0	0
EQHMPKACKKK	1327.63	18.182	27.273	9.091	9.091	36.364	63.636	54.545	45.455	9.091	10.3413	-1.92727	3.18612	3.07	0.0909091	0	0	0	0.0909091	0.0909091	0.0909091	0	0.0909091	0	0	0.363636	0.0909091	0	0.0909091	0	0	0	0	0	0	0	0	0	0	0	0	0	0	0	0	0.1	0	0	0
EQHQAHNKKPH	1353.46	9.091	27.273	9.091	27.273	18.182	81.818	54.545	45.455	9.091	9.54344	-2.83636	1.69759	4.34545	0.0909091	0	0.0909091	0	0	0.0909091	0.181818	0	0.272727	0	0	0.181818	0	0	0.0909091	0	0	0	0	0	0	0	0	0	0	0	0.1	0	0	0	0	0	0	0	0
EQMHFKYR	1138.31	0	0	0	37.5	37.5	62.5	50	37.5	12.5	9.29974	-1.9	1.21645	4.03625	0	0.125	0	0	0	0.125	0.125	0	0.125	0	0	0.125	0.125	0.125	0	0	0	0	0.125	0	0	0	0	0	0	0	0	0	0	0	0	0	0	0	0
EQREWLMR	1147.32	0	0	12.5	12.5	37.5	62.5	50	25	25	6.53349	-1.8375	-0.0215971	4.925	0	0.25	0	0	0	0.25	0.125	0	0	0	0.125	0	0.125	0	0	0	0	0.125	0	0	0	0	0	0	0	0	0	0	0	0	0	0	0	0	0
EQRKAAQKARY	1348.53	27.273	27.273	27.273	9.091	36.364	63.636	45.455	36.364	9.091	10.8858	-2.10909	2.97603	4.86727	0.272727	0.181818	0	0	0	0.0909091	0.181818	0	0	0	0	0.181818	0	0	0	0	0	0	0.0909091	0	0.1	0	0	0	0	0	0	0	0	0	0	0.2	0	0	0
EQRYRNKVIYIH	1618.86	0	16.667	25	25	41.667	58.333	41.667	33.333	8.333	10.0067	-1.33333	2.21565	3.78667	0	0.166667	0.0833333	0	0	0.0833333	0.0833333	0	0.0833333	0.166667	0	0.0833333	0	0	0	0	0	0	0.166667	0.0833333	0	0	0	0	0	0	0	0	0	0	0	0	0	0	0
ERAELKRK	1029.21	12.5	12.5	25	0	25	75	75	50	25	10.7737	-2.275	1.97809	5.97875	0.125	0.25	0	0	0	0.25	0	0	0	0	0.125	0.25	0	0	0	0	0	0	0	0	0	0.142857	0	0	0	0	0	0	0	0	0	0	0	0	0
ERARKRA	886.025	28.571	28.571	28.571	0	28.571	71.429	71.429	57.143	14.286	12.2227	-2.47143	2.97698	7.64286	0.285714	0.428571	0	0	0	0.142857	0	0	0	0	0	0.142857	0	0	0	0	0	0	0	0	0	0.333333	0	0	0	0	0	0	0	0	0	0	0	0	0
ERCNFRVYKWRV	1655.94	8.333	33.333	16.667	25	50	50	41.667	33.333	8.333	10.4487	-1.075	2.94554	4.1025	0	0.25	0.0833333	0	0.0833333	0.0833333	0	0	0	0	0	0.0833333	0	0.0833333	0	0	0	0.0833333	0.0833333	0.166667	0	0	0	0	0	0	0	0	0	0	0	0	0	0	0
ERECFKKI	1052.26	12.5	12.5	12.5	12.5	37.5	62.5	62.5	37.5	25	8.54045	-1.1875	0.947436	3.8075	0	0.125	0	0	0.125	0.25	0	0	0	0.125	0	0.25	0	0.125	0	0	0	0	0	0	0	0	0	0	0	0	0	0	0	0	0	0	0	0	0
ERESTKHRS	1129.2	33.333	33.333	0	11.111	0	100	66.667	44.444	22.222	9.69215	-2.82222	1.2185	7.00444	0	0.222222	0	0	0	0.222222	0	0	0.111111	0	0	0.111111	0	0	0	0.222222	0.111111	0	0	0	0	0	0	0	0	0	0	0	0	0	0	0	0	0	0
ERFKATISHR	1244.42	30	30	20	20	30	70	50	40	10	11.4797	-1.2	2.21724	4.312	0.1	0.2	0	0	0	0.1	0	0	0.1	0.1	0	0.1	0	0.1	0	0.1	0.1	0	0	0	0	0	0	0	0	0	0	0	0	0	0	0.111111	0	0	0
ERGGRYFRKYVR	1586.82	16.667	25	8.333	25	50	50	50	41.667	8.333	11.4029	-1.81667	3.97539	5.285	0	0.333333	0	0	0	0.0833333	0	0.166667	0	0	0	0.0833333	0	0.0833333	0	0	0	0	0.166667	0.0833333	0	0	0	0	0	0	0	0	0	0	0	0	0	0	0
ERGQGAR	772.819	42.857	42.857	14.286	0	42.857	57.143	42.857	28.571	14.286	10.3978	-2.14286	0.977146	5.5	0.142857	0.285714	0	0	0	0.142857	0.142857	0.285714	0	0	0	0	0	0	0	0	0	0	0	0	0	0	0	0	0	0	0	0.166667	0	0	0	0	0	0	0
ERGRGKAPQ	998.11	33.333	44.444	11.111	0	44.444	55.556	44.444	33.333	11.111	11.4797	-2.27778	1.97699	4.89444	0.111111	0.222222	0	0	0	0.111111	0.111111	0.222222	0	0	0	0.111111	0	0	0.111111	0	0	0	0	0	0	0	0	0	0	0	0	0	0	0	0	0.125	0	0	0
ERHARTPCQRS	1340.48	36.364	45.455	9.091	9.091	27.273	72.727	45.455	36.364	9.091	10.4384	-2.04545	2.18674	5.87727	0.0909091	0.272727	0	0	0.0909091	0.0909091	0.0909091	0	0.0909091	0	0	0	0	0	0.0909091	0.0909091	0.0909091	0	0	0	0	0	0	0	0	0	0	0	0.1	0	0	0	0	0	0
ERHHDPRQEH	1340.38	0	20	0	30	10	90	80	50	30	6.79488	-3.42	-0.300044	7.17	0	0.2	0	0.1	0	0.2	0.1	0	0.3	0	0	0	0	0	0.1	0	0	0	0	0	0	0	0	0	0	0	0	0	0	0	0	0	0	0	0
ERILYTKYAK	1284.52	20	20	30	20	50	50	40	30	10	9.92854	-0.9	1.97524	2.403	0.1	0.1	0	0	0	0.1	0	0	0	0.1	0.1	0.2	0	0	0	0	0.1	0	0.2	0	0	0	0	0	0	0	0	0	0	0	0	0	0	0	0
ERKFMRCYG	1189.42	22.222	22.222	0	22.222	55.556	44.444	44.444	33.333	11.111	9.44687	-1.21111	1.94554	3.86556	0	0.222222	0	0	0.111111	0.111111	0	0.111111	0	0	0	0.111111	0.111111	0.111111	0	0	0	0	0.111111	0	0	0	0	0	0	0	0	0	0	0	0	0	0	0	0
ERLYRLR	1005.19	0	0	28.571	14.286	42.857	57.143	57.143	42.857	14.286	11.0536	-1.52857	1.97635	5.98143	0	0.428571	0	0	0	0.142857	0	0	0	0	0.285714	0	0	0	0	0	0	0	0.142857	0	0	0	0	0	0	0	0	0	0	0	0	0	0	0	0
ERNFWDFR	1169.26	0	25	0	37.5	37.5	62.5	50	25	25	6.49566	-1.85	-0.0220607	5.465	0	0.25	0.125	0.125	0	0.125	0	0	0	0	0	0	0	0.25	0	0	0	0.125	0	0	0	0	0	0	0	0	0	0	0	0	0	0	0	0	0
ERNLFPSRKQMM	1536.83	8.333	25	8.333	8.333	41.667	58.333	33.333	25	8.333	11.4797	-1.28333	1.97699	3.765	0	0.166667	0.0833333	0	0	0.0833333	0.0833333	0	0	0	0.0833333	0.0833333	0.166667	0.0833333	0.0833333	0.0833333	0	0	0	0	0	0	0	0	0	0	0	0	0	0	0	0	0	0	0
ERNWCVRFKNH	1488.69	9.091	36.364	9.091	27.273	36.364	63.636	45.455	36.364	9.091	9.82936	-1.63636	2.18659	4.50091	0	0.181818	0.181818	0	0.0909091	0.0909091	0	0	0.0909091	0	0	0.0909091	0	0.0909091	0	0	0	0.0909091	0	0.0909091	0	0	0	0	0	0	0	0	0	0	0	0	0	0	0
ERPTHYAKKVH	1365.56	18.182	36.364	18.182	27.273	36.364	63.636	54.545	45.455	9.091	10.2439	-1.8	2.45654	3.54636	0.0909091	0.0909091	0	0	0	0.0909091	0	0	0.181818	0	0	0.181818	0	0	0.0909091	0	0.0909091	0	0.0909091	0.0909091	0	0	0	0	0	0	0	0	0	0	0	0	0	0	0
ERQCMWK	980.168	14.286	14.286	0	14.286	42.857	57.143	42.857	28.571	14.286	8.54512	-1.7	0.946337	3.83714	0	0.142857	0	0	0.142857	0.142857	0.142857	0	0	0	0	0.142857	0.142857	0	0	0	0	0.142857	0	0	0	0	0	0	0	0	0	0	0	0	0	0	0	0	0
ERRIGCRVHM	1256.51	20	30	20	10	50	50	50	40	10	10.4384	-0.75	2.18674	4.27	0	0.3	0	0	0.1	0.1	0	0.1	0.1	0.1	0	0	0.1	0	0	0	0	0	0	0.1	0	0	0	0	0	0	0	0	0	0	0	0	0	0	0
ERRIGRMTDF	1280.47	20	30	10	10	40	60	50	30	20	10.3086	-1.24	0.977936	5.167	0	0.3	0	0.1	0	0.1	0	0.1	0	0.1	0	0	0.1	0.1	0	0	0.1	0	0	0	0	0	0	0	0	0	0	0	0	0	0	0	0	0	0
ERRLWCRRYCAY	1674.96	25	25	16.667	25	58.333	41.667	41.667	33.333	8.333	9.41792	-1.2	2.91425	4.59583	0.0833333	0.333333	0	0	0.166667	0.0833333	0	0	0	0	0.0833333	0	0	0	0	0	0	0.0833333	0.166667	0	0	0	0	0	0.0909091	0	0	0	0	0	0	0	0	0	0
ERRRATRI	1057.22	25	25	25	0	25	75	62.5	50	12.5	12.5	-1.9875	2.97714	7.79125	0.125	0.5	0	0	0	0.125	0	0	0	0.125	0	0	0	0	0	0	0.125	0	0	0	0	0.142857	0	0	0	0	0	0	0	0	0	0	0	0	0
ERRRHTYKAACK	1518.76	33.333	33.333	16.667	16.667	33.333	66.667	58.333	50	8.333	10.8735	-1.99167	4.18563	5.42833	0.166667	0.25	0	0	0.0833333	0.0833333	0	0	0.0833333	0	0	0.166667	0	0	0	0	0.0833333	0	0.0833333	0	0.0909091	0	0	0	0	0	0	0	0	0	0	0.0909091	0	0	0
ERRSWFRLHKFH	1698.95	8.333	8.333	8.333	41.667	33.333	66.667	58.333	50	8.333	12.2226	-1.63333	3.45749	4.71917	0	0.25	0	0	0	0.0833333	0	0	0.166667	0	0.0833333	0.0833333	0	0.166667	0	0.0833333	0	0.0833333	0	0	0	0	0	0	0	0	0	0	0	0	0	0	0	0	0
ERTLWKKCRI	1332.63	20	20	20	10	40	60	50	40	10	10.7779	-1.11	2.94618	3.687	0	0.2	0	0	0.1	0.1	0	0	0	0.1	0.1	0.2	0	0	0	0	0.1	0.1	0	0	0	0	0	0	0	0	0	0	0	0	0	0	0	0	0
ERVVRDLWR	1228.42	0	33.333	33.333	11.111	44.444	55.556	55.556	33.333	22.222	10.3086	-1.02222	0.977936	4.99556	0	0.333333	0	0.111111	0	0.111111	0	0	0	0	0.111111	0	0	0	0	0	0	0.111111	0	0.222222	0	0	0	0	0	0	0	0	0	0	0	0	0	0	0
ERYFHAYH	1122.21	12.5	12.5	12.5	62.5	50	50	50	37.5	12.5	7.69856	-1.55	0.456068	3.3175	0.125	0.125	0	0	0	0.125	0	0	0.25	0	0	0	0	0.125	0	0	0	0	0.25	0	0	0	0	0	0	0	0	0	0.142857	0	0	0	0	0	0
ESCWIRIKR	1190.43	22.222	22.222	22.222	11.111	44.444	55.556	44.444	33.333	11.111	9.82825	-0.733333	1.94633	3.57222	0	0.222222	0	0	0.111111	0.111111	0	0	0	0.222222	0	0.111111	0	0	0	0.111111	0	0.111111	0	0	0	0	0	0	0	0	0	0	0	0	0	0	0	0	0
ESMRKTRKY	1198.41	22.222	22.222	0	11.111	22.222	77.778	55.556	44.444	11.111	10.8858	-2.35556	2.97603	5.72333	0	0.222222	0	0	0	0.111111	0	0	0	0	0	0.222222	0.111111	0	0	0.111111	0.111111	0	0.111111	0	0	0	0	0	0	0	0	0	0	0	0	0	0	0	0
ESRYYPKWRFN	1545.72	9.091	27.273	0	36.364	45.455	54.545	36.364	27.273	9.091	10.0065	-2.09091	1.9754	4.29182	0	0.181818	0.0909091	0	0	0.0909091	0	0	0	0	0	0.0909091	0	0.0909091	0.0909091	0.0909091	0	0.0909091	0.181818	0	0	0	0	0	0	0	0	0	0	0	0	0	0	0	0
ETMYFTTRR	1204.37	33.333	33.333	0	22.222	33.333	66.667	33.333	22.222	11.111	9.34764	-1.24444	0.976352	4.35222	0	0.222222	0	0	0	0.111111	0	0	0	0	0	0	0.111111	0.111111	0	0	0.333333	0	0.111111	0	0	0	0	0	0	0	0	0	0	0	0	0	0	0	0
ETRFRVM	938.113	14.286	28.571	14.286	14.286	42.857	57.143	42.857	28.571	14.286	10.3978	-0.614286	0.977146	4.26429	0	0.285714	0	0	0	0.142857	0	0	0	0	0	0	0.142857	0.142857	0	0	0.142857	0	0	0.142857	0	0	0	0	0	0	0	0	0	0	0	0	0	0	0
ETRKMILSRL	1246.53	20	20	30	0	40	60	40	30	10	11.4797	-0.39	1.97699	3.106	0	0.2	0	0	0	0.1	0	0	0	0.1	0.2	0.1	0.1	0	0	0.1	0.1	0	0	0	0	0	0	0	0	0	0	0	0	0	0	0	0	0	0
ETRRKCFLLRS	1408.68	27.273	27.273	18.182	9.091	36.364	63.636	45.455	36.364	9.091	11.3797	-0.863636	2.94633	4.45364	0	0.272727	0	0	0.0909091	0.0909091	0	0	0	0	0.181818	0.0909091	0	0.0909091	0	0.0909091	0.0909091	0	0	0	0	0	0	0	0	0	0	0	0	0	0	0	0	0	0
ETRYFKT	944.055	28.571	28.571	0	28.571	28.571	71.429	42.857	28.571	14.286	9.29735	-1.68571	0.976197	4.22571	0	0.142857	0	0	0	0.142857	0	0	0	0	0	0.142857	0	0.142857	0	0	0.285714	0	0.142857	0	0	0	0	0	0	0	0	0	0	0	0	0	0	0	0
ETTRKANK	947.059	37.5	50	12.5	0	12.5	87.5	50	37.5	12.5	10.789	-2.3625	1.97683	5.35	0.125	0.125	0.125	0	0	0.125	0	0	0	0	0	0.25	0	0	0	0	0.25	0	0	0	0	0	0	0	0	0	0	0	0	0	0	0.142857	0	0	0
EVRGATIHKRQ	1294.48	27.273	36.364	27.273	9.091	36.364	63.636	45.455	36.364	9.091	11.4797	-1.24545	2.21724	3.93273	0.0909091	0.181818	0	0	0	0.0909091	0.0909091	0.0909091	0.0909091	0.0909091	0	0.0909091	0	0	0	0	0.0909091	0	0	0.0909091	0	0	0	0	0	0	0	0.1	0	0	0	0	0	0	0
EVRHRMLY	1103.31	0	12.5	25	25	50	50	50	37.5	12.5	9.35001	-0.8875	1.2166	3.7675	0	0.25	0	0	0	0.125	0	0	0.125	0	0.125	0	0.125	0	0	0	0	0	0.125	0.125	0	0	0	0	0	0	0	0	0	0	0	0	0	0	0
EVRYTRYKR	1270.46	11.111	22.222	11.111	22.222	33.333	66.667	55.556	44.444	11.111	10.6448	-2.22222	2.9754	6.21444	0	0.333333	0	0	0	0.111111	0	0	0	0	0	0.111111	0	0	0	0	0.111111	0	0.222222	0.111111	0	0	0	0	0	0	0	0	0	0	0	0	0	0	0
EWAFHRGRE	1187.28	22.222	22.222	11.111	33.333	44.444	55.556	55.556	33.333	22.222	7.55228	-1.76667	0.218656	4.45111	0.111111	0.222222	0	0	0	0.222222	0	0.111111	0.111111	0	0	0	0	0.111111	0	0	0	0.111111	0	0	0	0	0	0	0	0	0	0	0	0	0	0	0	0	0
EWARKQTVK	1145.33	22.222	33.333	22.222	11.111	33.333	66.667	44.444	33.333	11.111	10.789	-1.65556	1.97683	3.64	0.111111	0.111111	0	0	0	0.111111	0.111111	0	0	0	0	0.222222	0	0	0	0	0.111111	0.111111	0	0.111111	0	0	0	0	0	0	0	0	0	0	0	0	0	0	0
EWHHRKKHDW	1458.6	0	10	0	50	20	80	80	60	20	9.54101	-3.07	1.69838	5.087	0	0.1	0	0.1	0	0.1	0	0	0.3	0	0	0.2	0	0	0	0	0	0.2	0	0	0	0	0	0	0	0	0	0	0	0	0	0	0	0	0
EWKKKMAK	1048.31	12.5	12.5	12.5	12.5	37.5	62.5	62.5	50	12.5	10.8027	-2.0375	2.97652	2.815	0.125	0	0	0	0	0.125	0	0	0	0	0	0.5	0.125	0	0	0	0	0.125	0	0	0	0	0	0	0	0	0	0	0	0	0	0	0.142857	0	0
EWKYKKHC	1121.32	12.5	12.5	0	37.5	37.5	62.5	62.5	50	12.5	9.37086	-2.2625	2.18548	3.08125	0	0	0	0	0.125	0.125	0	0	0.125	0	0	0.375	0	0	0	0	0	0.125	0.125	0	0	0	0	0	0	0	0	0	0	0	0	0	0	0	0
EWMRLIKWVPKS	1572.93	8.333	25	25	16.667	58.333	41.667	33.333	25	8.333	10.789	-0.466667	1.97683	1.27833	0	0.0833333	0	0	0	0.0833333	0	0	0	0.0833333	0.0833333	0.166667	0.0833333	0	0.0833333	0.0833333	0	0.166667	0	0.0833333	0	0	0	0	0	0	0	0	0	0	0	0	0	0	0
EWRIPKRITYH	1498.75	9.091	18.182	18.182	27.273	45.455	54.545	45.455	36.364	9.091	10.4466	-1.37273	2.21645	3.4	0	0.181818	0	0	0	0.0909091	0	0	0.0909091	0.181818	0	0.0909091	0	0	0.0909091	0	0.0909091	0.0909091	0.0909091	0	0	0	0	0	0	0	0	0	0	0	0	0	0	0	0
EWRKHALQKAH	1403.61	18.182	18.182	27.273	27.273	36.364	63.636	54.545	45.455	9.091	10.7891	-1.74545	2.45734	3.34727	0.181818	0.0909091	0	0	0	0.0909091	0.0909091	0	0.181818	0	0.0909091	0.181818	0	0	0	0	0	0.0909091	0	0	0	0	0	0	0	0	0	0	0.1	0	0	0.1	0	0	0
EWWWNYWNRAR	1666.82	9.091	27.273	9.091	45.455	54.545	45.455	27.273	18.182	9.091	9.34764	-2.05455	0.976352	3.54	0.0909091	0.181818	0.181818	0	0	0.0909091	0	0	0	0	0	0	0	0	0	0	0	0.363636	0.0909091	0	0	0.1	0	0	0	0	0	0	0	0	0	0	0	0	0
EWYNERRHYHP	1586.69	0	18.182	0	45.455	36.364	63.636	54.545	36.364	18.182	7.699	-2.81818	0.457322	5.21545	0	0.181818	0.0909091	0	0	0.181818	0	0	0.181818	0	0	0	0	0	0.0909091	0	0	0.0909091	0.181818	0	0	0	0	0	0	0	0	0	0	0	0	0	0	0	0
EYAKQFFHR	1225.37	11.111	11.111	11.111	44.444	44.444	55.556	44.444	33.333	11.111	9.29974	-1.38889	1.21645	3.31667	0.111111	0.111111	0	0	0	0.111111	0.111111	0	0.111111	0	0	0.111111	0	0.222222	0	0	0	0	0.111111	0	0	0	0	0	0	0	0	0	0	0	0	0	0	0	0
EYIRKGGK	950.106	25	25	12.5	12.5	50	50	50	37.5	12.5	10.2436	-1.675	1.97604	3.27125	0	0.125	0	0	0	0.125	0	0.25	0	0.125	0	0.25	0	0	0	0	0	0	0.125	0	0	0	0	0	0	0	0	0	0	0	0	0	0	0	0
EYKGRRQMKNT	1410.61	18.182	27.273	0	9.091	27.273	72.727	45.455	36.364	9.091	10.8858	-2.52727	2.97603	5.39545	0	0.181818	0.0909091	0	0	0.0909091	0.0909091	0.0909091	0	0	0	0.181818	0.0909091	0	0	0	0.0909091	0	0.0909091	0	0	0	0	0	0	0	0	0	0	0	0	0	0	0	0
EYKIQIREFRYK	1672.95	0	0	16.667	25	41.667	58.333	50	33.333	16.667	9.92698	-1.50833	1.9765	3.96333	0	0.166667	0	0	0	0.166667	0.0833333	0	0	0.166667	0	0.166667	0	0.0833333	0	0	0	0	0.166667	0	0	0	0	0	0	0	0	0	0	0	0	0	0	0	0
EYKKMPWGGTRK	1480.75	25	33.333	0	16.667	50	50	41.667	33.333	8.333	10.6365	-1.925	2.97588	2.8775	0	0.0833333	0	0	0	0.0833333	0	0.166667	0	0	0	0.25	0.0833333	0	0.0833333	0	0.0833333	0.0833333	0.0833333	0	0	0	0	0	0	0	0	0	0	0	0	0	0	0	0
EYPHAFRAKR	1274.45	20	30	20	30	50	50	50	40	10	10.4466	-1.61	2.21645	4.04	0.2	0.2	0	0	0	0.1	0	0	0.1	0	0	0.1	0	0.1	0.1	0	0	0	0.1	0	0	0.111111	0	0	0	0	0	0	0.111111	0	0	0	0	0	0
EYPHRRNW	1157.26	0	25	0	37.5	37.5	62.5	50	37.5	12.5	9.35001	-2.875	1.2166	5.72	0	0.25	0.125	0	0	0.125	0	0	0.125	0	0	0	0	0	0.125	0	0	0.125	0.125	0	0	0	0	0	0	0	0	0	0	0	0	0	0	0	0
EYRHHSL	941.014	14.286	14.286	14.286	42.857	28.571	71.429	57.143	42.857	14.286	7.70651	-1.81429	0.456861	4.23857	0	0.142857	0	0	0	0.142857	0	0	0.285714	0	0.142857	0	0	0	0	0.142857	0	0	0.142857	0	0	0	0	0	0	0	0	0	0	0	0	0	0	0	0
EYWRFKKYIRQM	1748.08	0	0	8.333	33.333	50	50	41.667	33.333	8.333	10.4482	-1.50833	2.97524	3.41583	0	0.166667	0	0	0	0.0833333	0.0833333	0	0	0.0833333	0	0.166667	0.0833333	0.0833333	0	0	0	0.0833333	0.166667	0	0	0	0	0	0	0	0	0	0	0	0	0	0	0	0
EYYKIWSR	1144.3	12.5	12.5	12.5	37.5	50	50	37.5	25	12.5	9.1451	-1.4625	0.975403	2.96375	0	0.125	0	0	0	0.125	0	0	0	0.125	0	0.125	0	0	0	0.125	0	0.125	0.25	0	0	0	0	0	0	0	0	0	0	0	0	0	0	0	0
FATHWFKMYGYR	1606.86	25	25	8.333	50	66.667	33.333	25	25	0	10.0088	-0.575	2.2144	1.21583	0.0833333	0.0833333	0	0	0	0	0	0.0833333	0.0833333	0	0	0.0833333	0.0833333	0.166667	0	0	0.0833333	0.0833333	0.166667	0	0	0	0	0	0	0	0	0	0	0	0	0	0	0.0909091	0
FAWPRVVVRY	1292.55	10	50	40	30	80	20	20	20	0	11.1476	0.44	1.97509	1.074	0.1	0.2	0	0	0	0	0	0	0	0	0	0	0	0.1	0.1	0	0	0.1	0.1	0.3	0	0	0	0	0	0	0	0	0	0	0	0	0	0.111111	0
FCGKHGYSRW	1240.4	40	40	0	40	60	40	30	30	0	9.44911	-1.01	2.18454	2.02	0	0.1	0	0	0.1	0	0	0.2	0.1	0	0	0.1	0	0.1	0	0.1	0	0.1	0.1	0	0	0	0	0	0	0	0	0	0	0	0	0	0	0	0
FCGKPFPHQKH	1325.55	18.182	36.364	0	36.364	54.545	45.455	36.364	36.364	0	9.67846	-1.2	2.42543	1.61636	0	0	0	0	0.0909091	0	0.0909091	0.0909091	0.181818	0	0	0.181818	0	0.181818	0.181818	0	0	0	0	0	0	0	0	0	0	0	0	0	0	0	0	0	0	0	0
FCHRKFWYW	1372.61	11.111	11.111	0	66.667	66.667	33.333	33.333	33.333	0	9.44911	-0.733333	2.18454	1.48556	0	0.111111	0	0	0.111111	0	0	0	0.111111	0	0	0.111111	0	0.222222	0	0	0	0.222222	0.111111	0	0	0	0	0	0	0	0	0	0	0	0	0	0	0	0
FCMRPKKHQKYF	1612.97	8.333	16.667	0	33.333	50	50	41.667	41.667	0	10.6399	-1.31667	4.18422	2.69333	0	0.0833333	0	0	0.0833333	0	0.0833333	0	0.0833333	0	0	0.25	0.0833333	0.166667	0.0833333	0	0	0	0.0833333	0	0	0	0	0	0	0	0	0	0	0	0	0	0	0	0
FCRMKKW	998.272	14.286	14.286	0	28.571	57.143	42.857	42.857	42.857	0	10.7932	-0.857143	2.94492	2.44	0	0.142857	0	0	0.142857	0	0	0	0	0	0	0.285714	0.142857	0.142857	0	0	0	0.142857	0	0	0	0	0	0	0	0	0	0	0	0	0	0	0	0	0
FCWQWHRQLW	1489.72	10	10	10	50	60	40	20	20	0	8.55747	-0.83	1.18549	1.449	0	0.1	0	0	0.1	0	0.2	0	0.1	0	0.1	0	0	0.1	0	0	0	0.3	0	0	0	0	0	0	0	0	0	0	0	0	0	0	0	0	0
FCWRWIVLKTW	1537.89	18.182	27.273	27.273	36.364	72.727	27.273	18.182	18.182	0	9.83324	0.545455	1.94508	-0.19	0	0.0909091	0	0	0.0909091	0	0	0	0	0.0909091	0.0909091	0.0909091	0	0.0909091	0	0	0.0909091	0.272727	0	0.0909091	0	0	0	0	0	0	0	0	0	0	0	0	0	0	0
FCWSFRS	932.064	42.857	42.857	0	42.857	57.143	42.857	14.286	14.286	0	8.54992	0.157143	0.945238	1.73571	0	0.142857	0	0	0.142857	0	0	0	0	0	0	0	0	0.285714	0	0.285714	0	0.142857	0	0	0	0	0	0	0	0	0	0	0	0	0	0	0	0	0
FCYYKHL	973.157	14.286	14.286	14.286	57.143	71.429	28.571	28.571	28.571	0	8.51026	-0.0857143	1.18375	0.187143	0	0	0	0	0.142857	0	0	0	0.142857	0	0.142857	0.142857	0	0.142857	0	0	0	0	0.285714	0	0	0	0	0	0	0	0	0	0	0	0	0	0	0	0
FDARHPK	869.979	14.286	42.857	14.286	28.571	42.857	57.143	57.143	42.857	14.286	9.69701	-1.72857	1.21678	4.15143	0.142857	0.142857	0	0.142857	0	0	0	0	0.142857	0	0	0.142857	0	0.142857	0.142857	0	0	0	0	0	0	0	0	0.166667	0	0	0	0	0	0	0	0	0	0	0
FDNRSPFRR	1194.32	11.111	44.444	0	22.222	33.333	66.667	44.444	33.333	11.111	12.1991	-1.92222	1.97668	6.39556	0	0.333333	0.111111	0.111111	0	0	0	0	0	0	0	0	0	0.222222	0.111111	0.111111	0	0	0	0	0	0	0	0	0	0	0	0	0	0	0	0	0	0	0
FDRLWVVRKWWN	1705	0	33.333	25	33.333	58.333	41.667	33.333	25	8.333	11.4797	-0.633333	1.97652	2.315	0	0.166667	0.0833333	0.0833333	0	0	0	0	0	0	0.0833333	0.0833333	0	0.0833333	0	0	0	0.25	0	0.166667	0	0	0	0	0	0	0	0	0	0	0	0	0	0	0
FDRPKLWNHHK	1477.69	0	27.273	9.091	36.364	36.364	63.636	54.545	45.455	9.091	10.7891	-1.96364	2.45687	3.67909	0	0.0909091	0.0909091	0.0909091	0	0	0	0	0.181818	0	0.0909091	0.181818	0	0.0909091	0.0909091	0	0	0.0909091	0	0	0	0	0	0	0	0	0	0	0	0	0	0	0	0	0
FDRSRFCRRYH	1542.74	18.182	27.273	0	36.364	36.364	63.636	54.545	45.455	9.091	10.9929	-1.7	3.18548	6.30545	0	0.363636	0	0.0909091	0.0909091	0	0	0	0.0909091	0	0	0	0	0.181818	0	0.0909091	0	0	0.0909091	0	0	0	0	0	0	0	0	0	0	0	0	0	0	0	0
FDRVTTQGRK	1207.35	30	50	10	10	30	70	40	30	10	11.4797	-1.47	1.97652	4.683	0	0.2	0	0.1	0	0	0.1	0.1	0	0	0	0.1	0	0.1	0	0	0.2	0	0	0.1	0	0	0	0	0	0	0	0	0	0	0	0	0	0	0
FDVRKCQFLRR	1467.76	9.091	27.273	18.182	18.182	45.455	54.545	45.455	36.364	9.091	11.3797	-0.754545	2.94587	4.39727	0	0.272727	0	0.0909091	0.0909091	0	0.0909091	0	0	0	0.0909091	0.0909091	0	0.181818	0	0	0	0	0	0.0909091	0	0	0	0	0	0	0	0	0	0	0	0	0	0	0
FEFKPGRHRYE	1465.63	9.091	18.182	0	36.364	45.455	54.545	54.545	36.364	18.182	9.29884	-1.89091	1.2177	4.26455	0	0.181818	0	0	0	0.181818	0	0.0909091	0.0909091	0	0	0.0909091	0	0.181818	0.0909091	0	0	0	0.0909091	0	0	0	0	0	0	0	0	0	0	0	0	0	0	0	0
FERAKKRID	1162.36	11.111	22.222	22.222	11.111	33.333	66.667	66.667	44.444	22.222	10.7737	-1.63333	1.97762	5.19556	0.111111	0.222222	0	0.111111	0	0.111111	0	0	0	0.111111	0	0.222222	0	0.111111	0	0	0	0	0	0	0	0.125	0	0	0	0	0	0	0	0	0	0	0	0	0
FERMARPIKNP	1358.62	9.091	36.364	18.182	9.091	54.545	45.455	36.364	27.273	9.091	11.4797	-1.1	1.97699	3.34364	0.0909091	0.181818	0.0909091	0	0	0.0909091	0	0	0	0.0909091	0	0.0909091	0.0909091	0.0909091	0.181818	0	0	0	0	0	0	0	0	0	0	0	0	0	0	0	0	0	0.1	0	0
FERTIPWNKGKK	1503.77	16.667	33.333	8.333	16.667	41.667	58.333	41.667	33.333	8.333	11.0795	-1.625	2.97667	3.035	0	0.0833333	0.0833333	0	0	0.0833333	0	0.0833333	0	0.0833333	0	0.25	0	0.0833333	0.0833333	0	0.0833333	0.0833333	0	0	0	0	0	0	0	0	0	0	0	0	0	0	0	0	0
FETSMHRYR	1226.38	22.222	22.222	0	33.333	33.333	66.667	44.444	33.333	11.111	9.35001	-1.53333	1.2166	4.67667	0	0.222222	0	0	0	0.111111	0	0	0.111111	0	0	0	0.111111	0.111111	0	0.111111	0.111111	0	0.111111	0	0	0	0	0	0	0	0	0	0	0	0	0	0	0	0
FEYTHVRLHKKH	1594.84	8.333	16.667	16.667	41.667	33.333	66.667	58.333	50	8.333	10.2441	-1.38333	2.6968	3.13167	0	0.0833333	0	0	0	0.0833333	0	0	0.25	0	0.0833333	0.166667	0	0.0833333	0	0	0.0833333	0	0.0833333	0.0833333	0	0	0	0	0	0	0	0	0	0	0	0	0	0	0
FFDYWPRH	1167.29	0	25	0	62.5	62.5	37.5	37.5	25	12.5	7.54295	-1.175	0.216144	2.51875	0	0.125	0	0.125	0	0	0	0	0.125	0	0	0	0	0.25	0.125	0	0	0.125	0.125	0	0	0	0	0	0	0	0	0	0	0	0	0	0	0	0
FFFKQMKTWMM	1524.92	9.091	9.091	0	36.364	63.636	36.364	18.182	18.182	0	10.8054	0.109091	1.97558	0.0809091	0	0	0	0	0	0	0.0909091	0	0	0	0	0.181818	0.272727	0.272727	0	0	0.0909091	0.0909091	0	0	0	0	0	0	0	0	0	0	0	0	0	0	0	0	0
FFGLWFVRWKWY	1735.07	8.333	16.667	16.667	58.333	83.333	16.667	16.667	16.667	0	10.4549	0.3	1.97494	-0.435	0	0.0833333	0	0	0	0	0	0.0833333	0	0	0.0833333	0.0833333	0	0.25	0	0	0	0.25	0.0833333	0.0833333	0	0	0	0	0	0	0	0	0	0	0	0	0	0	0
FFHRAFNCNRK	1439.66	18.182	36.364	9.091	36.364	45.455	54.545	36.364	36.364	0	11.4812	-0.945455	3.18533	3.75455	0.0909091	0.181818	0.181818	0	0.0909091	0	0	0	0.0909091	0	0	0.0909091	0	0.272727	0	0	0	0	0	0	0	0.1	0	0	0	0	0	0	0	0	0	0	0	0	0
FFICHKHGLWR	1443.73	18.182	18.182	18.182	45.455	63.636	36.364	36.364	36.364	0	9.83541	0.0272727	2.42559	0.858182	0	0.0909091	0	0	0.0909091	0	0	0.0909091	0.181818	0.0909091	0.0909091	0.0909091	0	0.181818	0	0	0	0.0909091	0	0	0	0	0	0	0	0	0	0	0	0	0	0	0	0	0
FFIVCRHHFKF	1480.8	9.091	18.182	18.182	54.545	63.636	36.364	36.364	36.364	0	9.83541	0.690909	2.42559	0.693636	0	0.0909091	0	0	0.0909091	0	0	0	0.181818	0.0909091	0	0.0909091	0	0.363636	0	0	0	0	0	0.0909091	0	0	0	0	0	0	0	0	0	0	0	0	0	0	0
FFKHLRYENGFR	1613.84	8.333	16.667	8.333	41.667	50	50	41.667	33.333	8.333	10.4466	-1.05	2.21645	3.23667	0	0.166667	0.0833333	0	0	0.0833333	0	0.0833333	0.0833333	0	0.0833333	0.0833333	0	0.25	0	0	0	0	0.0833333	0	0	0	0	0	0	0	0	0	0	0	0	0	0	0	0
FFKLLQLAHMR	1403.75	9.091	9.091	36.364	27.273	63.636	36.364	27.273	27.273	0	11.6518	0.509091	2.21599	0.526364	0.0909091	0.0909091	0	0	0	0	0.0909091	0	0.0909091	0	0.272727	0.0909091	0.0909091	0.181818	0	0	0	0	0	0	0	0	0	0	0	0	0	0	0	0	0.1	0	0	0	0
FFKLNPQSQRK	1392.62	9.091	27.273	9.091	18.182	36.364	63.636	27.273	27.273	0	11.8231	-1.43636	2.97557	3.29636	0	0.0909091	0.0909091	0	0	0	0.181818	0	0	0	0.0909091	0.181818	0	0.181818	0.0909091	0.0909091	0	0	0	0	0	0	0	0	0	0	0	0	0	0	0	0	0	0	0
FFLHKRWQ	1161.37	0	0	12.5	50	50	50	37.5	37.5	0	11.6518	-0.825	2.21599	2.1825	0	0.125	0	0	0	0	0.125	0	0.125	0	0.125	0.125	0	0.25	0	0	0	0.125	0	0	0	0	0	0	0	0	0	0	0	0	0	0	0	0	0
FFLHQTWRL	1247.46	11.111	11.111	22.222	44.444	55.556	44.444	22.222	22.222	0	10.5518	0.0444444	1.21614	1.06222	0	0.111111	0	0	0	0	0.111111	0	0.111111	0	0.222222	0	0	0.222222	0	0	0.111111	0.111111	0	0	0	0	0	0	0	0	0	0	0	0	0	0	0	0	0
FFNPSHRLK	1145.33	11.111	33.333	11.111	33.333	44.444	55.556	33.333	33.333	0	11.6518	-0.9	2.21599	2.69889	0	0.111111	0.111111	0	0	0	0	0	0.111111	0	0.111111	0.111111	0	0.222222	0.111111	0.111111	0	0	0	0	0	0	0	0	0	0	0	0	0	0	0	0	0	0	0
FFRKGPMF	1029.27	12.5	25	0	37.5	75	25	25	25	0	11.6518	-0.0125	1.97573	1.03	0	0.125	0	0	0	0	0	0.125	0	0	0	0.125	0.125	0.375	0.125	0	0	0	0	0	0	0	0	0	0	0	0	0	0	0	0	0	0	0	0
FFRLGMKMRLTR	1555.97	16.667	16.667	16.667	16.667	58.333	41.667	33.333	33.333	0	12.8074	-0.125	3.97573	2.62	0	0.25	0	0	0	0	0	0.0833333	0	0	0.166667	0.0833333	0.166667	0.166667	0	0	0.0833333	0	0	0	0	0	0	0	0	0	0	0	0	0	0	0	0	0	0
FFRLWFIKHYGA	1584.89	16.667	16.667	25	50	75	25	25	25	0	10.4551	0.358333	2.21519	0.1175	0.0833333	0.0833333	0	0	0	0	0	0.0833333	0.0833333	0.0833333	0.0833333	0.0833333	0	0.25	0	0	0	0.0833333	0.0833333	0	0	0	0	0	0	0	0	0.0909091	0	0	0	0	0	0	0
FFRVTARK	1024.23	25	37.5	25	25	50	50	37.5	37.5	0	12.5165	-0.25	2.97573	3.26875	0.125	0.25	0	0	0	0	0	0	0	0	0	0.125	0	0.25	0	0	0.125	0	0	0.125	0	0	0	0	0	0	0	0	0	0	0	0	0	0	0
FFRYYTW	1082.23	14.286	14.286	0	71.429	71.429	28.571	14.286	14.286	0	9.17164	-0.442857	0.974304	1.35429	0	0.142857	0	0	0	0	0	0	0	0	0	0	0	0.285714	0	0	0.142857	0.142857	0.285714	0	0	0	0	0	0	0	0	0	0	0	0	0	0	0	0
FFSRFIQGHQR	1422.61	18.182	18.182	9.091	36.364	45.455	54.545	27.273	27.273	0	12.5001	-0.681818	2.21614	3.10727	0	0.181818	0	0	0	0	0.181818	0.0909091	0.0909091	0.0909091	0	0	0	0.272727	0	0.0909091	0	0	0	0	0	0	0	0	0	0	0	0	0	0	0	0	0	0	0
FFVWMYK	1020.26	0	14.286	14.286	57.143	85.714	14.286	14.286	14.286	0	9.29829	0.8	0.974942	-1.28429	0	0	0	0	0	0	0	0	0	0	0	0.142857	0.142857	0.285714	0	0	0	0.142857	0.142857	0.142857	0	0	0	0	0	0	0	0	0	0	0	0	0	0	0
FFYFVKTVFPR	1450.75	9.091	36.364	18.182	45.455	72.727	27.273	18.182	18.182	0	10.4549	0.690909	1.97494	0.289091	0	0.0909091	0	0	0	0	0	0	0	0	0	0.0909091	0	0.363636	0.0909091	0	0.0909091	0	0.0909091	0.181818	0	0	0	0	0	0	0	0	0	0	0	0	0	0	0
FGGMFYFHIRR	1430.69	18.182	18.182	9.091	45.455	72.727	27.273	27.273	27.273	0	11.1477	0.0454545	2.21535	1.50455	0	0.181818	0	0	0	0	0	0.181818	0.0909091	0.0909091	0	0	0.0909091	0.272727	0	0	0	0	0.0909091	0	0	0	0	0	0	0	0	0	0	0	0	0	0	0	0
FGHATRK	815.93	42.857	42.857	14.286	28.571	42.857	57.143	42.857	42.857	0	11.6518	-1.15714	2.21599	3.13857	0.142857	0.142857	0	0	0	0	0	0.142857	0.142857	0	0	0.142857	0	0.142857	0	0	0.142857	0	0	0	0	0	0	0	0	0	0	0	0.166667	0	0	0	0	0	0
FGKHDRNQRH	1294.4	10	30	0	30	20	80	60	50	10	11.4797	-2.74	2.45703	6.169	0	0.2	0.1	0.1	0	0	0.1	0.1	0.2	0	0	0.1	0	0.1	0	0	0	0	0	0	0	0	0	0	0	0	0	0	0	0	0	0	0	0	0
FGKNPRWHFKS	1403.61	18.182	36.364	0	36.364	45.455	54.545	36.364	36.364	0	11.8231	-1.55455	3.21583	2.86273	0	0.0909091	0.0909091	0	0	0	0	0.0909091	0.0909091	0	0	0.181818	0	0.181818	0.0909091	0.0909091	0	0.0909091	0	0	0	0	0	0	0	0	0	0	0	0	0	0	0	0	0
FGPHRNKWYI	1317.52	10	30	10	40	60	40	30	30	0	10.4551	-1.2	2.21519	2.074	0	0.1	0.1	0	0	0	0	0.1	0.1	0.1	0	0.1	0	0.1	0.1	0	0	0.1	0.1	0	0	0	0	0	0	0	0	0	0	0	0	0	0	0	0
FGPKTWRIY	1167.38	22.222	33.333	11.111	33.333	66.667	33.333	22.222	22.222	0	10.4549	-0.666667	1.97494	1.33444	0	0.111111	0	0	0	0	0	0.111111	0	0.111111	0	0.111111	0	0.111111	0.111111	0	0.111111	0.111111	0.111111	0	0	0	0	0	0	0	0	0	0	0	0	0	0	0	0
FGRHSMPFR	1134.32	22.222	33.333	0	33.333	55.556	44.444	33.333	33.333	0	12.5001	-0.833333	2.21614	3.18333	0	0.222222	0	0	0	0	0	0.111111	0.111111	0	0	0	0.111111	0.222222	0.111111	0.111111	0	0	0	0	0	0	0	0	0	0	0	0	0	0	0	0	0	0	0
FGRLRAHIIFK	1357.67	18.182	18.182	36.364	27.273	63.636	36.364	36.364	36.364	0	12.5165	0.336364	3.21598	1.50727	0.0909091	0.181818	0	0	0	0	0	0.0909091	0.0909091	0.181818	0.0909091	0.0909091	0	0.181818	0	0	0	0	0	0	0	0.1	0	0	0	0	0	0	0	0	0	0	0	0	0
FGRREHI	914.035	14.286	14.286	14.286	28.571	42.857	57.143	57.143	42.857	14.286	10.3995	-1.25714	1.2174	4.63857	0	0.285714	0	0	0	0.142857	0	0.142857	0.142857	0.142857	0	0	0	0.142857	0	0	0	0	0	0	0	0	0	0	0	0	0	0	0	0	0	0	0	0	0
FGTWKWWRVYK	1556.83	18.182	27.273	9.091	45.455	63.636	36.364	27.273	27.273	0	10.9018	-0.945455	2.97478	1.25273	0	0.0909091	0	0	0	0	0	0.0909091	0	0	0	0.181818	0	0.0909091	0	0	0.0909091	0.272727	0.0909091	0.0909091	0	0	0	0	0	0	0	0	0	0	0	0	0	0	0
FGYRVVWVKHIR	1559.88	8.333	33.333	33.333	33.333	66.667	33.333	33.333	33.333	0	11.5305	0.1	3.21519	1.40833	0	0.166667	0	0	0	0	0	0.0833333	0.0833333	0.0833333	0	0.0833333	0	0.0833333	0	0	0	0.0833333	0.0833333	0.25	0	0	0	0	0	0	0	0	0	0	0	0	0	0	0
FHFGHKKTQAHM	1468.7	25	25	8.333	41.667	41.667	58.333	41.667	41.667	0	10.8055	-1.05833	2.69634	1.84417	0.0833333	0	0	0	0	0	0.0833333	0.0833333	0.25	0	0	0.166667	0.0833333	0.166667	0	0	0.0833333	0	0	0	0	0	0	0	0	0	0.0909091	0	0	0	0	0	0	0	0
FHGNIRHR	1036.16	12.5	25	12.5	37.5	37.5	62.5	50	50	0	12.5001	-1.5	2.45639	4.62	0	0.25	0.125	0	0	0	0	0.125	0.25	0.125	0	0	0	0.125	0	0	0	0	0	0	0	0	0	0	0	0	0	0	0	0	0	0	0	0	0
FHGRWVVRV	1155.37	11.111	44.444	33.333	33.333	66.667	33.333	33.333	33.333	0	12.5001	0.211111	2.21614	1.79222	0	0.222222	0	0	0	0	0	0.111111	0.111111	0	0	0	0	0.111111	0	0	0	0.111111	0	0.333333	0	0	0	0	0	0	0	0	0	0	0	0	0	0	0
FHHKSRRCIIV	1395.69	18.182	27.273	27.273	27.273	45.455	54.545	45.455	45.455	0	11.4812	-0.145455	3.42558	2.72455	0	0.181818	0	0	0.0909091	0	0	0	0.181818	0.181818	0	0.0909091	0	0.0909091	0	0.0909091	0	0	0	0.0909091	0	0	0	0	0	0	0	0	0	0	0	0	0	0	0
FHIPIRQIR	1179.43	0	11.111	33.333	22.222	55.556	44.444	33.333	33.333	0	12.5001	-0.111111	2.21614	2.47778	0	0.222222	0	0	0	0	0.111111	0	0.111111	0.333333	0	0	0	0.111111	0.111111	0	0	0	0	0	0	0	0	0	0	0	0	0	0	0	0	0	0	0	0
FHKEDPRY	1091.19	0	25	0	37.5	37.5	62.5	62.5	37.5	25	7.54242	-2.3375	0.217243	4.7275	0	0.125	0	0.125	0	0.125	0	0	0.125	0	0	0.125	0	0.125	0.125	0	0	0	0.125	0	0	0	0	0	0	0	0	0	0	0	0	0	0	0	0
FHKKMVY	952.182	0	14.286	14.286	42.857	57.143	42.857	42.857	42.857	0	10.2478	-0.485714	2.21504	0.932857	0	0	0	0	0	0	0	0	0.142857	0	0	0.285714	0.142857	0.142857	0	0	0	0	0.142857	0.142857	0	0	0	0	0	0	0	0	0	0	0	0	0	0	0
FHLYKWRRCKH	1573.88	9.091	9.091	9.091	45.455	45.455	54.545	54.545	54.545	0	10.8884	-1.48182	4.42463	3.53545	0	0.181818	0	0	0.0909091	0	0	0	0.181818	0	0.0909091	0.181818	0	0.0909091	0	0	0	0.0909091	0.0909091	0	0	0	0	0	0	0	0	0	0	0	0	0	0	0	0
FHMMYWRKSH	1422.69	10	10	0	50	50	50	40	40	0	10.4551	-1.12	2.45545	2.332	0	0.1	0	0	0	0	0	0	0.2	0	0	0.1	0.2	0.1	0	0.1	0	0.1	0.1	0	0	0	0	0	0	0	0	0	0	0	0	0	0	0	0
FHNHKLHWPFH	1499.7	0	18.182	9.091	63.636	45.455	54.545	45.455	45.455	0	9.7079	-1.20909	1.93675	1.60182	0	0	0.0909091	0	0	0	0	0	0.363636	0	0.0909091	0.0909091	0	0.181818	0.0909091	0	0	0.0909091	0	0	0	0	0	0	0	0	0	0	0	0	0	0	0	0	0
FHNWYHHQIFR	1584.76	0	9.091	9.091	63.636	45.455	54.545	36.364	36.364	0	9.35585	-1.2	1.69586	2.54636	0	0.0909091	0.0909091	0	0	0	0.0909091	0	0.272727	0.0909091	0	0	0	0.181818	0	0	0	0.0909091	0.0909091	0	0	0	0	0	0	0	0	0	0	0	0	0	0	0	0
FHQGKPKHWFP	1408.63	9.091	27.273	0	45.455	54.545	45.455	36.364	36.364	0	10.8055	-1.50909	2.45608	1.52091	0	0	0	0	0	0	0.0909091	0.0909091	0.181818	0	0	0.181818	0	0.181818	0.181818	0	0	0.0909091	0	0	0	0	0	0	0	0	0	0	0	0	0	0	0	0	0
FHQITSPHRAAR	1420.6	33.333	41.667	25	25	41.667	58.333	33.333	33.333	0	12.5001	-0.925	2.45639	3.2625	0.166667	0.166667	0	0	0	0	0.0833333	0	0.166667	0.0833333	0	0	0	0.0833333	0.0833333	0.0833333	0.0833333	0	0	0	0.0909091	0.0909091	0	0	0	0	0	0	0	0	0	0	0	0	0
FHQKWNPRSH	1336.48	10	30	0	40	30	70	40	40	0	11.6518	-2.23	2.45624	4.006	0	0.1	0.1	0	0	0	0.1	0	0.2	0	0	0.1	0	0.1	0.1	0.1	0	0.1	0	0	0	0	0	0	0	0	0	0	0	0	0	0	0	0	0
FHRRQAR	970.105	14.286	14.286	14.286	28.571	28.571	71.429	57.143	57.143	0	12.801	-2.22857	3.21614	7.16714	0.142857	0.428571	0	0	0	0	0.142857	0	0.142857	0	0	0	0	0.142857	0	0	0	0	0	0	0	0	0	0	0	0	0.166667	0	0	0	0	0	0	0	0
FHVRVISLRRR	1438.75	9.091	27.273	36.364	18.182	45.455	54.545	45.455	45.455	0	12.9771	-0.227273	4.21614	4.25818	0	0.363636	0	0	0	0	0	0	0.0909091	0.0909091	0.0909091	0	0	0.0909091	0	0.0909091	0	0	0	0.181818	0	0	0	0	0	0	0	0	0	0	0	0	0	0	0
FHWITWWRW	1417.64	11.111	11.111	11.111	66.667	66.667	33.333	22.222	22.222	0	10.5518	-0.522222	1.21614	0.547778	0	0.111111	0	0	0	0	0	0	0.111111	0.111111	0	0	0	0.111111	0	0	0.111111	0.444444	0	0	0	0	0	0	0	0	0	0	0	0	0	0	0	0	0
FHYHCLRTNPRQ	1571.78	16.667	33.333	8.333	33.333	41.667	58.333	33.333	33.333	0	9.50248	-1.40833	2.42495	3.73917	0	0.166667	0.0833333	0	0.0833333	0	0.0833333	0	0.166667	0	0.0833333	0	0	0.0833333	0.0833333	0	0.0833333	0	0.0833333	0	0	0	0	0	0	0	0	0	0	0	0	0	0	0	0
FHYQKGFPFKS	1385.59	18.182	27.273	0	45.455	54.545	45.455	27.273	27.273	0	10.2478	-0.927273	2.21504	1.36	0	0	0	0	0	0	0.0909091	0.0909091	0.0909091	0	0	0.181818	0	0.272727	0.0909091	0.0909091	0	0	0.0909091	0	0	0	0	0	0	0	0	0	0	0	0	0	0	0	0
FHYRLGFAMRG	1354.6	27.273	27.273	18.182	36.364	72.727	27.273	27.273	27.273	0	11.1477	-0.109091	2.21535	1.61091	0.0909091	0.181818	0	0	0	0	0	0.181818	0.0909091	0	0.0909091	0	0.0909091	0.181818	0	0	0	0	0.0909091	0	0	0	0	0	0	0	0	0	0	0	0	0	0	0.1	0
FIASNRKRCFR	1397.66	27.273	36.364	18.182	18.182	45.455	54.545	36.364	36.364	0	12.2227	-0.663636	3.94507	4.21636	0.0909091	0.272727	0.0909091	0	0.0909091	0	0	0	0	0.0909091	0	0.0909091	0	0.181818	0	0.0909091	0	0	0	0	0	0	0	0	0	0	0	0	0	0.1	0	0	0	0	0
FIDQGKRYK	1154.33	11.111	22.222	11.111	22.222	44.444	55.556	44.444	33.333	11.111	10.2436	-1.52222	1.97557	3.50889	0	0.111111	0	0.111111	0	0	0.111111	0.111111	0	0.111111	0	0.222222	0	0.111111	0	0	0	0	0.111111	0	0	0	0	0	0	0	0	0	0	0	0	0	0	0	0
FIFGRKGH	961.134	25	25	12.5	37.5	62.5	37.5	37.5	37.5	0	11.6518	-0.2875	2.21599	1.54625	0	0.125	0	0	0	0	0	0.25	0.125	0.125	0	0.125	0	0.25	0	0	0	0	0	0	0	0	0	0	0	0	0	0	0	0	0	0	0	0	0
FIFQLRARM	1181.46	11.111	11.111	33.333	22.222	66.667	33.333	22.222	22.222	0	12.5001	0.566667	1.97589	1.71333	0.111111	0.222222	0	0	0	0	0.111111	0	0	0.111111	0.111111	0	0.111111	0.222222	0	0	0	0	0	0	0	0.125	0	0	0	0	0	0	0	0	0	0	0	0	0
FIGHRVFFKI	1263.55	10	20	30	40	70	30	30	30	0	11.6518	0.96	2.21599	0.137	0	0.1	0	0	0	0	0	0.1	0.1	0.2	0	0.1	0	0.3	0	0	0	0	0	0.1	0	0	0	0	0	0	0	0	0	0	0	0	0	0	0
FIGKRYNLKM	1269.57	10	20	20	20	60	40	30	30	0	10.9018	-0.45	2.97478	1.669	0	0.1	0.1	0	0	0	0	0.1	0	0.1	0.1	0.2	0.1	0.1	0	0	0	0	0.1	0	0	0	0	0	0	0	0	0	0	0	0	0	0	0	0
FIGPARK	787.96	28.571	42.857	28.571	14.286	71.429	28.571	28.571	28.571	0	11.6518	-0.185714	1.97573	1.40286	0.142857	0.142857	0	0	0	0	0	0.142857	0	0.142857	0	0.142857	0	0.142857	0.142857	0	0	0	0	0	0	0	0	0	0	0	0	0	0	0	0	0	0	0	0.166667
FIKFTYQHLIMR	1596.95	8.333	8.333	25	33.333	58.333	41.667	25	25	0	10.4551	0.266667	2.21519	0.859167	0	0.0833333	0	0	0	0	0.0833333	0	0.0833333	0.166667	0.0833333	0.0833333	0.0833333	0.166667	0	0	0.0833333	0	0.0833333	0	0	0	0	0	0	0	0	0	0	0	0	0	0	0	0
FIKLRWICKSM	1424.83	18.182	18.182	27.273	18.182	63.636	36.364	27.273	27.273	0	10.7932	0.545455	2.94492	0.52	0	0.0909091	0	0	0.0909091	0	0	0	0	0.181818	0.0909091	0.181818	0.0909091	0.0909091	0	0.0909091	0	0.0909091	0	0	0	0	0	0	0	0	0	0	0	0	0	0	0	0	0
FIKQIWHIMR	1371.71	0	0	30	30	60	40	30	30	0	11.6518	0.22	2.21599	0.825	0	0.1	0	0	0	0	0.1	0	0.1	0.3	0	0.1	0.1	0.1	0	0	0	0.1	0	0	0	0	0	0	0	0	0	0	0	0	0	0	0	0	0
FIKWLYVSRKMV	1569.97	8.333	25	33.333	25	66.667	33.333	25	25	0	10.9018	0.508333	2.97478	0.331667	0	0.0833333	0	0	0	0	0	0	0	0.0833333	0.0833333	0.166667	0.0833333	0.0833333	0	0.0833333	0	0.0833333	0.0833333	0.166667	0	0	0	0	0	0	0	0	0	0	0	0	0	0	0
FILRNTWRT	1206.41	22.222	33.333	22.222	22.222	44.444	55.556	22.222	22.222	0	12.5001	-0.411111	1.97589	2.94111	0	0.222222	0.111111	0	0	0	0	0	0	0.111111	0.111111	0	0	0.111111	0	0	0.222222	0.111111	0	0	0	0	0	0	0	0	0	0	0	0	0	0	0	0	0
FIMRHHK	968.188	0	0	14.286	42.857	42.857	57.143	57.143	57.143	0	11.6518	-0.8	2.45624	2.79143	0	0.142857	0	0	0	0	0	0	0.285714	0.142857	0	0.142857	0.142857	0.142857	0	0	0	0	0	0	0	0	0	0	0	0	0	0	0	0	0	0	0	0	0
FIRCQPK	891.099	14.286	28.571	14.286	14.286	57.143	42.857	28.571	28.571	0	9.83324	-0.528571	1.94508	2.40429	0	0.142857	0	0	0.142857	0	0.142857	0	0	0.142857	0	0.142857	0	0.142857	0.142857	0	0	0	0	0	0	0	0	0	0	0	0	0	0	0	0	0	0	0	0
FIRHVYQKR	1246.48	0	11.111	22.222	33.333	44.444	55.556	44.444	44.444	0	11.5305	-1.04444	3.21519	3.75444	0	0.222222	0	0	0	0	0.111111	0	0.111111	0.111111	0	0.111111	0	0.111111	0	0	0	0	0.111111	0.111111	0	0	0	0	0	0	0	0	0	0	0	0	0	0	0
FIRLAWLRN	1188.44	11.111	22.222	44.444	22.222	66.667	33.333	22.222	22.222	0	12.5001	0.366667	1.97589	1.62222	0.111111	0.222222	0.111111	0	0	0	0	0	0	0.111111	0.222222	0	0	0.111111	0	0	0	0.111111	0	0	0	0	0	0	0	0	0	0	0	0	0.125	0	0	0	0
FIRNMHKGKQCV	1460.78	16.667	33.333	16.667	16.667	50	50	33.333	33.333	0	10.7933	-0.583333	3.18517	2.19583	0	0.0833333	0.0833333	0	0.0833333	0	0.0833333	0.0833333	0.0833333	0.0833333	0	0.166667	0.0833333	0.0833333	0	0	0	0	0	0.0833333	0	0	0	0	0	0	0	0	0	0	0	0	0	0	0
FIWPRRFFIHVH	1654.98	0	16.667	25	50	66.667	33.333	33.333	33.333	0	12.5001	0.308333	2.45639	1.1675	0	0.166667	0	0	0	0	0	0	0.166667	0.166667	0	0	0	0.25	0.0833333	0	0	0.0833333	0	0.0833333	0	0	0	0	0	0	0	0	0	0	0	0	0	0	0
FKAAFFRS	973.142	37.5	37.5	25	37.5	62.5	37.5	25	25	0	11.6518	0.35	1.97573	1.41375	0.25	0.125	0	0	0	0	0	0	0	0	0	0.125	0	0.375	0	0.125	0	0	0	0	0.142857	0	0	0	0	0	0	0	0	0	0	0.142857	0	0	0
FKAMNRSYRN	1286.47	20	40	10	20	40	60	30	30	0	11.5305	-1.55	2.97494	4.507	0.1	0.2	0.2	0	0	0	0	0	0	0	0	0.1	0.1	0.1	0	0.1	0	0	0.1	0	0	0	0	0	0	0	0	0	0	0	0	0.111111	0	0	0
FKCLKAVRC	1067.38	33.333	44.444	33.333	11.111	66.667	33.333	33.333	33.333	0	9.75988	0.588889	2.91427	1.07889	0.111111	0.111111	0	0	0.222222	0	0	0	0	0	0.111111	0.222222	0	0.111111	0	0	0	0	0	0.111111	0	0	0	0	0	0	0	0	0	0	0	0.125	0	0	0
FKEIKWPHKQKQ	1596.9	0	8.333	8.333	25	33.333	66.667	50	41.667	8.333	10.8027	-2.04167	3.21677	2.87667	0	0	0	0	0	0.0833333	0.166667	0	0.0833333	0.0833333	0	0.333333	0	0.0833333	0.0833333	0	0	0.0833333	0	0	0	0	0	0	0	0	0	0	0	0	0	0	0	0	0
FKERLHKEY	1249.44	0	0	11.111	33.333	33.333	66.667	66.667	44.444	22.222	9.25769	-1.91111	1.21755	4.06	0	0.111111	0	0	0	0.222222	0	0	0.111111	0	0.111111	0.222222	0	0.111111	0	0	0	0	0.111111	0	0	0	0	0	0	0	0	0	0	0	0	0	0	0	0
FKFARIAAWGHK	1431.71	33.333	33.333	33.333	33.333	66.667	33.333	33.333	33.333	0	11.8231	-0.108333	3.21583	0.925	0.25	0.0833333	0	0	0	0	0	0.0833333	0.0833333	0.0833333	0	0.166667	0	0.166667	0	0	0	0.0833333	0	0	0.0909091	0	0	0	0	0	0	0	0	0.0909091	0	0	0	0.0909091	0
FKGVCRNRIGRY	1468.74	25	41.667	16.667	16.667	58.333	41.667	33.333	33.333	0	11.432	-0.75	3.94428	3.49917	0	0.25	0.0833333	0	0.0833333	0	0	0.166667	0	0.0833333	0	0.0833333	0	0.0833333	0	0	0	0	0.0833333	0.0833333	0	0	0	0	0	0	0	0	0	0	0	0	0	0	0
FKGWRPKNYRRG	1564.82	16.667	33.333	0	25	50	50	41.667	41.667	0	12.2477	-2.21667	4.97477	4.62083	0	0.25	0.0833333	0	0	0	0	0.166667	0	0	0	0.166667	0	0.0833333	0.0833333	0	0	0.0833333	0.0833333	0	0	0	0	0	0	0	0	0	0	0	0	0	0	0	0
FKHHEFYRDQQR	1690.84	0	8.333	0	41.667	25	75	58.333	41.667	16.667	9.30118	-2.41667	1.45749	5.45833	0	0.166667	0	0.0833333	0	0.0833333	0.166667	0	0.166667	0	0	0.0833333	0	0.166667	0	0	0	0	0.0833333	0	0	0	0	0	0	0	0	0	0	0	0	0	0	0	0
FKHHWFRATFWW	1749.01	16.667	16.667	8.333	66.667	58.333	41.667	33.333	33.333	0	11.6518	-0.666667	2.45624	1.21833	0.0833333	0.0833333	0	0	0	0	0	0	0.166667	0	0	0.0833333	0	0.25	0	0	0.0833333	0.25	0	0	0	0.0909091	0	0	0	0	0	0	0	0	0	0	0	0	0
FKHKFTHFSA	1249.44	30	30	10	50	40	60	40	40	0	10.8055	-0.55	2.45608	1.564	0.1	0	0	0	0	0	0	0	0.2	0	0	0.2	0	0.3	0	0.1	0.1	0	0	0	0	0	0	0	0	0	0	0	0	0	0	0	0	0	0
FKHMKKCRIE	1319.65	10	10	10	20	40	60	60	50	10	10.5068	-1.12	3.18627	3.151	0	0.1	0	0	0.1	0.1	0	0	0.1	0.1	0	0.3	0.1	0.1	0	0	0	0	0	0	0	0	0	0	0	0	0	0	0	0	0	0	0	0	0
FKHQGSGRQP	1141.25	30	40	0	20	40	60	30	30	0	11.6518	-1.9	2.21599	3.475	0	0.1	0	0	0	0	0.2	0.2	0.1	0	0	0.1	0	0.1	0.1	0.1	0	0	0	0	0	0	0	0	0	0	0	0	0	0	0	0	0	0	0
FKHRCKFKM	1224.55	11.111	11.111	0	33.333	44.444	55.556	55.556	55.556	0	11.0811	-1.04444	4.18502	2.96	0	0.111111	0	0	0.111111	0	0	0	0.111111	0	0	0.333333	0.111111	0.222222	0	0	0	0	0	0	0	0	0	0	0	0	0	0	0	0	0	0	0	0	0
FKHREIWREQL	1541.78	0	0	18.182	27.273	36.364	63.636	54.545	36.364	18.182	9.69215	-1.49091	1.2185	4.00545	0	0.181818	0	0	0	0.181818	0.0909091	0	0.0909091	0.0909091	0.0909091	0.0909091	0	0.0909091	0	0	0	0.0909091	0	0	0	0	0	0	0	0	0	0	0	0	0	0	0	0	0
FKIKSRHWH	1238.46	11.111	11.111	11.111	44.444	33.333	66.667	55.556	55.556	0	11.8231	-1.45556	3.45608	3.16778	0	0.111111	0	0	0	0	0	0	0.222222	0.111111	0	0.222222	0	0.111111	0	0.111111	0	0.111111	0	0	0	0	0	0	0	0	0	0	0	0	0	0	0	0	0
FKINYRNKMD	1328.55	0	30	10	20	40	60	40	30	10	10.2436	-1.49	1.97557	3.791	0	0.1	0.2	0.1	0	0	0	0	0	0.1	0	0.2	0.1	0.1	0	0	0	0	0.1	0	0	0	0	0	0	0	0	0	0	0	0	0	0	0	0
FKIPLWCR	1062.34	12.5	25	25	25	75	25	25	25	0	9.83324	0.3375	1.94508	0.505	0	0.125	0	0	0.125	0	0	0	0	0.125	0.125	0.125	0	0.125	0.125	0	0	0.125	0	0	0	0	0	0	0	0	0	0	0	0	0	0	0	0	0
FKIQHSH	896.016	14.286	14.286	14.286	42.857	28.571	71.429	42.857	42.857	0	9.70397	-1.04286	1.45624	2.27286	0	0	0	0	0	0	0.142857	0	0.285714	0.142857	0	0.142857	0	0.142857	0	0.142857	0	0	0	0	0	0	0	0	0	0	0	0	0	0	0	0	0	0	0
FKKDKYLGKEFR	1558.84	8.333	16.667	8.333	25	41.667	58.333	58.333	41.667	16.667	10.4812	-1.61667	2.97651	3.41417	0	0.0833333	0	0.0833333	0	0.0833333	0	0.0833333	0	0	0.0833333	0.333333	0	0.166667	0	0	0	0	0.0833333	0	0	0	0	0	0	0	0	0	0	0	0	0	0	0	0
FKKHNNMEHSR	1427.6	9.091	27.273	0	27.273	18.182	81.818	54.545	45.455	9.091	10.7891	-2.3	2.45734	4.86364	0	0.0909091	0.181818	0	0	0.0909091	0	0	0.181818	0	0	0.181818	0.0909091	0.0909091	0	0.0909091	0	0	0	0	0	0	0	0	0	0	0	0	0	0	0	0	0	0	0
FKKNFRM	970.201	0	14.286	0	28.571	42.857	57.143	42.857	42.857	0	11.8231	-1.18571	2.97557	3.47857	0	0.142857	0.142857	0	0	0	0	0	0	0	0	0.285714	0.142857	0.285714	0	0	0	0	0	0	0	0	0	0	0	0	0	0	0	0	0	0	0	0	0
FKLGVKKWM	1136.46	11.111	22.222	22.222	22.222	66.667	33.333	33.333	33.333	0	11.1031	-0.0333333	2.97542	-0.101111	0	0	0	0	0	0	0	0.111111	0	0	0.111111	0.333333	0.111111	0.111111	0	0	0	0.111111	0	0.111111	0	0	0	0	0	0	0	0	0	0	0	0	0	0	0
FKLRYPMRACMY	1578.97	16.667	25	16.667	25	75	25	25	25	0	10.0256	-0.2	2.94349	1.665	0.0833333	0.166667	0	0	0.0833333	0	0	0	0	0	0.0833333	0.0833333	0.166667	0.0833333	0.0833333	0	0	0	0.166667	0	0	0.0909091	0	0	0	0	0	0	0	0	0	0	0	0	0
FKMSMVKM	1001.33	12.5	25	12.5	12.5	62.5	37.5	25	25	0	10.8054	0.5125	1.97558	0.05375	0	0	0	0	0	0	0	0	0	0	0	0.25	0.375	0.125	0	0.125	0	0	0	0.125	0	0	0	0	0	0	0	0	0	0	0	0	0	0	0
FKMYSSYGK	1110.29	33.333	33.333	0	33.333	55.556	44.444	22.222	22.222	0	9.93014	-0.855556	1.97399	1.32333	0	0	0	0	0	0	0	0.111111	0	0	0	0.222222	0.111111	0.111111	0	0.222222	0	0	0.222222	0	0	0	0	0	0	0	0	0	0	0	0	0	0	0	0
FKNCRLNPRHNM	1529.8	8.333	41.667	8.333	16.667	41.667	58.333	33.333	33.333	0	11.4812	-1.43333	3.18533	4.03667	0	0.166667	0.25	0	0.0833333	0	0	0	0.0833333	0	0.0833333	0.0833333	0.0833333	0.0833333	0.0833333	0	0	0	0	0	0	0	0	0	0	0	0	0	0	0	0	0	0	0	0
FKNPWFNKVHRG	1529.77	8.333	41.667	8.333	33.333	50	50	33.333	33.333	0	11.8231	-1.3	3.21583	2.5575	0	0.0833333	0.166667	0	0	0	0	0.0833333	0.0833333	0	0	0.166667	0	0.166667	0.0833333	0	0	0.0833333	0	0.0833333	0	0	0	0	0	0	0	0	0	0	0	0	0	0	0
FKNQTKGW	1008.14	25	37.5	0	25	37.5	62.5	25	25	0	10.8054	-1.75	1.97558	2.45	0	0	0.125	0	0	0	0.125	0.125	0	0	0	0.25	0	0.125	0	0	0.125	0.125	0	0	0	0	0	0	0	0	0	0	0	0	0	0	0	0	0
FKPKMKEEH	1173.4	0	11.111	0	22.222	33.333	66.667	66.667	44.444	22.222	9.44369	-2.08889	1.21819	3.28889	0	0	0	0	0	0.222222	0	0	0.111111	0	0	0.333333	0.111111	0.111111	0.111111	0	0	0	0	0	0	0	0	0	0	0	0	0	0	0	0	0	0	0	0
FKPKYFKYHA	1328.58	10	20	10	50	60	40	40	40	0	10.3301	-1.17	3.21408	1.382	0.1	0	0	0	0	0	0	0	0.1	0	0	0.3	0	0.2	0.1	0	0	0	0.2	0	0	0	0	0	0	0	0	0	0.111111	0	0	0	0	0	0
FKQHFRKKP	1215.47	0	11.111	0	33.333	33.333	66.667	55.556	55.556	0	11.9245	-2.1	4.21567	3.97889	0	0.111111	0	0	0	0	0.111111	0	0.111111	0	0	0.333333	0	0.222222	0.111111	0	0	0	0	0	0	0	0	0	0	0	0	0	0	0	0	0	0	0	0
FKRERCPFHRS	1462.7	18.182	27.273	0	27.273	36.364	63.636	54.545	45.455	9.091	11.3796	-1.67273	3.18658	5.26727	0	0.272727	0	0	0.0909091	0.0909091	0	0	0.0909091	0	0	0.0909091	0	0.181818	0.0909091	0.0909091	0	0	0	0	0	0	0	0	0	0	0	0	0	0	0	0	0	0	0
FKRNGTHMP	1087.26	22.222	44.444	0	22.222	44.444	55.556	33.333	33.333	0	11.6518	-1.45556	2.21599	3.11889	0	0.111111	0.111111	0	0	0	0	0.111111	0.111111	0	0	0.111111	0.111111	0.111111	0.111111	0	0.111111	0	0	0	0	0	0	0	0	0	0	0	0	0	0	0	0	0	0
FKRNTVTRTWRT	1565.8	33.333	50	8.333	16.667	25	75	33.333	33.333	0	12.8074	-1.46667	3.97573	4.82333	0	0.25	0.0833333	0	0	0	0	0	0	0	0	0.0833333	0	0.0833333	0	0	0.333333	0.0833333	0	0.0833333	0	0	0	0	0	0	0	0	0	0	0	0	0	0	0
FKRRLLRHYKND	1645.93	0	16.667	16.667	25	33.333	66.667	58.333	50	8.333	11.5768	-1.86667	4.21582	5.26667	0	0.25	0.0833333	0.0833333	0	0	0	0	0.0833333	0	0.166667	0.166667	0	0.0833333	0	0	0	0	0.0833333	0	0	0	0	0	0	0	0	0	0	0	0	0	0	0	0
FKRTRFHPKKH	1481.77	9.091	18.182	0	36.364	27.273	72.727	63.636	63.636	0	12.5461	-2.16364	5.45592	4.76545	0	0.181818	0	0	0	0	0	0	0.181818	0	0	0.272727	0	0.181818	0.0909091	0	0.0909091	0	0	0	0	0	0	0	0	0	0	0	0	0	0	0	0	0	0
FKRWRSLFHG	1333.56	20	20	10	40	50	50	40	40	0	12.5165	-0.88	3.21598	2.93	0	0.2	0	0	0	0	0	0.1	0.1	0	0.1	0.1	0	0.2	0	0.1	0	0.1	0	0	0	0	0	0	0	0	0	0	0	0	0	0	0	0	0
FKSLWRHRMKK	1516.87	9.091	9.091	9.091	27.273	36.364	63.636	54.545	54.545	0	12.5461	-1.55455	5.21567	3.81545	0	0.181818	0	0	0	0	0	0	0.0909091	0	0.0909091	0.272727	0.0909091	0.0909091	0	0.0909091	0	0.0909091	0	0	0	0	0	0	0	0	0	0	0	0	0	0	0	0	0
FKSSHVKMKM	1222.53	20	30	10	20	40	60	40	40	0	11.1031	-0.57	3.21567	1.639	0	0	0	0	0	0	0	0	0.1	0	0	0.3	0.2	0.1	0	0.2	0	0	0	0.1	0	0	0	0	0	0	0	0	0	0	0	0	0	0	0
FKTFFVFIIYYR	1643.99	8.333	16.667	25	50	75	25	16.667	16.667	0	10.0086	1.05833	1.97415	-0.206667	0	0.0833333	0	0	0	0	0	0	0	0.166667	0	0.0833333	0	0.333333	0	0	0.0833333	0	0.166667	0.0833333	0	0	0	0	0	0	0	0	0	0	0	0	0	0	0
FKVKIFRHPNK	1413.73	0	27.273	18.182	27.273	45.455	54.545	45.455	45.455	0	11.9245	-0.927273	4.21567	2.54091	0	0.0909091	0.0909091	0	0	0	0	0	0.0909091	0.0909091	0	0.272727	0	0.181818	0.0909091	0	0	0	0	0.0909091	0	0	0	0	0	0	0	0	0	0	0	0	0	0	0
FKVRLFVR	1064.34	0	25	37.5	25	62.5	37.5	37.5	37.5	0	12.5165	0.6125	2.97573	2.05375	0	0.25	0	0	0	0	0	0	0	0	0.125	0.125	0	0.25	0	0	0	0	0	0.25	0	0	0	0	0	0	0	0	0	0	0	0	0	0	0
FKWSKRSWVHSY	1610.84	25	33.333	8.333	41.667	41.667	58.333	33.333	33.333	0	10.9019	-1.16667	3.21503	2.445	0	0.0833333	0	0	0	0	0	0	0.0833333	0	0	0.166667	0	0.0833333	0	0.25	0	0.166667	0.0833333	0.0833333	0	0	0	0	0	0	0	0	0	0	0	0	0	0	0
FKWWVIKH	1143.4	0	12.5	25	50	62.5	37.5	37.5	37.5	0	10.8054	-0.1625	2.21583	-0.105	0	0	0	0	0	0	0	0	0.125	0.125	0	0.25	0	0.125	0	0	0	0.25	0	0.125	0	0	0	0	0	0	0	0	0	0	0	0	0	0	0
FLAQRSRKPQLR	1499.78	16.667	25	25	8.333	41.667	58.333	33.333	33.333	0	12.8074	-1.21667	3.97573	4.18	0.0833333	0.25	0	0	0	0	0.166667	0	0	0	0.166667	0.0833333	0	0.0833333	0.0833333	0.0833333	0	0	0	0	0	0	0	0	0	0	0	0	0	0	0.0909091	0	0	0	0
FLEHRYF	1011.15	0	0	14.286	57.143	57.143	42.857	42.857	28.571	14.286	7.54335	-0.442857	0.216608	2.23571	0	0.142857	0	0	0	0.142857	0	0	0.142857	0	0.142857	0	0	0.285714	0	0	0	0	0.142857	0	0	0	0	0	0	0	0	0	0	0	0	0	0	0	0
FLERSIRKH	1185.39	11.111	11.111	22.222	22.222	33.333	66.667	55.556	44.444	11.111	11.4797	-1.03333	2.21724	4.16	0	0.222222	0	0	0	0.111111	0	0	0.111111	0.111111	0.111111	0.111111	0	0.111111	0	0.111111	0	0	0	0	0	0	0	0	0	0	0	0	0	0	0	0	0	0	0
FLHRCVGRSRFL	1490.79	25	33.333	25	25	58.333	41.667	33.333	33.333	0	12.1993	0.166667	3.18548	2.56333	0	0.25	0	0	0.0833333	0	0	0.0833333	0.0833333	0	0.166667	0	0	0.166667	0	0.0833333	0	0	0	0.0833333	0	0	0	0	0	0	0	0	0	0	0	0	0	0	0
FLKKILVCPR	1216.59	10	30	40	10	70	30	30	30	0	10.7932	0.77	2.94492	0.296	0	0.1	0	0	0.1	0	0	0	0	0.1	0.2	0.2	0	0.1	0.1	0	0	0	0	0.1	0	0	0	0	0	0	0	0	0	0	0	0	0	0	0
FLKKKIMMHYY	1501.91	0	0	18.182	36.364	63.636	36.364	36.364	36.364	0	10.3301	-0.236364	3.21408	0.37	0	0	0	0	0	0	0	0	0.0909091	0.0909091	0.0909091	0.272727	0.181818	0.0909091	0	0	0	0	0.181818	0	0	0	0	0	0	0	0	0	0	0	0	0	0	0	0
FLMMRKNYY	1265.55	0	11.111	11.111	33.333	66.667	33.333	22.222	22.222	0	10.0086	-0.455556	1.97415	1.64333	0	0.111111	0.111111	0	0	0	0	0	0	0	0.111111	0.111111	0.222222	0.111111	0	0	0	0	0.222222	0	0	0	0	0	0	0	0	0	0	0	0	0	0	0	0
FLMRMMVRPER	1465.86	0	18.182	18.182	9.091	63.636	36.364	36.364	27.273	9.091	12.1991	-0.190909	1.97714	2.96182	0	0.272727	0	0	0	0.0909091	0	0	0	0	0.0909091	0	0.272727	0.0909091	0.0909091	0	0	0	0	0.0909091	0	0	0	0	0	0	0	0	0	0	0	0	0	0	0
FLPHHRRG	1019.18	12.5	25	12.5	37.5	50	50	50	50	0	12.5001	-1.35	2.45639	3.79	0	0.25	0	0	0	0	0	0.125	0.25	0	0.125	0	0	0.125	0.125	0	0	0	0	0	0	0	0	0	0	0	0	0	0	0	0	0	0	0	0
FLQRWAMAWMKA	1538.89	25	25	33.333	25	75	25	16.667	16.667	0	11.6518	0.175	1.97573	0.276667	0.25	0.0833333	0	0	0	0	0.0833333	0	0	0	0.0833333	0.0833333	0.166667	0.0833333	0	0	0	0.166667	0	0	0	0	0	0	0	0	0	0	0	0	0	0.0909091	0.0909091	0	0
FLRRAMALWPGR	1473.81	25	33.333	33.333	16.667	75	25	25	25	0	12.8011	-0.0416667	2.97589	1.89167	0.166667	0.25	0	0	0	0	0	0.0833333	0	0	0.166667	0	0.0833333	0.0833333	0.0833333	0	0	0.0833333	0	0	0	0.0909091	0	0	0	0	0	0	0	0	0	0	0.0909091	0	0
FMAKPGKWSRN	1321.56	27.273	45.455	9.091	18.182	54.545	45.455	27.273	27.273	0	11.8231	-1.18182	2.97557	2.33182	0.0909091	0.0909091	0.0909091	0	0	0	0	0.0909091	0	0	0	0.181818	0.0909091	0.0909091	0.0909091	0.0909091	0	0.0909091	0	0	0	0	0	0	0	0	0	0	0	0	0	0	0.1	0	0
FMAKWIFRL	1211.53	11.111	11.111	33.333	33.333	77.778	22.222	22.222	22.222	0	11.6518	0.922222	1.97573	-0.202222	0.111111	0.111111	0	0	0	0	0	0	0	0.111111	0.111111	0.111111	0.111111	0.222222	0	0	0	0.111111	0	0	0	0	0	0	0	0	0	0	0	0	0	0	0.125	0	0
FMFFWFRDARW	1608.88	9.091	18.182	9.091	54.545	72.727	27.273	27.273	18.182	9.091	10.3978	0.0545455	0.976682	1.62	0.0909091	0.181818	0	0.0909091	0	0	0	0	0	0	0	0	0.0909091	0.363636	0	0	0	0.181818	0	0	0	0	0	0.1	0	0	0	0	0	0	0	0	0	0	0
FMHKNCKRQNFR	1608.9	8.333	25	0	25	33.333	66.667	41.667	41.667	0	11.6516	-1.70833	4.18517	4.56917	0	0.166667	0.166667	0	0.0833333	0	0.0833333	0	0.0833333	0	0	0.166667	0.0833333	0.166667	0	0	0	0	0	0	0	0	0	0	0	0	0	0	0	0	0	0	0	0	0
FMHRYFY	1063.24	0	0	0	71.429	71.429	28.571	28.571	28.571	0	9.17421	-0.4	1.21456	1.65	0	0.142857	0	0	0	0	0	0	0.142857	0	0	0	0.142857	0.285714	0	0	0	0	0.285714	0	0	0	0	0	0	0	0	0	0	0	0	0	0	0	0
FMHTYHKVR	1218.44	11.111	22.222	11.111	44.444	44.444	55.556	44.444	44.444	0	10.4551	-0.877778	2.45545	2.57	0	0.111111	0	0	0	0	0	0	0.222222	0	0	0.111111	0.111111	0.111111	0	0	0.111111	0	0.111111	0.111111	0	0	0	0	0	0	0	0	0	0	0	0	0	0	0
FMIKNIRHK	1186.48	0	11.111	22.222	22.222	44.444	55.556	44.444	44.444	0	11.8231	-0.588889	3.21583	2.46111	0	0.111111	0.111111	0	0	0	0	0	0.111111	0.222222	0	0.222222	0.111111	0.111111	0	0	0	0	0	0	0	0	0	0	0	0	0	0	0	0	0	0	0	0	0
FMKLKKRN	1064.36	0	12.5	12.5	12.5	37.5	62.5	50	50	0	11.9245	-1.4	3.97542	3.495	0	0.125	0.125	0	0	0	0	0	0	0	0.125	0.375	0.125	0.125	0	0	0	0	0	0	0	0	0	0	0	0	0	0	0	0	0	0	0	0	0
FMKMTRLHKLY	1467.85	9.091	9.091	18.182	27.273	54.545	45.455	36.364	36.364	0	10.9019	-0.3	3.21503	1.44273	0	0.0909091	0	0	0	0	0	0	0.0909091	0	0.181818	0.181818	0.181818	0.0909091	0	0	0.0909091	0	0.0909091	0	0	0	0	0	0	0	0	0	0	0	0	0	0	0	0
FMMRDSLRHRRT	1605.9	16.667	25	8.333	16.667	33.333	66.667	50	41.667	8.333	12.5001	-1.31667	3.21693	5.53583	0	0.333333	0	0.0833333	0	0	0	0	0.0833333	0	0.0833333	0	0.166667	0.0833333	0	0.0833333	0.0833333	0	0	0	0	0	0	0	0	0	0	0	0	0	0	0	0	0	0
FMRIFMMQRPQM	1616.05	0	8.333	8.333	16.667	66.667	33.333	16.667	16.667	0	12.5001	0.00833333	1.97589	1.72	0	0.166667	0	0	0	0	0.166667	0	0	0.0833333	0	0	0.333333	0.166667	0.0833333	0	0	0	0	0	0	0	0	0	0	0	0	0	0	0	0	0	0	0	0
FMRKEIRWRET	1551.83	9.091	9.091	9.091	18.182	36.364	63.636	54.545	36.364	18.182	11.3781	-1.52727	1.97824	4.90182	0	0.272727	0	0	0	0.181818	0	0	0	0.0909091	0	0.0909091	0.0909091	0.0909091	0	0	0.0909091	0.0909091	0	0	0	0	0	0	0	0	0	0	0	0	0	0	0	0	0
FMVPRIMRSFW	1469.83	9.091	27.273	18.182	27.273	72.727	27.273	18.182	18.182	0	12.5001	0.527273	1.97589	1.02636	0	0.181818	0	0	0	0	0	0	0	0.0909091	0	0	0.181818	0.181818	0.0909091	0.0909091	0	0.0909091	0	0.0909091	0	0	0	0	0	0	0	0	0	0	0	0	0	0	0
FMYWHRWIQFSR	1757.05	8.333	8.333	8.333	50	58.333	41.667	25	25	0	11.1477	-0.633333	2.21535	2.14083	0	0.166667	0	0	0	0	0.0833333	0	0.0833333	0.0833333	0	0	0.0833333	0.166667	0	0.0833333	0	0.166667	0.0833333	0	0	0	0	0	0	0	0	0	0	0	0	0	0	0	0
FNALKLWCRR	1306.59	20	30	30	20	60	40	30	30	0	11.4812	-0.26	2.94508	2.379	0.1	0.2	0.1	0	0.1	0	0	0	0	0	0.2	0.1	0	0.1	0	0	0	0.1	0	0	0	0	0.111111	0	0	0	0	0	0	0	0	0	0	0	0
FNCIKCHCKRHH	1525.83	25	33.333	8.333	33.333	41.667	58.333	50	50	0	8.99097	-0.883333	3.60437	2.90833	0	0.0833333	0.0833333	0	0.25	0	0	0	0.25	0.0833333	0	0.166667	0	0.0833333	0	0	0	0	0	0	0	0	0	0	0	0	0	0	0	0	0	0	0	0	0
FNFWHQRK	1162.32	0	12.5	0	50	37.5	62.5	37.5	37.5	0	11.6518	-1.7375	2.21599	3.6275	0	0.125	0.125	0	0	0	0.125	0	0.125	0	0	0.125	0	0.25	0	0	0	0.125	0	0	0	0	0	0	0	0	0	0	0	0	0	0	0	0	0
FNHQMHPSRG	1210.34	20	40	0	30	40	60	30	30	0	10.5535	-1.6	1.4564	3.355	0	0.1	0.1	0	0	0	0.1	0.1	0.2	0	0	0	0.1	0.1	0.1	0.1	0	0	0	0	0	0	0	0	0	0	0	0	0	0	0	0	0	0	0
FNITRYRF	1116.29	12.5	25	12.5	37.5	50	50	25	25	0	11.1476	-0.55	1.97509	3.53875	0	0.25	0.125	0	0	0	0	0	0	0.125	0	0	0	0.25	0	0	0.125	0	0.125	0	0	0	0	0	0	0	0	0	0	0	0	0	0	0	0
FNIWKPH	941.1	0	28.571	14.286	42.857	57.143	42.857	28.571	28.571	0	9.702	-0.828571	1.21599	0.945714	0	0	0.142857	0	0	0	0	0	0.142857	0.142857	0	0.142857	0	0.142857	0.142857	0	0	0.142857	0	0	0	0	0	0	0	0	0	0	0	0	0	0	0	0	0
FNLFYNYSRK	1351.53	10	30	10	40	50	50	20	20	0	10.0086	-0.94	1.97415	2.655	0	0.1	0.2	0	0	0	0	0	0	0	0.1	0.1	0	0.2	0	0.1	0	0	0.2	0	0	0	0	0	0	0	0	0	0	0	0	0	0	0	0
FNPSPNWWRRK	1487.69	9.091	45.455	0	27.273	45.455	54.545	27.273	27.273	0	12.5165	-2.08182	2.97573	4.03909	0	0.181818	0.181818	0	0	0	0	0	0	0	0	0.0909091	0	0.0909091	0.181818	0.0909091	0	0.181818	0	0	0	0	0	0	0	0	0	0	0	0	0	0	0	0	0
FNRKWGPNQNY	1423.55	9.091	45.455	0	27.273	45.455	54.545	18.182	18.182	0	10.4549	-2.16364	1.97494	3.62	0	0.0909091	0.272727	0	0	0	0.0909091	0.0909091	0	0	0	0.0909091	0	0.0909091	0.0909091	0	0	0.0909091	0.0909091	0	0	0	0	0	0	0	0	0	0	0	0	0	0	0	0
FNSYKGRNEK	1242.36	20	40	0	20	30	70	40	30	10	10.2436	-2.25	1.97604	4.573	0	0.1	0.2	0	0	0.1	0	0.1	0	0	0	0.2	0	0.1	0	0.1	0	0	0.1	0	0	0	0	0	0	0	0	0	0	0	0	0	0	0	0
FNTSHRGVK	1045.17	33.333	55.556	11.111	22.222	33.333	66.667	33.333	33.333	0	11.6518	-1.11111	2.21599	3.30889	0	0.111111	0.111111	0	0	0	0	0.111111	0.111111	0	0	0.111111	0	0.111111	0	0.111111	0.111111	0	0	0.111111	0	0	0	0	0	0	0	0	0	0	0	0	0	0	0
FNYRKNQPLPRS	1519.73	8.333	41.667	8.333	16.667	41.667	58.333	25	25	0	11.5305	-1.84167	2.97494	4.15417	0	0.166667	0.166667	0	0	0	0.0833333	0	0	0	0.0833333	0.0833333	0	0.0833333	0.166667	0.0833333	0	0	0.0833333	0	0	0	0	0	0	0	0	0	0	0	0	0	0	0	0
FPERKYWK	1153.35	0	12.5	0	37.5	50	50	50	37.5	12.5	10.2436	-2.1	1.97604	3.4575	0	0.125	0	0	0	0.125	0	0	0	0	0	0.25	0	0.125	0.125	0	0	0.125	0.125	0	0	0	0	0	0	0	0	0	0	0	0	0	0	0	0
FPFKRWARQP	1332.57	10	30	10	30	60	40	30	30	0	12.5165	-1.31	2.97573	3.083	0.1	0.2	0	0	0	0	0.1	0	0	0	0	0.1	0	0.2	0.2	0	0	0.1	0	0	0	0	0	0	0	0	0	0	0	0	0	0	0	0	0
FPKGCMR	838.053	28.571	42.857	0	14.286	71.429	28.571	28.571	28.571	0	9.83324	-0.457143	1.94508	1.84571	0	0.142857	0	0	0.142857	0	0	0.142857	0	0	0	0.142857	0.142857	0.142857	0.142857	0	0	0	0	0	0	0	0	0	0	0	0	0	0	0	0	0	0	0	0
FPNKMGWRF	1182.41	11.111	33.333	0	33.333	66.667	33.333	22.222	22.222	0	11.6518	-0.811111	1.97573	1.72556	0	0.111111	0.111111	0	0	0	0	0.111111	0	0	0	0.111111	0.111111	0.222222	0.111111	0	0	0.111111	0	0	0	0	0	0	0	0	0	0	0	0	0	0	0	0	0
FPTRYQF	958.084	14.286	28.571	0	42.857	57.143	42.857	14.286	14.286	0	9.34882	-0.857143	0.975098	2.45857	0	0.142857	0	0	0	0	0.142857	0	0	0	0	0	0	0.285714	0.142857	0	0.142857	0	0.142857	0	0	0	0	0	0	0	0	0	0	0	0	0	0	0	0
FPVDWWLRRRIR	1700.02	0	25	25	25	58.333	41.667	41.667	33.333	8.333	12.5	-0.8	2.97668	3.90667	0	0.333333	0	0.0833333	0	0	0	0	0	0.0833333	0.0833333	0	0	0.0833333	0.0833333	0	0	0.166667	0	0.0833333	0	0	0	0	0	0	0	0	0	0	0	0	0	0	0
FPVMRRHNGQ	1241.44	10	40	10	20	50	50	30	30	0	12.5001	-1.23	2.21614	3.637	0	0.2	0.1	0	0	0	0.1	0.1	0.1	0	0	0	0.1	0.1	0.1	0	0	0	0	0.1	0	0	0	0	0	0	0	0	0	0	0	0	0	0	0
FPWINKKF	1079.31	0	25	12.5	37.5	62.5	37.5	25	25	0	10.8054	-0.4625	1.97558	0.56625	0	0	0.125	0	0	0	0	0	0	0.125	0	0.25	0	0.25	0.125	0	0	0.125	0	0	0	0	0	0	0	0	0	0	0	0	0	0	0	0	0
FPWVRPSTHWR	1468.68	18.182	45.455	9.091	36.364	54.545	45.455	27.273	27.273	0	12.5001	-1.06364	2.21614	2.61727	0	0.181818	0	0	0	0	0	0	0.0909091	0	0	0	0	0.0909091	0.181818	0.0909091	0.0909091	0.181818	0	0.0909091	0	0	0	0	0	0	0	0	0	0	0	0	0	0	0
FPYVYQRY	1135.29	0	25	12.5	50	75	25	12.5	12.5	0	9.06654	-0.8125	0.97351	1.7325	0	0.125	0	0	0	0	0.125	0	0	0	0	0	0	0.125	0.125	0	0	0	0.375	0.125	0	0	0	0	0	0	0	0	0	0	0	0	0	0	0
FQARRYLARFQH	1592.83	16.667	16.667	25	33.333	50	50	33.333	33.333	0	12.2042	-1	3.21534	3.845	0.166667	0.25	0	0	0	0	0.166667	0	0.0833333	0	0.0833333	0	0	0.166667	0	0	0	0	0.0833333	0	0	0	0	0	0	0	0.0909091	0	0	0	0.0909091	0	0	0	0
FQCSRKC	871.04	42.857	42.857	0	14.286	42.857	57.143	28.571	28.571	0	8.82818	-0.7	1.91443	3.41	0	0.142857	0	0	0.285714	0	0.142857	0	0	0	0	0.142857	0	0.142857	0	0.142857	0	0	0	0	0	0	0	0	0	0	0	0	0	0	0	0	0	0	0
FQEVKRSMVRK	1407.7	9.091	27.273	18.182	9.091	36.364	63.636	45.455	36.364	9.091	11.6509	-1.04545	2.97683	3.93455	0	0.181818	0	0	0	0.0909091	0.0909091	0	0	0	0	0.181818	0.0909091	0.0909091	0	0.0909091	0	0	0	0.181818	0	0	0	0	0	0	0	0	0	0	0	0	0	0	0
FQHKVRMLVW	1343.66	0	20	30	30	60	40	30	30	0	11.6518	0.09	2.21599	1.001	0	0.1	0	0	0	0	0.1	0	0.1	0	0.1	0.1	0.1	0.1	0	0	0	0.1	0	0.2	0	0	0	0	0	0	0	0	0	0	0	0	0	0	0
FQHRWDAYKRHV	1642.84	8.333	25	16.667	41.667	41.667	58.333	50	41.667	8.333	10.4467	-1.64167	2.45624	3.99583	0.0833333	0.166667	0	0.0833333	0	0	0.0833333	0	0.166667	0	0	0.0833333	0	0.0833333	0	0	0	0.0833333	0.0833333	0.0833333	0	0	0	0.0909091	0	0	0	0	0	0	0	0	0	0	0
FQHSIRWKIRWK	1685.01	8.333	8.333	16.667	33.333	41.667	58.333	41.667	41.667	0	12.5317	-1.19167	4.21582	3.08833	0	0.166667	0	0	0	0	0.0833333	0	0.0833333	0.166667	0	0.166667	0	0.0833333	0	0.0833333	0	0.166667	0	0	0	0	0	0	0	0	0	0	0	0	0	0	0	0	0
FQHSTIPKHAR	1321.5	27.273	36.364	18.182	27.273	36.364	63.636	36.364	36.364	0	11.6518	-1.11818	2.45624	2.87182	0.0909091	0.0909091	0	0	0	0	0.0909091	0	0.181818	0.0909091	0	0.0909091	0	0.0909091	0.0909091	0.0909091	0.0909091	0	0	0	0	0	0	0	0	0	0	0	0.1	0	0	0	0	0	0
FQMRMKFYPMF	1525.91	0	9.091	0	36.364	72.727	27.273	18.182	18.182	0	10.4549	-0.0636364	1.97494	0.923636	0	0.0909091	0	0	0	0	0.0909091	0	0	0	0	0.0909091	0.272727	0.272727	0.0909091	0	0	0	0.0909091	0	0	0	0	0	0	0	0	0	0	0	0	0	0	0	0
FQNAKMKYVFK	1403.71	9.091	27.273	18.182	27.273	54.545	45.455	27.273	27.273	0	10.6429	-0.590909	2.97463	1.34636	0.0909091	0	0.0909091	0	0	0	0.0909091	0	0	0	0	0.272727	0.0909091	0.181818	0	0	0	0	0.0909091	0.0909091	0	0	0.1	0	0	0	0	0	0	0	0	0	0	0	0
FQSYYKWTRQQ	1534.69	18.182	18.182	0	36.364	36.364	63.636	18.182	18.182	0	10.0086	-1.91818	1.97415	3.45727	0	0.0909091	0	0	0	0	0.272727	0	0	0	0	0.0909091	0	0.0909091	0	0.0909091	0.0909091	0.0909091	0.181818	0	0	0	0	0	0	0	0	0	0	0	0	0	0	0	0
FQVHKMK	917.137	0	14.286	14.286	28.571	42.857	57.143	42.857	42.857	0	10.8054	-0.8	2.21583	1.70429	0	0	0	0	0	0	0.142857	0	0.142857	0	0	0.285714	0.142857	0.142857	0	0	0	0	0	0.142857	0	0	0	0	0	0	0	0	0	0	0	0	0	0	0
FQWGHVK	901.035	14.286	28.571	14.286	42.857	57.143	42.857	28.571	28.571	0	9.702	-0.7	1.21599	0.78	0	0	0	0	0	0	0.142857	0.142857	0.142857	0	0	0.142857	0	0.142857	0	0	0	0.142857	0	0.142857	0	0	0	0	0	0	0	0	0	0	0	0	0	0	0
FQWYAKGRT	1156.31	33.333	33.333	11.111	33.333	55.556	44.444	22.222	22.222	0	10.4549	-1.17778	1.97494	2.29556	0.111111	0.111111	0	0	0	0	0.111111	0.111111	0	0	0	0.111111	0	0.111111	0	0	0.111111	0.111111	0.111111	0	0	0	0	0	0	0	0	0	0	0	0	0	0	0	0
FQYKHRRD	1149.28	0	12.5	0	37.5	25	75	62.5	50	12.5	10.4466	-2.7	2.21598	6.43375	0	0.25	0	0.125	0	0	0.125	0	0.125	0	0	0.125	0	0.125	0	0	0	0	0.125	0	0	0	0	0	0	0	0	0	0	0	0	0	0	0	0
FRAFERDHRIQK	1602.82	8.333	16.667	16.667	25	33.333	66.667	58.333	41.667	16.667	11.3781	-1.6	2.21803	5.27917	0.0833333	0.25	0	0.0833333	0	0.0833333	0.0833333	0	0.0833333	0.0833333	0	0.0833333	0	0.166667	0	0	0	0	0	0	0	0.0909091	0	0	0	0	0	0	0	0	0	0	0	0	0
FRAHAKMW	1046.26	25	25	25	37.5	62.5	37.5	37.5	37.5	0	11.6518	-0.525	2.21599	1.73125	0.25	0.125	0	0	0	0	0	0	0.125	0	0	0.125	0.125	0.125	0	0	0	0.125	0	0	0	0.142857	0	0	0	0	0	0	0.142857	0	0	0	0	0	0
FRAHWRLFKLIY	1650	8.333	8.333	33.333	41.667	66.667	33.333	33.333	33.333	0	11.5305	0.1	3.21519	1.2775	0.0833333	0.166667	0	0	0	0	0	0	0.0833333	0.0833333	0.166667	0.0833333	0	0.166667	0	0	0	0.0833333	0.0833333	0	0	0.0909091	0	0	0	0	0	0	0	0	0	0	0	0	0
FRCMRHYF	1159.39	12.5	12.5	0	50	62.5	37.5	37.5	37.5	0	9.5012	-0.4375	2.18469	3.13125	0	0.25	0	0	0.125	0	0	0	0.125	0	0	0	0.125	0.25	0	0	0	0	0.125	0	0	0	0	0	0	0	0	0	0	0	0	0	0	0	0
FRCRAYGVRW	1313.55	30	40	20	30	70	30	30	30	0	11.0598	-0.48	2.94444	3.152	0.1	0.3	0	0	0.1	0	0	0.1	0	0	0	0	0	0.1	0	0	0	0.1	0.1	0.1	0	0.111111	0	0	0	0	0	0	0	0	0	0	0	0	0
FRCVTVRFK	1155.43	22.222	44.444	22.222	22.222	55.556	44.444	33.333	33.333	0	11.4812	0.322222	2.94508	2.51556	0	0.222222	0	0	0.111111	0	0	0	0	0	0	0.111111	0	0.222222	0	0	0.111111	0	0	0.222222	0	0	0	0	0	0	0	0	0	0	0	0	0	0	0
FRDQQRKCKQP	1433.65	9.091	27.273	0	9.091	27.273	72.727	45.455	36.364	9.091	10.7779	-2.46364	2.94571	5.63818	0	0.181818	0	0.0909091	0.0909091	0	0.272727	0	0	0	0	0.181818	0	0.0909091	0.0909091	0	0	0	0	0	0	0	0	0	0	0	0	0	0	0	0	0	0	0	0
FRENKKP	918.064	0	28.571	0	14.286	28.571	71.429	57.143	42.857	14.286	10.789	-2.58571	1.97683	5.21286	0	0.142857	0.142857	0	0	0.142857	0	0	0	0	0	0.285714	0	0.142857	0.142857	0	0	0	0	0	0	0	0	0	0	0	0	0	0	0	0	0	0	0	0
FRFKDQTR	1097.24	12.5	25	0	25	25	75	50	37.5	12.5	11.4797	-1.875	1.97652	5.7825	0	0.25	0	0.125	0	0	0.125	0	0	0	0	0.125	0	0.25	0	0	0.125	0	0	0	0	0	0	0	0	0	0	0	0	0	0	0	0	0	0
FRGFVQRM	1040.25	12.5	25	12.5	25	62.5	37.5	25	25	0	12.5001	-0.15	1.97589	2.76125	0	0.25	0	0	0	0	0.125	0.125	0	0	0	0	0.125	0.25	0	0	0	0	0	0.125	0	0	0	0	0	0	0	0	0	0	0	0	0	0	0
FRHIGFVKG	1060.27	22.222	33.333	22.222	33.333	66.667	33.333	33.333	33.333	0	11.6518	0.211111	2.21599	0.925556	0	0.111111	0	0	0	0	0	0.222222	0.111111	0.111111	0	0.111111	0	0.222222	0	0	0	0	0	0.111111	0	0	0	0	0	0	0	0	0	0	0	0	0	0	0
FRHMVFRGMLT	1394.72	18.182	27.273	18.182	27.273	63.636	36.364	27.273	27.273	0	12.5001	0.372727	2.21614	1.50091	0	0.181818	0	0	0	0	0	0.0909091	0.0909091	0	0.0909091	0	0.181818	0.181818	0	0	0.0909091	0	0	0.0909091	0	0	0	0	0	0	0	0	0	0	0	0	0	0	0
FRHRRMLVPHSS	1522.79	16.667	33.333	16.667	25	41.667	58.333	41.667	41.667	0	12.8011	-0.866667	3.45639	3.8825	0	0.25	0	0	0	0	0	0	0.166667	0	0.0833333	0	0.0833333	0.0833333	0.0833333	0.166667	0	0	0	0.0833333	0	0	0	0	0	0	0	0	0	0	0	0	0	0	0
FRKEVYMHWFR	1598.89	0	9.091	9.091	45.455	54.545	45.455	45.455	36.364	9.091	10.4466	-0.918182	2.21645	2.93818	0	0.181818	0	0	0	0.0909091	0	0	0.0909091	0	0	0.0909091	0.0909091	0.181818	0	0	0	0.0909091	0.0909091	0.0909091	0	0	0	0	0	0	0	0	0	0	0	0	0	0	0
FRKFNCMISK	1273.58	20	30	10	20	50	50	30	30	0	10.7932	-0.21	2.94492	2.155	0	0.1	0.1	0	0.1	0	0	0	0	0.1	0	0.2	0.1	0.2	0	0.1	0	0	0	0	0	0	0	0	0	0	0	0	0	0	0	0	0	0	0
FRKGAWSR	1007.16	37.5	37.5	12.5	25	50	50	37.5	37.5	0	12.5165	-1.3	2.97573	3.84125	0.125	0.25	0	0	0	0	0	0.125	0	0	0	0.125	0	0.125	0	0.125	0	0.125	0	0	0	0	0	0	0	0	0	0.142857	0	0	0	0	0	0	0
FRKHFECSGKYK	1529.78	25	25	0	33.333	41.667	58.333	50	41.667	8.333	10.1311	-1.44167	3.18548	3.2	0	0.0833333	0	0	0.0833333	0.0833333	0	0.0833333	0.0833333	0	0	0.25	0	0.166667	0	0.0833333	0	0	0.0833333	0	0	0	0	0	0	0	0	0	0	0	0	0	0	0	0
FRKSYENIWK	1370.57	10	20	10	30	40	60	40	30	10	10.2436	-1.5	1.97604	3.278	0	0.1	0.1	0	0	0.1	0	0	0	0.1	0	0.2	0	0.1	0	0.1	0	0.1	0.1	0	0	0	0	0	0	0	0	0	0	0	0	0	0	0	0
FRKVENFMRRY	1545.83	0	18.182	9.091	27.273	45.455	54.545	45.455	36.364	9.091	11.4308	-1.27273	2.97619	4.68636	0	0.272727	0.0909091	0	0	0.0909091	0	0	0	0	0	0.0909091	0.0909091	0.181818	0	0	0	0	0.0909091	0.0909091	0	0	0	0	0	0	0	0	0	0	0	0	0	0	0
FRLKYNCF	1090.31	12.5	25	12.5	37.5	62.5	37.5	25	25	0	9.44787	-0.1625	1.94429	1.88625	0	0.125	0.125	0	0.125	0	0	0	0	0	0.125	0.125	0	0.25	0	0	0	0	0.125	0	0	0	0	0	0	0	0	0	0	0	0	0	0	0	0
FRLRHQI	969.157	0	0	28.571	28.571	42.857	57.143	42.857	42.857	0	12.5001	-0.657143	2.21614	3.88857	0	0.285714	0	0	0	0	0.142857	0	0.142857	0.142857	0.142857	0	0	0.142857	0	0	0	0	0	0	0	0	0	0	0	0	0	0	0	0	0	0	0	0	0
FRMHKMRKGP	1287.61	10	20	0	20	50	50	50	50	0	12.5317	-1.54	4.21582	3.698	0	0.2	0	0	0	0	0	0.1	0.1	0	0	0.2	0.2	0.1	0.1	0	0	0	0	0	0	0	0	0	0	0	0	0	0	0	0	0	0	0	0
FRNLPRR	958.134	0	28.571	14.286	14.286	42.857	57.143	42.857	42.857	0	12.8011	-1.71429	2.97589	6.21429	0	0.428571	0.142857	0	0	0	0	0	0	0	0.142857	0	0	0.142857	0.142857	0	0	0	0	0	0	0	0	0	0	0	0	0	0	0	0	0	0	0	0
FRNWYRKWEI	1497.72	0	10	10	40	50	50	40	30	10	10.4464	-1.57	1.97619	3.642	0	0.2	0.1	0	0	0.1	0	0	0	0.1	0	0.1	0	0.1	0	0	0	0.2	0.1	0	0	0	0	0	0	0	0	0	0	0	0	0	0	0	0
FRPLPMH	897.106	0	28.571	14.286	28.571	71.429	28.571	28.571	28.571	0	10.5518	-0.342857	1.21614	1.33286	0	0.142857	0	0	0	0	0	0	0.142857	0	0.142857	0	0.142857	0.142857	0.285714	0	0	0	0	0	0	0	0	0	0	0	0	0	0	0	0	0	0	0	0
FRQLNILRK	1187.45	0	11.111	33.333	11.111	44.444	55.556	33.333	33.333	0	12.5165	-0.555556	2.97573	3.31444	0	0.222222	0.111111	0	0	0	0.111111	0	0	0.111111	0.222222	0.111111	0	0.111111	0	0	0	0	0	0	0	0	0	0	0	0	0	0	0	0	0	0	0	0	0
FRRHCCHDKKQP	1554.81	16.667	33.333	0	25	33.333	66.667	58.333	50	8.333	9.75891	-2	3.39556	4.915	0	0.166667	0	0.0833333	0.166667	0	0.0833333	0	0.166667	0	0	0.166667	0	0.0833333	0.0833333	0	0	0	0	0	0	0	0	0	0	0	0	0	0	0	0	0	0	0	0
FRRKPPNLRLS	1383.66	9.091	36.364	18.182	9.091	45.455	54.545	36.364	36.364	0	12.8074	-1.31818	3.97573	4.32091	0	0.272727	0.0909091	0	0	0	0	0	0	0	0.181818	0.0909091	0	0.0909091	0.181818	0.0909091	0	0	0	0	0	0	0	0	0	0	0	0	0	0	0	0	0	0	0
FRRQVRRQQFGI	1590.85	8.333	16.667	16.667	16.667	41.667	58.333	33.333	33.333	0	12.9771	-1.21667	3.97588	5.03667	0	0.333333	0	0	0	0	0.25	0.0833333	0	0.0833333	0	0	0	0.166667	0	0	0	0	0	0.0833333	0	0	0	0	0	0	0	0	0	0	0	0	0	0	0
FRSQFDFKQK	1330.51	10	20	0	30	30	70	40	30	10	10.789	-1.52	1.97637	4.028	0	0.1	0	0.1	0	0	0.2	0	0	0	0	0.2	0	0.3	0	0.1	0	0	0	0	0	0	0	0	0	0	0	0	0	0	0	0	0	0	0
FRSRCWYRMSKC	1622.94	33.333	33.333	0	25	50	50	33.333	33.333	0	10.4585	-0.958333	3.91363	3.91917	0	0.25	0	0	0.166667	0	0	0	0	0	0	0.0833333	0.0833333	0.0833333	0	0.166667	0	0.0833333	0.0833333	0	0	0	0	0	0	0	0	0	0	0	0	0	0	0	0
FRTDYRT	958.042	28.571	42.857	0	28.571	28.571	71.429	42.857	28.571	14.286	9.34764	-1.77143	0.975888	5.83714	0	0.285714	0	0.142857	0	0	0	0	0	0	0	0	0	0.142857	0	0	0.285714	0	0.142857	0	0	0	0	0	0	0	0	0	0	0	0	0	0	0	0
FRTEYRYDQYR	1596.72	9.091	18.182	0	36.364	36.364	63.636	45.455	27.273	18.182	9.06583	-2.34545	0.975555	5.98545	0	0.272727	0	0.0909091	0	0.0909091	0.0909091	0	0	0	0	0	0	0.0909091	0	0	0.0909091	0	0.272727	0	0	0	0	0	0	0	0	0	0	0	0	0	0	0	0
FRTFLMNVYRA	1417.69	18.182	36.364	27.273	27.273	63.636	36.364	18.182	18.182	0	11.1476	0.254545	1.97509	1.82818	0.0909091	0.181818	0.0909091	0	0	0	0	0	0	0	0.0909091	0	0.0909091	0.181818	0	0	0.0909091	0	0.0909091	0.0909091	0	0.1	0	0	0	0	0	0	0	0	0	0	0	0	0
FRTGKNHFHHH	1417.56	18.182	27.273	0	54.545	27.273	72.727	54.545	54.545	0	11.6518	-1.83636	2.93675	3.76545	0	0.0909091	0.0909091	0	0	0	0	0.0909091	0.363636	0	0	0.0909091	0	0.181818	0	0	0.0909091	0	0	0	0	0	0	0	0	0	0	0	0	0	0	0	0	0	0
FRTRTQWQP	1219.37	22.222	33.333	0	22.222	33.333	66.667	22.222	22.222	0	12.5001	-1.9	1.97589	4.52778	0	0.222222	0	0	0	0	0.222222	0	0	0	0	0	0	0.111111	0.111111	0	0.222222	0.111111	0	0	0	0	0	0	0	0	0	0	0	0	0	0	0	0	0
FRVMVRYNC	1187.44	11.111	44.444	22.222	22.222	66.667	33.333	22.222	22.222	0	9.49998	0.2	1.94444	2.43667	0	0.222222	0.111111	0	0.111111	0	0	0	0	0	0	0	0.111111	0.111111	0	0	0	0	0.111111	0.222222	0	0	0	0	0	0	0	0	0	0	0	0	0	0	0
FRVVFKKEATQH	1489.74	16.667	33.333	25	25	41.667	58.333	41.667	33.333	8.333	10.789	-0.616667	2.21708	2.47917	0.0833333	0.0833333	0	0	0	0.0833333	0.0833333	0	0.0833333	0	0	0.166667	0	0.166667	0	0	0.0833333	0	0	0.166667	0	0	0	0	0	0.0909091	0	0	0	0	0	0	0	0	0
FRWACQRCVK	1296.57	30	40	20	20	60	40	30	30	0	9.91454	-0.35	2.91442	2.721	0.1	0.2	0	0	0.2	0	0.1	0	0	0	0	0.1	0	0.1	0	0	0	0.1	0	0.1	0	0	0	0	0	0	0	0	0	0	0	0	0	0	0
FRWRRVYKH	1347.59	0	11.111	11.111	44.444	44.444	55.556	55.556	55.556	0	12.2271	-1.75556	4.21519	5.08444	0	0.333333	0	0	0	0	0	0	0.111111	0	0	0.111111	0	0.111111	0	0	0	0.111111	0.111111	0.111111	0	0	0	0	0	0	0	0	0	0	0	0	0	0	0
FRYHKWGVI	1205.43	11.111	22.222	22.222	44.444	66.667	33.333	33.333	33.333	0	10.4551	-0.3	2.21519	1.11778	0	0.111111	0	0	0	0	0	0.111111	0.111111	0.111111	0	0.111111	0	0.111111	0	0	0	0.111111	0.111111	0.111111	0	0	0	0	0	0	0	0	0	0	0	0	0	0	0
FRYRRVQWSMMY	1723.05	8.333	16.667	8.333	33.333	58.333	41.667	25	25	0	11.2103	-0.875	2.9743	3.3275	0	0.25	0	0	0	0	0.0833333	0	0	0	0	0	0.166667	0.0833333	0	0.0833333	0	0.0833333	0.166667	0.0833333	0	0	0	0	0	0	0	0	0	0	0	0	0	0	0
FRYSWKLIW	1298.55	11.111	11.111	22.222	44.444	66.667	33.333	22.222	22.222	0	10.4549	-0.133333	1.97494	0.725556	0	0.111111	0	0	0	0	0	0	0	0.111111	0.111111	0.111111	0	0.111111	0	0.111111	0	0.222222	0.111111	0	0	0	0	0	0	0	0	0	0	0	0	0	0	0	0
FRYVNPKKQKNY	1584.84	0	33.333	8.333	25	41.667	58.333	33.333	33.333	0	10.7264	-1.99167	3.97383	3.6375	0	0.0833333	0.166667	0	0	0	0.0833333	0	0	0	0	0.25	0	0.0833333	0.0833333	0	0	0	0.166667	0.0833333	0	0	0	0	0	0	0	0	0	0	0	0	0	0	0
FRYWMWSHQHRF	1781.03	8.333	8.333	0	58.333	50	50	33.333	33.333	0	11.1477	-1.275	2.4556	2.93917	0	0.166667	0	0	0	0	0.0833333	0	0.166667	0	0	0	0.0833333	0.166667	0	0.0833333	0	0.166667	0.0833333	0	0	0	0	0	0	0	0	0	0	0	0	0	0	0	0
FRYYIERHKET	1541.73	9.091	9.091	9.091	36.364	36.364	63.636	54.545	36.364	18.182	9.14721	-1.73636	1.21691	4.42	0	0.181818	0	0	0	0.181818	0	0	0.0909091	0.0909091	0	0.0909091	0	0.0909091	0	0	0.0909091	0	0.181818	0	0	0	0	0	0	0	0	0	0	0	0	0	0	0	0
FSDRAARR	978.079	37.5	50	25	12.5	37.5	62.5	50	37.5	12.5	12.1991	-1.425	1.97668	6.285	0.25	0.375	0	0.125	0	0	0	0	0	0	0	0	0	0.125	0	0.125	0	0	0	0	0.142857	0.142857	0	0	0	0	0	0	0	0	0	0	0	0	0
FSERKWKHGK	1302.5	20	20	0	30	30	70	60	50	10	11.0795	-2.22	3.21693	4.019	0	0.1	0	0	0	0.1	0	0.1	0.1	0	0	0.3	0	0.1	0	0.1	0	0.1	0	0	0	0	0	0	0	0	0	0	0	0	0	0	0	0	0
FSHFVFIWRPRK	1619.94	8.333	25	16.667	41.667	58.333	41.667	33.333	33.333	0	12.5165	-0.191667	3.21598	1.935	0	0.166667	0	0	0	0	0	0	0.0833333	0.0833333	0	0.0833333	0	0.25	0.0833333	0.0833333	0	0.0833333	0	0.0833333	0	0	0	0	0	0	0	0	0	0	0	0	0	0	0
FSKTMYRF	1079.28	25	25	0	37.5	50	50	25	25	0	10.4549	-0.4625	1.97494	2.28375	0	0.125	0	0	0	0	0	0	0	0	0	0.125	0.125	0.25	0	0.125	0.125	0	0.125	0	0	0	0	0	0	0	0	0	0	0	0	0	0	0	0
FSRFYGFCR	1182.36	33.333	33.333	0	44.444	66.667	33.333	22.222	22.222	0	9.49998	-0.0666667	1.94444	2.46889	0	0.222222	0	0	0.111111	0	0	0.111111	0	0	0	0	0	0.333333	0	0.111111	0	0	0.111111	0	0	0	0	0	0	0	0	0	0	0	0	0	0	0	0
FSRWWENQYRKE	1728.89	8.333	16.667	0	33.333	33.333	66.667	41.667	25	16.667	9.29641	-2.33333	0.977451	4.7575	0	0.166667	0.0833333	0	0	0.166667	0.0833333	0	0	0	0	0.0833333	0	0.0833333	0	0.0833333	0	0.166667	0.0833333	0	0	0	0	0	0	0	0	0	0	0	0	0	0	0	0
FSTKWAFRIR	1311.55	30	30	20	30	50	50	30	30	0	12.5165	-0.34	2.97573	2.634	0.1	0.2	0	0	0	0	0	0	0	0.1	0	0.1	0	0.2	0	0.1	0.1	0.1	0	0	0	0	0	0	0	0	0	0	0	0	0	0	0	0	0
FTFKHTRVRKQ	1447.71	18.182	27.273	9.091	27.273	27.273	72.727	45.455	45.455	0	12.5317	-1.37273	4.21582	4.20727	0	0.181818	0	0	0	0	0.0909091	0	0.0909091	0	0	0.181818	0	0.181818	0	0	0.181818	0	0	0.0909091	0	0	0	0	0	0	0	0	0	0	0	0	0	0	0
FTGKKQRLR	1133.36	22.222	22.222	11.111	11.111	33.333	66.667	44.444	44.444	0	12.5317	-1.64444	3.97557	4.46778	0	0.222222	0	0	0	0	0.111111	0.111111	0	0	0.111111	0.222222	0	0.111111	0	0	0.111111	0	0	0	0	0	0	0	0	0	0	0	0	0	0	0	0	0	0
FTHMTKFRGKS	1339.58	36.364	36.364	0	27.273	36.364	63.636	36.364	36.364	0	11.8231	-0.963636	3.21583	2.72455	0	0.0909091	0	0	0	0	0	0.0909091	0.0909091	0	0	0.181818	0.0909091	0.181818	0	0.0909091	0.181818	0	0	0	0	0	0	0	0	0	0	0	0	0	0	0	0	0	0
FTHSRKMFLK	1294.58	20	20	10	30	40	60	40	40	0	11.8231	-0.57	3.21583	2.342	0	0.1	0	0	0	0	0	0	0.1	0	0.1	0.2	0.1	0.2	0	0.1	0.1	0	0	0	0	0	0	0	0	0	0	0	0	0	0	0	0	0	0
FTKKHMT	892.084	28.571	28.571	0	28.571	28.571	71.429	42.857	42.857	0	10.8054	-1.1	2.21583	2.22429	0	0	0	0	0	0	0	0	0.142857	0	0	0.285714	0.142857	0.142857	0	0	0.285714	0	0	0	0	0	0	0	0	0	0	0	0	0	0	0	0	0	0
FTNFHKRGMGK	1322.55	27.273	36.364	0	27.273	45.455	54.545	36.364	36.364	0	11.8231	-1.18182	3.21583	2.7	0	0.0909091	0.0909091	0	0	0	0	0.181818	0.0909091	0	0	0.181818	0.0909091	0.181818	0	0	0.0909091	0	0	0	0	0	0	0	0	0	0	0	0	0	0	0	0	0	0
FTPIRRKH	1054.26	12.5	25	12.5	25	37.5	62.5	50	50	0	12.5165	-1.3875	3.21598	4.34	0	0.25	0	0	0	0	0	0	0.125	0.125	0	0.125	0	0.125	0.125	0	0.125	0	0	0	0	0	0	0	0	0	0	0	0	0	0	0	0	0	0
FTRAFFYK	1079.27	25	25	12.5	50	62.5	37.5	25	25	0	10.4549	-0.025	1.97494	1.55375	0.125	0.125	0	0	0	0	0	0	0	0	0	0.125	0	0.375	0	0	0.125	0	0.125	0	0	0.142857	0	0	0	0	0	0	0	0	0	0	0	0	0
FTRNKRYYYTW	1597.8	18.182	27.273	0	45.455	45.455	54.545	27.273	27.273	0	10.266	-1.8	2.97335	3.84364	0	0.181818	0.0909091	0	0	0	0	0	0	0	0	0.0909091	0	0.0909091	0	0	0.181818	0.0909091	0.272727	0	0	0	0	0	0	0	0	0	0	0	0	0	0	0	0
FTTSARH	818.888	57.143	57.143	14.286	28.571	28.571	71.429	28.571	28.571	0	10.5518	-0.757143	1.21614	3.33286	0.142857	0.142857	0	0	0	0	0	0	0.142857	0	0	0	0	0.142857	0	0.142857	0.285714	0	0	0	0	0	0	0	0	0	0	0	0	0	0	0	0	0	0
FTYRKLIKTKE	1426.72	18.182	18.182	18.182	18.182	36.364	63.636	45.455	36.364	9.091	10.6365	-1.02727	2.97588	2.80364	0	0.0909091	0	0	0	0.0909091	0	0	0	0.0909091	0.0909091	0.272727	0	0.0909091	0	0	0.181818	0	0.0909091	0	0	0	0	0	0	0	0	0	0	0	0	0	0	0	0
FVCKFSRQW	1200.42	22.222	33.333	11.111	33.333	55.556	44.444	22.222	22.222	0	9.83324	-0.144444	1.94508	1.75556	0	0.111111	0	0	0.111111	0	0.111111	0	0	0	0	0.111111	0	0.222222	0	0.111111	0	0.111111	0	0.111111	0	0	0	0	0	0	0	0	0	0	0	0	0	0	0
FVGMHIRHYRSM	1533.83	16.667	25	16.667	33.333	58.333	41.667	33.333	33.333	0	11.1477	-0.216667	2.4556	2.09333	0	0.166667	0	0	0	0	0	0.0833333	0.166667	0.0833333	0	0	0.166667	0.0833333	0	0.0833333	0	0	0.0833333	0.0833333	0	0	0	0	0	0	0	0	0	0	0	0	0	0	0
FVHRYHM	989.163	0	14.286	14.286	57.143	57.143	42.857	42.857	42.857	0	9.35354	-0.471429	1.4556	2.14429	0	0.142857	0	0	0	0	0	0	0.285714	0	0	0	0.142857	0.142857	0	0	0	0	0.142857	0.142857	0	0	0	0	0	0	0	0	0	0	0	0	0	0	0
FVINHKMNIK	1243.53	0	30	30	20	50	50	30	30	0	10.8054	-0.01	2.21583	0.983	0	0	0.2	0	0	0	0	0	0.1	0.2	0	0.2	0.1	0.1	0	0	0	0	0	0.1	0	0	0	0	0	0	0	0	0	0	0	0	0	0	0
FVKHRPQGWAR	1381.61	18.182	36.364	18.182	27.273	54.545	45.455	36.364	36.364	0	12.5165	-1.24545	3.21598	3.04455	0.0909091	0.181818	0	0	0	0	0.0909091	0.0909091	0.0909091	0	0	0.0909091	0	0.0909091	0.0909091	0	0	0.0909091	0	0.0909091	0	0	0	0	0	0	0	0	0	0	0	0	0	0	0
FVKPWRIQWK	1387.69	0	20	20	30	60	40	30	30	0	11.8231	-0.77	2.97557	1.496	0	0.1	0	0	0	0	0.1	0	0	0.1	0	0.2	0	0.1	0.1	0	0	0.2	0	0.1	0	0	0	0	0	0	0	0	0	0	0	0	0	0	0
FVKQYDHPKK	1289.5	0	30	10	30	40	60	50	40	10	10.1197	-1.78	2.21567	2.869	0	0	0	0.1	0	0	0.1	0	0.1	0	0	0.3	0	0.1	0.1	0	0	0	0.1	0.1	0	0	0	0	0	0	0	0	0	0	0	0	0	0	0
FVKSFKHRATYV	1482.75	25	41.667	25	33.333	50	50	33.333	33.333	0	10.9019	-0.208333	3.21503	1.745	0.0833333	0.0833333	0	0	0	0	0	0	0.0833333	0	0	0.166667	0	0.166667	0	0.0833333	0.0833333	0	0.0833333	0.166667	0	0.0909091	0	0	0	0	0	0	0	0	0	0	0	0	0
FVKTFTHRHNQL	1527.75	16.667	33.333	16.667	33.333	33.333	66.667	33.333	33.333	0	11.6518	-0.8	2.45624	2.6825	0	0.0833333	0.0833333	0	0	0	0.0833333	0	0.166667	0	0.0833333	0.0833333	0	0.166667	0	0	0.166667	0	0	0.0833333	0	0	0	0	0	0	0	0	0	0	0	0	0	0	0
FVKYWRPWK	1309.58	0	22.222	11.111	44.444	66.667	33.333	33.333	33.333	0	10.9018	-1.11111	2.97478	1.60889	0	0.111111	0	0	0	0	0	0	0	0	0	0.222222	0	0.111111	0.111111	0	0	0.222222	0.111111	0.111111	0	0	0	0	0	0	0	0	0	0	0	0	0	0	0
FVMRAANCR	1067.29	33.333	55.556	33.333	11.111	66.667	33.333	22.222	22.222	0	10.5264	0.277778	1.94523	2.46778	0.222222	0.222222	0.111111	0	0.111111	0	0	0	0	0	0	0	0.111111	0.111111	0	0	0	0	0	0.111111	0.125	0.125	0	0	0	0	0	0	0	0	0	0	0	0	0
FVPHAMWHKRPT	1506.79	16.667	41.667	16.667	33.333	58.333	41.667	33.333	33.333	0	11.6518	-0.741667	2.45624	1.57083	0.0833333	0.0833333	0	0	0	0	0	0	0.166667	0	0	0.0833333	0.0833333	0.0833333	0.166667	0	0.0833333	0.0833333	0	0.0833333	0	0	0	0	0	0	0	0	0.0909091	0	0	0	0	0	0
FVRMKAWWP	1220.5	11.111	33.333	22.222	33.333	77.778	22.222	22.222	22.222	0	11.6518	-0.122222	1.97573	0.514444	0.111111	0.111111	0	0	0	0	0	0	0	0	0	0.111111	0.111111	0.111111	0.111111	0	0	0.222222	0	0.111111	0	0	0	0	0	0	0	0	0	0	0	0.125	0	0	0
FVSWNLPKGHRR	1496.74	16.667	41.667	16.667	25	50	50	33.333	33.333	0	12.5165	-1.04167	3.21598	2.90667	0	0.166667	0.0833333	0	0	0	0	0.0833333	0.0833333	0	0.0833333	0.0833333	0	0.0833333	0.0833333	0.0833333	0	0.0833333	0	0.0833333	0	0	0	0	0	0	0	0	0	0	0	0	0	0	0
FVTHKKS	845.997	28.571	42.857	14.286	28.571	28.571	71.429	42.857	42.857	0	10.8054	-0.785714	2.21583	2.10143	0	0	0	0	0	0	0	0	0.142857	0	0	0.285714	0	0.142857	0	0.142857	0.142857	0	0	0.142857	0	0	0	0	0	0	0	0	0	0	0	0	0	0	0
FVYKSKGVQHRT	1449.68	25	41.667	16.667	25	41.667	58.333	33.333	33.333	0	10.9019	-0.916667	3.21503	2.5275	0	0.0833333	0	0	0	0	0.0833333	0.0833333	0.0833333	0	0	0.166667	0	0.0833333	0	0.0833333	0.0833333	0	0.0833333	0.166667	0	0	0	0	0	0	0	0	0	0	0	0	0	0	0
FWCAWHLKVWR	1531.84	18.182	27.273	27.273	45.455	72.727	27.273	27.273	27.273	0	9.83431	0.0727273	2.18533	0.282727	0.0909091	0.0909091	0	0	0.0909091	0	0	0	0.0909091	0	0.0909091	0.0909091	0	0.0909091	0	0	0	0.272727	0	0.0909091	0	0	0	0	0.1	0	0	0	0	0	0	0	0	0	0
FWDRFSR	1013.12	14.286	28.571	0	42.857	42.857	57.143	42.857	28.571	14.286	10.3978	-1.22857	0.976682	4.81	0	0.285714	0	0.142857	0	0	0	0	0	0	0	0	0	0.285714	0	0.142857	0	0.142857	0	0	0	0	0	0	0	0	0	0	0	0	0	0	0	0	0
FWFHRWSLHQN	1557.74	9.091	18.182	9.091	54.545	45.455	54.545	27.273	27.273	0	10.5535	-1.00909	1.4564	2.20727	0	0.0909091	0.0909091	0	0	0	0.0909091	0	0.181818	0	0.0909091	0	0	0.181818	0	0.0909091	0	0.181818	0	0	0	0	0	0	0	0	0	0	0	0	0	0	0	0	0
FWHWLRKNVM	1416.71	0	20	20	40	60	40	30	30	0	11.6518	-0.42	2.21599	1.282	0	0.1	0.1	0	0	0	0	0	0.1	0	0.1	0.1	0.1	0.1	0	0	0	0.2	0	0.1	0	0	0	0	0	0	0	0	0	0	0	0	0	0	0
FWIMRYW	1101.33	0	0	14.286	57.143	85.714	14.286	14.286	14.286	0	9.34882	0.228571	0.975098	0.0214286	0	0.142857	0	0	0	0	0	0	0	0.142857	0	0	0.142857	0.142857	0	0	0	0.285714	0.142857	0	0	0	0	0	0	0	0	0	0	0	0	0	0	0	0
FWKKHPK	970.185	0	14.286	0	42.857	42.857	57.143	57.143	57.143	0	11.1031	-2.08571	3.21567	2.28571	0	0	0	0	0	0	0	0	0.142857	0	0	0.428571	0	0.142857	0.142857	0	0	0.142857	0	0	0	0	0	0	0	0	0	0	0	0	0	0	0	0	0
FWKPMRCWH	1290.57	11.111	22.222	0	44.444	66.667	33.333	33.333	33.333	0	9.83431	-0.866667	2.18533	1.54	0	0.111111	0	0	0.111111	0	0	0	0.111111	0	0	0.111111	0.111111	0.111111	0.111111	0	0	0.222222	0	0	0	0	0	0	0	0	0	0	0	0	0	0	0	0	0
FWNKFWKCCW	1447.74	20	30	0	50	70	30	20	20	0	8.82167	-0.34	1.91427	0.223	0	0	0.1	0	0.2	0	0	0	0	0	0	0.2	0	0.2	0	0	0	0.3	0	0	0	0	0	0	0	0	0	0	0	0	0	0	0	0	0
FWRIGRF	981.168	14.286	14.286	14.286	42.857	71.429	28.571	28.571	28.571	0	12.5001	-0.0285714	1.97589	2.24143	0	0.285714	0	0	0	0	0	0.142857	0	0.142857	0	0	0	0.285714	0	0	0	0.142857	0	0	0	0	0	0	0	0	0	0	0	0	0	0	0	0	0
FWRMHFCKA	1225.49	22.222	22.222	11.111	44.444	66.667	33.333	33.333	33.333	0	9.83431	-0.0777778	2.18533	1.26667	0.111111	0.111111	0	0	0.111111	0	0	0	0.111111	0	0	0.111111	0.111111	0.222222	0	0	0	0.111111	0	0	0	0	0	0	0	0	0	0	0	0	0	0.125	0	0	0
FWRQAFNR	1124.27	12.5	25	12.5	37.5	50	50	25	25	0	12.5001	-1.1875	1.97589	3.99	0.125	0.25	0.125	0	0	0	0.125	0	0	0	0	0	0	0.25	0	0	0	0.125	0	0	0	0	0	0	0	0	0.142857	0	0	0	0	0	0	0	0
FWRWVDIKRN	1419.65	0	30	20	30	50	50	40	30	10	11.4797	-1.02	1.97652	3.415	0	0.2	0.1	0.1	0	0	0	0	0	0.1	0	0.1	0	0.1	0	0	0	0.2	0	0.1	0	0	0	0	0	0	0	0	0	0	0	0	0	0	0
FWWILKRIKQHS	1641.98	8.333	8.333	25	33.333	50	50	33.333	33.333	0	11.8231	-0.5	3.21583	1.435	0	0.0833333	0	0	0	0	0.0833333	0	0.0833333	0.166667	0.0833333	0.166667	0	0.0833333	0	0.0833333	0	0.166667	0	0	0	0	0	0	0	0	0	0	0	0	0	0	0	0	0
FYDKWKKKQKL	1511.83	0	9.091	9.091	27.273	36.364	63.636	54.545	45.455	9.091	10.6985	-2.00909	3.9751	2.90182	0	0	0	0.0909091	0	0	0.0909091	0	0	0	0.0909091	0.454545	0	0.0909091	0	0	0	0.0909091	0.0909091	0	0	0	0	0	0	0	0	0	0	0	0	0	0	0	0
FYDKWRGQLFYR	1678.91	8.333	16.667	8.333	41.667	58.333	41.667	33.333	25	8.333	10.0065	-1.2	1.97494	2.98167	0	0.166667	0	0.0833333	0	0	0.0833333	0.0833333	0	0	0.0833333	0.0833333	0	0.166667	0	0	0	0.0833333	0.166667	0	0	0	0	0	0	0	0	0	0	0	0	0	0	0	0
FYKADRY	962.073	14.286	28.571	14.286	42.857	57.143	42.857	42.857	28.571	14.286	9.14509	-1.41429	0.974939	3.52571	0.142857	0.142857	0	0.142857	0	0	0	0	0	0	0	0.142857	0	0.142857	0	0	0	0	0.285714	0	0	0	0	0	0	0	0	0	0	0	0	0.166667	0	0	0
FYKKFIIKAKF	1432.82	9.091	9.091	27.273	36.364	63.636	36.364	36.364	36.364	0	10.866	0.209091	3.97447	0.159091	0.0909091	0	0	0	0	0	0	0	0	0.181818	0	0.363636	0	0.272727	0	0	0	0	0.0909091	0	0	0	0	0	0	0	0	0	0	0	0	0.1	0	0	0
FYKTYGYTLR	1311.5	30	30	10	40	60	40	20	20	0	9.78099	-0.75	1.97335	1.719	0	0.1	0	0	0	0	0	0.1	0	0	0.1	0.1	0	0.1	0	0	0.2	0	0.3	0	0	0	0	0	0	0	0	0	0	0	0	0	0	0	0
FYQRQENMR	1271.42	0	11.111	0	22.222	33.333	66.667	33.333	22.222	11.111	9.34764	-2.17778	0.976352	5.46444	0	0.222222	0.111111	0	0	0.111111	0.222222	0	0	0	0	0	0.111111	0.111111	0	0	0	0	0.111111	0	0	0	0	0	0	0	0	0	0	0	0	0	0	0	0
FYQYHRRAWVHC	1665.9	16.667	25	16.667	50	58.333	41.667	33.333	33.333	0	9.32746	-0.925	2.42415	2.71167	0.0833333	0.166667	0	0	0.0833333	0	0.0833333	0	0.166667	0	0	0	0	0.0833333	0	0	0	0.0833333	0.166667	0.0833333	0	0.0909091	0	0	0	0	0	0	0	0	0	0	0	0	0
FYRAVMWMHRPW	1680.02	8.333	25	16.667	41.667	75	25	25	25	0	11.1477	-0.358333	2.21535	1.37083	0.0833333	0.166667	0	0	0	0	0	0	0.0833333	0	0	0	0.166667	0.0833333	0.0833333	0	0	0.166667	0.0833333	0.0833333	0	0.0909091	0	0	0	0	0	0	0	0	0	0	0	0	0
FYRDCRRHNNYW	1729.9	8.333	33.333	0	41.667	41.667	58.333	41.667	33.333	8.333	9.32556	-2.11667	2.18469	5.42583	0	0.25	0.166667	0.0833333	0.0833333	0	0	0	0.0833333	0	0	0	0	0.0833333	0	0	0	0.0833333	0.166667	0	0	0	0	0	0	0	0	0	0	0	0	0	0	0	0
FYRWNTRPE	1268.4	11.111	33.333	0	33.333	44.444	55.556	33.333	22.222	11.111	9.34764	-1.96667	0.976352	4.52111	0	0.222222	0.111111	0	0	0.111111	0	0	0	0	0	0	0	0.111111	0.111111	0	0.111111	0.111111	0.111111	0	0	0	0	0	0	0	0	0	0	0	0	0	0	0	0
FYTHRMRLQM	1382.66	10	10	10	30	50	50	30	30	0	11.1477	-0.73	2.21535	3.015	0	0.2	0	0	0	0	0.1	0	0.1	0	0.1	0	0.2	0.1	0	0	0.1	0	0.1	0	0	0	0	0	0	0	0	0	0	0	0	0	0	0	0
FYWKRQFY	1237.43	0	0	0	62.5	62.5	37.5	25	25	0	10.0086	-1.225	1.97415	2.25	0	0.125	0	0	0	0	0.125	0	0	0	0	0.125	0	0.25	0	0	0	0.125	0.25	0	0	0	0	0	0	0	0	0	0	0	0	0	0	0	0
FYWQPMKWHMK	1581.92	0	9.091	0	45.455	63.636	36.364	27.273	27.273	0	10.2478	-1.14545	2.21504	0.827273	0	0	0	0	0	0	0.0909091	0	0.0909091	0	0	0.181818	0.181818	0.0909091	0.0909091	0	0	0.181818	0.0909091	0	0	0	0	0	0	0	0	0	0	0	0	0	0	0	0
FYYRHWWE	1286.41	0	0	0	75	62.5	37.5	37.5	25	12.5	7.53562	-1.6	0.215814	2.37875	0	0.125	0	0	0	0.125	0	0	0.125	0	0	0	0	0.125	0	0	0	0.25	0.25	0	0	0	0	0	0	0	0	0	0	0	0	0	0	0	0
FYYYWNFHAR	1466.62	10	20	10	70	70	30	20	20	0	9.06929	-0.86	1.21376	1.654	0.1	0.1	0.1	0	0	0	0	0	0.1	0	0	0	0	0.2	0	0	0	0.1	0.3	0	0	0	0	0	0	0	0	0	0.111111	0	0	0	0	0	0
GAGRKLHSKG	1010.16	50	50	20	10	50	50	40	40	0	11.8231	-1.19	3.21583	2.453	0.1	0.1	0	0	0	0	0	0.3	0.1	0	0.1	0.2	0	0	0	0.1	0	0	0	0	0	0	0	0	0	0	0	0.111111	0	0	0	0	0	0	0
GAQHRHSERS	1164.21	40	40	10	20	20	80	50	40	10	10.4013	-2.26	1.45765	5.556	0.1	0.2	0	0	0	0.1	0.1	0.1	0.2	0	0	0	0	0	0	0.2	0	0	0	0	0	0	0	0	0	0	0	0.111111	0	0	0	0	0	0	0
GARHKKHVIYV	1307.56	18.182	36.364	36.364	27.273	54.545	45.455	45.455	45.455	0	10.9019	-0.518182	3.45529	1.79364	0.0909091	0.0909091	0	0	0	0	0	0.0909091	0.181818	0.0909091	0	0.181818	0	0	0	0	0	0	0.0909091	0.181818	0	0	0	0	0	0	0	0.1	0	0	0	0	0	0	0
GAWHTHMRYPYR	1574.78	25	33.333	8.333	41.667	58.333	41.667	33.333	33.333	0	10.1188	-1.49167	2.45481	2.88167	0.0833333	0.166667	0	0	0	0	0	0.0833333	0.166667	0	0	0	0.0833333	0	0.0833333	0	0.0833333	0.0833333	0.166667	0	0	0	0	0	0	0	0	0.0909091	0	0	0	0	0	0	0
GCIRIRYMK	1139.44	22.222	22.222	22.222	11.111	66.667	33.333	33.333	33.333	0	10.4568	-0.133333	2.94428	2.34667	0	0.222222	0	0	0.111111	0	0	0.111111	0	0.222222	0	0.111111	0.111111	0	0	0	0	0	0.111111	0	0	0	0	0	0	0	0	0	0	0	0	0	0	0	0
GCKAPRKPW	1042.27	33.333	55.556	11.111	11.111	66.667	33.333	33.333	33.333	0	10.7932	-1.38889	2.94492	2.18444	0.111111	0.111111	0	0	0.111111	0	0	0.111111	0	0	0	0.222222	0	0	0.222222	0	0	0.111111	0	0	0	0	0	0	0	0	0	0	0	0	0	0.125	0	0	0
GCKERGMNK	1022.21	33.333	44.444	0	0	44.444	55.556	44.444	33.333	11.111	9.67379	-1.74444	1.94618	3.77333	0	0.111111	0.111111	0	0.111111	0.111111	0	0.222222	0	0	0	0.222222	0.111111	0	0	0	0	0	0	0	0	0	0	0	0	0	0	0	0	0	0	0	0	0	0
GDPLRHRGYR	1226.36	20	40	10	20	50	50	50	40	10	11.0537	-2.01	2.21614	5.148	0	0.3	0	0.1	0	0	0	0.2	0.1	0	0.1	0	0	0	0.1	0	0	0	0.1	0	0	0	0	0	0	0	0	0	0	0	0	0	0	0	0
GEDWRKFYRF	1403.56	10	20	0	40	50	50	50	30	20	9.29641	-1.69	0.976987	4.183	0	0.2	0	0.1	0	0.1	0	0.1	0	0	0	0.1	0	0.2	0	0	0	0.1	0.1	0	0	0	0	0	0	0	0	0	0	0	0	0	0	0	0
GEPFRMWYR	1241.43	11.111	22.222	0	33.333	66.667	33.333	33.333	22.222	11.111	9.34764	-1.33333	0.976352	3.13222	0	0.222222	0	0	0	0.111111	0	0.111111	0	0	0	0	0.111111	0.111111	0.111111	0	0	0.111111	0.111111	0	0	0	0	0	0	0	0	0	0	0	0	0	0	0	0
GEQQHRRHLL	1273.42	10	10	20	20	30	70	50	40	10	10.4013	-1.87	1.45765	4.627	0	0.2	0	0	0	0.1	0.2	0.1	0.2	0	0.2	0	0	0	0	0	0	0	0	0	0	0	0	0	0	0	0	0	0	0	0	0	0	0	0
GERHKHHKND	1257.33	10	30	0	30	10	90	80	60	20	9.54101	-3.28	1.69838	6.123	0	0.1	0.1	0.1	0	0.1	0	0.1	0.3	0	0	0.2	0	0	0	0	0	0	0	0	0	0	0	0	0	0	0	0	0	0	0	0	0	0	0
GFGQVRKTRA	1119.29	40	50	20	10	50	50	30	30	0	12.5165	-0.91	2.97573	3.279	0.1	0.2	0	0	0	0	0.1	0.2	0	0	0	0.1	0	0.1	0	0	0.1	0	0	0.1	0	0.111111	0	0	0	0	0	0	0	0	0	0	0	0	0
GFGYQHIKIKNR	1460.7	16.667	25	16.667	25	50	50	33.333	33.333	0	10.9019	-1.06667	3.21503	2.35833	0	0.0833333	0.0833333	0	0	0	0.0833333	0.166667	0.0833333	0.166667	0	0.166667	0	0.0833333	0	0	0	0	0.0833333	0	0	0	0	0	0	0	0	0	0	0	0	0	0	0	0
GFHKFWHYHQ	1386.54	10	10	0	70	50	50	40	40	0	9.30539	-1.4	1.6957	1.598	0	0	0	0	0	0	0.1	0.1	0.3	0	0	0.1	0	0.2	0	0	0	0.1	0.1	0	0	0	0	0	0	0	0	0	0	0	0	0	0	0	0
GFHPWKKKQ	1155.37	11.111	22.222	0	33.333	44.444	55.556	44.444	44.444	0	11.1031	-2.05556	3.21567	2.28889	0	0	0	0	0	0	0.111111	0.111111	0.111111	0	0	0.333333	0	0.111111	0.111111	0	0	0.111111	0	0	0	0	0	0	0	0	0	0	0	0	0	0	0	0	0
GFKNKYH	893.013	14.286	28.571	0	42.857	42.857	57.143	42.857	42.857	0	10.2478	-1.91429	2.21504	2.66	0	0	0.142857	0	0	0	0	0.142857	0.142857	0	0	0.285714	0	0.142857	0	0	0	0	0.142857	0	0	0	0	0	0	0	0	0	0	0	0	0	0	0	0
GFLWHRDLWRQ	1513.72	9.091	18.182	18.182	36.364	54.545	45.455	36.364	27.273	9.091	10.3995	-1	1.21694	2.75818	0	0.181818	0	0.0909091	0	0	0.0909091	0.0909091	0.0909091	0	0.181818	0	0	0.0909091	0	0	0	0.181818	0	0	0	0	0	0	0	0	0	0	0	0	0	0	0	0	0
GFPMYLIMHRR	1420.76	9.091	18.182	18.182	27.273	72.727	27.273	27.273	27.273	0	11.1477	-0.0545455	2.21535	1.47091	0	0.181818	0	0	0	0	0	0.0909091	0.0909091	0.0909091	0.0909091	0	0.181818	0.0909091	0.0909091	0	0	0	0.0909091	0	0	0	0	0	0	0	0	0	0	0	0	0	0	0	0
GFRQLNQPYKH	1387.56	9.091	27.273	9.091	27.273	45.455	54.545	27.273	27.273	0	10.4551	-1.70909	2.21519	3.10455	0	0.0909091	0.0909091	0	0	0	0.181818	0.0909091	0.0909091	0	0.0909091	0.0909091	0	0.0909091	0.0909091	0	0	0	0.0909091	0	0	0	0	0	0	0	0	0	0	0	0	0	0	0	0
GFYKKVGFKYQ	1364.61	18.182	27.273	9.091	36.364	63.636	36.364	27.273	27.273	0	10.3301	-0.8	2.97383	0.962727	0	0	0	0	0	0	0.0909091	0.181818	0	0	0	0.272727	0	0.181818	0	0	0	0	0.181818	0.0909091	0	0	0	0	0	0	0	0	0	0	0	0	0	0	0
GFYVDRKRTKV	1368.6	18.182	45.455	18.182	18.182	45.455	54.545	45.455	36.364	9.091	10.8858	-1.04545	2.97557	3.67	0	0.181818	0	0.0909091	0	0	0	0.0909091	0	0	0	0.181818	0	0.0909091	0	0	0.0909091	0	0.0909091	0.181818	0	0	0	0	0	0	0	0	0	0	0	0	0	0	0
GGCWHNR	828.903	42.857	57.143	0	28.571	57.143	42.857	28.571	28.571	0	8.55747	-1.48571	1.18549	2.96143	0	0.142857	0.142857	0	0.142857	0	0	0.285714	0.142857	0	0	0	0	0	0	0	0	0.142857	0	0	0	0	0	0	0	0	0	0	0	0	0	0	0	0	0
GGHKAKKHHV	1098.28	30	40	20	30	40	60	60	60	0	11.1031	-1.61	3.69618	2.29	0.1	0	0	0	0	0	0	0.2	0.3	0	0	0.3	0	0	0	0	0	0	0	0.1	0	0	0	0	0	0	0	0	0	0	0	0.111111	0	0	0
GGHTKPTYRRIK	1413.65	33.333	41.667	8.333	16.667	41.667	58.333	41.667	41.667	0	11.6767	-1.71667	4.21503	3.67333	0	0.166667	0	0	0	0	0	0.166667	0.0833333	0.0833333	0	0.166667	0	0	0.0833333	0	0.166667	0	0.0833333	0	0	0	0	0	0	0	0	0	0	0	0	0	0	0	0
GGMHWGRPYFK	1335.55	27.273	36.364	0	36.364	72.727	27.273	27.273	27.273	0	10.4551	-1.08182	2.21519	1.34455	0	0.0909091	0	0	0	0	0	0.272727	0.0909091	0	0	0.0909091	0.0909091	0.0909091	0.0909091	0	0	0.0909091	0.0909091	0	0	0	0	0	0	0	0	0	0	0	0	0	0	0	0
GGRKRWYLPM	1263.53	20	30	10	20	70	30	30	30	0	11.5305	-1.18	2.97494	2.405	0	0.2	0	0	0	0	0	0.2	0	0	0.1	0.1	0.1	0	0.1	0	0	0.1	0.1	0	0	0	0	0	0	0	0	0	0	0	0	0	0	0	0
GGRNFSTRVGR	1206.33	45.455	63.636	9.091	9.091	45.455	54.545	27.273	27.273	0	12.8011	-1.15455	2.97589	4.32091	0	0.272727	0.0909091	0	0	0	0	0.272727	0	0	0	0	0	0.0909091	0	0.0909091	0.0909091	0	0	0.0909091	0	0	0	0	0	0	0	0	0	0	0	0	0	0	0
GGRPYHKV	913.047	25	50	12.5	25	62.5	37.5	37.5	37.5	0	10.4551	-1.3875	2.21519	2.41875	0	0.125	0	0	0	0	0	0.25	0.125	0	0	0.125	0	0	0.125	0	0	0	0.125	0.125	0	0	0	0	0	0	0	0	0	0	0	0	0	0	0
GHAWGQKGRQRF	1427.59	33.333	33.333	8.333	25	50	50	33.333	33.333	0	12.5165	-1.71667	3.21598	3.4325	0.0833333	0.166667	0	0	0	0	0.166667	0.25	0.0833333	0	0	0.0833333	0	0.0833333	0	0	0	0.0833333	0	0	0	0	0	0	0	0	0	0	0.0909091	0	0	0	0	0	0
GHDWHRRRWYT	1569.71	18.182	27.273	0	45.455	36.364	63.636	54.545	45.455	9.091	11.0538	-2.50909	2.45639	5.44636	0	0.272727	0	0.0909091	0	0	0	0.0909091	0.181818	0	0	0	0	0	0	0	0.0909091	0.181818	0.0909091	0	0	0	0	0	0	0	0	0	0	0	0	0	0	0	0
GHFIFRRRLFPR	1601.92	8.333	16.667	16.667	33.333	58.333	41.667	41.667	41.667	0	12.9771	-0.541667	4.21614	3.71833	0	0.333333	0	0	0	0	0	0.0833333	0.0833333	0.0833333	0.0833333	0	0	0.25	0.0833333	0	0	0	0	0	0	0	0	0	0	0	0	0	0	0	0	0	0	0	0
GHFMFPLFRPR	1404.7	9.091	27.273	9.091	36.364	72.727	27.273	27.273	27.273	0	12.5001	-0.154545	2.21614	1.57727	0	0.181818	0	0	0	0	0	0.0909091	0.0909091	0	0.0909091	0	0.0909091	0.272727	0.181818	0	0	0	0	0	0	0	0	0	0	0	0	0	0	0	0	0	0	0	0
GHFVGTGRQKRT	1343.51	41.667	50	8.333	16.667	41.667	58.333	33.333	33.333	0	12.5165	-1.26667	3.21598	3.4075	0	0.166667	0	0	0	0	0.0833333	0.25	0.0833333	0	0	0.0833333	0	0.0833333	0	0	0.166667	0	0	0.0833333	0	0	0	0	0	0	0	0	0	0	0	0	0	0	0
GHKVQKT	796.925	28.571	42.857	14.286	14.286	28.571	71.429	42.857	42.857	0	10.8054	-1.62857	2.21583	2.69857	0	0	0	0	0	0	0.142857	0.142857	0.142857	0	0	0.285714	0	0	0	0	0.142857	0	0	0.142857	0	0	0	0	0	0	0	0	0	0	0	0	0	0	0
GHNIRKT	824.938	28.571	42.857	14.286	14.286	28.571	71.429	42.857	42.857	0	11.6518	-1.67143	2.21599	4.06857	0	0.142857	0.142857	0	0	0	0	0.142857	0.142857	0.142857	0	0.142857	0	0	0	0	0.142857	0	0	0	0	0	0	0	0	0	0	0	0	0	0	0	0	0	0
GHRVVLKYQ	1099.3	11.111	33.333	33.333	22.222	55.556	44.444	33.333	33.333	0	10.4551	-0.511111	2.21519	1.87444	0	0.111111	0	0	0	0	0.111111	0.111111	0.111111	0	0.111111	0.111111	0	0	0	0	0	0	0.111111	0.222222	0	0	0	0	0	0	0	0	0	0	0	0	0	0	0
GHSIMIRKAQRR	1452.74	25	25	25	8.333	41.667	58.333	41.667	41.667	0	12.8074	-1.05	4.21598	4.08083	0.0833333	0.25	0	0	0	0	0.0833333	0.0833333	0.0833333	0.166667	0	0.0833333	0.0833333	0	0	0.0833333	0	0	0	0	0	0	0	0	0	0	0	0	0	0	0	0.0909091	0	0	0
GHSRARIWRE	1267.42	30	30	20	20	40	60	50	40	10	12.1991	-1.6	2.2174	4.963	0.1	0.3	0	0	0	0.1	0	0.1	0.1	0.1	0	0	0	0	0	0.1	0	0.1	0	0	0	0.111111	0	0	0	0	0	0	0	0	0	0	0	0	0
GHTYKHS	828.883	42.857	42.857	0	42.857	28.571	71.429	42.857	42.857	0	9.30308	-1.92857	1.45545	2.86286	0	0	0	0	0	0	0	0.142857	0.285714	0	0	0.142857	0	0	0	0.142857	0.142857	0	0.142857	0	0	0	0	0	0	0	0	0	0	0	0	0	0	0	0
GHVNHRPR	972.077	12.5	50	12.5	25	37.5	62.5	50	50	0	12.5001	-2.0875	2.45639	5.1025	0	0.25	0.125	0	0	0	0	0.125	0.25	0	0	0	0	0	0.125	0	0	0	0	0.125	0	0	0	0	0	0	0	0	0	0	0	0	0	0	0
GHWFFVLARKY	1423.68	18.182	27.273	27.273	45.455	72.727	27.273	27.273	27.273	0	10.4551	0.109091	2.21519	0.479091	0.0909091	0.0909091	0	0	0	0	0	0.0909091	0.0909091	0	0.0909091	0.0909091	0	0.181818	0	0	0	0.0909091	0.0909091	0.0909091	0	0	0	0	0	0	0	0	0	0	0.1	0	0	0	0
GHWRGKPNH	1088.2	22.222	44.444	0	33.333	44.444	55.556	44.444	44.444	0	11.6518	-2.4	2.45624	3.58	0	0.111111	0.111111	0	0	0	0	0.222222	0.222222	0	0	0.111111	0	0	0.111111	0	0	0.111111	0	0	0	0	0	0	0	0	0	0	0	0	0	0	0	0	0
GHYNHHRGIRPA	1414.55	25	41.667	16.667	33.333	50	50	41.667	41.667	0	11.1478	-1.625	2.69585	3.49917	0.0833333	0.166667	0.0833333	0	0	0	0	0.166667	0.25	0.0833333	0	0	0	0	0.0833333	0	0	0	0.0833333	0	0	0	0	0	0	0	0	0	0	0	0	0	0	0	0.0909091
GIAKQRRRAA	1126.33	40	40	40	0	50	50	40	40	0	12.8074	-1.14	3.97573	4.456	0.3	0.3	0	0	0	0	0.1	0.1	0	0.1	0	0.1	0	0	0	0	0	0	0	0	0.111111	0.111111	0	0	0	0	0	0	0	0.111111	0	0	0	0	0
GIFFEKNWRWHR	1675.92	8.333	16.667	8.333	41.667	50	50	41.667	33.333	8.333	11.4797	-1.26667	2.21724	3.085	0	0.166667	0.0833333	0	0	0.0833333	0	0.0833333	0.0833333	0.0833333	0	0.0833333	0	0.166667	0	0	0	0.166667	0	0	0	0	0	0	0	0	0	0	0	0	0	0	0	0	0
GIGVRGQYTRHM	1374.58	33.333	41.667	16.667	16.667	58.333	41.667	25	25	0	11.1477	-0.691667	2.21535	2.385	0	0.166667	0	0	0	0	0.0833333	0.25	0.0833333	0.0833333	0	0	0.0833333	0	0	0	0.0833333	0	0.0833333	0.0833333	0	0	0	0	0	0	0	0	0	0	0	0	0	0	0
GIKNFRRRY	1209.42	11.111	22.222	11.111	22.222	44.444	55.556	44.444	44.444	0	12.2271	-1.7	3.97493	5.36111	0	0.333333	0.111111	0	0	0	0	0.111111	0	0.111111	0	0.111111	0	0.111111	0	0	0	0	0.111111	0	0	0	0	0	0	0	0	0	0	0	0	0	0	0	0
GIRWRTKKYGP	1361.61	27.273	36.364	9.091	18.182	54.545	45.455	36.364	36.364	0	11.6767	-1.6	3.97478	3.13818	0	0.181818	0	0	0	0	0	0.181818	0	0.0909091	0	0.181818	0	0	0.0909091	0	0.0909091	0.0909091	0.0909091	0	0	0	0	0	0	0	0	0	0	0	0	0	0	0	0
GIVYHHRWHLWF	1650.91	8.333	16.667	25	58.333	66.667	33.333	33.333	33.333	0	9.35585	-0.191667	1.69586	0.548333	0	0.0833333	0	0	0	0	0	0.0833333	0.25	0.0833333	0.0833333	0	0	0.0833333	0	0	0	0.166667	0.0833333	0.0833333	0	0	0	0	0	0	0	0	0	0	0	0	0	0	0
GKCKLRVYYR	1285.57	20	30	20	20	60	40	40	40	0	10.4536	-0.93	3.94333	3.004	0	0.2	0	0	0.1	0	0	0.1	0	0	0.1	0.2	0	0	0	0	0	0	0.2	0.1	0	0	0	0	0	0	0	0	0	0	0	0	0	0	0
GKEEPVWRK	1128.3	11.111	33.333	11.111	11.111	44.444	55.556	55.556	33.333	22.222	9.53486	-2	0.978089	3.59222	0	0.111111	0	0	0	0.222222	0	0.111111	0	0	0	0.222222	0	0	0.111111	0	0	0.111111	0	0.111111	0	0	0	0	0	0	0	0	0	0	0	0	0	0	0
GKKFLPADRRY	1350.59	18.182	36.364	18.182	18.182	54.545	45.455	45.455	36.364	9.091	10.8858	-1.38182	2.97557	3.55909	0.0909091	0.181818	0	0.0909091	0	0	0	0.0909091	0	0	0.0909091	0.181818	0	0.0909091	0.0909091	0	0	0	0.0909091	0	0	0	0	0	0	0	0	0	0	0	0	0	0	0	0.1
GKKHRCHEFN	1255.42	20	30	0	30	30	70	60	50	10	9.67599	-2.08	2.42668	4.359	0	0.1	0.1	0	0.1	0.1	0	0.1	0.2	0	0	0.2	0	0.1	0	0	0	0	0	0	0	0	0	0	0	0	0	0	0	0	0	0	0	0	0
GKKLFWRN	1048.26	12.5	25	12.5	25	50	50	37.5	37.5	0	11.8231	-1.3125	2.97557	2.68625	0	0.125	0.125	0	0	0	0	0.125	0	0	0.125	0.25	0	0.125	0	0	0	0.125	0	0	0	0	0	0	0	0	0	0	0	0	0	0	0	0	0
GKLVFMKFSK	1184.51	20	30	20	20	60	40	30	30	0	11.1031	0.26	2.97542	0.184	0	0	0	0	0	0	0	0.1	0	0	0.1	0.3	0.1	0.2	0	0.1	0	0	0	0.1	0	0	0	0	0	0	0	0	0	0	0	0	0	0	0
GKPHKITMWH	1234.48	20	30	10	30	50	50	40	40	0	10.8055	-1.14	2.45608	1.245	0	0	0	0	0	0	0	0.1	0.2	0.1	0	0.2	0.1	0	0.1	0	0.1	0.1	0	0	0	0	0	0	0	0	0	0	0	0	0	0	0	0	0
GKPRSQW	857.968	28.571	42.857	0	14.286	42.857	57.143	28.571	28.571	0	11.6518	-2.22857	1.97573	3.73429	0	0.142857	0	0	0	0	0.142857	0.142857	0	0	0	0.142857	0	0	0.142857	0.142857	0	0.142857	0	0	0	0	0	0	0	0	0	0	0	0	0	0	0	0	0
GKQNCKGHRV	1126.3	30	50	10	10	40	60	40	40	0	10.7933	-1.66	3.18517	3.566	0	0.1	0.1	0	0.1	0	0.1	0.2	0.1	0	0	0.2	0	0	0	0	0	0	0	0.1	0	0	0	0	0	0	0	0	0	0	0	0	0	0	0
GKRFIYHHNW	1357.54	10	20	10	50	50	50	40	40	0	10.4551	-1.36	2.45545	2.54	0	0.1	0.1	0	0	0	0	0.1	0.2	0.1	0	0.1	0	0.1	0	0	0	0.1	0.1	0	0	0	0	0	0	0	0	0	0	0	0	0	0	0	0
GKRHDKQKT	1097.24	22.222	33.333	0	11.111	11.111	88.889	66.667	55.556	11.111	11.0795	-3.05556	3.21646	5.79111	0	0.111111	0	0.111111	0	0	0.111111	0.111111	0.111111	0	0	0.333333	0	0	0	0	0.111111	0	0	0	0	0	0	0	0	0	0	0	0	0	0	0	0	0	0
GKRHGQCHK	1050.21	33.333	33.333	0	22.222	33.333	66.667	55.556	55.556	0	10.7933	-2.27778	3.42543	4.19111	0	0.111111	0	0	0.111111	0	0.111111	0.222222	0.222222	0	0	0.222222	0	0	0	0	0	0	0	0	0	0	0	0	0	0	0	0	0	0	0	0	0	0	0
GKRIYKVQFKRG	1479.79	16.667	25	16.667	16.667	50	50	41.667	41.667	0	11.7684	-1.23333	4.97462	3.19583	0	0.166667	0	0	0	0	0.0833333	0.166667	0	0.0833333	0	0.25	0	0.0833333	0	0	0	0	0.0833333	0.0833333	0	0	0	0	0	0	0	0	0	0	0	0	0	0	0
GKRMIWT	891.099	28.571	28.571	14.286	14.286	57.143	42.857	28.571	28.571	0	11.6518	-0.571429	1.97573	1.78571	0	0.142857	0	0	0	0	0	0.142857	0	0.142857	0	0.142857	0.142857	0	0	0	0.142857	0.142857	0	0	0	0	0	0	0	0	0	0	0	0	0	0	0	0	0
GKRPLHV	805.979	14.286	42.857	28.571	14.286	57.143	42.857	42.857	42.857	0	11.6518	-0.8	2.21599	2.17571	0	0.142857	0	0	0	0	0	0.142857	0.142857	0	0.142857	0.142857	0	0	0.142857	0	0	0	0	0.142857	0	0	0	0	0	0	0	0	0	0	0	0	0	0	0
GKRPPNQ	795.897	14.286	57.143	0	0	42.857	57.143	28.571	28.571	0	11.6518	-2.71429	1.97573	4.53	0	0.142857	0.142857	0	0	0	0.142857	0.142857	0	0	0	0.142857	0	0	0.285714	0	0	0	0	0	0	0	0	0	0	0	0	0	0	0	0	0	0	0	0
GKTPFPGFRCK	1237.49	36.364	54.545	0	18.182	63.636	36.364	27.273	27.273	0	10.7932	-0.809091	2.94492	1.77	0	0.0909091	0	0	0.0909091	0	0	0.181818	0	0	0	0.181818	0	0.181818	0.181818	0	0.0909091	0	0	0	0	0	0	0	0	0	0	0	0	0	0	0	0	0	0
GKTTNRK	803.917	42.857	57.143	0	0	14.286	85.714	42.857	42.857	0	11.8231	-2.51429	2.97557	5.26571	0	0.142857	0.142857	0	0	0	0	0.142857	0	0	0	0.285714	0	0	0	0	0.285714	0	0	0	0	0	0	0	0	0	0	0	0	0	0	0	0	0	0
GKWHVKPQKRQ	1391.64	9.091	27.273	9.091	18.182	36.364	63.636	45.455	45.455	0	11.9245	-2.28182	4.21567	3.63636	0	0.0909091	0	0	0	0	0.181818	0.0909091	0.0909091	0	0	0.272727	0	0	0.0909091	0	0	0.0909091	0	0.0909091	0	0	0	0	0	0	0	0	0	0	0	0	0	0	0
GKWHYTLFWPRV	1589.86	16.667	33.333	16.667	41.667	66.667	33.333	25	25	0	10.4551	-0.55	2.21519	0.858333	0	0.0833333	0	0	0	0	0	0.0833333	0.0833333	0	0.0833333	0.0833333	0	0.0833333	0.0833333	0	0.0833333	0.166667	0.0833333	0.0833333	0	0	0	0	0	0	0	0	0	0	0	0	0	0	0
GKWITRYRF	1226.45	22.222	22.222	11.111	33.333	55.556	44.444	33.333	33.333	0	11.5305	-0.988889	2.97494	2.99222	0	0.222222	0	0	0	0	0	0.111111	0	0.111111	0	0.111111	0	0.111111	0	0	0.111111	0.111111	0.111111	0	0	0	0	0	0	0	0	0	0	0	0	0	0	0	0
GKYKSYGAHYR	1329.48	36.364	36.364	9.091	36.364	54.545	45.455	36.364	36.364	0	10.1786	-1.74545	3.21345	2.80091	0.0909091	0.0909091	0	0	0	0	0	0.181818	0.0909091	0	0	0.181818	0	0	0	0.0909091	0	0	0.272727	0	0	0	0	0	0	0	0	0.1	0	0	0	0	0	0	0
GKYMGKF	830.012	28.571	28.571	0	28.571	71.429	28.571	28.571	28.571	0	10.2476	-0.742857	1.97478	0.575714	0	0	0	0	0	0	0	0.285714	0	0	0	0.285714	0.142857	0.142857	0	0	0	0	0.142857	0	0	0	0	0	0	0	0	0	0	0	0	0	0	0	0
GLAHKTLR	895.073	37.5	37.5	37.5	12.5	50	50	37.5	37.5	0	11.6518	-0.4125	2.21599	1.88875	0.125	0.125	0	0	0	0	0	0.125	0.125	0	0.25	0.125	0	0	0	0	0.125	0	0	0	0	0	0	0	0	0	0	0	0	0	0.142857	0	0	0	0
GLCPKRVGYR	1148.39	30	50	20	10	70	30	30	30	0	10.4568	-0.61	2.94428	2.341	0	0.2	0	0	0.1	0	0	0.2	0	0	0.1	0.1	0	0	0.1	0	0	0	0.1	0.1	0	0	0	0	0	0	0	0	0	0	0	0	0	0	0
GLGKKVERKY	1177.41	20	30	20	10	50	50	50	40	10	10.6365	-1.38	2.97588	2.768	0	0.1	0	0	0	0.1	0	0.2	0	0	0.1	0.3	0	0	0	0	0	0	0.1	0.1	0	0	0	0	0	0	0	0	0	0	0	0	0	0	0
GLLGFRK	789.976	28.571	28.571	28.571	14.286	71.429	28.571	28.571	28.571	0	11.6518	0.171429	1.97573	0.824286	0	0.142857	0	0	0	0	0	0.285714	0	0	0.285714	0.142857	0	0.142857	0	0	0	0	0	0	0	0	0	0	0	0	0	0	0	0	0	0	0	0	0
GLMIPKRYW	1163.45	11.111	22.222	22.222	22.222	77.778	22.222	22.222	22.222	0	10.4549	-0.266667	1.97494	0.572222	0	0.111111	0	0	0	0	0	0.111111	0	0.111111	0.111111	0.111111	0.111111	0	0.111111	0	0	0.111111	0.111111	0	0	0	0	0	0	0	0	0	0	0	0	0	0	0	0
GLMRAWRRAT	1217.46	40	40	30	10	60	40	30	30	0	12.8011	-0.62	2.97589	3.317	0.2	0.3	0	0	0	0	0	0.1	0	0	0.1	0	0.1	0	0	0	0.1	0.1	0	0	0	0.222222	0	0	0	0	0	0	0	0	0	0	0	0	0
GLNILMRGWHK	1324.61	18.182	27.273	27.273	18.182	63.636	36.364	27.273	27.273	0	11.6518	-0.254545	2.21599	0.95	0	0.0909091	0.0909091	0	0	0	0	0.181818	0.0909091	0.0909091	0.181818	0.0909091	0.0909091	0	0	0	0	0.0909091	0	0	0	0	0	0	0	0	0	0	0	0	0	0	0	0	0
GLREAKREWRH	1437.63	18.182	18.182	18.182	18.182	36.364	63.636	63.636	45.455	18.182	11.3781	-2.11818	2.21849	5.32636	0.0909091	0.272727	0	0	0	0.181818	0	0.0909091	0.0909091	0	0.0909091	0.0909091	0	0	0	0	0	0.0909091	0	0	0	0	0	0	0	0.1	0	0	0	0	0	0	0	0	0
GLRGRHTKRDDW	1496.65	25	41.667	8.333	16.667	33.333	66.667	58.333	41.667	16.667	11.3781	-2.18333	2.21757	5.4875	0	0.25	0	0.166667	0	0	0	0.166667	0.0833333	0	0.0833333	0.0833333	0	0	0	0	0.0833333	0.0833333	0	0	0	0	0	0	0	0	0	0	0	0	0	0	0	0	0
GLRLRHLHC	1104.34	22.222	22.222	33.333	22.222	55.556	44.444	44.444	44.444	0	10.5284	-0.211111	2.42574	2.46444	0	0.222222	0	0	0.111111	0	0	0.111111	0.222222	0	0.333333	0	0	0	0	0	0	0	0	0	0	0	0	0	0	0	0	0	0	0	0	0	0	0	0
GLRWSMHHKGY	1371.58	27.273	27.273	9.091	36.364	54.545	45.455	36.364	36.364	0	10.4551	-1.17273	2.45545	1.98636	0	0.0909091	0	0	0	0	0	0.181818	0.181818	0	0.0909091	0.0909091	0.0909091	0	0	0.0909091	0	0.0909091	0.0909091	0	0	0	0	0	0	0	0	0	0	0	0	0	0	0	0
GMEHTHR	866.95	28.571	28.571	0	28.571	28.571	71.429	57.143	42.857	14.286	7.71483	-1.94286	0.457655	4.33286	0	0.142857	0	0	0	0.142857	0	0.142857	0.285714	0	0	0	0.142857	0	0	0	0.142857	0	0	0	0	0	0	0	0	0	0	0	0	0	0	0	0	0	0
GMFIQKMKRHD	1390.68	9.091	18.182	9.091	18.182	45.455	54.545	45.455	36.364	9.091	10.789	-1.07273	2.21662	2.85455	0	0.0909091	0	0.0909091	0	0	0.0909091	0.0909091	0.0909091	0.0909091	0	0.181818	0.181818	0.0909091	0	0	0	0	0	0	0	0	0	0	0	0	0	0	0	0	0	0	0	0	0
GMFKVHAR	945.15	25	37.5	25	25	62.5	37.5	37.5	37.5	0	11.6518	-0.1625	2.21599	1.62625	0.125	0.125	0	0	0	0	0	0.125	0.125	0	0	0.125	0.125	0.125	0	0	0	0	0	0.125	0	0	0	0	0	0	0	0	0.142857	0	0	0	0	0	0
GMGSKHKK	872.053	37.5	37.5	0	12.5	37.5	62.5	50	50	0	11.1031	-1.825	3.21567	2.56	0	0	0	0	0	0	0	0.25	0.125	0	0	0.375	0.125	0	0	0.125	0	0	0	0	0	0	0	0	0	0	0	0	0	0	0	0	0	0	0
GMHDRKCIR	1115.34	22.222	33.333	11.111	11.111	44.444	55.556	55.556	44.444	11.111	9.82936	-1.23333	2.18612	4.36444	0	0.222222	0	0.111111	0.111111	0	0	0.111111	0.111111	0.111111	0	0.111111	0.111111	0	0	0	0	0	0	0	0	0	0	0	0	0	0	0	0	0	0	0	0	0	0
GMHHLQWWKIK	1463.77	9.091	9.091	18.182	36.364	54.545	45.455	36.364	36.364	0	10.8055	-0.881818	2.45608	0.742727	0	0	0	0	0	0	0.0909091	0.0909091	0.181818	0.0909091	0.0909091	0.181818	0.0909091	0	0	0	0	0.181818	0	0	0	0	0	0	0	0	0	0	0	0	0	0	0	0	0
GMKCIRRF	1010.28	25	25	12.5	12.5	62.5	37.5	37.5	37.5	0	11.4812	-0.2	2.94508	2.865	0	0.25	0	0	0.125	0	0	0.125	0	0.125	0	0.125	0.125	0.125	0	0	0	0	0	0	0	0	0	0	0	0	0	0	0	0	0	0	0	0	0
GMKKSGRCY	1029.24	44.444	44.444	0	11.111	55.556	44.444	33.333	33.333	0	10.2559	-1.2	2.94413	2.67222	0	0.111111	0	0	0.111111	0	0	0.222222	0	0	0	0.222222	0.111111	0	0	0.111111	0	0	0.111111	0	0	0	0	0	0	0	0	0	0	0	0	0	0	0	0
GMNFNHRYQLR	1435.63	9.091	27.273	9.091	27.273	45.455	54.545	27.273	27.273	0	11.1477	-1.44545	2.21535	3.84273	0	0.181818	0.181818	0	0	0	0.0909091	0.0909091	0.0909091	0	0.0909091	0	0.0909091	0.0909091	0	0	0	0	0.0909091	0	0	0	0	0	0	0	0	0	0	0	0	0	0	0	0
GMRNKDIRK	1117.33	11.111	33.333	11.111	0	33.333	66.667	55.556	44.444	11.111	11.6509	-1.97778	2.97637	5.34333	0	0.222222	0.111111	0.111111	0	0	0	0.111111	0	0.111111	0	0.222222	0.111111	0	0	0	0	0	0	0	0	0	0	0	0	0	0	0	0	0	0	0	0	0	0
GMSWYRTKPRWL	1580.87	25	33.333	8.333	25	58.333	41.667	25	25	0	11.5305	-1.15	2.97494	2.38583	0	0.166667	0	0	0	0	0	0.0833333	0	0	0.0833333	0.0833333	0.0833333	0	0.0833333	0.0833333	0.0833333	0.166667	0.0833333	0	0	0	0	0	0	0	0	0	0	0	0	0	0	0	0
GMYRKQI	895.087	14.286	14.286	14.286	14.286	57.143	42.857	28.571	28.571	0	10.4549	-1.02857	1.97494	2.56286	0	0.142857	0	0	0	0	0.142857	0.142857	0	0.142857	0	0.142857	0.142857	0	0	0	0	0	0.142857	0	0	0	0	0	0	0	0	0	0	0	0	0	0	0	0
GNCMGKMR	896.108	37.5	50	0	0	62.5	37.5	25	25	0	9.83324	-0.8	1.94508	2.40625	0	0.125	0.125	0	0.125	0	0	0.25	0	0	0	0.125	0.25	0	0	0	0	0	0	0	0	0	0	0	0	0	0	0	0	0	0	0	0	0	0
GNFFVRWYCKKN	1561.82	16.667	41.667	8.333	33.333	58.333	41.667	25	25	0	10.2559	-0.8	2.94413	2.07417	0	0.0833333	0.166667	0	0.0833333	0	0	0.0833333	0	0	0	0.166667	0	0.166667	0	0	0	0.0833333	0.0833333	0.0833333	0	0	0	0	0	0	0	0	0	0	0	0	0	0	0
GNNRLNR	842.913	14.286	57.143	14.286	0	28.571	71.429	28.571	28.571	0	12.5001	-2.3	1.97589	6.27143	0	0.285714	0.428571	0	0	0	0	0.142857	0	0	0.142857	0	0	0	0	0	0	0	0	0	0	0	0	0	0	0	0	0	0	0	0	0	0	0	0
GNNWTKRIMRRP	1528.8	16.667	41.667	8.333	8.333	41.667	58.333	33.333	33.333	0	12.8074	-1.8	3.97573	4.635	0	0.25	0.166667	0	0	0	0	0.0833333	0	0.0833333	0	0.0833333	0.0833333	0	0.0833333	0	0.0833333	0.0833333	0	0	0	0	0	0	0	0	0	0	0	0	0	0	0	0	0
GNVRRYFWNWR	1553.75	9.091	36.364	9.091	36.364	54.545	45.455	27.273	27.273	0	12.2042	-1.54545	2.97509	4.14182	0	0.272727	0.181818	0	0	0	0	0.0909091	0	0	0	0	0	0.0909091	0	0	0	0.181818	0.0909091	0.0909091	0	0	0	0	0	0	0	0	0	0	0	0	0	0	0
GNWKKTRMNKKE	1519.79	16.667	33.333	0	8.333	25	75	50	41.667	8.333	11.2482	-2.55833	3.97651	4.51333	0	0.0833333	0.166667	0	0	0.0833333	0	0.0833333	0	0	0	0.333333	0.0833333	0	0	0	0.0833333	0.0833333	0	0	0	0	0	0	0	0	0	0	0	0	0	0	0	0	0
GNYKFQWRWKMG	1600.86	16.667	25	0	33.333	58.333	41.667	25	25	0	10.9018	-1.54167	2.97478	2.20583	0	0.0833333	0.0833333	0	0	0	0.0833333	0.166667	0	0	0	0.166667	0.0833333	0.0833333	0	0	0	0.166667	0.0833333	0	0	0	0	0	0	0	0	0	0	0	0	0	0	0	0
GPFRRNTRN	1117.24	22.222	55.556	0	11.111	33.333	66.667	33.333	33.333	0	12.8011	-2.26667	2.97589	6.29889	0	0.333333	0.222222	0	0	0	0	0.111111	0	0	0	0	0	0.111111	0.111111	0	0.111111	0	0	0	0	0	0	0	0	0	0	0	0	0	0	0	0	0	0
GPGIHRKRYIEK	1453.71	16.667	25	16.667	16.667	50	50	50	41.667	8.333	10.8858	-1.51667	3.21629	3.4025	0	0.166667	0	0	0	0.0833333	0	0.166667	0.0833333	0.166667	0	0.166667	0	0	0.0833333	0	0	0	0.0833333	0	0	0	0	0	0	0	0	0	0	0	0	0	0	0	0
GPNRKVK	797.956	14.286	57.143	14.286	0	42.857	57.143	42.857	42.857	0	11.8231	-1.94286	2.97557	3.95429	0	0.142857	0.142857	0	0	0	0	0.142857	0	0	0	0.285714	0	0	0.142857	0	0	0	0	0.142857	0	0	0	0	0	0	0	0	0	0	0	0	0	0	0
GPRARRNFQFH	1385.55	18.182	36.364	9.091	27.273	45.455	54.545	36.364	36.364	0	12.801	-1.66364	3.21614	4.80818	0.0909091	0.272727	0.0909091	0	0	0	0.0909091	0.0909091	0.0909091	0	0	0	0	0.181818	0.0909091	0	0	0	0	0	0	0.1	0	0	0	0	0	0	0	0	0	0	0	0	0
GPRHFHMRFK	1312.56	10	20	0	40	50	50	50	50	0	12.5165	-1.38	3.45624	3.546	0	0.2	0	0	0	0	0	0.1	0.2	0	0	0.1	0.1	0.2	0.1	0	0	0	0	0	0	0	0	0	0	0	0	0	0	0	0	0	0	0	0
GPRMPVR	812.001	14.286	57.143	14.286	0	71.429	28.571	28.571	28.571	0	12.5001	-0.928571	1.97589	3.21571	0	0.285714	0	0	0	0	0	0.142857	0	0	0	0	0.142857	0	0.285714	0	0	0	0	0.142857	0	0	0	0	0	0	0	0	0	0	0	0	0	0	0
GPRWRRC	930.098	28.571	42.857	0	14.286	57.143	42.857	42.857	42.857	0	12.1993	-1.98571	2.94523	5.74429	0	0.428571	0	0	0.142857	0	0	0.142857	0	0	0	0	0	0	0.142857	0	0	0.142857	0	0	0	0	0	0	0	0	0	0	0	0	0	0	0	0	0
GPYMKWYARAIR	1511.81	25	33.333	25	25	75	25	25	25	0	10.6544	-0.7	2.97414	1.7925	0.166667	0.166667	0	0	0	0	0	0.0833333	0	0.0833333	0	0.0833333	0.0833333	0	0.0833333	0	0	0.0833333	0.166667	0	0	0.0909091	0	0	0	0	0	0	0	0	0	0	0	0	0
GPYVMRKP	947.163	12.5	50	12.5	12.5	75	25	25	25	0	10.4549	-0.9	1.97494	1.66	0	0.125	0	0	0	0	0	0.125	0	0	0	0.125	0.125	0	0.25	0	0	0	0.125	0.125	0	0	0	0	0	0	0	0	0	0	0	0	0	0	0
GQHRTALRC	1041.2	44.444	44.444	22.222	11.111	44.444	55.556	33.333	33.333	0	10.5274	-0.966667	2.18549	3.74	0.111111	0.222222	0	0	0.111111	0	0.111111	0.111111	0.111111	0	0.111111	0	0	0	0	0	0.111111	0	0	0	0	0	0	0	0	0	0	0	0	0	0	0	0	0	0
GQRWYRCMPHCK	1564.86	25	33.333	0	25	58.333	41.667	33.333	33.333	0	9.54079	-1.40833	3.15388	3.12917	0	0.166667	0	0	0.166667	0	0.0833333	0.0833333	0.0833333	0	0	0.0833333	0.0833333	0	0.0833333	0	0	0.0833333	0.0833333	0	0	0	0	0	0	0	0	0	0	0	0	0	0	0	0
GQYENRCKRL	1266.44	20	30	10	10	40	60	40	30	10	9.44687	-1.88	1.94554	4.738	0	0.2	0.1	0	0.1	0.1	0.1	0.1	0	0	0.1	0.1	0	0	0	0	0	0	0.1	0	0	0	0	0	0	0	0	0	0	0	0	0	0	0	0
GRASHRMAQQRK	1425.63	33.333	33.333	16.667	8.333	33.333	66.667	41.667	41.667	0	12.8074	-1.94167	4.21598	5.21167	0.166667	0.25	0	0	0	0	0.166667	0.0833333	0.0833333	0	0	0.0833333	0.0833333	0	0	0.0833333	0	0	0	0	0	0.0909091	0	0	0	0	0	0	0	0	0	0	0.0909091	0	0
GRAYVMFMR	1130.39	22.222	33.333	22.222	22.222	77.778	22.222	22.222	22.222	0	11.1476	0.211111	1.97509	1.72333	0.111111	0.222222	0	0	0	0	0	0.111111	0	0	0	0	0.222222	0.111111	0	0	0	0	0.111111	0.111111	0	0.125	0	0	0	0	0	0	0	0	0	0	0	0	0
GRCEKHIMNKRK	1499.82	16.667	25	8.333	8.333	33.333	66.667	58.333	50	8.333	11.0601	-1.86667	4.18627	4.5925	0	0.166667	0.0833333	0	0.0833333	0.0833333	0	0.0833333	0.0833333	0.0833333	0	0.25	0.0833333	0	0	0	0	0	0	0	0	0	0	0	0	0	0	0	0	0	0	0	0	0	0
GRFSTIPRRQ	1217.4	30	40	10	10	40	60	30	30	0	12.8011	-1.32	2.97589	4.743	0	0.3	0	0	0	0	0.1	0.1	0	0.1	0	0	0	0.1	0.1	0.1	0.1	0	0	0	0	0	0	0	0	0	0	0	0	0	0	0	0	0	0
GRHKTPPKPP	1114.32	20	60	0	10	50	50	40	40	0	11.8231	-2.3	3.21583	3.231	0	0.1	0	0	0	0	0	0.1	0.1	0	0	0.2	0	0	0.4	0	0.1	0	0	0	0	0	0	0	0	0	0	0	0	0	0	0	0	0	0
GRHNLKN	837.937	14.286	42.857	14.286	14.286	28.571	71.429	42.857	42.857	0	11.6518	-2.17143	2.21599	4.65	0	0.142857	0.285714	0	0	0	0	0.142857	0.142857	0	0.142857	0.142857	0	0	0	0	0	0	0	0	0	0	0	0	0	0	0	0	0	0	0	0	0	0	0
GRHYRKPGRGF	1330.52	27.273	36.364	0	27.273	54.545	45.455	45.455	45.455	0	12.2271	-1.99091	4.21519	4.48273	0	0.272727	0	0	0	0	0	0.272727	0.0909091	0	0	0.0909091	0	0.0909091	0.0909091	0	0	0	0.0909091	0	0	0	0	0	0	0	0	0	0	0	0	0	0	0	0
GRINHYRVKK	1270.5	10	30	20	20	40	60	50	50	0	11.6767	-1.65	4.21503	4.248	0	0.2	0.1	0	0	0	0	0.1	0.1	0.1	0	0.2	0	0	0	0	0	0	0.1	0.1	0	0	0	0	0	0	0	0	0	0	0	0	0	0	0
GRIYHKYMRC	1326.6	20	20	10	30	60	40	40	40	0	10.0258	-1.02	3.18374	3.084	0	0.2	0	0	0.1	0	0	0.1	0.1	0.1	0	0.1	0.1	0	0	0	0	0	0.2	0	0	0	0	0	0	0	0	0	0	0	0	0	0	0	0
GRKHAQNKTKR	1323.52	27.273	36.364	9.091	9.091	18.182	81.818	54.545	54.545	0	12.5461	-2.74545	5.21567	5.74091	0.0909091	0.181818	0.0909091	0	0	0	0.0909091	0.0909091	0.0909091	0	0	0.272727	0	0	0	0	0.0909091	0	0	0	0	0	0	0	0	0	0	0	0.1	0	0	0	0	0	0
GRKHDRLQ	1009.14	12.5	25	12.5	12.5	25	75	62.5	50	12.5	11.4797	-2.4625	2.21678	6.05625	0	0.25	0	0.125	0	0	0.125	0.125	0.125	0	0.125	0.125	0	0	0	0	0	0	0	0	0	0	0	0	0	0	0	0	0	0	0	0	0	0	0
GRKSFYKAA	1027.19	44.444	44.444	22.222	22.222	55.556	44.444	33.333	33.333	0	10.9018	-0.933333	2.97478	2.44667	0.222222	0.111111	0	0	0	0	0	0.111111	0	0	0	0.222222	0	0.111111	0	0.111111	0	0	0.111111	0	0.125	0	0	0	0	0	0	0	0	0	0	0.125	0	0	0
GRLNKLNPWR	1253.47	10	40	20	10	50	50	30	30	0	12.5165	-1.52	2.97573	3.556	0	0.2	0.2	0	0	0	0	0.1	0	0	0.2	0.1	0	0	0.1	0	0	0.1	0	0	0	0	0	0	0	0	0	0	0	0	0	0	0	0	0
GRLTVLRKKYLC	1449.82	25	33.333	33.333	8.333	58.333	41.667	33.333	33.333	0	10.8884	-0.0916667	3.94412	1.88583	0	0.166667	0	0	0.0833333	0	0	0.0833333	0	0	0.25	0.166667	0	0	0	0	0.0833333	0	0.0833333	0.0833333	0	0	0	0	0	0	0	0	0	0	0	0	0	0	0
GRMTLWK	891.099	28.571	28.571	14.286	14.286	57.143	42.857	28.571	28.571	0	11.6518	-0.671429	1.97573	1.78571	0	0.142857	0	0	0	0	0	0.142857	0	0	0.142857	0.142857	0.142857	0	0	0	0.142857	0.142857	0	0	0	0	0	0	0	0	0	0	0	0	0	0	0	0	0
GRNCRWARYERL	1579.8	25	33.333	16.667	16.667	50	50	41.667	33.333	8.333	10.9929	-1.625	2.94569	5.16583	0.0833333	0.333333	0.0833333	0	0.0833333	0.0833333	0	0.0833333	0	0	0.0833333	0	0	0	0	0	0	0.0833333	0.0833333	0	0	0	0	0	0	0	0	0	0	0	0	0	0	0	0
GRNITNVKRRQ	1341.54	18.182	45.455	18.182	0	27.273	72.727	36.364	36.364	0	12.8074	-1.84545	3.97573	5.61818	0	0.272727	0.181818	0	0	0	0.0909091	0.0909091	0	0.0909091	0	0.0909091	0	0	0	0	0.0909091	0	0	0.0909091	0	0	0	0	0	0	0	0	0	0	0	0	0	0	0
GRQGRVRYHLN	1355.53	18.182	36.364	18.182	18.182	45.455	54.545	36.364	36.364	0	12.2042	-1.61818	3.21534	4.62727	0	0.272727	0.0909091	0	0	0	0.0909091	0.181818	0.0909091	0	0.0909091	0	0	0	0	0	0	0	0.0909091	0.0909091	0	0	0	0	0	0	0	0	0	0	0	0	0	0	0
GRQVRFHAFMHK	1513.79	16.667	25	16.667	33.333	50	50	41.667	41.667	0	12.5165	-0.808333	3.45624	2.92917	0.0833333	0.166667	0	0	0	0	0.0833333	0.0833333	0.166667	0	0	0.0833333	0.0833333	0.166667	0	0	0	0	0	0.0833333	0	0	0	0	0	0	0	0	0.0909091	0	0	0	0	0	0
GRRKMQII	1001.26	12.5	12.5	25	0	50	50	37.5	37.5	0	12.5165	-0.7375	2.97573	3.475	0	0.25	0	0	0	0	0.125	0.125	0	0.25	0	0.125	0.125	0	0	0	0	0	0	0	0	0	0	0	0	0	0	0	0	0	0	0	0	0	0
GRRKYFKFYTK	1493.77	18.182	18.182	0	36.364	45.455	54.545	45.455	45.455	0	11.1536	-1.70909	4.97383	3.85818	0	0.181818	0	0	0	0	0	0.0909091	0	0	0	0.272727	0	0.181818	0	0	0.0909091	0	0.181818	0	0	0	0	0	0	0	0	0	0	0	0	0	0	0	0
GRRRKSL	872.041	28.571	28.571	14.286	0	28.571	71.429	57.143	57.143	0	12.8074	-2.11429	3.97573	6.83571	0	0.428571	0	0	0	0	0	0.142857	0	0	0.142857	0.142857	0	0	0	0.142857	0	0	0	0	0	0	0	0	0	0	0	0	0	0	0	0	0	0	0
GRRYKMGIVF	1226.51	20	30	20	20	70	30	30	30	0	11.5305	-0.16	2.97494	1.936	0	0.2	0	0	0	0	0	0.2	0	0.1	0	0.1	0.1	0.1	0	0	0	0	0.1	0.1	0	0	0	0	0	0	0	0	0	0	0	0	0	0	0
GRTSRHFQ	988.074	37.5	37.5	0	25	25	75	37.5	37.5	0	12.5001	-1.85	2.21614	5.26125	0	0.25	0	0	0	0	0.125	0.125	0.125	0	0	0	0	0.125	0	0.125	0.125	0	0	0	0	0	0	0	0	0	0	0	0	0	0	0	0	0	0
GRTTKGSK	833.943	62.5	62.5	0	0	25	75	37.5	37.5	0	11.8231	-1.9125	2.97557	4.085	0	0.125	0	0	0	0	0	0.25	0	0	0	0.25	0	0	0	0.125	0.25	0	0	0	0	0	0	0	0	0	0	0	0	0	0	0	0	0	0
GRVKRIFIER	1273.55	10	20	30	10	50	50	50	40	10	12.2227	-0.53	2.97698	3.932	0	0.3	0	0	0	0.1	0	0.1	0	0.2	0	0.1	0	0.1	0	0	0	0	0	0.1	0	0	0	0	0	0	0	0	0	0	0	0	0	0	0
GRWGRMIPK	1100.35	22.222	33.333	11.111	11.111	66.667	33.333	33.333	33.333	0	12.5165	-1.08889	2.97573	2.65667	0	0.222222	0	0	0	0	0	0.222222	0	0.111111	0	0.111111	0.111111	0	0.111111	0	0	0.111111	0	0	0	0	0	0	0	0	0	0	0	0	0	0	0	0	0
GRWQLTLKHQW	1452.68	18.182	18.182	18.182	27.273	45.455	54.545	27.273	27.273	0	11.6518	-1.26364	2.21599	2.12182	0	0.0909091	0	0	0	0	0.181818	0.0909091	0.0909091	0	0.181818	0.0909091	0	0	0	0	0.0909091	0.181818	0	0	0	0	0	0	0	0	0	0	0	0	0	0	0	0	0
GRWSVTIKK	1074.29	33.333	44.444	22.222	11.111	44.444	55.556	33.333	33.333	0	11.8231	-0.711111	2.97557	2.19556	0	0.111111	0	0	0	0	0	0.111111	0	0.111111	0	0.222222	0	0	0	0.111111	0.111111	0.111111	0	0.111111	0	0	0	0	0	0	0	0	0	0	0	0	0	0	0
GRWTCKSWHRIL	1542.82	33.333	33.333	16.667	25	50	50	33.333	33.333	0	11.4812	-0.75	3.18533	2.44167	0	0.166667	0	0	0.0833333	0	0	0.0833333	0.0833333	0.0833333	0.0833333	0.0833333	0	0	0	0.0833333	0.0833333	0.166667	0	0	0	0	0	0	0	0	0	0	0	0	0	0	0	0	0
GSFHRRDSK	1089.18	33.333	44.444	0	22.222	22.222	77.778	55.556	44.444	11.111	11.4797	-2.08889	2.21678	5.73889	0	0.222222	0	0.111111	0	0	0	0.111111	0.111111	0	0	0.111111	0	0.111111	0	0.222222	0	0	0	0	0	0	0	0	0	0	0	0	0	0	0	0	0	0	0
GSMFHKLKK	1075.34	22.222	22.222	11.111	22.222	44.444	55.556	44.444	44.444	0	11.1031	-0.844444	3.21567	1.50222	0	0	0	0	0	0	0	0.111111	0.111111	0	0.111111	0.333333	0.111111	0.111111	0	0.111111	0	0	0	0	0	0	0	0	0	0	0	0	0	0	0	0	0	0	0
GSQCRGRY	926.018	50	50	0	12.5	50	50	25	25	0	9.49998	-1.6125	1.94444	4.47	0	0.25	0	0	0.125	0	0.125	0.25	0	0	0	0	0	0	0	0.125	0	0	0.125	0	0	0	0	0	0	0	0	0	0	0	0	0	0	0	0
GSRRHNLCK	1070.24	33.333	44.444	11.111	11.111	33.333	66.667	44.444	44.444	0	11.4812	-1.61111	3.18533	4.77222	0	0.222222	0.111111	0	0.111111	0	0	0.111111	0.111111	0	0.111111	0.111111	0	0	0	0.111111	0	0	0	0	0	0	0	0	0	0	0	0	0	0	0	0	0	0	0
GSTKRMRG	892.044	50	50	0	0	37.5	62.5	37.5	37.5	0	12.5165	-1.6625	2.97573	4.64125	0	0.25	0	0	0	0	0	0.25	0	0	0	0.125	0.125	0	0	0.125	0.125	0	0	0	0	0	0	0	0	0	0	0	0	0	0	0	0	0	0
GTHWRRKY	1103.25	25	25	0	37.5	37.5	62.5	50	50	0	11.5305	-2.425	3.21519	4.93625	0	0.25	0	0	0	0	0	0.125	0.125	0	0	0.125	0	0	0	0	0.125	0.125	0.125	0	0	0	0	0	0	0	0	0	0	0	0	0	0	0	0
GTKLTWWTWRPK	1559.83	33.333	41.667	8.333	25	50	50	25	25	0	11.8231	-1.275	2.97557	1.74	0	0.0833333	0	0	0	0	0	0.0833333	0	0	0.0833333	0.166667	0	0	0.0833333	0	0.25	0.25	0	0	0	0	0	0	0	0	0	0	0	0	0	0	0	0	0
GTKMWHAYWFRS	1569.8	33.333	33.333	8.333	41.667	58.333	41.667	25	25	0	10.4551	-0.841667	2.21519	1.54167	0.0833333	0.0833333	0	0	0	0	0	0.0833333	0.0833333	0	0	0.0833333	0.0833333	0.0833333	0	0.0833333	0.0833333	0.166667	0.0833333	0	0	0	0	0	0	0	0	0	0.0909091	0	0	0	0	0	0
GTLGHFEKHHR	1318.46	27.273	27.273	9.091	36.364	36.364	63.636	54.545	45.455	9.091	9.70095	-1.49091	1.69775	3.09545	0	0.0909091	0	0	0	0.0909091	0	0.181818	0.272727	0	0.0909091	0.0909091	0	0.0909091	0	0	0.0909091	0	0	0	0	0	0	0	0	0	0	0	0	0	0	0	0	0	0
GTLQHRSPK	1023.16	33.333	44.444	11.111	11.111	33.333	66.667	33.333	33.333	0	11.6518	-1.64444	2.21599	3.42	0	0.111111	0	0	0	0	0.111111	0.111111	0.111111	0	0.111111	0.111111	0	0	0.111111	0.111111	0.111111	0	0	0	0	0	0	0	0	0	0	0	0	0	0	0	0	0	0
GVCKCYRHIRS	1321.58	36.364	45.455	18.182	18.182	54.545	45.455	36.364	36.364	0	9.54079	-0.445455	3.15388	2.83	0	0.181818	0	0	0.181818	0	0	0.0909091	0.0909091	0.0909091	0	0.0909091	0	0	0	0.0909091	0	0	0.0909091	0.0909091	0	0	0	0	0	0	0	0	0	0	0	0	0	0	0
GVCYCWRYFR	1352.59	30	40	10	40	80	20	20	20	0	8.77693	-0.09	1.91299	1.727	0	0.2	0	0	0.2	0	0	0.1	0	0	0	0	0	0.1	0	0	0	0.1	0.2	0.1	0	0	0	0	0	0	0	0	0	0	0	0	0	0	0
GVFRWRVWRVR	1516.82	9.091	36.364	27.273	27.273	63.636	36.364	36.364	36.364	0	12.9771	-0.436364	3.97588	3.54364	0	0.363636	0	0	0	0	0	0.0909091	0	0	0	0	0	0.0909091	0	0	0	0.181818	0	0.272727	0	0	0	0	0	0	0	0	0	0	0	0	0	0	0
GVRFITRRQFM	1410.7	18.182	27.273	18.182	18.182	54.545	45.455	27.273	27.273	0	12.8011	-0.172727	2.97589	3.15091	0	0.272727	0	0	0	0	0.0909091	0.0909091	0	0.0909091	0	0	0.0909091	0.181818	0	0	0.0909091	0	0	0.0909091	0	0	0	0	0	0	0	0	0	0	0	0	0	0	0
GVRVVMRHH	1090.31	11.111	44.444	33.333	22.222	55.556	44.444	44.444	44.444	0	12.5001	-0.144444	2.45639	2.63889	0	0.222222	0	0	0	0	0	0.111111	0.222222	0	0	0	0.111111	0	0	0	0	0	0	0.333333	0	0	0	0	0	0	0	0	0	0	0	0	0	0	0
GWAHGRR	838.927	42.857	42.857	14.286	28.571	57.143	42.857	42.857	42.857	0	12.5001	-1.72857	2.21614	4.06857	0.142857	0.285714	0	0	0	0	0	0.285714	0.142857	0	0	0	0	0	0	0	0	0.142857	0	0	0	0	0	0	0	0	0	0	0	0	0	0	0	0	0
GWCCTIRWRKR	1464.77	36.364	36.364	9.091	18.182	54.545	45.455	36.364	36.364	0	11.3812	-0.981818	3.91442	3.61818	0	0.272727	0	0	0.181818	0	0	0.0909091	0	0.0909091	0	0.0909091	0	0	0	0	0.0909091	0.181818	0	0	0	0	0	0	0	0	0	0	0	0	0	0	0	0	0
GWEYRIPRRTF	1480.69	18.182	27.273	9.091	27.273	54.545	45.455	36.364	27.273	9.091	11.0536	-1.32727	1.97635	3.91909	0	0.272727	0	0	0	0.0909091	0	0.0909091	0	0.0909091	0	0	0	0.0909091	0.0909091	0	0.0909091	0.0909091	0.0909091	0	0	0	0	0	0	0	0	0	0	0	0	0	0	0	0
GWKDFKWRIH	1372.59	10	20	10	40	50	50	50	40	10	10.789	-1.39	2.21662	2.59	0	0.1	0	0.1	0	0	0	0.1	0.1	0.1	0	0.2	0	0.1	0	0	0	0.2	0	0	0	0	0	0	0	0	0	0	0	0	0	0	0	0	0
GWKHMLH	908.089	14.286	14.286	14.286	42.857	57.143	42.857	42.857	42.857	0	9.70397	-0.842857	1.45624	0.618571	0	0	0	0	0	0	0	0.142857	0.285714	0	0.142857	0.142857	0.142857	0	0	0	0	0.142857	0	0	0	0	0	0	0	0	0	0	0	0	0	0	0	0	0
GWKWHPTFKKF	1461.73	18.182	27.273	0	45.455	54.545	45.455	36.364	36.364	0	11.1031	-1.25455	3.21567	1.12	0	0	0	0	0	0	0	0.0909091	0.0909091	0	0	0.272727	0	0.181818	0.0909091	0	0.0909091	0.181818	0	0	0	0	0	0	0	0	0	0	0	0	0	0	0	0	0
GWPHRTWKPVR	1419.65	18.182	45.455	9.091	27.273	54.545	45.455	36.364	36.364	0	12.5165	-1.63636	3.21598	2.99818	0	0.181818	0	0	0	0	0	0.0909091	0.0909091	0	0	0.0909091	0	0	0.181818	0	0.0909091	0.181818	0	0.0909091	0	0	0	0	0	0	0	0	0	0	0	0	0	0	0
GWPKAVRPRYHW	1552.8	16.667	41.667	16.667	33.333	66.667	33.333	33.333	33.333	0	11.5305	-1.4	3.21519	2.395	0.0833333	0.166667	0	0	0	0	0	0.0833333	0.0833333	0	0	0.0833333	0	0	0.166667	0	0	0.166667	0.0833333	0.0833333	0	0	0	0	0	0	0	0	0	0	0	0.0909091	0	0	0
GWRLKGKM	975.22	25	25	12.5	12.5	62.5	37.5	37.5	37.5	0	11.8231	-1.0375	2.97557	1.8175	0	0.125	0	0	0	0	0	0.25	0	0	0.125	0.25	0.125	0	0	0	0	0.125	0	0	0	0	0	0	0	0	0	0	0	0	0	0	0	0	0
GWRRKLMA	1017.26	25	25	25	12.5	62.5	37.5	37.5	37.5	0	12.5165	-0.8375	2.97573	2.88	0.125	0.25	0	0	0	0	0	0.125	0	0	0.125	0.125	0.125	0	0	0	0	0.125	0	0	0	0	0	0	0	0	0	0	0	0	0	0	0.142857	0	0
GWTHREKLLSRH	1519.73	25	25	16.667	25	33.333	66.667	50	41.667	8.333	11.4797	-1.5	2.45749	3.69833	0	0.166667	0	0	0	0.0833333	0	0.0833333	0.166667	0	0.166667	0.0833333	0	0	0	0.0833333	0.0833333	0.0833333	0	0	0	0	0	0	0	0	0	0	0	0	0	0	0	0	0
GWVNIAHKHKRW	1531.79	16.667	33.333	25	33.333	50	50	41.667	41.667	0	11.8231	-1.15833	3.45608	2.13417	0.0833333	0.0833333	0.0833333	0	0	0	0	0.0833333	0.166667	0.0833333	0	0.166667	0	0	0	0	0	0.166667	0	0.0833333	0	0	0	0	0	0	0	0	0	0.0909091	0	0	0	0	0
GWVREIKRHPV	1376.63	9.091	36.364	27.273	18.182	54.545	45.455	45.455	36.364	9.091	11.4797	-0.872727	2.21724	2.78091	0	0.181818	0	0	0	0.0909091	0	0.0909091	0.0909091	0.0909091	0	0.0909091	0	0	0.0909091	0	0	0.0909091	0	0.181818	0	0	0	0	0	0	0	0	0	0	0	0	0	0	0
GWWHKYFWIFMR	1757.09	8.333	8.333	8.333	58.333	75	25	25	25	0	10.4551	-0.333333	2.21519	0.3425	0	0.0833333	0	0	0	0	0	0.0833333	0.0833333	0.0833333	0	0.0833333	0.0833333	0.166667	0	0	0	0.25	0.0833333	0	0	0	0	0	0	0	0	0	0	0	0	0	0	0	0
GWWLRGAR	1001.16	37.5	37.5	25	25	75	25	25	25	0	12.5001	-0.75	1.97589	2.07125	0.125	0.25	0	0	0	0	0	0.25	0	0	0.125	0	0	0	0	0	0	0.25	0	0	0	0	0	0	0	0	0	0.142857	0	0	0	0	0	0	0
GWWSRRMFIW	1424.69	20	20	10	40	70	30	20	20	0	12.5001	-0.37	1.97589	1.506	0	0.2	0	0	0	0	0	0.1	0	0.1	0	0	0.1	0.1	0	0.1	0	0.3	0	0	0	0	0	0	0	0	0	0	0	0	0	0	0	0	0
GYFQKQFIR	1186.38	11.111	11.111	11.111	33.333	55.556	44.444	22.222	22.222	0	10.4549	-0.777778	1.97494	2.20778	0	0.111111	0	0	0	0	0.222222	0.111111	0	0.111111	0	0.111111	0	0.222222	0	0	0	0	0.111111	0	0	0	0	0	0	0	0	0	0	0	0	0	0	0	0
GYGRKHHLCLHR	1476.73	25	25	16.667	33.333	50	50	50	50	0	10.4571	-1.20833	3.66504	3.0425	0	0.166667	0	0	0.0833333	0	0	0.166667	0.25	0	0.166667	0.0833333	0	0	0	0	0	0	0.0833333	0	0	0	0	0	0	0	0	0	0	0	0	0	0	0	0
GYKHYWTRPN	1321.46	20	40	0	40	50	50	30	30	0	10.0088	-2.13	2.2144	3.135	0	0.1	0.1	0	0	0	0	0.1	0.1	0	0	0.1	0	0	0.1	0	0.1	0.1	0.2	0	0	0	0	0	0	0	0	0	0	0	0	0	0	0	0
GYKLYCYRR	1221.44	22.222	22.222	11.111	33.333	66.667	33.333	33.333	33.333	0	9.80538	-1.21111	2.9427	3.18556	0	0.222222	0	0	0.111111	0	0	0.111111	0	0	0.111111	0.111111	0	0	0	0	0	0	0.333333	0	0	0	0	0	0	0	0	0	0	0	0	0	0	0	0
GYKSAHRKH	1083.22	33.333	33.333	11.111	33.333	33.333	66.667	55.556	55.556	0	10.9019	-2.15556	3.45529	4.01444	0.111111	0.111111	0	0	0	0	0	0.111111	0.222222	0	0	0.222222	0	0	0	0.111111	0	0	0.111111	0	0	0	0	0	0	0	0	0	0	0	0	0	0	0	0
GYMRHLRIFKHE	1586.88	8.333	8.333	16.667	33.333	50	50	50	41.667	8.333	10.4467	-0.958333	2.4567	2.9625	0	0.166667	0	0	0	0.0833333	0	0.0833333	0.166667	0.0833333	0.0833333	0.0833333	0.0833333	0.0833333	0	0	0	0	0.0833333	0	0	0	0	0	0	0	0	0	0	0	0	0	0	0	0
GYPFKKSFRP	1226.44	20	40	0	30	60	40	30	30	0	10.9018	-1.24	2.97478	2.266	0	0.1	0	0	0	0	0	0.1	0	0	0	0.2	0	0.2	0.2	0.1	0	0	0.1	0	0	0	0	0	0	0	0	0	0	0	0	0	0	0	0
GYQTQLKHRI	1243.43	20	20	20	20	40	60	30	30	0	10.4551	-1.27	2.21519	2.814	0	0.1	0	0	0	0	0.2	0.1	0.1	0.1	0.1	0.1	0	0	0	0	0.1	0	0.1	0	0	0	0	0	0	0	0	0	0	0	0	0	0	0	0
GYRAWHHN	1040.11	25	37.5	12.5	50	50	50	37.5	37.5	0	9.35354	-1.9	1.4556	3.2425	0.125	0.125	0.125	0	0	0	0	0.125	0.25	0	0	0	0	0	0	0	0	0.125	0.125	0	0	0.142857	0	0	0	0	0	0	0	0	0	0	0	0	0
GYRIYRKVYHNC	1571.82	16.667	33.333	16.667	33.333	58.333	41.667	33.333	33.333	0	9.80563	-1.05833	3.18295	2.99417	0	0.166667	0.0833333	0	0.0833333	0	0	0.0833333	0.0833333	0.0833333	0	0.0833333	0	0	0	0	0	0	0.25	0.0833333	0	0	0	0	0	0	0	0	0	0	0	0	0	0	0
GYRQYRF	989.101	14.286	14.286	0	42.857	57.143	42.857	28.571	28.571	0	10.1184	-1.81429	1.9743	4.53429	0	0.285714	0	0	0	0	0.142857	0.142857	0	0	0	0	0	0.142857	0	0	0	0	0.285714	0	0	0	0	0	0	0	0	0	0	0	0	0	0	0	0
GYRVQWKTTKQ	1394.6	27.273	36.364	9.091	18.182	36.364	63.636	27.273	27.273	0	10.9018	-1.73636	2.97478	3.18818	0	0.0909091	0	0	0	0	0.181818	0.0909091	0	0	0	0.181818	0	0	0	0	0.181818	0.0909091	0.0909091	0.0909091	0	0	0	0	0	0	0	0	0	0	0	0	0	0	0
GYTPRCRHMMRL	1520.85	25	33.333	8.333	16.667	58.333	41.667	33.333	33.333	0	11.0599	-0.883333	3.18469	3.3575	0	0.25	0	0	0.0833333	0	0	0.0833333	0.0833333	0	0.0833333	0	0.166667	0	0.0833333	0	0.0833333	0	0.0833333	0	0	0	0	0	0	0	0	0	0	0	0	0	0	0	0
GYVKYKW	943.113	14.286	28.571	14.286	42.857	71.429	28.571	28.571	28.571	0	9.93014	-1.07143	1.97399	0.581429	0	0	0	0	0	0	0	0.142857	0	0	0	0.285714	0	0	0	0	0	0.142857	0.285714	0.142857	0	0	0	0	0	0	0	0	0	0	0	0	0	0	0
GYVTMFNRHLWR	1579.84	16.667	33.333	16.667	33.333	58.333	41.667	25	25	0	11.1477	-0.525	2.21535	2.19083	0	0.166667	0.0833333	0	0	0	0	0.0833333	0.0833333	0	0.0833333	0	0.0833333	0.0833333	0	0	0.0833333	0.0833333	0.0833333	0.0833333	0	0	0	0	0	0	0	0	0	0	0	0	0	0	0
GYWWYRYHN	1344.45	11.111	22.222	0	66.667	66.667	33.333	22.222	22.222	0	9.06929	-1.92222	1.21376	2.33778	0	0.111111	0.111111	0	0	0	0	0.111111	0.111111	0	0	0	0	0	0	0	0	0.222222	0.333333	0	0	0	0	0	0	0	0	0	0	0	0	0	0	0	0
HACRCMRS	963.159	50	50	12.5	12.5	50	50	37.5	37.5	0	8.83789	-0.5375	2.15483	3.8975	0.125	0.25	0	0	0.25	0	0	0	0.125	0	0	0	0.125	0	0	0.125	0	0	0	0	0	0	0	0	0	0	0	0	0.142857	0	0	0	0	0	0
HAGFTKGPRWGK	1341.54	41.667	50	8.333	25	58.333	41.667	33.333	33.333	0	11.8231	-1.275	3.21583	1.9425	0.0833333	0.0833333	0	0	0	0	0	0.25	0.0833333	0	0	0.166667	0	0.0833333	0.0833333	0	0.0833333	0.0833333	0	0	0	0	0	0	0	0	0	0	0.0909091	0	0	0	0	0	0
HAGRYWRA	1016.13	37.5	37.5	25	37.5	62.5	37.5	37.5	37.5	0	11.1477	-1.4	2.21535	3.46875	0.25	0.25	0	0	0	0	0	0.125	0.125	0	0	0	0	0	0	0	0	0.125	0.125	0	0	0.142857	0	0	0	0	0	0	0.142857	0	0	0	0	0	0
HAHFRMRKSFMW	1633.96	16.667	16.667	8.333	41.667	50	50	41.667	41.667	0	12.5165	-0.816667	3.45624	2.77583	0.0833333	0.166667	0	0	0	0	0	0	0.166667	0	0	0.0833333	0.166667	0.166667	0	0.0833333	0	0.0833333	0	0	0	0	0	0	0	0	0	0	0.0909091	0	0	0	0	0	0
HAHFVRRE	1051.18	12.5	25	25	37.5	37.5	62.5	62.5	50	12.5	10.4013	-1.2625	1.45765	4.6425	0.125	0.25	0	0	0	0.125	0	0	0.25	0	0	0	0	0.125	0	0	0	0	0	0.125	0	0	0	0	0	0	0	0	0.142857	0	0	0	0	0	0
HAIAIRYFR	1146.36	22.222	22.222	44.444	33.333	66.667	33.333	33.333	33.333	0	11.1477	0.211111	2.21535	2.02222	0.222222	0.222222	0	0	0	0	0	0	0.111111	0.222222	0	0	0	0.111111	0	0	0	0	0.111111	0	0	0	0	0	0	0	0	0	0.125	0.125	0	0	0	0	0
HAISKMRR	998.214	25	25	25	12.5	37.5	62.5	50	50	0	12.5165	-1.0875	3.21598	4.29625	0.125	0.25	0	0	0	0	0	0	0.125	0.125	0	0.125	0.125	0	0	0.125	0	0	0	0	0	0	0	0	0	0	0	0	0.142857	0	0	0	0	0	0
HAKSFQNHRRH	1417.56	18.182	27.273	9.091	36.364	18.182	81.818	54.545	54.545	0	12.5165	-2.33636	3.69649	5.46909	0.0909091	0.181818	0.0909091	0	0	0	0.0909091	0	0.272727	0	0	0.0909091	0	0.0909091	0	0.0909091	0	0	0	0	0	0	0	0	0	0	0	0	0.1	0	0	0	0	0	0
HALPKRS	807.951	28.571	42.857	28.571	14.286	42.857	57.143	42.857	42.857	0	11.6518	-1.2	2.21599	3.11429	0.142857	0.142857	0	0	0	0	0	0	0.142857	0	0.142857	0.142857	0	0	0.142857	0.142857	0	0	0	0	0	0	0	0	0	0	0	0	0.166667	0	0	0	0	0	0
HALWLRKDQK	1294.52	10	20	30	20	40	60	50	40	10	10.789	-1.4	2.21662	3.096	0.1	0.1	0	0.1	0	0	0.1	0	0.1	0	0.2	0.2	0	0	0	0	0	0.1	0	0	0	0	0	0	0	0	0	0	0.111111	0	0	0	0	0	0
HAMFFRNYQRW	1555.78	9.091	18.182	9.091	45.455	54.545	45.455	27.273	27.273	0	11.1477	-1.1	2.21535	3.12455	0.0909091	0.181818	0.0909091	0	0	0	0.0909091	0	0.0909091	0	0	0	0.0909091	0.181818	0	0	0	0.0909091	0.0909091	0	0	0	0	0	0	0	0	0	0.1	0	0	0	0	0	0
HAMLMMRNNFMR	1551.92	8.333	25	16.667	16.667	58.333	41.667	25	25	0	12.5001	-0.266667	2.21614	2.38917	0.0833333	0.166667	0.166667	0	0	0	0	0	0.0833333	0	0.0833333	0	0.333333	0.0833333	0	0	0	0	0	0	0	0	0	0	0	0	0	0	0.0909091	0	0	0	0	0	0
HAMNFKRQHG	1225.39	20	30	10	30	40	60	40	40	0	11.6518	-1.57	2.45624	3.389	0.1	0.1	0.1	0	0	0	0.1	0.1	0.2	0	0	0.1	0.1	0.1	0	0	0	0	0	0	0	0	0	0	0	0	0	0	0.111111	0	0	0	0	0	0
HANFPIWRIYR	1472.72	9.091	27.273	27.273	36.364	63.636	36.364	27.273	27.273	0	11.1477	-0.536364	2.21535	2.21091	0.0909091	0.181818	0.0909091	0	0	0	0	0	0.0909091	0.181818	0	0	0	0.0909091	0.0909091	0	0	0.0909091	0.0909091	0	0	0	0	0	0	0	0	0	0.1	0	0	0	0	0	0
HANHWRYEWWRQ	1768.92	8.333	16.667	8.333	50	41.667	58.333	41.667	33.333	8.333	9.35234	-2.34167	1.45686	4.12417	0.0833333	0.166667	0.0833333	0	0	0.0833333	0.0833333	0	0.166667	0	0	0	0	0	0	0	0	0.25	0.0833333	0	0	0	0	0	0	0	0	0	0.0909091	0	0	0	0	0	0
HANRLIRQHAK	1343.56	18.182	27.273	36.364	18.182	36.364	63.636	45.455	45.455	0	12.5165	-1.30909	3.45624	3.94818	0.181818	0.181818	0.0909091	0	0	0	0.0909091	0	0.181818	0.0909091	0.0909091	0.0909091	0	0	0	0	0	0	0	0	0	0	0	0	0	0	0	0	0.2	0	0	0	0	0	0
HARIFYQ	934.065	14.286	14.286	28.571	42.857	57.143	42.857	28.571	28.571	0	9.35116	-0.485714	1.21535	2.22143	0.142857	0.142857	0	0	0	0	0.142857	0	0.142857	0.142857	0	0	0	0.142857	0	0	0	0	0.142857	0	0	0	0	0	0	0	0	0	0.166667	0	0	0	0	0	0
HARQHTQTHKH	1380.49	27.273	27.273	9.091	36.364	9.091	90.909	54.545	54.545	0	11.6518	-2.52727	2.93675	4.86545	0.0909091	0.0909091	0	0	0	0	0.181818	0	0.363636	0	0	0.0909091	0	0	0	0	0.181818	0	0	0	0	0	0	0	0	0	0	0	0.1	0	0	0	0	0	0
HARRNGWFHVHL	1529.73	16.667	33.333	25	41.667	50	50	41.667	41.667	0	12.5001	-0.9	2.69665	2.78667	0.0833333	0.166667	0.0833333	0	0	0	0	0.0833333	0.25	0	0.0833333	0	0	0.0833333	0	0	0	0.0833333	0	0.0833333	0	0	0	0	0	0	0	0	0.0909091	0	0	0	0	0	0
HARRTHWNP	1174.29	22.222	44.444	11.111	33.333	33.333	66.667	44.444	44.444	0	12.5001	-2.25556	2.45639	4.91444	0.111111	0.222222	0.111111	0	0	0	0	0	0.222222	0	0	0	0	0	0.111111	0	0.111111	0.111111	0	0	0	0	0	0	0	0	0	0	0.125	0	0	0	0	0	0
HARTAPHAR	1016.13	44.444	55.556	33.333	22.222	44.444	55.556	44.444	44.444	0	12.5001	-1.36667	2.45639	4.03333	0.333333	0.222222	0	0	0	0	0	0	0.222222	0	0	0	0	0	0.111111	0	0.111111	0	0	0	0	0	0	0	0	0	0	0	0.25	0	0	0	0	0	0
HAWQRHVRM	1220.42	11.111	22.222	22.222	33.333	44.444	55.556	44.444	44.444	0	12.5001	-1.32222	2.45639	3.79667	0.111111	0.222222	0	0	0	0	0.111111	0	0.222222	0	0	0	0.111111	0	0	0	0	0.111111	0	0.111111	0	0	0	0	0	0	0	0	0.125	0	0	0	0	0	0
HAWVFLR	928.104	14.286	28.571	42.857	42.857	71.429	28.571	28.571	28.571	0	10.5518	0.571429	1.21614	0.5	0.142857	0.142857	0	0	0	0	0	0	0.142857	0	0.142857	0	0	0.142857	0	0	0	0.142857	0	0.142857	0	0	0	0	0	0	0	0	0.166667	0	0	0	0	0	0
HAWWRRKS	1126.29	25	25	12.5	37.5	37.5	62.5	50	50	0	12.5165	-2.1125	3.21598	4.6225	0.125	0.25	0	0	0	0	0	0	0.125	0	0	0.125	0	0	0	0.125	0	0.25	0	0	0	0	0	0	0	0	0	0	0.142857	0	0	0	0	0	0
HAYHCIR	899.038	28.571	28.571	28.571	42.857	57.143	42.857	42.857	42.857	0	8.54213	-0.485714	1.42495	2.33857	0.142857	0.142857	0	0	0.142857	0	0	0	0.285714	0.142857	0	0	0	0	0	0	0	0	0.142857	0	0	0	0	0	0	0	0	0	0.166667	0	0	0	0	0	0
HAYIPRRSYY	1325.49	20	30	20	40	60	40	30	30	0	9.83215	-1.22	2.21376	3.159	0.1	0.2	0	0	0	0	0	0	0.1	0.1	0	0	0	0	0.1	0.1	0	0	0.3	0	0	0	0	0	0	0	0	0	0.111111	0	0	0	0	0	0
HCEGPRPYR	1114.25	22.222	44.444	0	22.222	55.556	44.444	44.444	33.333	11.111	8.53472	-2.01111	1.18595	4.35889	0	0.222222	0	0	0.111111	0.111111	0	0.111111	0.111111	0	0	0	0	0	0.222222	0	0	0	0.111111	0	0	0	0	0	0	0	0	0	0	0	0	0	0	0	0
HCIKYEKSR	1163.36	22.222	22.222	11.111	22.222	33.333	66.667	55.556	44.444	11.111	9.4062	-1.56667	2.18564	3.87	0	0.111111	0	0	0.111111	0.111111	0	0	0.111111	0.111111	0	0.222222	0	0	0	0.111111	0	0	0.111111	0	0	0	0	0	0	0	0	0	0	0	0	0	0	0	0
HCIRTIQKT	1099.32	33.333	33.333	22.222	11.111	33.333	66.667	33.333	33.333	0	9.83431	-0.555556	2.18533	2.74333	0	0.111111	0	0	0.111111	0	0.111111	0	0.111111	0.222222	0	0.111111	0	0	0	0	0.222222	0	0	0	0	0	0	0	0	0	0	0	0	0	0	0	0	0	0
HCKARIH	864.036	28.571	28.571	28.571	28.571	42.857	57.143	57.143	57.143	0	9.83541	-0.857143	2.42559	3.11143	0.142857	0.142857	0	0	0.142857	0	0	0	0.285714	0.142857	0	0.142857	0	0	0	0	0	0	0	0	0	0	0	0	0	0	0	0	0	0	0	0.166667	0	0	0
HCKKPRN	882.051	14.286	42.857	0	14.286	28.571	71.429	57.143	57.143	0	10.7933	-2.58571	3.18517	5.14857	0	0.142857	0.142857	0	0.142857	0	0	0	0.142857	0	0	0.285714	0	0	0.142857	0	0	0	0	0	0	0	0	0	0	0	0	0	0	0	0	0	0	0	0
HCLKRVLWHGNH	1499.76	16.667	33.333	25	33.333	50	50	41.667	41.667	0	9.8365	-0.708333	2.66584	1.88833	0	0.0833333	0.0833333	0	0.0833333	0	0	0.0833333	0.25	0	0.166667	0.0833333	0	0	0	0	0	0.0833333	0	0.0833333	0	0	0	0	0	0	0	0	0	0	0	0	0	0	0
HCPKKKCAKFHG	1383.7	33.333	41.667	8.333	25	50	50	50	50	0	10.349	-1.2	4.39446	1.93583	0.0833333	0	0	0	0.166667	0	0	0.0833333	0.166667	0	0	0.333333	0	0.0833333	0.0833333	0	0	0	0	0	0	0	0	0	0.0909091	0	0	0	0	0	0	0	0	0	0
HCRARFSYQYY	1493.66	27.273	27.273	9.091	45.455	54.545	45.455	27.273	27.273	0	9.22358	-1.20909	2.18311	3.43545	0.0909091	0.181818	0	0	0.0909091	0	0.0909091	0	0.0909091	0	0	0	0	0.0909091	0	0.0909091	0	0	0.272727	0	0	0.1	0	0	0	0	0	0	0	0	0	0	0	0	0
HCRFKRVQVT	1273.52	20	40	20	20	40	60	40	40	0	11.4812	-0.66	3.18533	3.582	0	0.2	0	0	0.1	0	0.1	0	0.1	0	0	0.1	0	0.1	0	0	0.1	0	0	0.2	0	0	0	0	0	0	0	0	0	0	0	0	0	0	0
HCRKIRMFG	1147.42	22.222	22.222	11.111	22.222	55.556	44.444	44.444	44.444	0	11.4812	-0.533333	3.18533	3.06444	0	0.222222	0	0	0.111111	0	0	0.111111	0.111111	0.111111	0	0.111111	0.111111	0.111111	0	0	0	0	0	0	0	0	0	0	0	0	0	0	0	0	0	0	0	0	0
HCRKRVHTPHGF	1474.71	25	41.667	8.333	33.333	41.667	58.333	50	50	0	11.4812	-1.30833	3.66584	3.55833	0	0.166667	0	0	0.0833333	0	0	0.0833333	0.25	0	0	0.0833333	0	0.0833333	0.0833333	0	0.0833333	0	0	0.0833333	0	0	0	0	0	0	0	0	0	0	0	0	0	0	0
HCRPWARIRG	1251.48	30	40	20	20	60	40	40	40	0	12.1993	-1.08	3.18548	3.814	0.1	0.3	0	0	0.1	0	0	0.1	0.1	0.1	0	0	0	0	0.1	0	0	0.1	0	0	0	0	0	0	0	0	0	0	0	0	0	0	0	0	0
HCRQACRRKKGD	1457.69	33.333	41.667	8.333	8.333	33.333	66.667	58.333	50	8.333	10.7678	-2.09167	4.15531	5.78917	0.0833333	0.25	0	0.0833333	0.166667	0	0.0833333	0.0833333	0.0833333	0	0	0.166667	0	0	0	0	0	0	0	0	0	0	0	0	0	0	0.0909091	0	0	0	0	0	0	0	0
HCRRKPNVR	1165.38	11.111	44.444	11.111	11.111	33.333	66.667	55.556	55.556	0	12.2227	-2.11111	4.18533	6.25444	0	0.333333	0.111111	0	0.111111	0	0	0	0.111111	0	0	0.111111	0	0	0.111111	0	0	0	0	0.111111	0	0	0	0	0	0	0	0	0	0	0	0	0	0	0
HCRTEPR	898.007	28.571	42.857	0	14.286	28.571	71.429	57.143	42.857	14.286	8.55739	-2.21429	1.18675	6.08571	0	0.285714	0	0	0.142857	0.142857	0	0	0.142857	0	0	0	0	0	0.142857	0	0.142857	0	0	0	0	0	0	0	0	0	0	0	0	0	0	0	0	0	0
HCVPYRKL	1015.24	12.5	37.5	25	25	62.5	37.5	37.5	37.5	0	9.44911	-0.5	2.18454	1.87875	0	0.125	0	0	0.125	0	0	0	0.125	0	0.125	0.125	0	0	0.125	0	0	0	0.125	0.125	0	0	0	0	0	0	0	0	0	0	0	0	0	0	0
HCVRHFYYRM	1411.67	10	20	10	50	60	40	40	40	0	9.32746	-0.66	2.42415	2.879	0	0.2	0	0	0.1	0	0	0	0.2	0	0	0	0.1	0.1	0	0	0	0	0.2	0.1	0	0	0	0	0	0	0	0	0	0	0	0	0	0	0
HCWGAHWHHR	1326.46	30	30	10	60	50	50	50	50	0	8.57876	-1.52	1.90625	2.487	0.1	0.1	0	0	0.1	0	0	0.1	0.4	0	0	0	0	0	0	0	0	0.2	0	0	0	0	0	0	0	0	0	0.111111	0	0	0	0	0	0	0
HCYQIRK	947.123	14.286	14.286	14.286	28.571	42.857	57.143	42.857	42.857	0	9.44911	-1.34286	2.18454	3.51571	0	0.142857	0	0	0.142857	0	0.142857	0	0.142857	0.142857	0	0.142857	0	0	0	0	0	0	0.142857	0	0	0	0	0	0	0	0	0	0	0	0	0	0	0	0
HDGQRWK	926.002	14.286	28.571	0	28.571	28.571	71.429	57.143	42.857	14.286	9.69701	-2.84286	1.21678	5.16	0	0.142857	0	0.142857	0	0	0.142857	0.142857	0.142857	0	0	0.142857	0	0	0	0	0	0.142857	0	0	0	0	0	0	0	0	0	0	0	0	0	0	0	0	0
HDRKMGH	879.992	14.286	28.571	0	28.571	28.571	71.429	71.429	57.143	14.286	9.69899	-2.4	1.45703	5.03143	0	0.142857	0	0.142857	0	0	0	0.142857	0.285714	0	0	0.142857	0.142857	0	0	0	0	0	0	0	0	0	0	0	0	0	0	0	0	0	0	0	0	0	0
HEFWHERYF	1350.46	0	0	0	66.667	44.444	55.556	55.556	33.333	22.222	6.50086	-1.61111	-0.541881	3.30111	0	0.111111	0	0	0	0.222222	0	0	0.222222	0	0	0	0	0.222222	0	0	0	0.111111	0.111111	0	0	0	0	0	0	0	0	0	0	0	0	0	0	0	0
HEGFRHSDRY	1303.36	20	30	0	40	30	70	60	40	20	7.70685	-2.21	0.457652	5.431	0	0.2	0	0.1	0	0.1	0	0.1	0.2	0	0	0	0	0.1	0	0.1	0	0	0.1	0	0	0	0	0	0	0	0	0	0	0	0	0	0	0	0
HEHMGKG	794.883	28.571	28.571	0	28.571	42.857	57.143	57.143	42.857	14.286	7.71316	-1.81429	0.4575	2.49286	0	0	0	0	0	0.142857	0	0.285714	0.285714	0	0	0.142857	0.142857	0	0	0	0	0	0	0	0	0	0	0	0	0	0	0	0	0	0	0	0	0	0
HEISKLR	882.03	14.286	14.286	28.571	14.286	28.571	71.429	57.143	42.857	14.286	9.69704	-1.08571	1.21724	3.64286	0	0.142857	0	0	0	0.142857	0	0	0.142857	0.142857	0.142857	0.142857	0	0	0	0.142857	0	0	0	0	0	0	0	0	0	0	0	0	0	0	0	0	0	0	0
HEKIIRW	981.165	0	0	28.571	28.571	42.857	57.143	57.143	42.857	14.286	9.69704	-1	1.21724	2.82429	0	0.142857	0	0	0	0.142857	0	0	0.142857	0.285714	0	0.142857	0	0	0	0	0	0.142857	0	0	0	0	0	0	0	0	0	0	0	0	0	0	0	0	0
HEKNDKMR	1057.19	0	25	0	12.5	12.5	87.5	75	50	25	9.53692	-3.0125	1.21788	6.3125	0	0.125	0.125	0.125	0	0.125	0	0	0.125	0	0	0.25	0.125	0	0	0	0	0	0	0	0	0	0	0	0	0	0	0	0	0	0	0	0	0	0
HEKRKPN	908.028	0	28.571	0	14.286	14.286	85.714	71.429	57.143	14.286	10.789	-3.44286	2.21708	6.30429	0	0.142857	0.142857	0	0	0.142857	0	0	0.142857	0	0	0.285714	0	0	0.142857	0	0	0	0	0	0	0	0	0	0	0	0	0	0	0	0	0	0	0	0
HELNHNKARHK	1383.54	9.091	27.273	18.182	27.273	18.182	81.818	63.636	54.545	9.091	10.7892	-2.43636	2.69759	4.85091	0.0909091	0.0909091	0.181818	0	0	0.0909091	0	0	0.272727	0	0.0909091	0.181818	0	0	0	0	0	0	0	0	0	0	0	0	0	0	0	0	0	0	0	0.1	0	0	0
HERFGKD	887.951	14.286	28.571	0	28.571	28.571	71.429	71.429	42.857	28.571	7.55035	-2.31429	0.218037	5.24857	0	0.142857	0	0.142857	0	0.142857	0	0.142857	0.142857	0	0	0.142857	0	0.142857	0	0	0	0	0	0	0	0	0	0	0	0	0	0	0	0	0	0	0	0	0
HERKQKKF	1100.29	0	0	0	25	12.5	87.5	75	62.5	12.5	11.0795	-2.95	3.21693	5.7	0	0.125	0	0	0	0.125	0.125	0	0.125	0	0	0.375	0	0.125	0	0	0	0	0	0	0	0	0	0	0	0	0	0	0	0	0	0	0	0	0
HFAFYKY	975.114	14.286	14.286	14.286	71.429	71.429	28.571	28.571	28.571	0	9.14821	-0.328571	1.2144	0.388571	0.142857	0	0	0	0	0	0	0	0.142857	0	0	0.142857	0	0.285714	0	0	0	0	0.285714	0	0	0	0	0	0	0	0	0	0	0	0	0	0	0.166667	0
HFAKRYGS	965.079	37.5	37.5	12.5	37.5	50	50	37.5	37.5	0	10.4551	-1.1875	2.21519	2.8675	0.125	0.125	0	0	0	0	0	0.125	0.125	0	0	0.125	0	0.125	0	0.125	0	0	0.125	0	0	0	0	0	0	0	0	0	0	0	0	0	0	0.142857	0
HFDRHIRHSQHM	1600.78	8.333	16.667	8.333	41.667	25	75	58.333	50	8.333	10.4047	-1.7	1.93769	4.6575	0	0.166667	0	0.0833333	0	0	0.0833333	0	0.333333	0.0833333	0	0	0.0833333	0.0833333	0	0.0833333	0	0	0	0	0	0	0	0	0	0	0	0	0	0	0	0	0	0	0
HFFLRTN	934.065	14.286	28.571	14.286	42.857	42.857	57.143	28.571	28.571	0	10.5518	-0.357143	1.21614	2.55857	0	0.142857	0.142857	0	0	0	0	0	0.142857	0	0.142857	0	0	0.285714	0	0	0.142857	0	0	0	0	0	0	0	0	0	0	0	0	0	0	0	0	0	0
HFFPRIYTART	1408.63	27.273	36.364	18.182	36.364	54.545	45.455	27.273	27.273	0	11.1477	-0.418182	2.21535	2.46273	0.0909091	0.181818	0	0	0	0	0	0	0.0909091	0.0909091	0	0	0	0.181818	0.0909091	0	0.181818	0	0.0909091	0	0	0	0	0	0	0	0	0	0	0	0	0	0	0	0
HFGAYKNSRF	1226.36	30	40	10	40	50	50	30	30	0	10.4551	-1.02	2.21519	2.66	0.1	0.1	0.1	0	0	0	0	0.1	0.1	0	0	0.1	0	0.2	0	0.1	0	0	0.1	0	0	0	0	0	0	0	0	0.111111	0	0	0	0	0	0	0
HFGGHRKYTI	1215.38	30	30	10	40	50	50	40	40	0	10.4551	-1.03	2.45545	2.272	0	0.1	0	0	0	0	0	0.2	0.2	0.1	0	0.1	0	0.1	0	0	0.1	0	0.1	0	0	0	0	0	0	0	0	0	0	0	0	0	0	0	0
HFGTYAKVR	1078.24	33.333	44.444	22.222	33.333	55.556	44.444	33.333	33.333	0	10.4551	-0.577778	2.21519	2.00778	0.111111	0.111111	0	0	0	0	0	0.111111	0.111111	0	0	0.111111	0	0.111111	0	0	0.111111	0	0.111111	0.111111	0	0	0	0	0	0	0	0	0	0	0	0	0	0	0
HFGWVQK	901.035	14.286	28.571	14.286	42.857	57.143	42.857	28.571	28.571	0	9.702	-0.7	1.21599	0.78	0	0	0	0	0	0	0.142857	0.142857	0.142857	0	0	0.142857	0	0.142857	0	0	0	0.142857	0	0.142857	0	0	0	0	0	0	0	0	0	0	0	0	0	0	0
HFHFRRAADA	1227.35	30	40	30	40	50	50	50	40	10	10.4013	-0.79	1.45719	3.649	0.3	0.2	0	0.1	0	0	0	0	0.2	0	0	0	0	0.2	0	0	0	0	0	0	0.111111	0.111111	0	0.111111	0	0	0	0	0	0	0	0	0	0	0
HFIQQKRHMA	1295.53	10	10	20	30	40	60	40	40	0	11.6518	-1.08	2.45624	2.881	0.1	0.1	0	0	0	0	0.2	0	0.2	0.1	0	0.1	0.1	0.1	0	0	0	0	0	0	0	0	0	0	0	0	0	0	0	0	0	0	0.111111	0	0
HFKKEWF	1021.19	0	0	0	57.143	42.857	57.143	57.143	42.857	14.286	9.53936	-1.4	1.21709	2.04	0	0	0	0	0	0.142857	0	0	0.142857	0	0	0.285714	0	0.285714	0	0	0	0.142857	0	0	0	0	0	0	0	0	0	0	0	0	0	0	0	0	0
HFMRNIKFGKVR	1532.87	8.333	25	16.667	25	50	50	41.667	41.667	0	12.5317	-0.641667	4.21582	2.83583	0	0.166667	0.0833333	0	0	0	0	0.0833333	0.0833333	0.0833333	0	0.166667	0.0833333	0.166667	0	0	0	0	0	0.0833333	0	0	0	0	0	0	0	0	0	0	0	0	0	0	0
HFPAHHRRNHE	1437.55	9.091	27.273	9.091	45.455	27.273	72.727	63.636	54.545	9.091	10.4048	-2.34545	1.93816	5.19455	0.0909091	0.181818	0.0909091	0	0	0.0909091	0	0	0.363636	0	0	0	0	0.0909091	0.0909091	0	0	0	0	0	0	0	0	0	0	0	0	0	0	0	0	0	0	0	0.1
HFPKSLHKTH	1231.42	20	30	10	40	30	70	50	50	0	10.8055	-1.39	2.69634	2.315	0	0	0	0	0	0	0	0	0.3	0	0.1	0.2	0	0.1	0.1	0.1	0.1	0	0	0	0	0	0	0	0	0	0	0	0	0	0	0	0	0	0
HFQVLNFRHWQK	1639.88	0	16.667	16.667	41.667	41.667	58.333	33.333	33.333	0	11.6518	-1.05	2.45624	2.52167	0	0.0833333	0.0833333	0	0	0	0.166667	0	0.166667	0	0.0833333	0.0833333	0	0.166667	0	0	0	0.0833333	0	0.0833333	0	0	0	0	0	0	0	0	0	0	0	0	0	0	0
HFRCLKFSRHD	1445.66	18.182	27.273	9.091	36.364	36.364	63.636	54.545	45.455	9.091	9.83043	-1.06364	2.42638	4.06091	0	0.181818	0	0.0909091	0.0909091	0	0	0	0.181818	0	0.0909091	0.0909091	0	0.181818	0	0.0909091	0	0	0	0	0	0	0	0	0	0	0	0	0	0	0	0	0	0	0
HFRGKKENLQRH	1549.76	8.333	16.667	8.333	25	25	75	58.333	50	8.333	11.6509	-2.29167	3.45733	5.03417	0	0.166667	0.0833333	0	0	0.0833333	0.0833333	0.0833333	0.166667	0	0.0833333	0.166667	0	0.0833333	0	0	0	0	0	0	0	0	0	0	0	0	0	0	0	0	0	0	0	0	0
HFRKAKPRCGI	1312.6	27.273	36.364	18.182	18.182	54.545	45.455	45.455	45.455	0	11.6516	-0.945455	4.18517	3.06091	0.0909091	0.181818	0	0	0.0909091	0	0	0.0909091	0.0909091	0.0909091	0	0.181818	0	0.0909091	0.0909091	0	0	0	0	0	0	0	0	0	0	0	0	0	0	0	0	0.1	0	0	0
HFRKPRVGL	1109.34	11.111	33.333	22.222	22.222	55.556	44.444	44.444	44.444	0	12.5165	-0.811111	3.21598	3.01889	0	0.222222	0	0	0	0	0	0.111111	0.111111	0	0.111111	0.111111	0	0.111111	0.111111	0	0	0	0	0.111111	0	0	0	0	0	0	0	0	0	0	0	0	0	0	0
HFRPEERMHY	1401.57	0	10	0	40	40	60	60	40	20	7.70698	-2.06	0.458115	4.759	0	0.2	0	0	0	0.2	0	0	0.2	0	0	0	0.1	0.1	0.1	0	0	0	0.1	0	0	0	0	0	0	0	0	0	0	0	0	0	0	0	0
HFRRKHQP	1105.27	0	12.5	0	37.5	25	75	62.5	62.5	0	12.5165	-2.7	3.45624	5.90875	0	0.25	0	0	0	0	0.125	0	0.25	0	0	0.125	0	0.125	0.125	0	0	0	0	0	0	0	0	0	0	0	0	0	0	0	0	0	0	0	0
HFRTIVKPR	1153.4	11.111	33.333	22.222	22.222	44.444	55.556	44.444	44.444	0	12.5165	-0.766667	3.21598	3.40889	0	0.222222	0	0	0	0	0	0	0.111111	0.111111	0	0.111111	0	0.111111	0.111111	0	0.111111	0	0	0.111111	0	0	0	0	0	0	0	0	0	0	0	0	0	0	0
HFRYRFCTGM	1317.55	30	30	0	40	60	40	30	30	0	9.5012	-0.46	2.18469	2.668	0	0.2	0	0	0.1	0	0	0.1	0.1	0	0	0	0.1	0.2	0	0	0.1	0	0.1	0	0	0	0	0	0	0	0	0	0	0	0	0	0	0	0
HFSLNVRRFMW	1492.76	9.091	27.273	18.182	36.364	54.545	45.455	27.273	27.273	0	12.5001	-0.172727	2.21614	2.26727	0	0.181818	0.0909091	0	0	0	0	0	0.0909091	0	0.0909091	0	0.0909091	0.181818	0	0.0909091	0	0.0909091	0	0.0909091	0	0	0	0	0	0	0	0	0	0	0	0	0	0	0
HFTLNKKG	944.101	25	37.5	12.5	25	37.5	62.5	37.5	37.5	0	10.8054	-1.125	2.21583	2.01625	0	0	0.125	0	0	0	0	0.125	0.125	0	0.125	0.25	0	0.125	0	0	0.125	0	0	0	0	0	0	0	0	0	0	0	0	0	0	0	0	0	0
HFVEFKR	962.119	0	14.286	14.286	42.857	42.857	57.143	57.143	42.857	14.286	9.69704	-0.757143	1.21724	3.13429	0	0.142857	0	0	0	0.142857	0	0	0.142857	0	0	0.142857	0	0.285714	0	0	0	0	0	0.142857	0	0	0	0	0	0	0	0	0	0	0	0	0	0	0
HFVKSDKRWA	1273.46	20	40	20	30	40	60	50	40	10	10.789	-1.19	2.21662	3.164	0.1	0.1	0	0.1	0	0	0	0	0.1	0	0	0.2	0	0.1	0	0.1	0	0.1	0	0.1	0	0	0	0	0	0	0	0	0	0	0	0	0	0	0
HFWKFRKPHRD	1553.79	0	18.182	0	45.455	36.364	63.636	63.636	54.545	9.091	11.6509	-2.14545	3.45687	4.60818	0	0.181818	0	0.0909091	0	0	0	0	0.181818	0	0	0.181818	0	0.181818	0.0909091	0	0	0.0909091	0	0	0	0	0	0	0	0	0	0	0	0	0	0	0	0	0
HFWRKFVHPEK	1510.76	0	18.182	9.091	45.455	45.455	54.545	54.545	45.455	9.091	10.7891	-1.35455	2.45734	2.71091	0	0.0909091	0	0	0	0.0909091	0	0	0.181818	0	0	0.181818	0	0.181818	0.0909091	0	0	0.0909091	0	0.0909091	0	0	0	0	0	0	0	0	0	0	0	0	0	0	0
HFWRQYLVKQ	1404.64	0	10	20	40	50	50	30	30	0	10.4551	-1	2.21519	2.208	0	0.1	0	0	0	0	0.2	0	0.1	0	0.1	0.1	0	0.1	0	0	0	0.1	0.1	0.1	0	0	0	0	0	0	0	0	0	0	0	0	0	0	0
HFWWKEFFKDYR	1789.03	0	8.333	0	58.333	50	50	50	33.333	16.667	9.25769	-1.43333	1.21708	2.72917	0	0.0833333	0	0.0833333	0	0.0833333	0	0	0.0833333	0	0	0.166667	0	0.25	0	0	0	0.166667	0.0833333	0	0	0	0	0	0	0	0	0	0	0	0	0	0	0	0
HGAWHTVKLKY	1339.56	27.273	36.364	27.273	36.364	54.545	45.455	36.364	36.364	0	10.2479	-0.7	2.45529	0.826364	0.0909091	0	0	0	0	0	0	0.0909091	0.181818	0	0.0909091	0.181818	0	0	0	0	0.0909091	0.0909091	0.0909091	0.0909091	0	0	0	0	0	0	0	0.1	0	0	0	0	0	0	0
HGCPFKCRHH	1221.42	30	40	0	40	50	50	50	50	0	8.83702	-1.22	2.63519	2.797	0	0.1	0	0	0.2	0	0	0.1	0.3	0	0	0.1	0	0.1	0.1	0	0	0	0	0	0	0	0	0	0	0	0	0	0	0	0	0	0	0	0
HGFHRSWHRM	1350.53	20	20	0	50	40	60	50	50	0	12.5001	-1.6	2.69665	3.862	0	0.2	0	0	0	0	0	0.1	0.3	0	0	0	0.1	0.1	0	0.1	0	0.1	0	0	0	0	0	0	0	0	0	0	0	0	0	0	0	0	0
HGGKFWSKY	1109.25	33.333	33.333	0	44.444	55.556	44.444	33.333	33.333	0	10.2478	-1.33333	2.21504	1.34556	0	0	0	0	0	0	0	0.222222	0.111111	0	0	0.222222	0	0.111111	0	0.111111	0	0.111111	0.111111	0	0	0	0	0	0	0	0	0	0	0	0	0	0	0	0
HGICKRFYF	1170.4	22.222	22.222	11.111	44.444	66.667	33.333	33.333	33.333	0	9.44911	-0.0777778	2.18454	1.35222	0	0.111111	0	0	0.111111	0	0	0.111111	0.111111	0.111111	0	0.111111	0	0.222222	0	0	0	0	0.111111	0	0	0	0	0	0	0	0	0	0	0	0	0	0	0	0
HGIPCKRRYY	1292.52	20	30	10	30	60	40	40	40	0	10.0258	-1.37	3.18374	3.319	0	0.2	0	0	0.1	0	0	0.1	0.1	0.1	0	0.1	0	0	0.1	0	0	0	0.2	0	0	0	0	0	0	0	0	0	0	0	0	0	0	0	0
HGIPHHHHMK	1230.42	10	20	10	50	40	60	60	60	0	9.70979	-1.55	2.177	2.064	0	0	0	0	0	0	0	0.1	0.5	0.1	0	0.1	0.1	0	0.1	0	0	0	0	0	0	0	0	0	0	0	0	0	0	0	0	0	0	0	0
HGNMVNGAKRNR	1353.52	25	58.333	16.667	8.333	41.667	58.333	33.333	33.333	0	12.5165	-1.625	3.21598	4.1575	0.0833333	0.166667	0.25	0	0	0	0	0.166667	0.0833333	0	0	0.0833333	0.0833333	0	0	0	0	0	0	0.0833333	0	0	0	0	0	0	0	0.0909091	0	0	0	0	0	0	0
HGPRHPSKMR	1202.4	20	40	0	20	40	60	50	50	0	12.5165	-2.18	3.45624	4.482	0	0.2	0	0	0	0	0	0.1	0.2	0	0	0.1	0.1	0	0.2	0.1	0	0	0	0	0	0	0	0	0	0	0	0	0	0	0	0	0	0	0
HGRKVTKH	962.123	25	37.5	12.5	25	25	75	62.5	62.5	0	11.8231	-1.95	3.45608	4.11625	0	0.125	0	0	0	0	0	0.125	0.25	0	0	0.25	0	0	0	0	0.125	0	0	0.125	0	0	0	0	0	0	0	0	0	0	0	0	0	0	0
HGRNHGRYNKG	1295.39	27.273	45.455	0	27.273	36.364	63.636	45.455	45.455	0	11.5306	-2.61818	3.45544	5.02818	0	0.181818	0.181818	0	0	0	0	0.272727	0.181818	0	0	0.0909091	0	0	0	0	0	0	0.0909091	0	0	0	0	0	0	0	0	0	0	0	0	0	0	0	0
HGSKRAHKMNT	1266.44	36.364	45.455	9.091	18.182	27.273	72.727	45.455	45.455	0	11.8231	-1.85455	3.45608	3.89545	0.0909091	0.0909091	0.0909091	0	0	0	0	0.0909091	0.181818	0	0	0.181818	0.0909091	0	0	0.0909091	0.0909091	0	0	0	0	0.1	0	0	0	0	0	0	0	0	0	0	0	0	0
HGVSRGRM	899.039	37.5	50	12.5	12.5	50	50	37.5	37.5	0	12.5001	-0.9625	2.21614	3.70375	0	0.25	0	0	0	0	0	0.25	0.125	0	0	0	0.125	0	0	0.125	0	0	0	0.125	0	0	0	0	0	0	0	0	0	0	0	0	0	0	0
HGYHWYKRMIP	1487.74	9.091	18.182	9.091	45.455	63.636	36.364	36.364	36.364	0	10.009	-1.26364	2.45465	1.77545	0	0.0909091	0	0	0	0	0	0.0909091	0.181818	0.0909091	0	0.0909091	0.0909091	0	0.0909091	0	0	0.0909091	0.181818	0	0	0	0	0	0	0	0	0	0	0	0	0	0	0	0
HGYRRYNSNHHN	1554.61	16.667	41.667	0	41.667	25	75	41.667	41.667	0	10.119	-2.74167	2.69506	5.54	0	0.166667	0.25	0	0	0	0	0.0833333	0.25	0	0	0	0	0	0	0.0833333	0	0	0.166667	0	0	0	0	0	0	0	0	0	0	0	0	0	0	0	0
HHCFIRRMKKNH	1606.93	8.333	16.667	8.333	33.333	33.333	66.667	58.333	58.333	0	11.6516	-1.51667	4.66568	4.16917	0	0.166667	0.0833333	0	0.0833333	0	0	0	0.25	0.0833333	0	0.166667	0.0833333	0.0833333	0	0	0	0	0	0	0	0	0	0	0	0	0	0	0	0	0	0	0	0	0
HHCFMKKQIWIR	1627	8.333	8.333	16.667	33.333	50	50	41.667	41.667	0	10.7933	-0.575	3.42543	1.84167	0	0.0833333	0	0	0.0833333	0	0.0833333	0	0.166667	0.166667	0	0.166667	0.0833333	0.0833333	0	0	0	0.0833333	0	0	0	0	0	0	0	0	0	0	0	0	0	0	0	0	0
HHDNCRR	937.004	14.286	42.857	0	28.571	14.286	85.714	71.429	57.143	14.286	8.56472	-2.84286	1.42653	7.60571	0	0.285714	0.142857	0.142857	0.142857	0	0	0	0.285714	0	0	0	0	0	0	0	0	0	0	0	0	0	0	0	0	0	0	0	0	0	0	0	0	0	0
HHEIRLQRFH	1372.56	0	0	20	40	30	70	60	50	10	10.403	-1.45	1.6979	4.335	0	0.2	0	0	0	0.1	0.1	0	0.3	0.1	0.1	0	0	0.1	0	0	0	0	0	0	0	0	0	0	0	0	0	0	0	0	0	0	0	0	0
HHFTRARNHYQ	1466.58	18.182	27.273	9.091	45.455	27.273	72.727	45.455	45.455	0	11.1478	-2.09091	2.69585	4.90182	0.0909091	0.181818	0.0909091	0	0	0	0.0909091	0	0.272727	0	0	0	0	0.0909091	0	0	0.0909091	0	0.0909091	0	0	0.1	0	0	0	0	0	0	0	0	0	0	0	0	0
HHGFRKYHREA	1437.59	18.182	18.182	9.091	45.455	36.364	63.636	63.636	54.545	9.091	10.4468	-2.1	2.69695	4.59909	0.0909091	0.181818	0	0	0	0.0909091	0	0.0909091	0.272727	0	0	0.0909091	0	0.0909091	0	0	0	0	0.0909091	0	0	0	0	0	0	0.1	0	0	0	0	0	0	0	0	0
HHGHYKPLHR	1281.45	10	20	10	50	40	60	60	60	0	10.4554	-2.07	2.93595	3.339	0	0.1	0	0	0	0	0	0.1	0.4	0	0.1	0.1	0	0	0.1	0	0	0	0.1	0	0	0	0	0	0	0	0	0	0	0	0	0	0	0	0
HHGMHSPPFR	1202.36	20	40	0	40	50	50	40	40	0	10.5552	-1.38	1.69665	2.603	0	0.1	0	0	0	0	0	0.1	0.3	0	0	0	0.1	0.1	0.2	0.1	0	0	0	0	0	0	0	0	0	0	0	0	0	0	0	0	0	0	0
HHKEVRHW	1128.26	0	12.5	12.5	50	25	75	75	62.5	12.5	9.70095	-2.275	1.69775	4.36125	0	0.125	0	0	0	0.125	0	0	0.375	0	0	0.125	0	0	0	0	0	0.125	0	0.125	0	0	0	0	0	0	0	0	0	0	0	0	0	0	0
HHKKHNCRP	1156.33	11.111	33.333	0	33.333	22.222	77.778	66.667	66.667	0	10.7933	-2.72222	3.66568	5.04	0	0.111111	0.111111	0	0.111111	0	0	0	0.333333	0	0	0.222222	0	0	0.111111	0	0	0	0	0	0	0	0	0	0	0	0	0	0	0	0	0	0	0	0
HHKNMKD	909.031	0	28.571	0	28.571	14.286	85.714	71.429	57.143	14.286	9.54144	-2.75714	1.45688	4.77571	0	0	0.142857	0.142857	0	0	0	0	0.285714	0	0	0.285714	0.142857	0	0	0	0	0	0	0	0	0	0	0	0	0	0	0	0	0	0	0	0	0	0
HHKSKEWLN	1178.32	11.111	22.222	11.111	33.333	22.222	77.778	55.556	44.444	11.111	9.54141	-2.12222	1.45734	3.33556	0	0	0.111111	0	0	0.111111	0	0	0.222222	0	0.111111	0.222222	0	0	0	0.111111	0	0.111111	0	0	0	0	0	0	0	0	0	0	0	0	0	0	0	0	0
HHLERTRTCCK	1383.61	36.364	36.364	9.091	18.182	27.273	72.727	54.545	45.455	9.091	8.83398	-1.4	2.39619	4.47091	0	0.181818	0	0	0.181818	0.0909091	0	0	0.181818	0	0.0909091	0.0909091	0	0	0	0	0.181818	0	0	0	0	0	0	0	0	0	0	0	0	0	0	0	0	0	0
HHMWRAWSS	1197.34	33.333	33.333	11.111	44.444	44.444	55.556	33.333	33.333	0	10.5535	-1.17778	1.4564	2.46889	0.111111	0.111111	0	0	0	0	0	0	0.222222	0	0	0	0.111111	0	0	0.222222	0	0.222222	0	0	0	0.125	0	0	0	0	0	0	0	0	0	0	0	0	0
HHPPIKKEANR	1326.52	9.091	36.364	18.182	18.182	36.364	63.636	54.545	45.455	9.091	10.7891	-2.05455	2.45734	3.82364	0.0909091	0.0909091	0.0909091	0	0	0.0909091	0	0	0.181818	0.0909091	0	0.181818	0	0	0.181818	0	0	0	0	0	0	0	0	0	0	0.1	0	0	0	0	0	0	0	0	0
HHPRNTRAV	1087.21	22.222	55.556	22.222	22.222	33.333	66.667	44.444	44.444	0	12.5001	-1.68889	2.45639	4.72444	0.111111	0.222222	0.111111	0	0	0	0	0	0.222222	0	0	0	0	0	0.111111	0	0.111111	0	0	0.111111	0	0.125	0	0	0	0	0	0	0	0	0	0	0	0	0
HHPVSQGRPK	1142.29	20	50	10	20	40	60	40	40	0	11.6518	-1.85	2.45624	3.375	0	0.1	0	0	0	0	0.1	0.1	0.2	0	0	0.1	0	0	0.2	0.1	0	0	0	0.1	0	0	0	0	0	0	0	0	0	0	0	0	0	0	0
HHQRRRYCV	1254.44	11.111	22.222	11.111	33.333	33.333	66.667	55.556	55.556	0	11.0599	-2	3.42494	6.04889	0	0.333333	0	0	0.111111	0	0.111111	0	0.222222	0	0	0	0	0	0	0	0	0	0.111111	0.111111	0	0	0	0	0	0	0	0	0	0	0	0	0	0	0
HHRCFTLRRWY	1574.83	18.182	18.182	9.091	45.455	45.455	54.545	45.455	45.455	0	11.0599	-1.24545	3.42494	4.11636	0	0.272727	0	0	0.0909091	0	0	0	0.181818	0	0.0909091	0	0	0.0909091	0	0	0.0909091	0.0909091	0.0909091	0	0	0	0	0	0	0	0	0	0	0	0	0	0	0	0
HHRIGINWPTR	1386.58	18.182	36.364	18.182	27.273	45.455	54.545	36.364	36.364	0	12.5001	-1.22727	2.45639	3.20545	0	0.181818	0.0909091	0	0	0	0	0.0909091	0.181818	0.181818	0	0	0	0	0.0909091	0	0.0909091	0.0909091	0	0	0	0	0	0	0	0	0	0	0	0	0	0	0	0	0
HHRSHQGGGH	1109.13	40	40	0	40	30	70	50	50	0	10.5569	-2.28	1.9369	3.968	0	0.1	0	0	0	0	0.1	0.3	0.4	0	0	0	0	0	0	0.1	0	0	0	0	0	0	0	0	0	0	0	0	0	0	0	0	0	0	0
HHSKCQH	875.96	28.571	28.571	0	42.857	14.286	85.714	57.143	57.143	0	8.56715	-2.18571	1.66584	3.88429	0	0	0	0	0.142857	0	0.142857	0	0.428571	0	0	0.142857	0	0	0	0.142857	0	0	0	0	0	0	0	0	0	0	0	0	0	0	0	0	0	0	0
HHVDRKH	928.021	0	28.571	14.286	42.857	14.286	85.714	85.714	71.429	14.286	9.70097	-2.47143	1.69729	5.59	0	0.142857	0	0.142857	0	0	0	0	0.428571	0	0	0.142857	0	0	0	0	0	0	0	0.142857	0	0	0	0	0	0	0	0	0	0	0	0	0	0	0
HHWFKKRTV	1238.46	11.111	22.222	11.111	44.444	33.333	66.667	55.556	55.556	0	11.8231	-1.47778	3.45608	3.17333	0	0.111111	0	0	0	0	0	0	0.222222	0	0	0.222222	0	0.111111	0	0	0.111111	0.111111	0	0.111111	0	0	0	0	0	0	0	0	0	0	0	0	0	0	0
HHWQYCQR	1157.27	12.5	12.5	0	50	37.5	62.5	37.5	37.5	0	8.54213	-2.2	1.42495	3.98125	0	0.125	0	0	0.125	0	0.25	0	0.25	0	0	0	0	0	0	0	0	0.125	0.125	0	0	0	0	0	0	0	0	0	0	0	0	0	0	0	0
HHYKYDRIHVKK	1623.88	0	16.667	16.667	41.667	33.333	66.667	66.667	58.333	8.333	10.3275	-1.93333	3.69538	3.79917	0	0.0833333	0	0.0833333	0	0	0	0	0.25	0.0833333	0	0.25	0	0	0	0	0	0	0.166667	0.0833333	0	0	0	0	0	0	0	0	0	0	0	0	0	0	0
HHYLRPQWCK	1367.59	10	20	10	40	50	50	40	40	0	9.45039	-1.58	2.42479	2.694	0	0.1	0	0	0.1	0	0.1	0	0.2	0	0.1	0.1	0	0	0.1	0	0	0.1	0.1	0	0	0	0	0	0	0	0	0	0	0	0	0	0	0	0
HIFRKPFQIRTR	1598.92	8.333	16.667	16.667	25	41.667	58.333	41.667	41.667	0	12.8074	-0.983333	4.21598	3.94	0	0.25	0	0	0	0	0.0833333	0	0.0833333	0.166667	0	0.0833333	0	0.166667	0.0833333	0	0.0833333	0	0	0	0	0	0	0	0	0	0	0	0	0	0	0	0	0	0
HIHFRYPCRPHF	1609.87	8.333	25	8.333	50	58.333	41.667	41.667	41.667	0	9.50369	-0.875	2.6652	2.65	0	0.166667	0	0	0.0833333	0	0	0	0.25	0.0833333	0	0	0	0.166667	0.166667	0	0	0	0.0833333	0	0	0	0	0	0	0	0	0	0	0	0	0	0	0	0
HIHWKWKPI	1244.51	0	11.111	22.222	44.444	55.556	44.444	44.444	44.444	0	10.8055	-0.955556	2.45608	0.657778	0	0	0	0	0	0	0	0	0.222222	0.222222	0	0.222222	0	0	0.111111	0	0	0.222222	0	0	0	0	0	0	0	0	0	0	0	0	0	0	0	0	0
HIIHIYYTWKF	1520.8	9.091	9.091	27.273	54.545	63.636	36.364	27.273	27.273	0	9.15079	0.163636	1.45465	-0.213636	0	0	0	0	0	0	0	0	0.181818	0.272727	0	0.0909091	0	0.0909091	0	0	0.0909091	0.0909091	0.181818	0	0	0	0	0	0	0	0	0	0	0	0	0	0	0	0
HIKEWYR	1031.18	0	0	14.286	42.857	42.857	57.143	57.143	42.857	14.286	9.29974	-1.82857	1.21645	3.54714	0	0.142857	0	0	0	0.142857	0	0	0.142857	0.142857	0	0.142857	0	0	0	0	0	0.142857	0.142857	0	0	0	0	0	0	0	0	0	0	0	0	0	0	0	0
HIPHCKRYN	1167.35	11.111	33.333	11.111	33.333	44.444	55.556	44.444	44.444	0	9.45039	-1.57778	2.42479	3.37444	0	0.111111	0.111111	0	0.111111	0	0	0	0.222222	0.111111	0	0.111111	0	0	0.111111	0	0	0	0.111111	0	0	0	0	0	0	0	0	0	0	0	0	0	0	0	0
HIPLRHMKWR	1373.69	0	10	20	30	50	50	50	50	0	12.5165	-1.16	3.45624	3.019	0	0.2	0	0	0	0	0	0	0.2	0.1	0.1	0.1	0.1	0	0.1	0	0	0.1	0	0	0	0	0	0	0	0	0	0	0	0	0	0	0	0	0
HIQRKCGKRLW	1424.73	18.182	18.182	18.182	18.182	45.455	54.545	45.455	45.455	0	11.6516	-1.27273	4.18517	3.34091	0	0.181818	0	0	0.0909091	0	0.0909091	0.0909091	0.0909091	0.0909091	0.0909091	0.181818	0	0	0	0	0	0.0909091	0	0	0	0	0	0	0	0	0	0	0	0	0	0	0	0	0
HIRVNPKWLQ	1290.53	0	30	30	20	50	50	30	30	0	11.6518	-0.86	2.21599	2.11	0	0.1	0.1	0	0	0	0.1	0	0.1	0.1	0.1	0.1	0	0	0.1	0	0	0.1	0	0.1	0	0	0	0	0	0	0	0	0	0	0	0	0	0	0
HIRWRNSKCK	1327.57	20	30	10	20	30	70	50	50	0	11.6516	-1.82	4.18517	4.711	0	0.2	0.1	0	0.1	0	0	0	0.1	0.1	0	0.2	0	0	0	0.1	0	0.1	0	0	0	0	0	0	0	0	0	0	0	0	0	0	0	0	0
HIVIMTRQSRKE	1497.78	16.667	25	25	8.333	33.333	66.667	41.667	33.333	8.333	11.4797	-0.791667	2.21724	3.51167	0	0.166667	0	0	0	0.0833333	0.0833333	0	0.0833333	0.166667	0	0.0833333	0.0833333	0	0	0.0833333	0.0833333	0	0	0.0833333	0	0	0	0	0	0	0	0	0	0	0	0	0	0	0
HIWHREW	1063.19	0	0	14.286	57.143	42.857	57.143	57.143	42.857	14.286	7.71483	-1.67143	0.457655	3.06714	0	0.142857	0	0	0	0.142857	0	0	0.285714	0.142857	0	0	0	0	0	0	0	0.285714	0	0	0	0	0	0	0	0	0	0	0	0	0	0	0	0	0
HKAGYHHIRS	1205.34	30	30	20	40	40	60	50	50	0	10.4553	-1.42	2.6957	3.032	0.1	0.1	0	0	0	0	0	0.1	0.3	0.1	0	0.1	0	0	0	0.1	0	0	0.1	0	0	0	0	0	0	0	0	0	0	0	0	0.111111	0	0	0
HKCLFHKSWFL	1445.75	18.182	18.182	18.182	45.455	54.545	45.455	36.364	36.364	0	9.67846	-0.0181818	2.42543	0.400909	0	0	0	0	0.0909091	0	0	0	0.181818	0	0.181818	0.181818	0	0.181818	0	0.0909091	0	0.0909091	0	0	0	0	0	0	0	0	0	0	0	0	0	0	0	0	0
HKCRQIYLKL	1301.62	10	10	30	20	50	50	40	40	0	10.256	-0.57	3.18438	2.032	0	0.1	0	0	0.1	0	0.1	0	0.1	0.1	0.2	0.2	0	0	0	0	0	0	0.1	0	0	0	0	0	0	0	0	0	0	0	0	0	0	0	0
HKCRQKINHPYQ	1551.79	8.333	25	8.333	25	33.333	66.667	41.667	41.667	0	10.2561	-2.09167	3.42463	3.91667	0	0.0833333	0.0833333	0	0.0833333	0	0.166667	0	0.166667	0.0833333	0	0.166667	0	0	0.0833333	0	0	0	0.0833333	0	0	0	0	0	0	0	0	0	0	0	0	0	0	0	0
HKEWYCRHFKI	1546.81	9.091	9.091	9.091	45.455	45.455	54.545	54.545	45.455	9.091	9.40747	-1.32727	2.42589	2.79818	0	0.0909091	0	0	0.0909091	0.0909091	0	0	0.181818	0.0909091	0	0.181818	0	0.0909091	0	0	0	0.0909091	0.0909091	0	0	0	0	0	0	0	0	0	0	0	0	0	0	0	0
HKFHFHTRGMSN	1498.68	25	33.333	0	41.667	33.333	66.667	41.667	41.667	0	11.6518	-1.325	2.69649	3.15083	0	0.0833333	0.0833333	0	0	0	0	0.0833333	0.25	0	0	0.0833333	0.0833333	0.166667	0	0.0833333	0.0833333	0	0	0	0	0	0	0	0	0	0	0	0	0	0	0	0	0	0
HKFISGWCKH	1242.46	30	30	10	40	50	50	40	40	0	9.67846	-0.65	2.42543	1.137	0	0	0	0	0.1	0	0	0.1	0.2	0.1	0	0.2	0	0.1	0	0.1	0	0.1	0	0	0	0	0	0	0	0	0	0	0	0	0	0	0	0	0
HKFRSTTL	989.142	37.5	37.5	12.5	25	25	75	37.5	37.5	0	11.6518	-0.9	2.21599	3.22125	0	0.125	0	0	0	0	0	0	0.125	0	0.125	0.125	0	0.125	0	0.125	0.25	0	0	0	0	0	0	0	0	0	0	0	0	0	0	0	0	0	0
HKGRGCERRTH	1336.5	36.364	36.364	0	18.182	27.273	72.727	63.636	54.545	9.091	11.3797	-2.39091	3.42684	5.98636	0	0.272727	0	0	0.0909091	0.0909091	0	0.181818	0.181818	0	0	0.0909091	0	0	0	0	0.0909091	0	0	0	0	0	0	0	0	0	0	0	0	0	0	0	0	0	0
HKHQQYNGSKYR	1545.68	16.667	25	0	33.333	25	75	41.667	41.667	0	10.4526	-2.75	3.45449	4.65	0	0.0833333	0.0833333	0	0	0	0.166667	0.0833333	0.166667	0	0	0.166667	0	0	0	0.0833333	0	0	0.166667	0	0	0	0	0	0	0	0	0	0	0	0	0	0	0	0
HKKHNHMKAF	1277.51	10	20	10	40	30	70	60	60	0	11.1031	-1.83	3.69618	3.013	0.1	0	0.1	0	0	0	0	0	0.3	0	0	0.3	0.1	0.1	0	0	0	0	0	0	0	0	0	0	0	0	0	0	0	0	0	0.111111	0	0	0
HKKKSHLYV	1139.37	11.111	22.222	22.222	33.333	33.333	66.667	55.556	55.556	0	10.643	-1.35556	3.45513	2.28333	0	0	0	0	0	0	0	0	0.222222	0	0.111111	0.333333	0	0	0	0.111111	0	0	0.111111	0.111111	0	0	0	0	0	0	0	0	0	0	0	0	0	0	0
HKKPAFL	840.036	14.286	28.571	28.571	28.571	57.143	42.857	42.857	42.857	0	10.8054	-0.6	2.21583	0.864286	0.142857	0	0	0	0	0	0	0	0.142857	0	0.142857	0.285714	0	0.142857	0.142857	0	0	0	0	0	0	0	0	0	0	0	0	0	0	0	0	0	0	0	0.166667
HKKQNLRWTP	1307.52	10	30	10	20	30	70	40	40	0	11.8231	-2.19	3.21583	3.818	0	0.1	0.1	0	0	0	0.1	0	0.1	0	0.1	0.2	0	0	0.1	0	0.1	0.1	0	0	0	0	0	0	0	0	0	0	0	0	0	0	0	0	0
HKKRKVGQWVC	1368.67	18.182	36.364	18.182	18.182	45.455	54.545	45.455	45.455	0	11.0811	-1.20909	4.18502	2.64909	0	0.0909091	0	0	0.0909091	0	0.0909091	0.0909091	0.0909091	0	0	0.272727	0	0	0	0	0	0.0909091	0	0.181818	0	0	0	0	0	0	0	0	0	0	0	0	0	0	0
HKKRYSILF	1191.44	11.111	11.111	22.222	33.333	44.444	55.556	44.444	44.444	0	10.9019	-0.722222	3.21503	2.37778	0	0.111111	0	0	0	0	0	0	0.111111	0.111111	0.111111	0.222222	0	0.111111	0	0.111111	0	0	0.111111	0	0	0	0	0	0	0	0	0	0	0	0	0	0	0	0
HKKYNCHSHRQP	1534.72	16.667	33.333	0	33.333	25	75	50	50	0	10.2562	-2.50833	3.66489	4.53667	0	0.0833333	0.0833333	0	0.0833333	0	0.0833333	0	0.25	0	0	0.166667	0	0	0.0833333	0.0833333	0	0	0.0833333	0	0	0	0	0	0	0	0	0	0	0	0	0	0	0	0
HKLIFLRNIRW	1495.84	0	9.091	36.364	27.273	54.545	45.455	36.364	36.364	0	12.5165	-0.1	3.21598	1.97273	0	0.181818	0.0909091	0	0	0	0	0	0.0909091	0.181818	0.181818	0.0909091	0	0.0909091	0	0	0	0.0909091	0	0	0	0	0	0	0	0	0	0	0	0	0	0	0	0	0
HKLKVYKTKPRR	1553.92	8.333	25	16.667	16.667	33.333	66.667	58.333	58.333	0	11.8356	-1.95	6.21471	4.20417	0	0.166667	0	0	0	0	0	0	0.0833333	0	0.0833333	0.333333	0	0	0.0833333	0	0.0833333	0	0.0833333	0.0833333	0	0	0	0	0	0	0	0	0	0	0	0	0	0	0
HKLRNAQR	1022.18	12.5	25	25	12.5	25	75	50	50	0	12.5165	-2.1875	3.21598	5.6875	0.125	0.25	0.125	0	0	0	0.125	0	0.125	0	0.125	0.125	0	0	0	0	0	0	0	0	0	0	0.142857	0	0	0	0	0	0	0	0	0	0	0	0
HKLYACSKPKR	1330.61	27.273	36.364	18.182	18.182	45.455	54.545	45.455	45.455	0	10.6399	-1.36364	4.18422	2.88727	0.0909091	0.0909091	0	0	0.0909091	0	0	0	0.0909091	0	0.0909091	0.272727	0	0	0.0909091	0.0909091	0	0	0.0909091	0	0	0	0	0	0	0	0	0	0	0	0	0	0	0	0
HKNHLQRHHWPG	1546.72	8.333	25	8.333	41.667	33.333	66.667	50	50	0	11.6518	-2.275	2.93675	3.59167	0	0.0833333	0.0833333	0	0	0	0.0833333	0.0833333	0.333333	0	0.0833333	0.0833333	0	0	0.0833333	0	0	0.0833333	0	0	0	0	0	0	0	0	0	0	0	0	0	0	0	0	0
HKNLFNVMVR	1257.52	0	40	30	20	50	50	30	30	0	11.6518	-0.17	2.21599	2.008	0	0.1	0.2	0	0	0	0	0	0.1	0	0.1	0.1	0.1	0.1	0	0	0	0	0	0.2	0	0	0	0	0	0	0	0	0	0	0	0	0	0	0
HKNYFKREP	1218.38	0	22.222	0	33.333	33.333	66.667	55.556	44.444	11.111	10.2438	-2.51111	2.21629	4.58778	0	0.111111	0.111111	0	0	0.111111	0	0	0.111111	0	0	0.222222	0	0.111111	0.111111	0	0	0	0.111111	0	0	0	0	0	0	0	0	0	0	0	0	0	0	0	0
HKPNRNPK	990.133	0	50	0	12.5	25	75	50	50	0	11.8231	-3.2125	3.21583	5.495	0	0.125	0.25	0	0	0	0	0	0.125	0	0	0.25	0	0	0.25	0	0	0	0	0	0	0	0	0	0	0	0	0	0	0	0	0	0	0	0
HKPQGAR	792.896	28.571	42.857	14.286	14.286	42.857	57.143	42.857	42.857	0	11.6518	-2.18571	2.21599	3.98857	0.142857	0.142857	0	0	0	0	0.142857	0.142857	0.142857	0	0	0.142857	0	0	0.142857	0	0	0	0	0	0	0	0	0	0	0	0	0.166667	0	0	0	0	0	0	0
HKPRFMLGLF	1245.55	10	20	20	30	70	30	30	30	0	11.6518	0.15	2.21599	0.604	0	0.1	0	0	0	0	0	0.1	0.1	0	0.2	0.1	0.1	0.2	0.1	0	0	0	0	0	0	0	0	0	0	0	0	0	0	0	0	0	0	0	0
HKPTCRYT	1005.16	37.5	50	0	25	37.5	62.5	37.5	37.5	0	9.44911	-1.675	2.18454	3.64125	0	0.125	0	0	0.125	0	0	0	0.125	0	0	0.125	0	0	0.125	0	0.25	0	0.125	0	0	0	0	0	0	0	0	0	0	0	0	0	0	0	0
HKQCSNKF	991.133	25	37.5	0	25	25	75	37.5	37.5	0	9.67736	-1.6875	2.18518	3.385	0	0	0.125	0	0.125	0	0.125	0	0.125	0	0	0.25	0	0.125	0	0.125	0	0	0	0	0	0	0	0	0	0	0	0	0	0	0	0	0	0	0
HKQFKCDHFR	1345.54	10	20	0	40	30	70	60	50	10	9.67598	-1.76	2.42622	4.236	0	0.1	0	0.1	0.1	0	0.1	0	0.2	0	0	0.2	0	0.2	0	0	0	0	0	0	0	0	0	0	0	0	0	0	0	0	0	0	0	0	0
HKQSFNGWK	1131.26	22.222	33.333	0	33.333	33.333	66.667	33.333	33.333	0	10.8054	-1.92222	2.21583	2.78778	0	0	0.111111	0	0	0	0.111111	0.111111	0.111111	0	0	0.222222	0	0.111111	0	0.111111	0	0.111111	0	0	0	0	0	0	0	0	0	0	0	0	0	0	0	0	0
HKRCNSARGLYR	1460.68	33.333	41.667	16.667	16.667	41.667	58.333	41.667	41.667	0	11.432	-1.54167	4.18453	4.68333	0.0833333	0.25	0.0833333	0	0.0833333	0	0	0.0833333	0.0833333	0	0.0833333	0.0833333	0	0	0	0.0833333	0	0	0.0833333	0	0	0	0	0	0	0	0	0	0	0	0	0	0	0	0
HKRDPKEF	1056.19	0	25	0	25	25	75	75	50	25	9.53692	-2.6625	1.21788	5.40375	0	0.125	0	0.125	0	0.125	0	0	0.125	0	0	0.25	0	0.125	0.125	0	0	0	0	0	0	0	0	0	0	0	0	0	0	0	0	0	0	0	0
HKREIRMQGR	1310.54	10	10	10	10	30	70	60	50	10	12.2226	-2.16	3.21724	5.911	0	0.3	0	0	0	0.1	0.1	0.1	0.1	0.1	0	0.1	0.1	0	0	0	0	0	0	0	0	0	0	0	0	0	0	0	0	0	0	0	0	0	0
HKRNIPRYGH	1277.45	10	30	10	30	40	60	50	50	0	11.5306	-2.16	3.45544	4.563	0	0.2	0.1	0	0	0	0	0.1	0.2	0.1	0	0.1	0	0	0.1	0	0	0	0.1	0	0	0	0	0	0	0	0	0	0	0	0	0	0	0	0
HKSRMKVI	998.255	12.5	25	25	12.5	37.5	62.5	50	50	0	11.8231	-0.7125	3.21583	2.84625	0	0.125	0	0	0	0	0	0	0.125	0.125	0	0.25	0.125	0	0	0.125	0	0	0	0.125	0	0	0	0	0	0	0	0	0	0	0	0	0	0	0
HKTDFERKHQ	1325.45	10	20	0	30	10	90	70	50	20	9.53899	-2.71	1.45813	5.6	0	0.1	0	0.1	0	0.1	0.1	0	0.2	0	0	0.2	0	0.1	0	0	0.1	0	0	0	0	0	0	0	0	0	0	0	0	0	0	0	0	0	0
HKTGTRGQT	985.068	55.556	55.556	0	11.111	22.222	77.778	33.333	33.333	0	11.6518	-2	2.21599	4.05556	0	0.111111	0	0	0	0	0.111111	0.222222	0.111111	0	0	0.111111	0	0	0	0	0.333333	0	0	0	0	0	0	0	0	0	0	0	0	0	0	0	0	0	0
HKTLKKCCF	1107.4	33.333	33.333	11.111	22.222	44.444	55.556	44.444	44.444	0	9.66856	-0.444444	3.15437	1.49111	0	0	0	0	0.222222	0	0	0	0.111111	0	0.111111	0.333333	0	0.111111	0	0	0.111111	0	0	0	0	0	0	0	0	0	0	0	0	0	0	0	0	0	0
HKVLFWTMKHK	1454.8	9.091	18.182	18.182	36.364	45.455	54.545	45.455	45.455	0	11.1031	-0.636364	3.45593	1.08364	0	0	0	0	0	0	0	0	0.181818	0	0.0909091	0.272727	0.0909091	0.0909091	0	0	0.0909091	0.0909091	0	0.0909091	0	0	0	0	0	0	0	0	0	0	0	0	0	0	0
HKVQRIPQ	1005.19	0	25	25	12.5	37.5	62.5	37.5	37.5	0	11.6518	-1.4375	2.21599	3.40625	0	0.125	0	0	0	0	0.25	0	0.125	0.125	0	0.125	0	0	0.125	0	0	0	0	0.125	0	0	0	0	0	0	0	0	0	0	0	0	0	0	0
HKVRMHMPR	1191.48	0	22.222	11.111	22.222	44.444	55.556	55.556	55.556	0	12.5165	-1.43333	3.45624	3.99667	0	0.222222	0	0	0	0	0	0	0.222222	0	0	0.111111	0.222222	0	0.111111	0	0	0	0	0.111111	0	0	0	0	0	0	0	0	0	0	0	0	0	0	0
HKVRYIWP	1098.32	0	25	25	37.5	62.5	37.5	37.5	37.5	0	10.4551	-0.8375	2.21519	1.7475	0	0.125	0	0	0	0	0	0	0.125	0.125	0	0.125	0	0	0.125	0	0	0.125	0.125	0.125	0	0	0	0	0	0	0	0	0	0	0	0	0	0	0
HKWVPGFR	1026.21	12.5	37.5	12.5	37.5	62.5	37.5	37.5	37.5	0	11.6518	-0.9375	2.21599	1.855	0	0.125	0	0	0	0	0	0.125	0.125	0	0	0.125	0	0.125	0.125	0	0	0.125	0	0.125	0	0	0	0	0	0	0	0	0	0	0	0	0	0	0
HKYNKRLTFWYV	1654.93	8.333	25	16.667	41.667	50	50	33.333	33.333	0	10.4526	-1.03333	3.21424	2.15833	0	0.0833333	0.0833333	0	0	0	0	0	0.0833333	0	0.0833333	0.166667	0	0.0833333	0	0	0.0833333	0.0833333	0.166667	0.0833333	0	0	0	0	0	0	0	0	0	0	0	0	0	0	0
HKYVKKIGIKH	1350.67	9.091	18.182	27.273	27.273	45.455	54.545	54.545	54.545	0	10.8661	-0.954545	4.45497	1.53091	0	0	0	0	0	0	0	0.0909091	0.181818	0.181818	0	0.363636	0	0	0	0	0	0	0.0909091	0.0909091	0	0	0	0	0	0	0	0	0	0	0	0	0	0	0
HLCRRDSRL	1155.34	22.222	33.333	22.222	11.111	33.333	66.667	55.556	44.444	11.111	10.4384	-1.21111	2.18628	5.60222	0	0.333333	0	0.111111	0.111111	0	0	0	0.111111	0	0.222222	0	0	0	0	0.111111	0	0	0	0	0	0	0	0	0	0	0	0	0	0	0	0	0	0	0
HLHGLPK	800.959	14.286	28.571	28.571	28.571	57.143	42.857	42.857	42.857	0	9.70397	-0.671429	1.45624	0.584286	0	0	0	0	0	0	0	0.142857	0.285714	0	0.285714	0.142857	0	0	0.142857	0	0	0	0	0	0	0	0	0	0	0	0	0	0	0	0	0	0	0	0
HLHTMKYIRQI	1439.74	9.091	9.091	27.273	27.273	45.455	54.545	36.364	36.364	0	10.4551	-0.509091	2.45545	1.90273	0	0.0909091	0	0	0	0	0.0909091	0	0.181818	0.181818	0.0909091	0.0909091	0.0909091	0	0	0	0.0909091	0	0.0909091	0	0	0	0	0	0	0	0	0	0	0	0	0	0	0	0
HLKYIPKIR	1167.46	0	11.111	33.333	22.222	55.556	44.444	44.444	44.444	0	10.9019	-0.622222	3.21503	1.78444	0	0.111111	0	0	0	0	0	0	0.111111	0.222222	0.111111	0.222222	0	0	0.111111	0	0	0	0.111111	0	0	0	0	0	0	0	0	0	0	0	0	0	0	0	0
HLLRKTRWMEPR	1622.95	8.333	16.667	16.667	16.667	41.667	58.333	50	41.667	8.333	12.2226	-1.48333	3.21724	4.1525	0	0.25	0	0	0	0.0833333	0	0	0.0833333	0	0.166667	0.0833333	0.0833333	0	0.0833333	0	0.0833333	0.0833333	0	0	0	0	0	0	0	0	0	0	0	0	0	0	0	0	0
HLMHQKFK	1068.3	0	0	12.5	37.5	37.5	62.5	50	50	0	10.8055	-1.15	2.45608	1.96375	0	0	0	0	0	0	0.125	0	0.25	0	0.125	0.25	0.125	0.125	0	0	0	0	0	0	0	0	0	0	0	0	0	0	0	0	0	0	0	0	0
HLMMKNIRATFR	1517.87	16.667	25	25	16.667	50	50	33.333	33.333	0	12.5165	-0.3	3.21598	2.49417	0.0833333	0.166667	0.0833333	0	0	0	0	0	0.0833333	0.0833333	0.0833333	0.0833333	0.166667	0.0833333	0	0	0.0833333	0	0	0	0	0.0909091	0	0	0	0	0	0	0	0	0	0	0	0	0
HLPFKCKYTK	1264.55	20	30	10	30	50	50	40	40	0	10.1336	-0.94	3.18423	1.484	0	0	0	0	0.1	0	0	0	0.1	0	0.1	0.3	0	0.1	0.1	0	0.1	0	0.1	0	0	0	0	0	0	0	0	0	0	0	0	0	0	0	0
HLPKRQYFG	1145.33	11.111	22.222	11.111	33.333	55.556	44.444	33.333	33.333	0	10.4551	-1.31111	2.21519	2.44111	0	0.111111	0	0	0	0	0.111111	0.111111	0.111111	0	0.111111	0.111111	0	0.111111	0.111111	0	0	0	0.111111	0	0	0	0	0	0	0	0	0	0	0	0	0	0	0	0
HLPQEFRRKFC	1460.72	9.091	18.182	9.091	27.273	45.455	54.545	45.455	36.364	9.091	9.82936	-1.16364	2.18659	3.65818	0	0.181818	0	0	0.0909091	0.0909091	0.0909091	0	0.0909091	0	0.0909091	0.0909091	0	0.181818	0.0909091	0	0	0	0	0	0	0	0	0	0	0	0	0	0	0	0	0	0	0	0
HLSQSTRRAQTR	1440.59	41.667	41.667	16.667	8.333	16.667	83.333	33.333	33.333	0	12.801	-1.75833	3.21614	5.47583	0.0833333	0.25	0	0	0	0	0.166667	0	0.0833333	0	0.0833333	0	0	0	0	0.166667	0.166667	0	0	0	0	0.0909091	0	0	0	0	0	0	0	0	0	0	0	0	0
HLVIHPKTRA	1171.41	20	40	40	20	50	50	40	40	0	11.6518	-0.28	2.45624	1.667	0.1	0.1	0	0	0	0	0	0	0.2	0.1	0.1	0.1	0	0	0.1	0	0.1	0	0	0.1	0	0.111111	0	0	0	0	0	0	0	0	0	0	0	0	0
HLVKGTWR	996.18	25	37.5	25	25	50	50	37.5	37.5	0	11.6518	-0.7	2.21599	1.93375	0	0.125	0	0	0	0	0	0.125	0.125	0	0.125	0.125	0	0	0	0	0.125	0.125	0	0.125	0	0	0	0	0	0	0	0	0	0	0	0	0	0	0
HLVWKRRFSFS	1462.72	18.182	27.273	18.182	36.364	45.455	54.545	36.364	36.364	0	12.5165	-0.454545	3.21598	2.69091	0	0.181818	0	0	0	0	0	0	0.0909091	0	0.0909091	0.0909091	0	0.181818	0	0.181818	0	0.0909091	0	0.0909091	0	0	0	0	0	0	0	0	0	0	0	0	0	0	0
HLYQIVWKKLF	1474.81	0	9.091	36.364	36.364	63.636	36.364	27.273	27.273	0	10.2478	0.218182	2.21504	-0.242727	0	0	0	0	0	0	0.0909091	0	0.0909091	0.0909091	0.181818	0.181818	0	0.0909091	0	0	0	0.0909091	0.0909091	0.0909091	0	0	0	0	0	0	0	0	0	0	0	0	0	0	0
HLYQTRQERHT	1468.59	18.182	18.182	9.091	27.273	18.182	81.818	45.455	36.364	9.091	9.35234	-2.25455	1.45686	5.21909	0	0.181818	0	0	0	0.0909091	0.181818	0	0.181818	0	0.0909091	0	0	0	0	0	0.181818	0	0.0909091	0	0	0	0	0	0	0	0	0	0	0	0	0	0	0	0
HMEKPKRNG	1096.27	11.111	33.333	0	11.111	33.333	66.667	55.556	44.444	11.111	10.789	-2.51111	2.21708	4.53778	0	0.111111	0.111111	0	0	0.111111	0	0.111111	0.111111	0	0	0.222222	0.111111	0	0.111111	0	0	0	0	0	0	0	0	0	0	0	0	0	0	0	0	0	0	0	0
HMGIKMNR	986.218	12.5	25	12.5	12.5	50	50	37.5	37.5	0	11.6518	-0.9	2.21599	2.65125	0	0.125	0.125	0	0	0	0	0.125	0.125	0.125	0	0.125	0.25	0	0	0	0	0	0	0	0	0	0	0	0	0	0	0	0	0	0	0	0	0	0
HMHGAARYHF	1226.38	30	30	20	50	60	40	40	40	0	9.35585	-0.75	1.69586	1.915	0.2	0.1	0	0	0	0	0	0.1	0.3	0	0	0	0.1	0.1	0	0	0	0	0.1	0	0.111111	0	0	0	0	0	0	0.111111	0	0	0	0	0	0	0
HMIKYTGKP	1074.31	22.222	33.333	11.111	22.222	55.556	44.444	33.333	33.333	0	10.2478	-0.955556	2.21504	1.14	0	0	0	0	0	0	0	0.111111	0.111111	0.111111	0	0.222222	0.111111	0	0.111111	0	0.111111	0	0.111111	0	0	0	0	0	0	0	0	0	0	0	0	0	0	0	0
HMIVPQRFTRNW	1584.86	8.333	33.333	16.667	25	50	50	25	25	0	12.5001	-0.75	2.21614	2.71917	0	0.166667	0.0833333	0	0	0	0.0833333	0	0.0833333	0.0833333	0	0	0.0833333	0.0833333	0.0833333	0	0.0833333	0.0833333	0	0.0833333	0	0	0	0	0	0	0	0	0	0	0	0	0	0	0
HMKCARKQAF	1219.49	30	30	20	20	50	50	40	40	0	10.7933	-0.82	3.18517	2.599	0.2	0.1	0	0	0.1	0	0.1	0	0.1	0	0	0.2	0.1	0.1	0	0	0	0	0	0	0	0	0	0	0.111111	0	0.111111	0	0	0	0	0	0	0	0
HMKFMRYT	1113.36	12.5	12.5	0	37.5	50	50	37.5	37.5	0	10.4551	-0.875	2.21519	2.52	0	0.125	0	0	0	0	0	0	0.125	0	0	0.125	0.25	0.125	0	0	0.125	0	0.125	0	0	0	0	0	0	0	0	0	0	0	0	0	0	0	0
HMKIRFYIW	1293.6	0	0	22.222	44.444	66.667	33.333	33.333	33.333	0	10.4551	-0.0111111	2.21519	0.863333	0	0.111111	0	0	0	0	0	0	0.111111	0.222222	0	0.111111	0.111111	0.111111	0	0	0	0.111111	0.111111	0	0	0	0	0	0	0	0	0	0	0	0	0	0	0	0
HMKKRPCHCTP	1337.64	27.273	45.455	0	18.182	45.455	54.545	45.455	45.455	0	9.76141	-1.42727	3.39477	3	0	0.0909091	0	0	0.181818	0	0	0	0.181818	0	0	0.181818	0.0909091	0	0.181818	0	0.0909091	0	0	0	0	0	0	0	0	0	0	0	0	0	0	0	0	0	0
HMKNKKIYN	1175.41	0	22.222	11.111	22.222	33.333	66.667	44.444	44.444	0	10.6429	-1.86667	3.21488	3.05111	0	0	0.222222	0	0	0	0	0	0.111111	0.111111	0	0.333333	0.111111	0	0	0	0	0	0.111111	0	0	0	0	0	0	0	0	0	0	0	0	0	0	0	0
HMLWRHVKFQP	1478.78	0	18.182	18.182	36.364	54.545	45.455	36.364	36.364	0	11.6518	-0.736364	2.45624	1.70091	0	0.0909091	0	0	0	0	0.0909091	0	0.181818	0	0.0909091	0.0909091	0.0909091	0.0909091	0.0909091	0	0	0.0909091	0	0.0909091	0	0	0	0	0	0	0	0	0	0	0	0	0	0	0
HMMAWRRD	1102.3	12.5	25	12.5	25	50	50	50	37.5	12.5	10.3995	-1.375	1.21694	4.2975	0.125	0.25	0	0.125	0	0	0	0	0.125	0	0	0	0.25	0	0	0	0	0.125	0	0	0	0	0	0	0	0	0	0	0	0	0	0	0.142857	0	0
HMMKRGHPWH	1316.57	10	20	0	40	50	50	50	50	0	11.6518	-1.71	2.69649	2.648	0	0.1	0	0	0	0	0	0.1	0.3	0	0	0.1	0.2	0	0.1	0	0	0.1	0	0	0	0	0	0	0	0	0	0	0	0	0	0	0	0	0
HMNRRSQAGF	1203.34	30	40	10	20	40	60	30	30	0	12.5001	-1.39	2.21614	4.2	0.1	0.2	0.1	0	0	0	0.1	0.1	0.1	0	0	0	0.1	0.1	0	0.1	0	0	0	0	0	0	0	0	0	0	0.111111	0	0	0	0	0	0	0	0
HMPRQHKT	1034.2	12.5	25	0	25	25	75	50	50	0	11.6518	-2.3375	2.45624	4.44375	0	0.125	0	0	0	0	0.125	0	0.25	0	0	0.125	0.125	0	0.125	0	0.125	0	0	0	0	0	0	0	0	0	0	0	0	0	0	0	0	0	0
HMQQWKKY	1148.35	0	0	0	37.5	37.5	62.5	37.5	37.5	0	10.2478	-2.2875	2.21504	2.7875	0	0	0	0	0	0	0.25	0	0.125	0	0	0.25	0.125	0	0	0	0	0.125	0.125	0	0	0	0	0	0	0	0	0	0	0	0	0	0	0	0
HMRHASW	924.048	28.571	28.571	14.286	42.857	42.857	57.143	42.857	42.857	0	10.5535	-1.27143	1.4564	3.02143	0.142857	0.142857	0	0	0	0	0	0	0.285714	0	0	0	0.142857	0	0	0.142857	0	0.142857	0	0	0	0	0	0	0	0	0	0	0.166667	0	0	0	0	0	0
HMRHKGRTHLC	1375.64	27.273	27.273	9.091	27.273	36.364	63.636	54.545	54.545	0	11.4812	-1.4	3.66584	3.85909	0	0.181818	0	0	0.0909091	0	0	0.0909091	0.272727	0	0.0909091	0.0909091	0.0909091	0	0	0	0.0909091	0	0	0	0	0	0	0	0	0	0	0	0	0	0	0	0	0	0
HMRPKYEK	1088.29	0	12.5	0	25	37.5	62.5	62.5	50	12.5	10.2438	-2.5	2.21629	4.41	0	0.125	0	0	0	0.125	0	0	0.125	0	0	0.25	0.125	0	0.125	0	0	0	0.125	0	0	0	0	0	0	0	0	0	0	0	0	0	0	0	0
HNCKFFIYRWKT	1642.94	16.667	25	8.333	41.667	50	50	33.333	33.333	0	10.256	-0.775	3.18438	2.12833	0	0.0833333	0.0833333	0	0.0833333	0	0	0	0.0833333	0.0833333	0	0.166667	0	0.166667	0	0	0.0833333	0.0833333	0.0833333	0	0	0	0	0	0	0	0	0	0	0	0	0	0	0	0
HNFIGSWR	1016.13	25	37.5	12.5	37.5	50	50	25	25	0	10.5518	-0.75	1.21614	2.30625	0	0.125	0.125	0	0	0	0	0.125	0.125	0.125	0	0	0	0.125	0	0.125	0	0.125	0	0	0	0	0	0	0	0	0	0	0	0	0	0	0	0	0
HNFPYLFMKMKH	1592.94	0	16.667	8.333	41.667	58.333	41.667	33.333	33.333	0	10.2479	-0.616667	2.45529	0.968333	0	0	0.0833333	0	0	0	0	0	0.166667	0	0.0833333	0.166667	0.166667	0.166667	0.0833333	0	0	0	0.0833333	0	0	0	0	0	0	0	0	0	0	0	0	0	0	0	0
HNGQFKLKNPR	1338.53	9.091	36.364	9.091	18.182	36.364	63.636	36.364	36.364	0	11.8231	-1.94545	3.21583	3.69636	0	0.0909091	0.181818	0	0	0	0.0909091	0.0909091	0.0909091	0	0.0909091	0.181818	0	0.0909091	0.0909091	0	0	0	0	0	0	0	0	0	0	0	0	0	0	0	0	0	0	0	0
HNGWPNRSPK	1192.3	20	60	0	20	40	60	30	30	0	11.6518	-2.39	2.21599	3.854	0	0.1	0.2	0	0	0	0	0.1	0.1	0	0	0.1	0	0	0.2	0.1	0	0.1	0	0	0	0	0	0	0	0	0	0	0	0	0	0	0	0	0
HNHCQKRW	1108.25	12.5	25	0	37.5	25	75	50	50	0	9.83541	-2.525	2.42559	4.795	0	0.125	0.125	0	0.125	0	0.125	0	0.25	0	0	0.125	0	0	0	0	0	0.125	0	0	0	0	0	0	0	0	0	0	0	0	0	0	0	0	0
HNHKYRFTRGA	1386.54	27.273	36.364	9.091	36.364	36.364	63.636	45.455	45.455	0	11.5306	-1.87273	3.45544	4.39364	0.0909091	0.181818	0.0909091	0	0	0	0	0.0909091	0.181818	0	0	0.0909091	0	0.0909091	0	0	0.0909091	0	0.0909091	0	0	0	0	0	0	0	0	0.1	0	0	0	0	0	0	0
HNIIGKMNIKRQ	1451.75	8.333	25	25	8.333	41.667	58.333	33.333	33.333	0	11.8231	-0.916667	3.21583	2.62083	0	0.0833333	0.166667	0	0	0	0.0833333	0.0833333	0.0833333	0.25	0	0.166667	0.0833333	0	0	0	0	0	0	0	0	0	0	0	0	0	0	0	0	0	0	0	0	0	0
HNIRHPIFKTT	1363.59	18.182	36.364	18.182	27.273	36.364	63.636	36.364	36.364	0	11.6518	-0.863636	2.45624	2.61364	0	0.0909091	0.0909091	0	0	0	0	0	0.181818	0.181818	0	0.0909091	0	0.0909091	0.0909091	0	0.181818	0	0	0	0	0	0	0	0	0	0	0	0	0	0	0	0	0	0
HNKISIR	867.019	14.286	28.571	28.571	14.286	28.571	71.429	42.857	42.857	0	11.6518	-0.985714	2.21599	3.61857	0	0.142857	0.142857	0	0	0	0	0	0.142857	0.285714	0	0.142857	0	0	0	0.142857	0	0	0	0	0	0	0	0	0	0	0	0	0	0	0	0	0	0	0
HNLAQQRH	1003.09	12.5	25	25	25	25	75	37.5	37.5	0	10.5535	-1.975	1.4564	4.40375	0.125	0.125	0.125	0	0	0	0.25	0	0.25	0	0.125	0	0	0	0	0	0	0	0	0	0	0	0	0	0	0	0	0	0	0	0.142857	0	0	0	0
HNLFIYYTFR	1373.58	10	20	20	50	60	40	20	20	0	9.17421	-0.06	1.21456	1.327	0	0.1	0.1	0	0	0	0	0	0.1	0.1	0.1	0	0	0.2	0	0	0.1	0	0.2	0	0	0	0	0	0	0	0	0	0	0	0	0	0	0	0
HNLFRQMMHKGW	1584.88	8.333	16.667	8.333	33.333	50	50	33.333	33.333	0	11.6518	-1.05833	2.45624	2.175	0	0.0833333	0.0833333	0	0	0	0.0833333	0.0833333	0.166667	0	0.0833333	0.0833333	0.166667	0.0833333	0	0	0	0.0833333	0	0	0	0	0	0	0	0	0	0	0	0	0	0	0	0	0
HNLGHQHRTH	1236.32	20	30	10	40	20	80	50	50	0	10.5569	-2.16	1.9369	4.245	0	0.1	0.1	0	0	0	0.1	0.1	0.4	0	0.1	0	0	0	0	0	0.1	0	0	0	0	0	0	0	0	0	0	0	0	0	0	0	0	0	0
HNLHYDRRC	1213.34	11.111	33.333	11.111	33.333	33.333	66.667	55.556	44.444	11.111	8.54207	-1.93333	1.42574	5.38444	0	0.222222	0.111111	0.111111	0.111111	0	0	0	0.222222	0	0.111111	0	0	0	0	0	0	0	0.111111	0	0	0	0	0	0	0	0	0	0	0	0	0	0	0	0
HNQHRIF	951.055	0	14.286	14.286	42.857	28.571	71.429	42.857	42.857	0	10.5535	-1.51429	1.4564	4.07429	0	0.142857	0.142857	0	0	0	0.142857	0	0.285714	0.142857	0	0	0	0.142857	0	0	0	0	0	0	0	0	0	0	0	0	0	0	0	0	0	0	0	0	0
HNQMRHDNEHRY	1636.72	0	25	0	33.333	16.667	83.333	58.333	41.667	16.667	7.80289	-2.95833	0.697905	6.33	0	0.166667	0.166667	0.0833333	0	0.0833333	0.0833333	0	0.25	0	0	0	0.0833333	0	0	0	0	0	0.0833333	0	0	0	0	0	0	0	0	0	0	0	0	0	0	0	0
HNRGNWG	839.868	28.571	57.143	0	28.571	42.857	57.143	28.571	28.571	0	10.5518	-2.34286	1.21614	4.09286	0	0.142857	0.285714	0	0	0	0	0.285714	0.142857	0	0	0	0	0	0	0	0	0.142857	0	0	0	0	0	0	0	0	0	0	0	0	0	0	0	0	0
HNRMRVQ	940.091	0	28.571	14.286	14.286	28.571	71.429	42.857	42.857	0	12.5001	-1.87143	2.21614	5.75571	0	0.285714	0.142857	0	0	0	0.142857	0	0.142857	0	0	0	0.142857	0	0	0	0	0	0	0.142857	0	0	0	0	0	0	0	0	0	0	0	0	0	0	0
HNTKARMVVKH	1320.58	18.182	45.455	27.273	18.182	36.364	63.636	45.455	45.455	0	11.8231	-0.981818	3.45608	2.93727	0.0909091	0.0909091	0.0909091	0	0	0	0	0	0.181818	0	0	0.181818	0.0909091	0	0	0	0.0909091	0	0	0.181818	0	0	0	0	0	0	0	0	0	0	0	0.1	0	0	0
HNTRLNKSPRP	1319.49	18.182	54.545	9.091	9.091	27.273	72.727	36.364	36.364	0	12.5165	-2.18182	3.21598	4.94364	0	0.181818	0.181818	0	0	0	0	0	0.0909091	0	0.0909091	0.0909091	0	0	0.181818	0.0909091	0.0909091	0	0	0	0	0	0	0	0	0	0	0	0	0	0	0	0	0	0
HNYRKFHPTMK	1458.7	9.091	27.273	0	36.364	36.364	63.636	45.455	45.455	0	10.9019	-1.91818	3.45529	3.57818	0	0.0909091	0.0909091	0	0	0	0	0	0.181818	0	0	0.181818	0.0909091	0.0909091	0.0909091	0	0.0909091	0	0.0909091	0	0	0	0	0	0	0	0	0	0	0	0	0	0	0	0
HPCITRTVR	1082.29	33.333	55.556	22.222	11.111	44.444	55.556	33.333	33.333	0	10.5274	-0.444444	2.18549	3.26667	0	0.222222	0	0	0.111111	0	0	0	0.111111	0.111111	0	0	0	0	0.111111	0	0.222222	0	0	0.111111	0	0	0	0	0	0	0	0	0	0	0	0	0	0	0
HPEKCARPK	1065.26	22.222	44.444	11.111	11.111	44.444	55.556	55.556	44.444	11.111	9.67486	-1.98889	2.18643	3.82222	0.111111	0.111111	0	0	0.111111	0.111111	0	0	0.111111	0	0	0.222222	0	0	0.222222	0	0	0	0	0	0	0	0	0	0.125	0	0	0	0	0	0	0	0	0	0
HPEKNMNYRRQA	1543.72	8.333	33.333	8.333	16.667	33.333	66.667	41.667	33.333	8.333	10.4466	-2.44167	2.21645	5.13833	0.0833333	0.166667	0.166667	0	0	0.0833333	0.0833333	0	0.0833333	0	0	0.0833333	0.0833333	0	0.0833333	0	0	0	0.0833333	0	0	0	0	0	0	0	0.0909091	0	0	0	0	0	0	0	0
HPGWTRC	855.97	42.857	57.143	0	28.571	57.143	42.857	28.571	28.571	0	8.55747	-1.25714	1.18549	2.51429	0	0.142857	0	0	0.142857	0	0	0.142857	0.142857	0	0	0	0	0	0.142857	0	0.142857	0.142857	0	0	0	0	0	0	0	0	0	0	0	0	0	0	0	0	0
HPHITRY	923.042	14.286	28.571	14.286	42.857	42.857	57.143	42.857	42.857	0	9.35354	-1.42857	1.4556	3.14714	0	0.142857	0	0	0	0	0	0	0.285714	0.142857	0	0	0	0	0.142857	0	0.142857	0	0.142857	0	0	0	0	0	0	0	0	0	0	0	0	0	0	0	0
HPKNKAQH	959.076	12.5	37.5	12.5	25	25	75	50	50	0	10.8055	-2.625	2.45608	3.84875	0.125	0	0.125	0	0	0	0.125	0	0.25	0	0	0.25	0	0	0.125	0	0	0	0	0	0	0	0	0	0	0	0	0	0	0	0	0.142857	0	0	0
HPMCLKRF	1031.3	12.5	25	12.5	25	62.5	37.5	37.5	37.5	0	9.83431	-0.275	2.18533	1.7	0	0.125	0	0	0.125	0	0	0	0.125	0	0.125	0.125	0.125	0.125	0.125	0	0	0	0	0	0	0	0	0	0	0	0	0	0	0	0	0	0	0	0
HPMKEHRQKVQ	1417.65	0	18.182	9.091	18.182	27.273	72.727	54.545	45.455	9.091	10.7891	-2.24545	2.45734	4.25818	0	0.0909091	0	0	0	0.0909091	0.181818	0	0.181818	0	0	0.181818	0.0909091	0	0.0909091	0	0	0	0	0.0909091	0	0	0	0	0	0	0	0	0	0	0	0	0	0	0
HPNAVNFRKMR	1369.61	9.091	45.455	18.182	18.182	45.455	54.545	36.364	36.364	0	12.5165	-1.27273	3.21598	3.83182	0.0909091	0.181818	0.181818	0	0	0	0	0	0.0909091	0	0	0.0909091	0.0909091	0.0909091	0.0909091	0	0	0	0	0.0909091	0	0	0.1	0	0	0	0	0	0	0	0	0	0	0	0
HPNKYYHWYW	1493.65	0	20	0	70	60	40	30	30	0	9.05446	-2.11	1.45386	1.727	0	0	0.1	0	0	0	0	0	0.2	0	0	0.1	0	0	0.1	0	0	0.2	0.3	0	0	0	0	0	0	0	0	0	0	0	0	0	0	0	0
HPNLLSP	776.891	14.286	57.143	28.571	14.286	57.143	42.857	14.286	14.286	0	7.55033	-0.442857	0.216148	0.694286	0	0	0.142857	0	0	0	0	0	0.142857	0	0.285714	0	0	0	0.285714	0.142857	0	0	0	0	0	0	0	0	0	0	0	0	0	0	0	0	0	0	0
HPNNFNHQRQRW	1633.75	0	33.333	0	33.333	25	75	33.333	33.333	0	12.5001	-2.71667	2.45639	5.40417	0	0.166667	0.25	0	0	0	0.166667	0	0.166667	0	0	0	0	0.0833333	0.0833333	0	0	0.0833333	0	0	0	0	0	0	0	0	0	0	0	0	0	0	0	0	0
HPRFCLIFRS	1275.54	20	30	20	30	60	40	30	30	0	10.5274	0.18	2.18549	2.082	0	0.2	0	0	0.1	0	0	0	0.1	0.1	0.1	0	0	0.2	0.1	0.1	0	0	0	0	0	0	0	0	0	0	0	0	0	0	0	0	0	0	0
HPRRCWMTG	1143.35	33.333	44.444	0	22.222	55.556	44.444	33.333	33.333	0	10.5274	-1.26667	2.18549	3.35222	0	0.222222	0	0	0.111111	0	0	0.111111	0.111111	0	0	0	0.111111	0	0.111111	0	0.111111	0.111111	0	0	0	0	0	0	0	0	0	0	0	0	0	0	0	0	0
HPRWTNHQ	1075.15	12.5	37.5	0	37.5	25	75	37.5	37.5	0	10.5535	-2.6375	1.4564	4.5825	0	0.125	0.125	0	0	0	0.125	0	0.25	0	0	0	0	0	0.125	0	0.125	0.125	0	0	0	0	0	0	0	0	0	0	0	0	0	0	0	0	0
HPWHFKHELR	1386.58	0	10	10	50	40	60	60	50	10	9.70095	-1.74	1.69775	3.103	0	0.1	0	0	0	0.1	0	0	0.3	0	0.1	0.1	0	0.1	0.1	0	0	0.1	0	0	0	0	0	0	0	0	0	0	0	0	0	0	0	0	0
HPYFTRFM	1098.29	12.5	25	0	50	62.5	37.5	25	25	0	9.35116	-0.475	1.21535	1.7475	0	0.125	0	0	0	0	0	0	0.125	0	0	0	0.125	0.25	0.125	0	0.125	0	0.125	0	0	0	0	0	0	0	0	0	0	0	0	0	0	0	0
HQALARCKTRW	1369.61	36.364	36.364	27.273	18.182	45.455	54.545	36.364	36.364	0	11.4812	-1.02727	3.18533	3.27364	0.181818	0.181818	0	0	0.0909091	0	0.0909091	0	0.0909091	0	0.0909091	0.0909091	0	0	0	0	0.0909091	0.0909091	0	0	0	0	0	0	0	0	0.1	0	0	0	0.1	0	0	0	0
HQASNRPKRL	1206.37	20	40	20	10	30	70	40	40	0	12.5165	-1.99	3.21598	4.89	0.1	0.2	0.1	0	0	0	0.1	0	0.1	0	0.1	0.1	0	0	0.1	0.1	0	0	0	0	0	0	0	0	0	0	0.111111	0	0	0	0	0	0	0	0
HQCNRIFKFF	1339.58	10	20	10	40	50	50	30	30	0	9.83431	-0.32	2.18533	2.217	0	0.1	0.1	0	0.1	0	0.1	0	0.1	0.1	0	0.1	0	0.3	0	0	0	0	0	0	0	0	0	0	0	0	0	0	0	0	0	0	0	0	0
HQFRHHLWTRC	1520.74	18.182	18.182	9.091	45.455	36.364	63.636	45.455	45.455	0	10.5293	-1.32727	2.66599	3.67455	0	0.181818	0	0	0.0909091	0	0.0909091	0	0.272727	0	0.0909091	0	0	0.0909091	0	0	0.0909091	0.0909091	0	0	0	0	0	0	0	0	0	0	0	0	0	0	0	0	0
HQFSHKVRPFQ	1410.6	9.091	27.273	9.091	36.364	36.364	63.636	36.364	36.364	0	11.6518	-1.30909	2.45624	3.11545	0	0.0909091	0	0	0	0	0.181818	0	0.181818	0	0	0.0909091	0	0.181818	0.0909091	0.0909091	0	0	0	0.0909091	0	0	0	0	0	0	0	0	0	0	0	0	0	0	0
HQGLSAKYPQRR	1440.63	25	33.333	16.667	16.667	41.667	58.333	33.333	33.333	0	11.5305	-1.8	3.21519	3.91667	0.0833333	0.166667	0	0	0	0	0.166667	0.0833333	0.0833333	0	0.0833333	0.0833333	0	0	0.0833333	0.0833333	0	0	0.0833333	0	0	0	0	0	0	0	0	0	0	0	0	0	0	0	0
HQHLRPWFSGR	1420.6	18.182	27.273	9.091	36.364	45.455	54.545	36.364	36.364	0	12.5001	-1.45455	2.45639	3.35727	0	0.181818	0	0	0	0	0.0909091	0.0909091	0.181818	0	0.0909091	0	0	0.0909091	0.0909091	0.0909091	0	0.0909091	0	0	0	0	0	0	0	0	0	0	0	0	0	0	0	0	0
HQHTFRYHPGR	1435.57	18.182	27.273	0	45.455	36.364	63.636	45.455	45.455	0	11.1478	-2.11818	2.69585	4.37727	0	0.181818	0	0	0	0	0.0909091	0.0909091	0.272727	0	0	0	0	0.0909091	0.0909091	0	0.0909091	0	0.0909091	0	0	0	0	0	0	0	0	0	0	0	0	0	0	0	0
HQIRLPWAKKYM	1570.92	8.333	16.667	25	25	58.333	41.667	33.333	33.333	0	10.9019	-0.9	3.21503	1.66917	0.0833333	0.0833333	0	0	0	0	0.0833333	0	0.0833333	0.0833333	0.0833333	0.166667	0.0833333	0	0.0833333	0	0	0.0833333	0.0833333	0	0	0	0	0	0	0	0	0	0	0	0	0	0	0	0
HQKGCAR	798.918	42.857	42.857	14.286	14.286	42.857	57.143	42.857	42.857	0	9.83431	-1.6	2.18533	3.80571	0.142857	0.142857	0	0	0.142857	0	0.142857	0.142857	0.142857	0	0	0.142857	0	0	0	0	0	0	0	0	0	0	0	0	0.166667	0	0	0	0	0	0	0	0	0	0
HQKRHDRQHEW	1556.67	0	9.091	0	36.364	9.091	90.909	72.727	54.545	18.182	9.69611	-3.4	1.69854	6.69545	0	0.181818	0	0.0909091	0	0.0909091	0.181818	0	0.272727	0	0	0.0909091	0	0	0	0	0	0.0909091	0	0	0	0	0	0	0	0	0	0	0	0	0	0	0	0	0
HQKVVLR	879.073	0	28.571	42.857	14.286	42.857	57.143	42.857	42.857	0	11.6518	-0.414286	2.21599	2.52429	0	0.142857	0	0	0	0	0.142857	0	0.142857	0	0.142857	0.142857	0	0	0	0	0	0	0	0.285714	0	0	0	0	0	0	0	0	0	0	0	0	0	0	0
HQMAYGWKRNHY	1590.78	16.667	25	8.333	41.667	50	50	33.333	33.333	0	10.009	-1.83333	2.45465	2.90167	0.0833333	0.0833333	0.0833333	0	0	0	0.0833333	0.0833333	0.166667	0	0	0.0833333	0.0833333	0	0	0	0	0.0833333	0.166667	0	0	0	0	0	0	0	0	0	0	0	0	0	0.0909091	0	0
HQMKKRFVN	1187.43	0	22.222	11.111	22.222	33.333	66.667	44.444	44.444	0	11.8231	-1.51111	3.21583	3.72111	0	0.111111	0.111111	0	0	0	0.111111	0	0.111111	0	0	0.222222	0.111111	0.111111	0	0	0	0	0	0.111111	0	0	0	0	0	0	0	0	0	0	0	0	0	0	0
HQMTFKSARIK	1346.61	27.273	27.273	18.182	18.182	36.364	63.636	36.364	36.364	0	11.8231	-0.863636	3.21583	2.73909	0.0909091	0.0909091	0	0	0	0	0.0909091	0	0.0909091	0.0909091	0	0.181818	0.0909091	0.0909091	0	0.0909091	0.0909091	0	0	0	0	0	0	0	0	0	0	0	0	0	0	0	0	0	0
HQMVHPWKFKW	1523.82	0	18.182	9.091	45.455	54.545	45.455	36.364	36.364	0	10.8055	-1.10909	2.45608	1.08455	0	0	0	0	0	0	0.0909091	0	0.181818	0	0	0.181818	0.0909091	0.0909091	0.0909091	0	0	0.181818	0	0.0909091	0	0	0	0	0	0	0	0	0	0	0	0	0	0	0
HQPRMQHKGKK	1374.63	9.091	18.182	0	18.182	27.273	72.727	54.545	54.545	0	11.9245	-2.7	4.45592	4.42545	0	0.0909091	0	0	0	0	0.181818	0.0909091	0.181818	0	0	0.272727	0.0909091	0	0.0909091	0	0	0	0	0	0	0	0	0	0	0	0	0	0	0	0	0	0	0	0
HQQGSHKVKFTR	1452.64	25	33.333	8.333	25	25	75	41.667	41.667	0	11.8231	-1.71667	3.45608	3.7025	0	0.0833333	0	0	0	0	0.166667	0.0833333	0.166667	0	0	0.166667	0	0.0833333	0	0.0833333	0.0833333	0	0	0.0833333	0	0	0	0	0	0	0	0	0	0	0	0	0	0	0
HQQGYKY	922.996	14.286	14.286	0	42.857	42.857	57.143	28.571	28.571	0	9.14821	-2.44286	1.2144	2.94714	0	0	0	0	0	0	0.285714	0.142857	0.142857	0	0	0.142857	0	0	0	0	0	0	0.285714	0	0	0	0	0	0	0	0	0	0	0	0	0	0	0	0
HQRAPPHRYA	1232.37	20	40	20	30	50	50	40	40	0	11.1477	-1.98	2.4556	4.122	0.2	0.2	0	0	0	0	0.1	0	0.2	0	0	0	0	0	0.2	0	0	0	0.1	0	0	0.111111	0	0	0	0	0	0	0	0	0	0	0	0	0
HQRNVKF	928.062	0	28.571	14.286	28.571	28.571	71.429	42.857	42.857	0	11.6518	-1.65714	2.21599	4.32714	0	0.142857	0.142857	0	0	0	0.142857	0	0.142857	0	0	0.142857	0	0.142857	0	0	0	0	0	0.142857	0	0	0	0	0	0	0	0	0	0	0	0	0	0	0
HQRNYPLLKKM	1427.73	0	18.182	18.182	18.182	45.455	54.545	36.364	36.364	0	10.9019	-1.44545	3.21503	2.80091	0	0.0909091	0.0909091	0	0	0	0.0909091	0	0.0909091	0	0.181818	0.181818	0.0909091	0	0.0909091	0	0	0	0.0909091	0	0	0	0	0	0	0	0	0	0	0	0	0	0	0	0
HQRTEFDHR	1225.29	11.111	22.222	0	33.333	11.111	88.889	66.667	44.444	22.222	7.7151	-2.64444	0.458445	6.64667	0	0.222222	0	0.111111	0	0.111111	0.111111	0	0.222222	0	0	0	0	0.111111	0	0	0.111111	0	0	0	0	0	0	0	0	0	0	0	0	0	0	0	0	0	0
HQRVYRTWPRD	1513.68	9.091	36.364	9.091	27.273	36.364	63.636	45.455	36.364	9.091	11.0537	-2.18182	2.21614	5.45636	0	0.272727	0	0.0909091	0	0	0.0909091	0	0.0909091	0	0	0	0	0	0.0909091	0	0.0909091	0.0909091	0.0909091	0.0909091	0	0	0	0	0	0	0	0	0	0	0	0	0	0	0
HQTWGRR	940.032	28.571	28.571	0	28.571	28.571	71.429	42.857	42.857	0	12.5001	-2.52857	2.21614	5.62	0	0.285714	0	0	0	0	0.142857	0.142857	0.142857	0	0	0	0	0	0	0	0.142857	0.142857	0	0	0	0	0	0	0	0	0	0	0	0	0	0	0	0	0
HQVFRKD	929.046	0	28.571	14.286	28.571	28.571	71.429	57.143	42.857	14.286	9.69701	-1.65714	1.21678	4.62429	0	0.142857	0	0.142857	0	0	0.142857	0	0.142857	0	0	0.142857	0	0.142857	0	0	0	0	0	0.142857	0	0	0	0	0	0	0	0	0	0	0	0	0	0	0
HQVGLRK	836.993	14.286	28.571	28.571	14.286	42.857	57.143	42.857	42.857	0	11.6518	-1.07143	2.21599	2.96714	0	0.142857	0	0	0	0	0.142857	0.142857	0.142857	0	0.142857	0.142857	0	0	0	0	0	0	0	0.142857	0	0	0	0	0	0	0	0	0	0	0	0	0	0	0
HQVKRFLQQFAR	1557.82	8.333	16.667	25	25	41.667	58.333	33.333	33.333	0	12.5165	-0.933333	3.21598	3.32833	0.0833333	0.166667	0	0	0	0	0.25	0	0.0833333	0	0.0833333	0.0833333	0	0.166667	0	0	0	0	0	0.0833333	0	0	0	0	0	0	0	0	0	0	0	0	0	0.0909091	0
HQWWRQHIFGWM	1711.97	8.333	8.333	8.333	50	58.333	41.667	25	25	0	10.5535	-0.983333	1.4564	1.42833	0	0.0833333	0	0	0	0	0.166667	0.0833333	0.166667	0.0833333	0	0	0.0833333	0.0833333	0	0	0	0.25	0	0	0	0	0	0	0	0	0	0	0	0	0	0	0	0	0
HRAGKYAGH	996.096	44.444	44.444	22.222	33.333	55.556	44.444	44.444	44.444	0	10.4551	-1.47778	2.45545	2.71444	0.222222	0.111111	0	0	0	0	0	0.222222	0.222222	0	0	0.111111	0	0	0	0	0	0	0.111111	0	0	0.125	0	0	0	0	0	0	0	0	0	0	0	0	0
HRCKYCKDS	1139.31	33.333	44.444	0	22.222	33.333	66.667	55.556	44.444	11.111	8.79532	-1.78889	2.15452	4.48667	0	0.111111	0	0.111111	0.222222	0	0	0	0.111111	0	0	0.222222	0	0	0	0.111111	0	0	0.111111	0	0	0	0	0	0	0	0	0	0	0	0	0	0	0	0
HRCLRQNVW	1211.41	11.111	33.333	22.222	22.222	44.444	55.556	33.333	33.333	0	10.5274	-1.06667	2.18549	3.79	0	0.222222	0.111111	0	0.111111	0	0.111111	0	0.111111	0	0.111111	0	0	0	0	0	0	0.111111	0	0.111111	0	0	0	0	0	0	0	0	0	0	0	0	0	0	0
HRCMQRR	986.181	14.286	14.286	0	14.286	28.571	71.429	57.143	57.143	0	12.1993	-2.25714	3.18548	7.33286	0	0.428571	0	0	0.142857	0	0.142857	0	0.142857	0	0	0	0.142857	0	0	0	0	0	0	0	0	0	0	0	0	0	0	0	0	0	0	0	0	0	0
HRDKHHITPRV	1395.59	9.091	36.364	18.182	27.273	27.273	72.727	63.636	54.545	9.091	11.4798	-1.78182	2.69728	4.7	0	0.181818	0	0.0909091	0	0	0	0	0.272727	0.0909091	0	0.0909091	0	0	0.0909091	0	0.0909091	0	0	0.0909091	0	0	0	0	0	0	0	0	0	0	0	0	0	0	0
HRDMTKR	943.092	14.286	28.571	0	14.286	14.286	85.714	71.429	57.143	14.286	11.4797	-2.62857	2.21678	6.99857	0	0.285714	0	0.142857	0	0	0	0	0.142857	0	0	0.142857	0.142857	0	0	0	0.142857	0	0	0	0	0	0	0	0	0	0	0	0	0	0	0	0	0	0
HREPTHRMKM	1322.57	10	20	0	20	30	70	60	50	10	11.4797	-2.13	2.45749	4.939	0	0.2	0	0	0	0.1	0	0	0.2	0	0	0.1	0.2	0	0.1	0	0.1	0	0	0	0	0	0	0	0	0	0	0	0	0	0	0	0	0	0
HRETIQCKQWR	1484.7	18.182	18.182	9.091	18.182	27.273	72.727	45.455	36.364	9.091	9.82936	-1.92727	2.18659	4.72545	0	0.181818	0	0	0.0909091	0.0909091	0.181818	0	0.0909091	0.0909091	0	0.0909091	0	0	0	0	0.0909091	0.0909091	0	0	0	0	0	0	0	0	0	0	0	0	0	0	0	0	0
HRFCRGH	912.04	28.571	28.571	0	42.857	42.857	57.143	57.143	57.143	0	10.5284	-1.5	2.42574	4.85143	0	0.285714	0	0	0.142857	0	0	0.142857	0.285714	0	0	0	0	0.142857	0	0	0	0	0	0	0	0	0	0	0	0	0	0	0	0	0	0	0	0	0
HRFHRRCVIP	1320.58	10	30	20	30	50	50	50	50	0	12.1993	-0.75	3.42574	4.086	0	0.3	0	0	0.1	0	0	0	0.2	0.1	0	0	0	0.1	0.1	0	0	0	0	0.1	0	0	0	0	0	0	0	0	0	0	0	0	0	0	0
HRFRVWNTAHLW	1622.86	16.667	33.333	25	41.667	50	50	33.333	33.333	0	12.5001	-0.733333	2.45639	2.49667	0.0833333	0.166667	0.0833333	0	0	0	0	0	0.166667	0	0.0833333	0	0	0.0833333	0	0	0.0833333	0.166667	0	0.0833333	0	0	0	0	0	0	0	0	0	0	0	0	0	0	0
HRFSLTK	888.037	28.571	28.571	14.286	28.571	28.571	71.429	42.857	42.857	0	11.6518	-0.928571	2.21599	3.31429	0	0.142857	0	0	0	0	0	0	0.142857	0	0.142857	0.142857	0	0.142857	0	0.142857	0.142857	0	0	0	0	0	0	0	0	0	0	0	0	0	0	0	0	0	0
HRGIRYQLTFK	1418.66	18.182	18.182	18.182	27.273	45.455	54.545	36.364	36.364	0	11.5305	-0.990909	3.21519	3.14	0	0.181818	0	0	0	0	0.0909091	0.0909091	0.0909091	0.0909091	0.0909091	0.0909091	0	0.0909091	0	0	0.0909091	0	0.0909091	0	0	0	0	0	0	0	0	0	0	0	0	0	0	0	0
HRGNMLFKLH	1252.5	10	20	20	30	50	50	40	40	0	11.6518	-0.64	2.45624	2.032	0	0.1	0.1	0	0	0	0	0.1	0.2	0	0.2	0.1	0.1	0.1	0	0	0	0	0	0	0	0	0	0	0	0	0	0	0	0	0	0	0	0	0
HRGRRVPHQLK	1383.63	9.091	27.273	18.182	18.182	36.364	63.636	54.545	54.545	0	12.8074	-1.93636	4.45623	5.02455	0	0.272727	0	0	0	0	0.0909091	0.0909091	0.181818	0	0.0909091	0.0909091	0	0	0.0909091	0	0	0	0	0.0909091	0	0	0	0	0	0	0	0	0	0	0	0	0	0	0
HRHRSRGAHP	1210.33	30	40	10	30	30	70	60	60	0	12.8011	-2.41	3.69664	5.939	0.1	0.3	0	0	0	0	0	0.1	0.3	0	0	0	0	0	0.1	0.1	0	0	0	0	0	0	0	0	0	0	0	0.111111	0	0	0	0	0	0	0
HRICKRPNHQ	1288.5	10	30	10	20	30	70	50	50	0	11.4812	-2.09	3.42558	5.069	0	0.2	0.1	0	0.1	0	0.1	0	0.2	0.1	0	0.1	0	0	0.1	0	0	0	0	0	0	0	0	0	0	0	0	0	0	0	0	0	0	0	0
HRINGARWE	1138.25	22.222	33.333	22.222	22.222	44.444	55.556	44.444	33.333	11.111	10.3995	-1.57778	1.2174	4.21667	0.111111	0.222222	0.111111	0	0	0.111111	0	0.111111	0.111111	0.111111	0	0	0	0	0	0	0	0.111111	0	0	0	0	0	0	0	0	0	0.125	0	0	0	0	0	0	0
HRKGPRN	863.978	14.286	42.857	0	14.286	28.571	71.429	57.143	57.143	0	12.5165	-3.08571	3.21598	6.53571	0	0.285714	0.142857	0	0	0	0	0.142857	0.142857	0	0	0.142857	0	0	0.142857	0	0	0	0	0	0	0	0	0	0	0	0	0	0	0	0	0	0	0	0
HRKKHRAWMEKS	1593.87	16.667	16.667	8.333	25	25	75	66.667	58.333	8.333	11.7511	-2.38333	4.45718	4.96083	0.0833333	0.166667	0	0	0	0.0833333	0	0	0.166667	0	0	0.25	0.0833333	0	0	0.0833333	0	0.0833333	0	0	0	0.0909091	0	0	0	0	0	0	0	0	0	0	0	0	0
HRKRCGKTLPF	1342.63	27.273	36.364	9.091	18.182	45.455	54.545	45.455	45.455	0	11.6516	-1.23636	4.18517	3.45909	0	0.181818	0	0	0.0909091	0	0	0.0909091	0.0909091	0	0.0909091	0.181818	0	0.0909091	0.0909091	0	0.0909091	0	0	0	0	0	0	0	0	0	0	0	0	0	0	0	0	0	0
HRLKQHHERIE	1482.67	0	0	18.182	27.273	18.182	81.818	72.727	54.545	18.182	9.69611	-2.24545	1.699	5.33545	0	0.181818	0	0	0	0.181818	0.0909091	0	0.272727	0.0909091	0.0909091	0.0909091	0	0	0	0	0	0	0	0	0	0	0	0	0	0	0	0	0	0	0	0	0	0	0
HRLVMQELRRN	1451.71	0	18.182	27.273	9.091	36.364	63.636	45.455	36.364	9.091	12.1991	-1.22727	2.2174	4.74364	0	0.272727	0.0909091	0	0	0.0909091	0.0909091	0	0.0909091	0	0.181818	0	0.0909091	0	0	0	0	0	0	0.0909091	0	0	0	0	0	0	0	0	0	0	0	0	0	0	0
HRMMLYRVIWIF	1665.09	0	8.333	33.333	33.333	75	25	25	25	0	11.1477	0.766667	2.21535	0.485833	0	0.166667	0	0	0	0	0	0	0.0833333	0.166667	0.0833333	0	0.166667	0.0833333	0	0	0	0.0833333	0.0833333	0.0833333	0	0	0	0	0	0	0	0	0	0	0	0	0	0	0
HRPHGYG	822.881	28.571	42.857	0	42.857	57.143	42.857	42.857	42.857	0	9.35354	-2.08571	1.4556	3.21429	0	0.142857	0	0	0	0	0	0.285714	0.285714	0	0	0	0	0	0.142857	0	0	0	0.142857	0	0	0	0	0	0	0	0	0	0	0	0	0	0	0	0
HRPISMLK	981.224	12.5	25	25	12.5	50	50	37.5	37.5	0	11.6518	-0.475	2.21599	2.0425	0	0.125	0	0	0	0	0	0	0.125	0.125	0.125	0.125	0.125	0	0.125	0.125	0	0	0	0	0	0	0	0	0	0	0	0	0	0	0	0	0	0	0
HRPRRHQFYWR	1638.86	0	9.091	0	45.455	36.364	63.636	54.545	54.545	0	12.5018	-2.62727	4.45559	6.30636	0	0.363636	0	0	0	0	0.0909091	0	0.181818	0	0	0	0	0.0909091	0.0909091	0	0	0.0909091	0.0909091	0	0	0	0	0	0	0	0	0	0	0	0	0	0	0	0
HRQAWQGIRM	1282.49	20	20	20	20	50	50	30	30	0	12.5001	-1.23	2.21614	3.323	0.1	0.2	0	0	0	0	0.2	0.1	0.1	0.1	0	0	0.1	0	0	0	0	0.1	0	0	0	0	0	0	0	0	0.111111	0	0	0	0	0	0	0	0
HRQDIRKYFQ	1390.57	0	10	10	30	30	70	50	40	10	10.4466	-2.06	2.21598	5.209	0	0.2	0	0.1	0	0	0.2	0	0.1	0.1	0	0.1	0	0.1	0	0	0	0	0.1	0	0	0	0	0	0	0	0	0	0	0	0	0	0	0	0
HRQECRMNMRYH	1660.91	8.333	16.667	0	25	33.333	66.667	50	41.667	8.333	9.50121	-2.11667	2.4262	5.6025	0	0.25	0.0833333	0	0.0833333	0.0833333	0.0833333	0	0.166667	0	0	0	0.166667	0	0	0	0	0	0.0833333	0	0	0	0	0	0	0	0	0	0	0	0	0	0	0	0
HRQLRPQMPYCH	1565.83	8.333	25	8.333	25	50	50	33.333	33.333	0	9.50248	-1.55833	2.42495	3.48583	0	0.166667	0	0	0.0833333	0	0.166667	0	0.166667	0	0.0833333	0	0.0833333	0	0.166667	0	0	0	0.0833333	0	0	0	0	0	0	0	0	0	0	0	0	0	0	0	0
HRQNVILHYMR	1466.73	0	18.182	27.273	27.273	45.455	54.545	36.364	36.364	0	11.1477	-0.845455	2.4556	3.20455	0	0.181818	0.0909091	0	0	0	0.0909091	0	0.181818	0.0909091	0.0909091	0	0.0909091	0	0	0	0	0	0.0909091	0.0909091	0	0	0	0	0	0	0	0	0	0	0	0	0	0	0
HRQRPLNMSRR	1450.69	9.091	27.273	9.091	9.091	27.273	72.727	45.455	45.455	0	12.9771	-2.26364	4.21614	6.60455	0	0.363636	0.0909091	0	0	0	0.0909091	0	0.0909091	0	0.0909091	0	0.0909091	0	0.0909091	0.0909091	0	0	0	0	0	0	0	0	0	0	0	0	0	0	0	0	0	0	0
HRRDHHAN	1042.08	12.5	37.5	12.5	37.5	12.5	87.5	75	62.5	12.5	10.403	-2.975	1.69744	7.17125	0.125	0.25	0.125	0.125	0	0	0	0	0.375	0	0	0	0	0	0	0	0	0	0	0	0	0	0	0	0	0	0	0	0.142857	0	0	0	0	0	0
HRRETKQWWCHY	1729.94	16.667	16.667	0	41.667	33.333	66.667	50	41.667	8.333	9.44939	-2.3	2.42605	4.48583	0	0.166667	0	0	0.0833333	0.0833333	0.0833333	0	0.166667	0	0	0.0833333	0	0	0	0	0.0833333	0.166667	0.0833333	0	0	0	0	0	0	0	0	0	0	0	0	0	0	0	0
HRRIQWG	952.087	14.286	14.286	14.286	28.571	42.857	57.143	42.857	42.857	0	12.5001	-1.78571	2.21614	4.55	0	0.285714	0	0	0	0	0.142857	0.142857	0.142857	0.142857	0	0	0	0	0	0	0	0.142857	0	0	0	0	0	0	0	0	0	0	0	0	0	0	0	0	0
HRRLNRPYNM	1356.57	0	30	10	20	40	60	40	40	0	12.2042	-2.09	3.21534	5.557	0	0.3	0.2	0	0	0	0	0	0.1	0	0.1	0	0.1	0	0.1	0	0	0	0.1	0	0	0	0	0	0	0	0	0	0	0	0	0	0	0	0
HRRMEAAKHKD	1378.57	18.182	27.273	18.182	18.182	27.273	72.727	72.727	54.545	18.182	10.7739	-2.24545	2.45813	5.43818	0.181818	0.181818	0	0.0909091	0	0.0909091	0	0	0.181818	0	0	0.181818	0.0909091	0	0	0	0	0	0	0	0.1	0	0	0	0	0.1	0	0	0	0	0	0	0	0	0
HRRNIRAGNC	1196.36	30	50	20	10	40	60	40	40	0	12.1993	-1.53	3.18548	5.375	0.1	0.3	0.2	0	0.1	0	0	0.1	0.1	0.1	0	0	0	0	0	0	0	0	0	0	0	0.111111	0	0	0	0	0	0	0	0	0	0	0	0	0
HRRTQLEYHP	1336.48	10	20	10	30	30	70	50	40	10	9.35234	-2.22	1.45686	4.93	0	0.2	0	0	0	0.1	0.1	0	0.2	0	0.1	0	0	0	0.1	0	0.1	0	0.1	0	0	0	0	0	0	0	0	0	0	0	0	0	0	0	0
HRSMRQMLQANK	1499.77	16.667	25	16.667	8.333	33.333	66.667	33.333	33.333	0	12.5165	-1.5	3.21598	4.145	0.0833333	0.166667	0.0833333	0	0	0	0.166667	0	0.0833333	0	0.0833333	0.0833333	0.166667	0	0	0.0833333	0	0	0	0	0	0	0	0	0	0	0.0909091	0	0	0	0	0	0	0	0
HRSSFRYF	1099.22	25	25	0	50	37.5	62.5	37.5	37.5	0	11.1477	-1.1875	2.21535	4.435	0	0.25	0	0	0	0	0	0	0.125	0	0	0	0	0.25	0	0.25	0	0	0.125	0	0	0	0	0	0	0	0	0	0	0	0	0	0	0	0
HRTKNTYRP	1172.31	22.222	44.444	0	22.222	22.222	77.778	44.444	44.444	0	11.5305	-2.65556	3.21519	5.77444	0	0.222222	0.111111	0	0	0	0	0	0.111111	0	0	0.111111	0	0	0.111111	0	0.222222	0	0.111111	0	0	0	0	0	0	0	0	0	0	0	0	0	0	0	0
HRTMANFSR	1119.27	33.333	44.444	11.111	22.222	33.333	66.667	33.333	33.333	0	12.5001	-1.18889	2.21614	4.44111	0.111111	0.222222	0.111111	0	0	0	0	0	0.111111	0	0	0	0.111111	0.111111	0	0.111111	0.111111	0	0	0	0	0	0	0	0	0	0	0	0	0	0	0	0.125	0	0
HRVGVQPRY	1111.27	11.111	44.444	22.222	22.222	55.556	44.444	33.333	33.333	0	11.1477	-1.17778	2.21535	3.46222	0	0.222222	0	0	0	0	0.111111	0.111111	0.111111	0	0	0	0	0	0.111111	0	0	0	0.111111	0.222222	0	0	0	0	0	0	0	0	0	0	0	0	0	0	0
HRVKSRNCQV	1226.42	20	50	20	10	30	70	40	40	0	11.4812	-1.3	3.18533	4.627	0	0.2	0.1	0	0.1	0	0.1	0	0.1	0	0	0.1	0	0	0	0.1	0	0	0	0.2	0	0	0	0	0	0	0	0	0	0	0	0	0	0	0
HRWFIFGGGK	1204.4	30	30	10	40	70	30	30	30	0	11.6518	-0.36	2.21599	0.91	0	0.1	0	0	0	0	0	0.3	0.1	0.1	0	0.1	0	0.2	0	0	0	0.1	0	0	0	0	0	0	0	0	0	0	0	0	0	0	0	0	0
HRWMHGRPF	1223.42	11.111	22.222	0	44.444	55.556	44.444	44.444	44.444	0	12.5001	-1.51111	2.45639	3.39556	0	0.222222	0	0	0	0	0	0.111111	0.222222	0	0	0	0.111111	0.111111	0.111111	0	0	0.111111	0	0	0	0	0	0	0	0	0	0	0	0	0	0	0	0	0
HRWRIMME	1158.4	0	0	12.5	25	50	50	50	37.5	12.5	10.3995	-1.0375	1.2174	3.67	0	0.25	0	0	0	0.125	0	0	0.125	0.125	0	0	0.25	0	0	0	0	0.125	0	0	0	0	0	0	0	0	0	0	0	0	0	0	0	0	0
HRWYFWWPR	1433.64	0	11.111	0	66.667	66.667	33.333	33.333	33.333	0	11.1477	-1.66667	2.21535	2.74111	0	0.222222	0	0	0	0	0	0	0.111111	0	0	0	0	0.111111	0.111111	0	0	0.333333	0.111111	0	0	0	0	0	0	0	0	0	0	0	0	0	0	0	0
HRYEWTKL	1132.29	12.5	12.5	12.5	37.5	37.5	62.5	50	37.5	12.5	9.29974	-1.775	1.21645	3.425	0	0.125	0	0	0	0.125	0	0	0.125	0	0.125	0.125	0	0	0	0	0.125	0.125	0.125	0	0	0	0	0	0	0	0	0	0	0	0	0	0	0	0
HRYKRQLTEVL	1442.68	9.091	18.182	27.273	18.182	36.364	63.636	45.455	36.364	9.091	10.4466	-1.20909	2.21645	3.74818	0	0.181818	0	0	0	0.0909091	0.0909091	0	0.0909091	0	0.181818	0.0909091	0	0	0	0	0.0909091	0	0.0909091	0.0909091	0	0	0	0	0	0	0	0	0	0	0	0	0	0	0
HRYQLGCHH	1150.28	22.222	22.222	11.111	44.444	44.444	55.556	44.444	44.444	0	8.54921	-1.44444	1.6652	3.04889	0	0.111111	0	0	0.111111	0	0.111111	0.111111	0.333333	0	0.111111	0	0	0	0	0	0	0	0.111111	0	0	0	0	0	0	0	0	0	0	0	0	0	0	0	0
HRYQPYFW	1196.33	0	12.5	0	62.5	62.5	37.5	25	25	0	9.17421	-1.6875	1.21456	2.51125	0	0.125	0	0	0	0	0.125	0	0.125	0	0	0	0	0.125	0.125	0	0	0.125	0.25	0	0	0	0	0	0	0	0	0	0	0	0	0	0	0	0
HRYRISKIE	1201.39	11.111	11.111	22.222	22.222	33.333	66.667	55.556	44.444	11.111	10.4466	-1.41111	2.21645	4.50667	0	0.222222	0	0	0	0.111111	0	0	0.111111	0.222222	0	0.111111	0	0	0	0.111111	0	0	0.111111	0	0	0	0	0	0	0	0	0	0	0	0	0	0	0	0
HSCCRLR	874.047	42.857	42.857	14.286	14.286	42.857	57.143	42.857	42.857	0	8.83789	-0.6	2.15483	4.34571	0	0.285714	0	0	0.285714	0	0	0	0.142857	0	0.142857	0	0	0	0	0.142857	0	0	0	0	0	0	0	0	0	0	0	0	0	0	0	0	0	0	0
HSCKRHMRI	1167.42	22.222	22.222	11.111	22.222	33.333	66.667	55.556	55.556	0	11.4812	-1.24444	3.42558	4.39556	0	0.222222	0	0	0.111111	0	0	0	0.222222	0.111111	0	0.111111	0.111111	0	0	0.111111	0	0	0	0	0	0	0	0	0	0	0	0	0	0	0	0	0	0	0
HSFQKTR	903.009	28.571	28.571	0	28.571	14.286	85.714	42.857	42.857	0	11.6518	-1.97143	2.21599	4.80857	0	0.142857	0	0	0	0	0.142857	0	0.142857	0	0	0.142857	0	0.142857	0	0.142857	0.142857	0	0	0	0	0	0	0	0	0	0	0	0	0	0	0	0	0	0
HSHHKSM	862.962	28.571	28.571	0	42.857	14.286	85.714	57.143	57.143	0	9.70595	-1.88571	1.6965	3.42571	0	0	0	0	0	0	0	0	0.428571	0	0	0.142857	0.142857	0	0	0.285714	0	0	0	0	0	0	0	0	0	0	0	0	0	0	0	0	0	0	0
HSHLKWRRAQR	1474.69	18.182	18.182	18.182	27.273	27.273	72.727	54.545	54.545	0	12.8074	-2.12727	4.45623	5.41	0.0909091	0.272727	0	0	0	0	0.0909091	0	0.181818	0	0.0909091	0.0909091	0	0	0	0.0909091	0	0.0909091	0	0	0	0.1	0	0	0	0	0	0	0	0	0	0	0	0	0
HSHWKGQWSKT	1381.52	36.364	36.364	0	36.364	27.273	72.727	36.364	36.364	0	10.8055	-2.01818	2.45608	2.70273	0	0	0	0	0	0	0.0909091	0.0909091	0.181818	0	0	0.181818	0	0	0	0.181818	0.0909091	0.181818	0	0	0	0	0	0	0	0	0	0	0	0	0	0	0	0	0
HSIHKIVR	989.189	12.5	25	37.5	25	37.5	62.5	50	50	0	11.6518	-0.3	2.45624	2.41375	0	0.125	0	0	0	0	0	0	0.25	0.25	0	0.125	0	0	0	0.125	0	0	0	0.125	0	0	0	0	0	0	0	0	0	0	0	0	0	0	0
HSKEMWR	973.117	14.286	14.286	0	28.571	28.571	71.429	57.143	42.857	14.286	9.69704	-2.12857	1.21724	4.38	0	0.142857	0	0	0	0.142857	0	0	0.142857	0	0	0.142857	0.142857	0	0	0.142857	0	0.142857	0	0	0	0	0	0	0	0	0	0	0	0	0	0	0	0	0
HSKNLKMIKMVK	1456.87	8.333	25	25	8.333	41.667	58.333	41.667	41.667	0	11.2783	-0.566667	4.21551	1.52667	0	0	0.0833333	0	0	0	0	0	0.0833333	0.0833333	0.0833333	0.333333	0.166667	0	0	0.0833333	0	0	0	0.0833333	0	0	0	0	0	0	0	0	0	0	0	0	0	0	0
HSKPLMRRQF	1299.56	10	20	10	20	40	60	40	40	0	12.5165	-1.35	3.21598	3.874	0	0.2	0	0	0	0	0.1	0	0.1	0	0.1	0.1	0.1	0.1	0.1	0.1	0	0	0	0	0	0	0	0	0	0	0	0	0	0	0	0	0	0	0
HSLEKKPSYKRH	1509.73	16.667	25	8.333	25	25	75	58.333	50	8.333	10.6365	-2.23333	3.45639	4.14333	0	0.0833333	0	0	0	0.0833333	0	0	0.166667	0	0.0833333	0.25	0	0	0.0833333	0.166667	0	0	0.0833333	0	0	0	0	0	0	0	0	0	0	0	0	0	0	0	0
HSLKWCKH	1038.24	25	25	12.5	37.5	37.5	62.5	50	50	0	9.67846	-1.2	2.42543	1.91125	0	0	0	0	0.125	0	0	0	0.25	0	0.125	0.25	0	0	0	0.125	0	0.125	0	0	0	0	0	0	0	0	0	0	0	0	0	0	0	0	0
HSMAKPREQHR	1376.56	18.182	27.273	9.091	18.182	27.273	72.727	54.545	45.455	9.091	11.4797	-2.27273	2.45749	5.11818	0.0909091	0.181818	0	0	0	0.0909091	0.0909091	0	0.181818	0	0	0.0909091	0.0909091	0	0.0909091	0.0909091	0	0	0	0	0	0	0	0	0	0	0	0	0	0	0	0	0.1	0	0
HSNYWAQHHAKR	1534.66	25	33.333	16.667	41.667	33.333	66.667	41.667	41.667	0	10.4553	-2.03333	2.6957	3.685	0.166667	0.0833333	0.0833333	0	0	0	0.0833333	0	0.25	0	0	0.0833333	0	0	0	0.0833333	0	0.0833333	0.0833333	0	0	0	0	0	0	0	0	0	0.0909091	0	0	0	0	0	0
HSQHNRQYQTWK	1612.73	16.667	25	0	33.333	16.667	83.333	33.333	33.333	0	10.4551	-2.70833	2.45545	4.73583	0	0.0833333	0.0833333	0	0	0	0.25	0	0.166667	0	0	0.0833333	0	0	0	0.0833333	0.0833333	0.0833333	0.0833333	0	0	0	0	0	0	0	0	0	0	0	0	0	0	0	0
HSRARMLM	1001.23	25	25	25	12.5	50	50	37.5	37.5	0	12.5001	-0.45	2.21614	3.30875	0.125	0.25	0	0	0	0	0	0	0.125	0	0.125	0	0.25	0	0	0.125	0	0	0	0	0	0.142857	0	0	0	0	0	0	0	0	0	0	0	0	0
HSRMNARK	999.159	25	37.5	12.5	12.5	25	75	50	50	0	12.5165	-2.0875	3.21598	5.74125	0.125	0.25	0.125	0	0	0	0	0	0.125	0	0	0.125	0.125	0	0	0.125	0	0	0	0	0	0	0.142857	0	0	0	0	0	0	0	0	0	0	0	0
HSSRPTLKMH	1193.39	30	40	10	20	30	70	40	40	0	11.6518	-1.3	2.45624	3.189	0	0.1	0	0	0	0	0	0	0.2	0	0.1	0.1	0.1	0	0.1	0.2	0.1	0	0	0	0	0	0	0	0	0	0	0	0	0	0	0	0	0	0
HSYARAH	840.897	42.857	42.857	28.571	42.857	42.857	57.143	42.857	42.857	0	9.35354	-1.34286	1.4556	3.45143	0.285714	0.142857	0	0	0	0	0	0	0.285714	0	0	0	0	0	0	0.142857	0	0	0.142857	0	0	0.166667	0	0	0	0	0	0	0	0	0	0	0	0	0
HTCMIQRFLR	1304.59	20	20	20	20	50	50	30	30	0	10.5274	-0.09	2.18549	2.616	0	0.2	0	0	0.1	0	0.1	0	0.1	0.1	0.1	0	0.1	0.1	0	0	0.1	0	0	0	0	0	0	0	0	0	0	0	0	0	0	0	0	0	0
HTCRGIHKT	1052.22	44.444	44.444	11.111	22.222	33.333	66.667	44.444	44.444	0	9.83541	-1.06667	2.42559	3.08778	0	0.111111	0	0	0.111111	0	0	0.111111	0.222222	0.111111	0	0.111111	0	0	0	0	0.222222	0	0	0	0	0	0	0	0	0	0	0	0	0	0	0	0	0	0
HTHRMRLFW	1283.52	11.111	11.111	11.111	44.444	44.444	55.556	44.444	44.444	0	12.5001	-0.944444	2.45639	3.23889	0	0.222222	0	0	0	0	0	0	0.222222	0	0.111111	0	0.111111	0.111111	0	0	0.111111	0.111111	0	0	0	0	0	0	0	0	0	0	0	0	0	0	0	0	0
HTIYRIYWNKPY	1653.9	8.333	25	16.667	41.667	58.333	41.667	25	25	0	9.78126	-1.1	2.2136	1.8825	0	0.0833333	0.0833333	0	0	0	0	0	0.0833333	0.166667	0	0.0833333	0	0	0.0833333	0	0.0833333	0.0833333	0.25	0	0	0	0	0	0	0	0	0	0	0	0	0	0	0	0
HTKSGPKH	890.998	37.5	50	0	25	25	75	50	50	0	10.8055	-2.2125	2.45608	3.18125	0	0	0	0	0	0	0	0.125	0.25	0	0	0.25	0	0	0.125	0.125	0.125	0	0	0	0	0	0	0	0	0	0	0	0	0	0	0	0	0	0
HTPFTRQ	885.978	28.571	42.857	0	28.571	28.571	71.429	28.571	28.571	0	10.5518	-1.62857	1.21614	3.89714	0	0.142857	0	0	0	0	0.142857	0	0.142857	0	0	0	0	0.142857	0.142857	0	0.285714	0	0	0	0	0	0	0	0	0	0	0	0	0	0	0	0	0	0
HTPRTWM	928.077	28.571	42.857	0	28.571	42.857	57.143	28.571	28.571	0	10.5518	-1.38571	1.21614	2.86286	0	0.142857	0	0	0	0	0	0	0.142857	0	0	0	0.142857	0	0.142857	0	0.285714	0.142857	0	0	0	0	0	0	0	0	0	0	0	0	0	0	0	0	0
HTQEGRK	854.921	28.571	28.571	0	14.286	14.286	85.714	57.143	42.857	14.286	9.69704	-2.81429	1.21724	5.58714	0	0.142857	0	0	0	0.142857	0.142857	0.142857	0.142857	0	0	0.142857	0	0	0	0	0.142857	0	0	0	0	0	0	0	0	0	0	0	0	0	0	0	0	0	0
HTRFWHKQL	1252.44	11.111	11.111	11.111	44.444	33.333	66.667	44.444	44.444	0	11.6518	-1.47778	2.45624	3.07444	0	0.111111	0	0	0	0	0.111111	0	0.222222	0	0.111111	0.111111	0	0.111111	0	0	0.111111	0.111111	0	0	0	0	0	0	0	0	0	0	0	0	0	0	0	0	0
HTRGRKQETM	1243.41	30	30	0	10	20	80	50	40	10	11.4797	-2.3	2.21724	5.425	0	0.2	0	0	0	0.1	0.1	0.1	0.1	0	0	0.1	0.1	0	0	0	0.2	0	0	0	0	0	0	0	0	0	0	0	0	0	0	0	0	0	0
HTRWHLRQITRE	1632.85	16.667	16.667	16.667	25	25	75	50	41.667	8.333	12.1992	-1.74167	2.45765	4.95	0	0.25	0	0	0	0.0833333	0.0833333	0	0.166667	0.0833333	0.0833333	0	0	0	0	0	0.166667	0.0833333	0	0	0	0	0	0	0	0	0	0	0	0	0	0	0	0	0
HTSEMRRDLHRW	1623.81	16.667	25	8.333	25	25	75	58.333	41.667	16.667	10.3122	-1.96667	1.45844	5.49833	0	0.25	0	0.0833333	0	0.0833333	0	0	0.166667	0	0.0833333	0	0.0833333	0	0	0.0833333	0.0833333	0.0833333	0	0	0	0	0	0	0	0	0	0	0	0	0	0	0	0	0
HTSRHLRW	1092.23	25	25	12.5	37.5	25	75	50	50	0	12.5001	-1.75	2.45639	4.735	0	0.25	0	0	0	0	0	0	0.25	0	0.125	0	0	0	0	0.125	0.125	0.125	0	0	0	0	0	0	0	0	0	0	0	0	0	0	0	0	0
HTTHHRN	901.94	28.571	42.857	0	42.857	0	100	57.143	57.143	0	10.5552	-2.71429	1.69665	5.81143	0	0.142857	0.142857	0	0	0	0	0	0.428571	0	0	0	0	0	0	0	0.285714	0	0	0	0	0	0	0	0	0	0	0	0	0	0	0	0	0	0
HTWHQARFQYHK	1638.81	16.667	16.667	8.333	50	33.333	66.667	41.667	41.667	0	10.4553	-1.94167	2.6957	3.42667	0.0833333	0.0833333	0	0	0	0	0.166667	0	0.25	0	0	0.0833333	0	0.0833333	0	0	0.0833333	0.0833333	0.0833333	0	0	0	0	0	0	0	0.0909091	0	0	0	0	0	0	0	0
HTWMRWF	1063.24	14.286	14.286	0	57.143	57.143	42.857	28.571	28.571	0	10.5518	-0.785714	1.21614	1.73714	0	0.142857	0	0	0	0	0	0	0.142857	0	0	0	0.142857	0.142857	0	0	0.142857	0.285714	0	0	0	0	0	0	0	0	0	0	0	0	0	0	0	0	0
HVFIYWWRER	1491.72	0	10	20	50	60	40	40	30	10	9.35001	-0.73	1.2166	2.485	0	0.2	0	0	0	0.1	0	0	0.1	0.1	0	0	0	0.1	0	0	0	0.2	0.1	0.1	0	0	0	0	0	0	0	0	0	0	0	0	0	0	0
HVHAQRIK	988.161	12.5	25	37.5	25	37.5	62.5	50	50	0	11.6518	-0.975	2.45624	3.07	0.125	0.125	0	0	0	0	0.125	0	0.25	0.125	0	0.125	0	0	0	0	0	0	0	0.125	0	0	0	0	0	0	0	0	0.142857	0	0	0	0	0	0
HVIKWKEFK	1214.48	0	11.111	22.222	33.333	44.444	55.556	55.556	44.444	11.111	10.507	-0.866667	2.21693	1.53889	0	0	0	0	0	0.111111	0	0	0.111111	0.111111	0	0.333333	0	0.111111	0	0	0	0.111111	0	0.111111	0	0	0	0	0	0	0	0	0	0	0	0	0	0	0
HVMFGKR	874.072	14.286	28.571	14.286	28.571	57.143	42.857	42.857	42.857	0	11.6518	-0.442857	2.21599	2.11714	0	0.142857	0	0	0	0	0	0.142857	0.142857	0	0	0.142857	0.142857	0.142857	0	0	0	0	0	0.142857	0	0	0	0	0	0	0	0	0	0	0	0	0	0	0
HVQKHPHTIRV	1351.58	9.091	36.364	27.273	27.273	36.364	63.636	45.455	45.455	0	11.6518	-0.990909	2.69649	2.68727	0	0.0909091	0	0	0	0	0.0909091	0	0.272727	0.0909091	0	0.0909091	0	0	0.0909091	0	0.0909091	0	0	0.181818	0	0	0	0	0	0	0	0	0	0	0	0	0	0	0
HVQRGGMQ	912.034	25	37.5	12.5	12.5	50	50	25	25	0	10.5518	-1.175	1.21614	2.79875	0	0.125	0	0	0	0	0.25	0.25	0.125	0	0	0	0.125	0	0	0	0	0	0	0.125	0	0	0	0	0	0	0	0	0	0	0	0	0	0	0
HVQRIAMRQVMQ	1496.81	8.333	25	33.333	8.333	50	50	25	25	0	12.5001	-0.35	2.21614	2.63417	0.0833333	0.166667	0	0	0	0	0.25	0	0.0833333	0.0833333	0	0	0.166667	0	0	0	0	0	0	0.166667	0	0	0	0	0	0	0	0	0	0.0909091	0	0	0	0	0
HVRIIKVKMQ	1251.6	0	20	40	10	50	50	40	40	0	11.8231	0.03	3.21583	1.595	0	0.1	0	0	0	0	0.1	0	0.1	0.2	0	0.2	0.1	0	0	0	0	0	0	0.2	0	0	0	0	0	0	0	0	0	0	0	0	0	0	0
HVRTTFQPH	1122.25	22.222	44.444	11.111	33.333	33.333	66.667	33.333	33.333	0	10.5535	-1.15556	1.4564	3.1	0	0.111111	0	0	0	0	0.111111	0	0.222222	0	0	0	0	0.111111	0.111111	0	0.222222	0	0	0.111111	0	0	0	0	0	0	0	0	0	0	0	0	0	0	0
HVRWKIK	966.197	0	14.286	28.571	28.571	42.857	57.143	57.143	57.143	0	11.8231	-1.1	3.21583	2.77	0	0.142857	0	0	0	0	0	0	0.142857	0.142857	0	0.285714	0	0	0	0	0	0.142857	0	0.142857	0	0	0	0	0	0	0	0	0	0	0	0	0	0	0
HVVKGSHHARL	1240.43	27.273	45.455	36.364	27.273	45.455	54.545	45.455	45.455	0	11.6518	-0.472727	2.69649	2.00909	0.0909091	0.0909091	0	0	0	0	0	0.0909091	0.272727	0	0.0909091	0.0909091	0	0	0	0.0909091	0	0	0	0.181818	0	0	0	0	0	0	0	0	0.1	0	0	0	0	0	0
HWARVKPWYQ	1370.58	10	30	20	40	60	40	30	30	0	10.4551	-1.38	2.21519	2.03	0.1	0.1	0	0	0	0	0.1	0	0.1	0	0	0.1	0	0	0.1	0	0	0.2	0.1	0.1	0	0	0	0	0	0	0	0	0	0	0	0	0	0	0
HWCQPPR	923.06	14.286	42.857	0	28.571	57.143	42.857	28.571	28.571	0	8.55747	-1.82857	1.18549	3.07286	0	0.142857	0	0	0.142857	0	0.142857	0	0.142857	0	0	0	0	0	0.285714	0	0	0.142857	0	0	0	0	0	0	0	0	0	0	0	0	0	0	0	0	0
HWEWPHLNKWRR	1744.98	0	16.667	8.333	41.667	41.667	58.333	50	41.667	8.333	11.4797	-2.23333	2.45749	3.85417	0	0.166667	0.0833333	0	0	0.0833333	0	0	0.166667	0	0.0833333	0.0833333	0	0	0.0833333	0	0	0.25	0	0	0	0	0	0	0	0	0	0	0	0	0	0	0	0	0
HWFKRGNVNQMR	1572.81	8.333	33.333	8.333	25	41.667	58.333	33.333	33.333	0	12.5165	-1.58333	3.21598	3.8525	0	0.166667	0.166667	0	0	0	0.0833333	0.0833333	0.0833333	0	0	0.0833333	0.0833333	0.0833333	0	0	0	0.0833333	0	0.0833333	0	0	0	0	0	0	0	0	0	0	0	0	0	0	0
HWFKYPWKHRSW	1758.02	8.333	16.667	0	58.333	50	50	41.667	41.667	0	10.9019	-1.85833	3.45529	2.40917	0	0.0833333	0	0	0	0	0	0	0.166667	0	0	0.166667	0	0.0833333	0.0833333	0.0833333	0	0.25	0.0833333	0	0	0	0	0	0	0	0	0	0	0	0	0	0	0	0
HWGRQMKSHGHT	1461.62	33.333	33.333	0	33.333	33.333	66.667	41.667	41.667	0	11.6518	-1.9	2.69649	3.28333	0	0.0833333	0	0	0	0	0.0833333	0.166667	0.25	0	0	0.0833333	0.0833333	0	0	0.0833333	0.0833333	0.0833333	0	0	0	0	0	0	0	0	0	0	0	0	0	0	0	0	0
HWHNFSKHRY	1411.55	10	20	0	60	30	70	50	50	0	10.4553	-2.17	2.6957	3.932	0	0.1	0.1	0	0	0	0	0	0.3	0	0	0.1	0	0.1	0	0.1	0	0.1	0.1	0	0	0	0	0	0	0	0	0	0	0	0	0	0	0	0
HWHRESVSR	1193.29	22.222	33.333	11.111	33.333	22.222	77.778	55.556	44.444	11.111	10.4013	-1.91111	1.45765	5.15556	0	0.222222	0	0	0	0.111111	0	0	0.222222	0	0	0	0	0	0	0.222222	0	0.111111	0	0.111111	0	0	0	0	0	0	0	0	0	0	0	0	0	0	0
HWIDKMWEVKRK	1655.98	0	16.667	16.667	25	41.667	58.333	58.333	41.667	16.667	10.5007	-1.46667	2.21772	2.9825	0	0.0833333	0	0.0833333	0	0.0833333	0	0	0.0833333	0.0833333	0	0.25	0.0833333	0	0	0	0	0.166667	0	0.0833333	0	0	0	0	0	0	0	0	0	0	0	0	0	0	0
HWKEQRWYHTKH	1735.93	8.333	8.333	0	50	25	75	58.333	50	8.333	10.2441	-2.725	2.6968	4.2	0	0.0833333	0	0	0	0.0833333	0.0833333	0	0.25	0	0	0.166667	0	0	0	0	0.0833333	0.166667	0.0833333	0	0	0	0	0	0	0	0	0	0	0	0	0	0	0	0
HWKYKIKCYKPQ	1621.96	8.333	16.667	8.333	33.333	50	50	41.667	41.667	0	10.2461	-1.7	4.18327	2.0125	0	0	0	0	0.0833333	0	0.0833333	0	0.0833333	0.0833333	0	0.333333	0	0	0.0833333	0	0	0.0833333	0.166667	0	0	0	0	0	0	0	0	0	0	0	0	0	0	0	0
HWLRQKIAFNN	1426.64	9.091	27.273	27.273	27.273	45.455	54.545	27.273	27.273	0	11.6518	-0.918182	2.21599	2.45364	0.0909091	0.0909091	0.181818	0	0	0	0.0909091	0	0.0909091	0.0909091	0.0909091	0.0909091	0	0.0909091	0	0	0	0.0909091	0	0	0	0	0	0	0	0	0	0	0	0.1	0	0	0	0	0
HWMPRVKNWHDR	1661.91	0	33.333	8.333	33.333	41.667	58.333	50	41.667	8.333	11.4797	-1.96667	2.45703	4.085	0	0.166667	0.0833333	0.0833333	0	0	0	0	0.166667	0	0	0.0833333	0.0833333	0	0.0833333	0	0	0.166667	0	0.0833333	0	0	0	0	0	0	0	0	0	0	0	0	0	0	0
HWNHKIRRYWKL	1737.05	0	8.333	16.667	41.667	41.667	58.333	50	50	0	11.6767	-1.79167	4.45528	3.545	0	0.166667	0.0833333	0	0	0	0	0	0.166667	0.0833333	0.0833333	0.166667	0	0	0	0	0	0.166667	0.0833333	0	0	0	0	0	0	0	0	0	0	0	0	0	0	0	0
HWNPYYR	1035.13	0	28.571	0	57.143	57.143	42.857	28.571	28.571	0	9.17421	-2.32857	1.21456	3.45286	0	0.142857	0.142857	0	0	0	0	0	0.142857	0	0	0	0	0	0.142857	0	0	0.142857	0.285714	0	0	0	0	0	0	0	0	0	0	0	0	0	0	0	0
HWQRFHLY	1186.34	0	0	12.5	62.5	50	50	37.5	37.5	0	9.35354	-1.25	1.4556	2.46125	0	0.125	0	0	0	0	0.125	0	0.25	0	0.125	0	0	0.125	0	0	0	0.125	0.125	0	0	0	0	0	0	0	0	0	0	0	0	0	0	0	0
HWRHMKA	965.144	14.286	14.286	14.286	42.857	42.857	57.143	57.143	57.143	0	11.6518	-1.71429	2.45624	3.32857	0.142857	0.142857	0	0	0	0	0	0	0.285714	0	0	0.142857	0.142857	0	0	0	0	0.142857	0	0	0	0	0	0	0	0	0	0	0	0	0	0.166667	0	0	0
HWRHTMRWAMIA	1595.91	25	25	25	33.333	58.333	41.667	33.333	33.333	0	12.5001	-0.5	2.45639	1.98583	0.166667	0.166667	0	0	0	0	0	0	0.166667	0.0833333	0	0	0.166667	0	0	0	0.0833333	0.166667	0	0	0	0	0	0	0	0	0	0	0	0.0909091	0	0	0	0	0
HWRKHRGLTIN	1417.64	18.182	27.273	18.182	27.273	36.364	63.636	45.455	45.455	0	12.5165	-1.5	3.45624	3.71	0	0.181818	0.0909091	0	0	0	0	0.0909091	0.181818	0.0909091	0.0909091	0.0909091	0	0	0	0	0.0909091	0.0909091	0	0	0	0	0	0	0	0	0	0	0	0	0	0	0	0	0
HWRPHIQIQK	1342.57	0	10	20	30	40	60	40	40	0	11.6518	-1.53	2.45624	2.87	0	0.1	0	0	0	0	0.2	0	0.2	0.2	0	0.1	0	0	0.1	0	0	0.1	0	0	0	0	0	0	0	0	0	0	0	0	0	0	0	0	0
HWRQKEWV	1168.32	0	12.5	12.5	37.5	37.5	62.5	50	37.5	12.5	9.69704	-2.025	1.21724	3.5975	0	0.125	0	0	0	0.125	0.125	0	0.125	0	0	0.125	0	0	0	0	0	0.25	0	0.125	0	0	0	0	0	0	0	0	0	0	0	0	0	0	0
HWRYFKQ	1064.21	0	0	0	57.143	42.857	57.143	42.857	42.857	0	10.4551	-2.07143	2.21519	3.64286	0	0.142857	0	0	0	0	0.142857	0	0.142857	0	0	0.142857	0	0.142857	0	0	0	0.142857	0.142857	0	0	0	0	0	0	0	0	0	0	0	0	0	0	0	0
HWRYKKVRG	1229.45	11.111	22.222	11.111	33.333	44.444	55.556	55.556	55.556	0	11.6767	-2.04444	4.21503	4.27	0	0.222222	0	0	0	0	0	0.111111	0.111111	0	0	0.222222	0	0	0	0	0	0.111111	0.111111	0.111111	0	0	0	0	0	0	0	0	0	0	0	0	0	0	0
HWTFFIVKKT	1306.57	20	30	20	40	50	50	30	30	0	10.8054	0.1	2.21583	0.365	0	0	0	0	0	0	0	0	0.1	0.1	0	0.2	0	0.2	0	0	0.2	0.1	0	0.1	0	0	0	0	0	0	0	0	0	0	0	0	0	0	0
HWWPWWCKHYK	1656.93	9.091	18.182	0	63.636	63.636	36.364	36.364	36.364	0	9.40827	-1.65455	2.42464	0.905455	0	0	0	0	0.0909091	0	0	0	0.181818	0	0	0.181818	0	0	0.0909091	0	0	0.363636	0.0909091	0	0	0	0	0	0	0	0	0	0	0	0	0	0	0	0
HWWRWVL	1082.28	0	14.286	28.571	57.143	71.429	28.571	28.571	28.571	0	10.5518	-0.342857	1.21614	0.518571	0	0.142857	0	0	0	0	0	0	0.142857	0	0.142857	0	0	0	0	0	0	0.428571	0	0.142857	0	0	0	0	0	0	0	0	0	0	0	0	0	0	0
HYARAFGRK	1105.27	33.333	33.333	22.222	33.333	55.556	44.444	44.444	44.444	0	11.5305	-1.26667	3.21519	3.62778	0.222222	0.222222	0	0	0	0	0	0.111111	0.111111	0	0	0.111111	0	0.111111	0	0	0	0	0.111111	0	0	0.125	0	0	0	0	0	0	0	0	0	0	0	0	0
HYERKGIRWQTH	1610.8	16.667	16.667	8.333	33.333	33.333	66.667	50	41.667	8.333	10.4467	-2.09167	2.4567	4.29833	0	0.166667	0	0	0	0.0833333	0.0833333	0.0833333	0.166667	0.0833333	0	0.0833333	0	0	0	0	0.0833333	0.0833333	0.0833333	0	0	0	0	0	0	0	0	0	0	0	0	0	0	0	0
HYESFSRTFKYR	1620.79	25	25	0	41.667	33.333	66.667	41.667	33.333	8.333	10.0067	-1.575	2.21565	4.2125	0	0.166667	0	0	0	0.0833333	0	0	0.0833333	0	0	0.0833333	0	0.166667	0	0.166667	0.0833333	0	0.166667	0	0	0	0	0	0	0	0	0	0	0	0	0	0	0	0
HYFKHWGPLR	1340.55	10	20	10	50	60	40	40	40	0	10.4551	-1.24	2.45545	1.876	0	0.1	0	0	0	0	0	0.1	0.2	0	0.1	0.1	0	0.1	0.1	0	0	0.1	0.1	0	0	0	0	0	0	0	0	0	0	0	0	0	0	0	0
HYFVALPMWFRR	1622.95	8.333	25	25	41.667	75	25	25	25	0	11.1477	0.108333	2.21535	1.1025	0.0833333	0.166667	0	0	0	0	0	0	0.0833333	0	0.0833333	0	0.0833333	0.166667	0.0833333	0	0	0.0833333	0.0833333	0.0833333	0	0	0	0	0	0	0	0	0	0	0	0	0	0	0
HYHHDKY	999.053	0	14.286	0	71.429	28.571	71.429	71.429	57.143	14.286	7.79277	-2.8	0.695702	4.07571	0	0	0	0.142857	0	0	0	0	0.428571	0	0	0.142857	0	0	0	0	0	0	0.285714	0	0	0	0	0	0	0	0	0	0	0	0	0	0	0	0
HYKHNPRPVG	1204.36	10	50	10	30	50	50	40	40	0	10.4551	-1.9	2.45545	3.159	0	0.1	0.1	0	0	0	0	0.1	0.2	0	0	0.1	0	0	0.2	0	0	0	0.1	0.1	0	0	0	0	0	0	0	0	0	0	0	0	0	0	0
HYLQRFS	950.065	14.286	14.286	14.286	42.857	42.857	57.143	28.571	28.571	0	9.35116	-0.957143	1.21535	2.96571	0	0.142857	0	0	0	0	0.142857	0	0.142857	0	0.142857	0	0	0.142857	0	0.142857	0	0	0.142857	0	0	0	0	0	0	0	0	0	0	0	0	0	0	0	0
HYMRYMRK	1184.44	0	0	0	37.5	50	50	50	50	0	10.6544	-1.8625	3.2144	4.45375	0	0.25	0	0	0	0	0	0	0.125	0	0	0.125	0.25	0	0	0	0	0	0.25	0	0	0	0	0	0	0	0	0	0	0	0	0	0	0	0
HYPYRFQNRH	1417.55	0	20	0	50	40	60	40	40	0	10.1188	-2.38	2.45481	4.864	0	0.2	0.1	0	0	0	0.1	0	0.2	0	0	0	0	0.1	0.1	0	0	0	0.2	0	0	0	0	0	0	0	0	0	0	0	0	0	0	0	0
HYQAPMRSMNHR	1527.74	16.667	33.333	8.333	25	41.667	58.333	33.333	33.333	0	11.1477	-1.70833	2.4556	4.03083	0.0833333	0.166667	0.0833333	0	0	0	0.0833333	0	0.166667	0	0	0	0.166667	0	0.0833333	0.0833333	0	0	0.0833333	0	0	0	0	0	0	0	0.0909091	0	0	0	0	0	0	0	0
HYQMIRRAW	1260.48	11.111	11.111	22.222	33.333	55.556	44.444	33.333	33.333	0	11.1477	-1.07778	2.21535	3.19667	0.111111	0.222222	0	0	0	0	0.111111	0	0.111111	0.111111	0	0	0.111111	0	0	0	0	0.111111	0.111111	0	0	0.125	0	0	0	0	0	0	0	0	0	0	0	0	0
HYRETLTGRKNF	1521.7	25	33.333	8.333	25	33.333	66.667	41.667	33.333	8.333	10.4466	-1.63333	2.21645	4.16167	0	0.166667	0.0833333	0	0	0.0833333	0	0.0833333	0.0833333	0	0.0833333	0.0833333	0	0.0833333	0	0	0.166667	0	0.0833333	0	0	0	0	0	0	0	0	0	0	0	0	0	0	0	0
HYRKCAYRLARY	1599.88	25	25	25	33.333	58.333	41.667	41.667	41.667	0	10.2711	-1.21667	4.18295	3.7975	0.166667	0.25	0	0	0.0833333	0	0	0	0.0833333	0	0.0833333	0.0833333	0	0	0	0	0	0	0.25	0	0	0	0	0	0.0909091	0	0	0	0	0	0.0909091	0	0	0	0
HYRKYRPIYSI	1495.75	9.091	18.182	18.182	36.364	54.545	45.455	36.364	36.364	0	10.2661	-1.21818	3.2136	3.09364	0	0.181818	0	0	0	0	0	0	0.0909091	0.181818	0	0.0909091	0	0	0.0909091	0.0909091	0	0	0.272727	0	0	0	0	0	0	0	0	0	0	0	0	0	0	0	0
HYRPQFLRYNH	1530.71	0	18.182	9.091	45.455	45.455	54.545	36.364	36.364	0	10.1188	-1.81818	2.45481	3.97455	0	0.181818	0.0909091	0	0	0	0.0909091	0	0.181818	0	0.0909091	0	0	0.0909091	0.0909091	0	0	0	0.181818	0	0	0	0	0	0	0	0	0	0	0	0	0	0	0	0
HYRRRNSLTRY	1521.7	18.182	27.273	9.091	27.273	27.273	72.727	45.455	45.455	0	12.0362	-2.27273	4.21455	6.57364	0	0.363636	0.0909091	0	0	0	0	0	0.0909091	0	0.0909091	0	0	0	0	0.0909091	0.0909091	0	0.181818	0	0	0	0	0	0	0	0	0	0	0	0	0	0	0	0
HYVHSWWVRHG	1463.62	18.182	36.364	18.182	54.545	54.545	45.455	36.364	36.364	0	9.35585	-0.909091	1.69586	1.70545	0	0.0909091	0	0	0	0	0	0.0909091	0.272727	0	0	0	0	0	0	0.0909091	0	0.181818	0.0909091	0.181818	0	0	0	0	0	0	0	0	0	0	0	0	0	0	0
HYYQCCFCHRK	1487.73	27.273	27.273	0	45.455	54.545	45.455	36.364	36.364	0	8.50935	-0.963636	2.36269	2.61727	0	0.0909091	0	0	0.272727	0	0.0909091	0	0.181818	0	0	0.0909091	0	0.0909091	0	0	0	0	0.181818	0	0	0	0	0	0	0	0	0	0	0	0	0	0	0	0
HYYQPRHT	1101.19	12.5	25	0	50	37.5	62.5	37.5	37.5	0	9.17675	-2.4125	1.45481	4.07875	0	0.125	0	0	0	0	0.125	0	0.25	0	0	0	0	0	0.125	0	0.125	0	0.25	0	0	0	0	0	0	0	0	0	0	0	0	0	0	0	0
IACTRAR	789.951	57.143	57.143	42.857	0	57.143	42.857	28.571	28.571	0	10.5264	0.128571	1.94523	3.22714	0.285714	0.285714	0	0	0.142857	0	0	0	0	0.142857	0	0	0	0	0	0	0.142857	0	0	0	0	0.166667	0	0	0	0	0	0	0	0.166667	0	0	0	0	0
IAHRKCWLMRW	1499.86	18.182	18.182	27.273	27.273	63.636	36.364	36.364	36.364	0	11.4812	-0.309091	3.18533	1.82818	0.0909091	0.181818	0	0	0.0909091	0	0	0	0.0909091	0.0909091	0.0909091	0.0909091	0.0909091	0	0	0	0	0.181818	0	0	0	0	0	0	0	0	0	0	0	0.1	0	0	0	0	0
IAPYHRHKKELF	1538.82	8.333	16.667	25	33.333	50	50	50	41.667	8.333	10.2439	-1.01667	2.45654	2.305	0.0833333	0.0833333	0	0	0	0.0833333	0	0	0.166667	0.0833333	0.0833333	0.166667	0	0.0833333	0.0833333	0	0	0	0.0833333	0	0	0	0	0	0	0	0	0	0	0.0909091	0	0	0	0	0
IAQKRTFHHRT	1394.6	27.273	27.273	18.182	27.273	27.273	72.727	45.455	45.455	0	12.5165	-1.37273	3.45624	4.15273	0.0909091	0.181818	0	0	0	0	0.0909091	0	0.181818	0.0909091	0	0.0909091	0	0.0909091	0	0	0.181818	0	0	0	0	0	0	0	0	0	0	0	0	0.1	0	0	0	0	0
IARMNWKRIK	1315.65	10	20	30	10	50	50	40	40	0	12.5317	-0.85	3.97557	3.125	0.1	0.2	0.1	0	0	0	0	0	0	0.2	0	0.2	0.1	0	0	0	0	0.1	0	0	0	0	0	0	0	0	0	0	0	0.111111	0	0	0	0	0
IAVRGQYRR	1118.31	22.222	33.333	33.333	11.111	55.556	44.444	33.333	33.333	0	12.2042	-0.911111	2.97509	4.30333	0.111111	0.333333	0	0	0	0	0.111111	0.111111	0	0.111111	0	0	0	0	0	0	0	0	0.111111	0.111111	0	0	0	0	0	0	0	0	0	0.125	0	0	0	0	0
IAYAGIYRRMHH	1487.75	25	25	33.333	33.333	66.667	33.333	33.333	33.333	0	10.1188	-0.325	2.45481	1.89083	0.166667	0.166667	0	0	0	0	0	0.0833333	0.166667	0.166667	0	0	0.0833333	0	0	0	0	0	0.166667	0	0	0	0	0	0	0	0	0	0	0.0909091	0	0	0	0	0
ICHRKNIRI	1152.43	11.111	22.222	33.333	11.111	44.444	55.556	44.444	44.444	0	11.4812	-0.4	3.18533	3.40556	0	0.222222	0.111111	0	0.111111	0	0	0	0.111111	0.333333	0	0.111111	0	0	0	0	0	0	0	0	0	0	0	0	0	0	0	0	0	0	0	0	0	0	0
ICKDYKK	897.1	14.286	28.571	14.286	14.286	42.857	57.143	57.143	42.857	14.286	9.36962	-1.35714	1.94477	2.75857	0	0	0	0.142857	0.142857	0	0	0	0	0.142857	0	0.428571	0	0	0	0	0	0	0.142857	0	0	0	0	0	0	0	0	0	0	0	0	0	0	0	0
ICLRCHGLRHT	1308.59	36.364	36.364	27.273	18.182	54.545	45.455	36.364	36.364	0	8.84084	0.0545455	2.39509	2.13364	0	0.181818	0	0	0.181818	0	0	0.0909091	0.181818	0.0909091	0.181818	0	0	0	0	0	0.0909091	0	0	0	0	0	0	0	0	0	0	0	0	0	0	0	0	0	0
ICPRRSWMFCKG	1483.83	33.333	41.667	8.333	16.667	66.667	33.333	25	25	0	9.91454	-0.2	2.91442	1.8925	0	0.166667	0	0	0.166667	0	0	0.0833333	0	0.0833333	0	0.0833333	0.0833333	0.0833333	0.0833333	0.0833333	0	0.0833333	0	0	0	0	0	0	0	0	0	0	0	0	0	0	0	0	0
ICRSRWECWR	1394.63	30	30	10	20	50	50	40	30	10	8.83481	-1.01	1.91584	4.283	0	0.3	0	0	0.2	0.1	0	0	0	0.1	0	0	0	0	0	0.1	0	0.2	0	0	0	0	0	0	0	0	0	0	0	0	0	0	0	0	0
IDRKKFKWQVR	1503.81	0	18.182	18.182	18.182	36.364	63.636	54.545	45.455	9.091	11.7511	-1.55455	3.97621	4.22545	0	0.181818	0	0.0909091	0	0	0.0909091	0	0	0.0909091	0	0.272727	0	0.0909091	0	0	0	0.0909091	0	0.0909091	0	0	0	0	0	0	0	0	0	0	0	0	0	0	0
IECGKPWKR	1116.35	22.222	33.333	11.111	11.111	55.556	44.444	44.444	33.333	11.111	9.67379	-1.3	1.94618	2.59556	0	0.111111	0	0	0.111111	0.111111	0	0.111111	0	0.111111	0	0.222222	0	0	0.111111	0	0	0.111111	0	0	0	0	0	0	0	0	0	0	0	0	0	0	0	0	0
IEHLKYVKKK	1285.6	0	10	30	20	40	60	60	50	10	10.485	-1.11	3.21598	1.993	0	0	0	0	0	0.1	0	0	0.1	0.1	0.1	0.4	0	0	0	0	0	0	0.1	0.1	0	0	0	0	0	0	0	0	0	0	0	0	0	0	0
IEKHIWHRHKHG	1577.81	8.333	8.333	16.667	41.667	33.333	66.667	66.667	58.333	8.333	10.7892	-1.74167	2.93784	3.19667	0	0.0833333	0	0	0	0.0833333	0	0.0833333	0.333333	0.166667	0	0.166667	0	0	0	0	0	0.0833333	0	0	0	0	0	0	0	0	0	0	0	0	0	0	0	0	0
IEKMRHF	960.162	0	0	14.286	28.571	42.857	57.143	57.143	42.857	14.286	9.69704	-0.842857	1.21724	3.09857	0	0.142857	0	0	0	0.142857	0	0	0.142857	0.142857	0	0.142857	0.142857	0.142857	0	0	0	0	0	0	0	0	0	0	0	0	0	0	0	0	0	0	0	0	0
IEKPMQR	901.092	0	14.286	14.286	0	42.857	57.143	42.857	28.571	14.286	9.69502	-1.51429	0.97699	3.65	0	0.142857	0	0	0	0.142857	0.142857	0	0	0.142857	0	0.142857	0.142857	0	0.142857	0	0	0	0	0	0	0	0	0	0	0	0	0	0	0	0	0	0	0	0
IEMRGKMPLRQ	1358.68	9.091	18.182	18.182	0	54.545	45.455	36.364	27.273	9.091	11.4797	-0.890909	1.97699	2.93273	0	0.181818	0	0	0	0.0909091	0.0909091	0.0909091	0	0.0909091	0.0909091	0.0909091	0.181818	0	0.0909091	0	0	0	0	0	0	0	0	0	0	0	0	0	0	0	0	0	0	0	0
IENKGDRRHTMY	1519.7	16.667	33.333	8.333	16.667	33.333	66.667	50	33.333	16.667	9.2988	-1.88333	1.21724	4.72667	0	0.166667	0.0833333	0.0833333	0	0.0833333	0	0.0833333	0.0833333	0.0833333	0	0.0833333	0.0833333	0	0	0	0.0833333	0	0.0833333	0	0	0	0	0	0	0	0	0	0	0	0	0	0	0	0
IEYKMLR	952.18	0	0	28.571	14.286	57.143	42.857	42.857	28.571	14.286	9.29735	-0.428571	0.976197	2.17571	0	0.142857	0	0	0	0.142857	0	0	0	0.142857	0.142857	0.142857	0.142857	0	0	0	0	0	0.142857	0	0	0	0	0	0	0	0	0	0	0	0	0	0	0	0
IFHKWRYITQLL	1617.96	8.333	8.333	33.333	33.333	58.333	41.667	25	25	0	10.4551	0.116667	2.21519	0.699167	0	0.0833333	0	0	0	0	0.0833333	0	0.0833333	0.166667	0.166667	0.0833333	0	0.0833333	0	0	0.0833333	0.0833333	0.0833333	0	0	0	0	0	0	0	0	0	0	0	0	0	0	0	0
IFHRPFPGCFK	1348.63	18.182	36.364	9.091	36.364	72.727	27.273	27.273	27.273	0	9.83431	0.0181818	2.18533	0.822727	0	0.0909091	0	0	0.0909091	0	0	0.0909091	0.0909091	0.0909091	0	0.0909091	0	0.272727	0.181818	0	0	0	0	0	0	0	0	0	0	0	0	0	0	0	0	0	0	0	0
IFIRWASR	1048.26	25	25	37.5	25	62.5	37.5	25	25	0	12.5001	0.3625	1.97589	2.035	0.125	0.25	0	0	0	0	0	0	0	0.25	0	0	0	0.125	0	0.125	0	0.125	0	0	0	0	0	0	0	0	0	0	0	0	0	0	0	0	0
IFITYQWRY	1289.5	11.111	11.111	22.222	44.444	66.667	33.333	11.111	11.111	0	9.17164	-0.0444444	0.974304	0.906667	0	0.111111	0	0	0	0	0.111111	0	0	0.222222	0	0	0	0.111111	0	0	0.111111	0.111111	0.222222	0	0	0	0	0	0	0	0	0	0	0	0	0	0	0	0
IFKRHIRRRPLS	1578.93	8.333	16.667	25	16.667	41.667	58.333	50	50	0	12.9809	-0.991667	5.21598	4.62917	0	0.333333	0	0	0	0	0	0	0.0833333	0.166667	0.0833333	0.0833333	0	0.0833333	0.0833333	0.0833333	0	0	0	0	0	0	0	0	0	0	0	0	0	0	0	0	0	0	0
IFKRKFQTWRC	1512.84	18.182	18.182	9.091	27.273	45.455	54.545	36.364	36.364	0	11.6516	-0.845455	3.94492	3.14182	0	0.181818	0	0	0.0909091	0	0.0909091	0	0	0.0909091	0	0.181818	0	0.181818	0	0	0.0909091	0.0909091	0	0	0	0	0	0	0	0	0	0	0	0	0	0	0	0	0
IFMGRLPWTRG	1333.62	27.273	36.364	18.182	18.182	72.727	27.273	18.182	18.182	0	12.5001	-5.04647e-17	1.97589	1.18455	0	0.181818	0	0	0	0	0	0.181818	0	0.0909091	0.0909091	0	0.0909091	0.0909091	0.0909091	0	0.0909091	0.0909091	0	0	0	0	0	0	0	0	0	0	0	0	0	0	0	0	0
IFMRHYYS	1116.3	12.5	12.5	12.5	50	62.5	37.5	25	25	0	9.17421	-0.2375	1.21456	1.62625	0	0.125	0	0	0	0	0	0	0.125	0.125	0	0	0.125	0.125	0	0.125	0	0	0.25	0	0	0	0	0	0	0	0	0	0	0	0	0	0	0	0
IFRFHTSAPK	1203.41	30	40	20	30	50	50	30	30	0	11.6518	-0.28	2.21599	1.841	0.1	0.1	0	0	0	0	0	0	0.1	0.1	0	0.1	0	0.2	0.1	0.1	0.1	0	0	0	0	0	0	0	0	0	0	0	0	0	0	0	0	0	0
IFRKVWTH	1086.3	12.5	25	25	37.5	50	50	37.5	37.5	0	11.6518	-0.2125	2.21599	1.67875	0	0.125	0	0	0	0	0	0	0.125	0.125	0	0.125	0	0.125	0	0	0.125	0.125	0	0.125	0	0	0	0	0	0	0	0	0	0	0	0	0	0	0
IFRKWMKEPVKL	1574.99	0	16.667	25	16.667	58.333	41.667	41.667	33.333	8.333	11.0795	-0.416667	2.97667	1.40333	0	0.0833333	0	0	0	0.0833333	0	0	0	0.0833333	0.0833333	0.25	0.0833333	0.0833333	0.0833333	0	0	0.0833333	0	0.0833333	0	0	0	0	0	0	0	0	0	0	0	0	0	0	0
IFRNWGGYTIFR	1529.76	25	33.333	16.667	33.333	66.667	33.333	16.667	16.667	0	11.1476	-0.133333	1.97509	1.59833	0	0.166667	0.0833333	0	0	0	0	0.166667	0	0.166667	0	0	0	0.166667	0	0	0.0833333	0.0833333	0.0833333	0	0	0	0	0	0	0	0	0	0	0	0	0	0	0	0
IFSAHKRNMMKG	1419.73	25	33.333	16.667	16.667	50	50	33.333	33.333	0	11.8231	-0.608333	3.21583	2.11417	0.0833333	0.0833333	0.0833333	0	0	0	0	0.0833333	0.0833333	0.0833333	0	0.166667	0.166667	0.0833333	0	0.0833333	0	0	0	0	0	0	0	0	0	0	0	0	0	0	0	0	0	0	0
IFTFKLHK	1033.28	12.5	12.5	25	37.5	50	50	37.5	37.5	0	10.8054	0.275	2.21583	0.31625	0	0	0	0	0	0	0	0	0.125	0.125	0.125	0.25	0	0.25	0	0	0.125	0	0	0	0	0	0	0	0	0	0	0	0	0	0	0	0	0	0
IFWFRYRDH	1339.52	0	11.111	11.111	55.556	55.556	44.444	44.444	33.333	11.111	9.35001	-0.866667	1.21614	3.35	0	0.222222	0	0.111111	0	0	0	0	0.111111	0.111111	0	0	0	0.222222	0	0	0	0.111111	0.111111	0	0	0	0	0	0	0	0	0	0	0	0	0	0	0	0
IFWFTTGRY	1190.37	33.333	33.333	11.111	44.444	66.667	33.333	11.111	11.111	0	9.34882	0.177778	0.975098	0.672222	0	0.111111	0	0	0	0	0	0.111111	0	0.111111	0	0	0	0.222222	0	0	0.222222	0.111111	0.111111	0	0	0	0	0	0	0	0	0	0	0	0	0	0	0	0
IGHMPRYWRM	1346.63	10	20	10	30	70	30	30	30	0	11.1477	-0.81	2.21535	2.175	0	0.2	0	0	0	0	0	0.1	0.1	0.1	0	0	0.2	0	0.1	0	0	0.1	0.1	0	0	0	0	0	0	0	0	0	0	0	0	0	0	0	0
IGKKGRGHP	949.124	33.333	44.444	11.111	11.111	55.556	44.444	44.444	44.444	0	11.8231	-1.53333	3.21583	2.54889	0	0.111111	0	0	0	0	0	0.333333	0.111111	0.111111	0	0.222222	0	0	0.111111	0	0	0	0	0	0	0	0	0	0	0	0	0	0	0	0	0	0	0	0
IGLFTKR	834.029	28.571	28.571	28.571	14.286	57.143	42.857	28.571	28.571	0	11.6518	0.228571	1.97573	1.32571	0	0.142857	0	0	0	0	0	0.142857	0	0.142857	0.142857	0.142857	0	0.142857	0	0	0.142857	0	0	0	0	0	0	0	0	0	0	0	0	0	0	0	0	0	0
IGMTGKRHCWPK	1413.72	33.333	41.667	8.333	16.667	58.333	41.667	33.333	33.333	0	10.7933	-0.883333	3.18517	1.7075	0	0.0833333	0	0	0.0833333	0	0	0.166667	0.0833333	0.0833333	0	0.166667	0.0833333	0	0.0833333	0	0.0833333	0.0833333	0	0	0	0	0	0	0	0	0	0	0	0	0	0	0	0	0
IGQHRYKKFFS	1410.64	18.182	18.182	9.091	36.364	45.455	54.545	36.364	36.364	0	10.9019	-1.03636	3.21503	2.54	0	0.0909091	0	0	0	0	0.0909091	0.0909091	0.0909091	0.0909091	0	0.181818	0	0.181818	0	0.0909091	0	0	0.0909091	0	0	0	0	0	0	0	0	0	0	0	0	0	0	0	0
IGWSHRWRGYW	1503.69	27.273	27.273	9.091	45.455	63.636	36.364	27.273	27.273	0	11.1477	-1.20909	2.21535	2.20455	0	0.181818	0	0	0	0	0	0.181818	0.0909091	0.0909091	0	0	0	0	0	0.0909091	0	0.272727	0.0909091	0	0	0	0	0	0	0	0	0	0	0	0	0	0	0	0
IHARHIWDRSH	1427.59	18.182	27.273	27.273	36.364	36.364	63.636	54.545	45.455	9.091	10.403	-1.18182	1.69744	3.81455	0.0909091	0.181818	0	0.0909091	0	0	0	0	0.272727	0.181818	0	0	0	0	0	0.0909091	0	0.0909091	0	0	0	0	0	0	0	0	0	0	0.1	0	0	0	0	0	0
IHCAKARY	961.15	37.5	37.5	37.5	25	62.5	37.5	37.5	37.5	0	9.44911	-0.2875	2.18454	1.93125	0.25	0.125	0	0	0.125	0	0	0	0.125	0.125	0	0.125	0	0	0	0	0	0	0.125	0	0	0	0	0	0.142857	0	0	0	0	0	0	0.142857	0	0	0
IHIHYTRNK	1181.36	11.111	22.222	22.222	33.333	33.333	66.667	44.444	44.444	0	10.4551	-1.25556	2.45545	3.25556	0	0.111111	0.111111	0	0	0	0	0	0.222222	0.222222	0	0.111111	0	0	0	0	0.111111	0	0.111111	0	0	0	0	0	0	0	0	0	0	0	0	0	0	0	0
IHKHIPMPTRRT	1486.8	16.667	33.333	16.667	16.667	41.667	58.333	41.667	41.667	0	12.5165	-1.08333	3.45624	3.13833	0	0.166667	0	0	0	0	0	0	0.166667	0.166667	0	0.0833333	0.0833333	0	0.166667	0	0.166667	0	0	0	0	0	0	0	0	0	0	0	0	0	0	0	0	0	0
IHMKRSWITKH	1436.74	18.182	18.182	18.182	27.273	36.364	63.636	45.455	45.455	0	11.8231	-0.927273	3.45608	2.43545	0	0.0909091	0	0	0	0	0	0	0.181818	0.181818	0	0.181818	0.0909091	0	0	0.0909091	0.0909091	0.0909091	0	0	0	0	0	0	0	0	0	0	0	0	0	0	0	0	0
IHNHNWGIRWK	1460.66	9.091	27.273	18.182	36.364	45.455	54.545	36.364	36.364	0	11.6518	-1.36364	2.45624	2.51182	0	0.0909091	0.181818	0	0	0	0	0.0909091	0.181818	0.181818	0	0.0909091	0	0	0	0	0	0.181818	0	0	0	0	0	0	0	0	0	0	0	0	0	0	0	0	0
IHPYQLRNFRN	1457.66	0	27.273	18.182	27.273	45.455	54.545	27.273	27.273	0	11.1477	-1.31818	2.21535	3.69455	0	0.181818	0.181818	0	0	0	0.0909091	0	0.0909091	0.0909091	0.0909091	0	0	0.0909091	0.0909091	0	0	0	0.0909091	0	0	0	0	0	0	0	0	0	0	0	0	0	0	0	0
IHQKMRAI	996.239	12.5	12.5	37.5	12.5	50	50	37.5	37.5	0	11.6518	-0.3	2.21599	2.08375	0.125	0.125	0	0	0	0	0.125	0	0.125	0.25	0	0.125	0.125	0	0	0	0	0	0	0	0	0.142857	0	0	0	0	0	0	0	0	0	0	0	0	0
IHRCRWITI	1197.47	22.222	22.222	33.333	22.222	55.556	44.444	33.333	33.333	0	10.5274	0.244444	2.18549	2.07778	0	0.222222	0	0	0.111111	0	0	0	0.111111	0.333333	0	0	0	0	0	0	0.111111	0.111111	0	0	0	0	0	0	0	0	0	0	0	0	0	0	0	0	0
IHRTFSK	888.037	28.571	28.571	14.286	28.571	28.571	71.429	42.857	42.857	0	11.6518	-0.828571	2.21599	3.31429	0	0.142857	0	0	0	0	0	0	0.142857	0.142857	0	0.142857	0	0.142857	0	0.142857	0.142857	0	0	0	0	0	0	0	0	0	0	0	0	0	0	0	0	0	0
IHRYIKFLMTH	1458.79	9.091	9.091	27.273	36.364	54.545	45.455	36.364	36.364	0	10.4551	0.0636364	2.45545	1.12818	0	0.0909091	0	0	0	0	0	0	0.181818	0.181818	0.0909091	0.0909091	0.0909091	0.0909091	0	0	0.0909091	0	0.0909091	0	0	0	0	0	0	0	0	0	0	0	0	0	0	0	0
IHYRGAK	843.984	28.571	28.571	28.571	28.571	57.143	42.857	42.857	42.857	0	10.4551	-1	2.21519	2.51429	0.142857	0.142857	0	0	0	0	0	0.142857	0.142857	0.142857	0	0.142857	0	0	0	0	0	0	0.142857	0	0	0	0	0	0	0	0	0.166667	0	0	0	0	0	0	0
IHYSRSK	890.01	28.571	28.571	14.286	28.571	28.571	71.429	42.857	42.857	0	10.4551	-1.42857	2.21519	3.87857	0	0.142857	0	0	0	0	0	0	0.142857	0.142857	0	0.142857	0	0	0	0.285714	0	0	0.142857	0	0	0	0	0	0	0	0	0	0	0	0	0	0	0	0
IIAFVMKLHRRC	1486.9	16.667	25	41.667	16.667	66.667	33.333	33.333	33.333	0	11.4812	0.825	3.18533	1.06917	0.0833333	0.166667	0	0	0.0833333	0	0	0	0.0833333	0.166667	0.0833333	0.0833333	0.0833333	0.0833333	0	0	0	0	0	0.0833333	0	0	0	0	0	0	0	0	0	0.0909091	0	0	0	0	0
IIKGGKRA	842.052	37.5	37.5	37.5	0	62.5	37.5	37.5	37.5	0	11.8231	-0.2875	2.97557	1.56125	0.125	0.125	0	0	0	0	0	0.25	0	0.25	0	0.25	0	0	0	0	0	0	0	0	0	0.142857	0	0	0	0	0	0	0	0	0	0	0	0	0
IIKNSLRCVR	1201.5	20	40	40	0	50	50	30	30	0	11.4812	0.23	2.94508	2.535	0	0.2	0.1	0	0.1	0	0	0	0	0.2	0.1	0.1	0	0	0	0.1	0	0	0	0.1	0	0	0	0	0	0	0	0	0	0	0	0	0	0	0
IIKQRAKKR	1140.44	11.111	11.111	33.333	0	33.333	66.667	55.556	55.556	0	12.5461	-1.48889	4.97541	4.48667	0.111111	0.222222	0	0	0	0	0.111111	0	0	0.222222	0	0.333333	0	0	0	0	0	0	0	0	0	0.125	0	0	0	0	0	0	0	0	0	0	0	0	0
IILFWCAKYR	1312.64	20	20	40	30	80	20	20	20	0	9.44787	0.93	1.94429	-0.255	0.1	0.1	0	0	0.1	0	0	0	0	0.2	0.1	0.1	0	0.1	0	0	0	0.1	0.1	0	0	0	0	0	0.111111	0	0	0	0	0	0	0	0	0	0
IIMFRWRVL	1233.58	0	11.111	44.444	22.222	77.778	22.222	22.222	22.222	0	12.5001	1.31111	1.97589	0.375556	0	0.222222	0	0	0	0	0	0	0	0.222222	0.111111	0	0.111111	0.111111	0	0	0	0.111111	0	0.111111	0	0	0	0	0	0	0	0	0	0	0	0	0	0	0
IIRFRSLYWHNP	1601.87	8.333	25	25	33.333	58.333	41.667	25	25	0	11.1477	-0.391667	2.21535	2.05083	0	0.166667	0.0833333	0	0	0	0	0	0.0833333	0.166667	0.0833333	0	0	0.0833333	0.0833333	0.0833333	0	0.0833333	0.0833333	0	0	0	0	0	0	0	0	0	0	0	0	0	0	0	0
IIRHVKQ	893.1	0	14.286	42.857	14.286	42.857	57.143	42.857	42.857	0	11.6518	-0.271429	2.21599	2.39857	0	0.142857	0	0	0	0	0.142857	0	0.142857	0.285714	0	0.142857	0	0	0	0	0	0	0	0.142857	0	0	0	0	0	0	0	0	0	0	0	0	0	0	0
IIRHWKFIMSR	1486.84	9.091	9.091	27.273	27.273	54.545	45.455	36.364	36.364	0	12.5165	0.0363636	3.21598	1.91182	0	0.181818	0	0	0	0	0	0	0.0909091	0.272727	0	0.0909091	0.0909091	0.0909091	0	0.0909091	0	0.0909091	0	0	0	0	0	0	0	0	0	0	0	0	0	0	0	0	0
IIRVTMRS	975.218	25	37.5	37.5	0	50	50	25	25	0	12.5001	0.575	1.97589	2.4475	0	0.25	0	0	0	0	0	0	0	0.25	0	0	0.125	0	0	0.125	0.125	0	0	0.125	0	0	0	0	0	0	0	0	0	0	0	0	0	0	0
IIRYKTKIGNTH	1443.71	25	33.333	25	16.667	41.667	58.333	33.333	33.333	0	10.9019	-0.716667	3.21503	2.24167	0	0.0833333	0.0833333	0	0	0	0	0.0833333	0.0833333	0.25	0	0.166667	0	0	0	0	0.166667	0	0.0833333	0	0	0	0	0	0	0	0	0	0	0	0	0	0	0	0
IIVMLYRKM	1166.55	0	11.111	44.444	11.111	77.778	22.222	22.222	22.222	0	10.4549	1.23333	1.97494	-0.321111	0	0.111111	0	0	0	0	0	0	0	0.222222	0.111111	0.111111	0.222222	0	0	0	0	0	0.111111	0.111111	0	0	0	0	0	0	0	0	0	0	0	0	0	0	0
IKAMYLCR	997.282	25	25	37.5	12.5	75	25	25	25	0	9.44787	0.6	1.94429	0.66625	0.125	0.125	0	0	0.125	0	0	0	0	0.125	0.125	0.125	0.125	0	0	0	0	0	0.125	0	0	0	0	0	0	0	0	0	0	0	0	0.142857	0	0	0
IKCFVRKHGQ	1215.48	20	30	20	20	50	50	40	40	0	10.7933	-0.54	3.18517	2.206	0	0.1	0	0	0.1	0	0.1	0.1	0.1	0.1	0	0.2	0	0.1	0	0	0	0	0	0.1	0	0	0	0	0	0	0	0	0	0	0	0	0	0	0
IKCRLHCKF	1147.47	22.222	22.222	22.222	22.222	55.556	44.444	44.444	44.444	0	9.76065	0.0666667	3.15452	1.7	0	0.111111	0	0	0.222222	0	0	0	0.111111	0.111111	0.111111	0.222222	0	0.111111	0	0	0	0	0	0	0	0	0	0	0	0	0	0	0	0	0	0	0	0	0
IKGHSRKPSP	1106.29	30	50	10	10	40	60	40	40	0	11.8231	-1.62	3.21583	3.162	0	0.1	0	0	0	0	0	0.1	0.1	0.1	0	0.2	0	0	0.2	0.2	0	0	0	0	0	0	0	0	0	0	0	0	0	0	0	0	0	0	0
IKHAARGRYM	1202.44	30	30	30	20	60	40	40	40	0	11.5305	-0.78	3.21519	2.836	0.2	0.2	0	0	0	0	0	0.1	0.1	0.1	0	0.1	0.1	0	0	0	0	0	0.1	0	0.111111	0	0	0	0	0	0	0	0.111111	0	0	0	0	0	0
IKHEHRWNRTNQ	1618.78	8.333	25	8.333	25	16.667	83.333	50	41.667	8.333	11.4797	-2.53333	2.45749	5.47167	0	0.166667	0.166667	0	0	0.0833333	0.0833333	0	0.166667	0.0833333	0	0.0833333	0	0	0	0	0.0833333	0.0833333	0	0	0	0	0	0	0	0	0	0	0	0	0	0	0	0	0
IKHQRFAE	1028.18	12.5	12.5	25	25	37.5	62.5	50	37.5	12.5	9.69704	-1.1875	1.21724	3.47125	0.125	0.125	0	0	0	0.125	0.125	0	0.125	0.125	0	0.125	0	0.125	0	0	0	0	0	0	0	0	0	0	0	0	0	0	0	0	0	0	0	0.142857	0
IKHTNMKIRNT	1355.62	18.182	36.364	18.182	9.091	27.273	72.727	36.364	36.364	0	11.8231	-1.18182	3.21583	3.35545	0	0.0909091	0.181818	0	0	0	0	0	0.0909091	0.181818	0	0.181818	0.0909091	0	0	0	0.181818	0	0	0	0	0	0	0	0	0	0	0	0	0	0	0	0	0	0
IKKFSMPKHP	1212.52	10	30	10	20	50	50	40	40	0	11.1031	-0.97	3.21567	1.446	0	0	0	0	0	0	0	0	0.1	0.1	0	0.3	0.1	0.1	0.2	0.1	0	0	0	0	0	0	0	0	0	0	0	0	0	0	0	0	0	0	0
IKKMTRQV	1003.27	12.5	25	25	0	37.5	62.5	37.5	37.5	0	11.8231	-0.7375	2.97557	2.8525	0	0.125	0	0	0	0	0.125	0	0	0.125	0	0.25	0.125	0	0	0	0.125	0	0	0.125	0	0	0	0	0	0	0	0	0	0	0	0	0	0	0
IKLHRTHQHY	1332.53	10	10	20	40	30	70	50	50	0	10.4553	-1.52	2.6957	3.286	0	0.1	0	0	0	0	0.1	0	0.3	0.1	0.1	0.1	0	0	0	0	0.1	0	0.1	0	0	0	0	0	0	0	0	0	0	0	0	0	0	0	0
IKLRSSRF	1006.22	25	25	25	12.5	37.5	62.5	37.5	37.5	0	12.5165	-0.425	2.97573	3.67125	0	0.25	0	0	0	0	0	0	0	0.125	0.125	0.125	0	0.125	0	0.25	0	0	0	0	0	0	0	0	0	0	0	0	0	0	0	0	0	0	0
IKMNLHHK	1020.26	0	12.5	25	25	37.5	62.5	50	50	0	10.8055	-0.9375	2.45608	1.85875	0	0	0.125	0	0	0	0	0	0.25	0.125	0.125	0.25	0.125	0	0	0	0	0	0	0	0	0	0	0	0	0	0	0	0	0	0	0	0	0	0
IKMRVQNH	1025.24	0	25	25	12.5	37.5	62.5	37.5	37.5	0	11.6518	-1	2.21599	3.25	0	0.125	0.125	0	0	0	0.125	0	0.125	0.125	0	0.125	0.125	0	0	0	0	0	0	0.125	0	0	0	0	0	0	0	0	0	0	0	0	0	0	0
IKPRILKGGRYE	1429.73	16.667	25	25	8.333	58.333	41.667	41.667	33.333	8.333	10.8858	-0.933333	2.97603	2.60417	0	0.166667	0	0	0	0.0833333	0	0.166667	0	0.166667	0.0833333	0.166667	0	0	0.0833333	0	0	0	0.0833333	0	0	0	0	0	0	0	0	0	0	0	0	0	0	0	0
IKPSRQKRGRFL	1485.8	16.667	25	16.667	8.333	41.667	58.333	41.667	41.667	0	12.8136	-1.375	4.97557	4.25333	0	0.25	0	0	0	0	0.0833333	0.0833333	0	0.0833333	0.0833333	0.166667	0	0.0833333	0.0833333	0.0833333	0	0	0	0	0	0	0	0	0	0	0	0	0	0	0	0	0	0	0
IKPYCMLKR	1151.49	11.111	22.222	22.222	11.111	66.667	33.333	33.333	33.333	0	10.2559	-0.277778	2.94413	1.41	0	0.111111	0	0	0.111111	0	0	0	0	0.111111	0.111111	0.222222	0.111111	0	0.111111	0	0	0	0.111111	0	0	0	0	0	0	0	0	0	0	0	0	0	0	0	0
IKQRCFCMRKI	1425.83	18.182	18.182	18.182	9.091	54.545	45.455	36.364	36.364	0	10.782	-0.145455	3.91426	2.61364	0	0.181818	0	0	0.181818	0	0.0909091	0	0	0.181818	0	0.181818	0.0909091	0.0909091	0	0	0	0	0	0	0	0	0	0	0	0	0	0	0	0	0	0	0	0	0
IKRGGRQHLI	1177.42	20	20	30	10	50	50	40	40	0	12.5165	-0.76	3.21598	2.895	0	0.2	0	0	0	0	0.1	0.2	0.1	0.2	0.1	0.1	0	0	0	0	0	0	0	0	0	0	0	0	0	0	0	0	0	0	0	0	0	0	0
IKRKQRS	915.107	14.286	14.286	14.286	0	14.286	85.714	57.143	57.143	0	12.5317	-2.37143	3.97557	6.42286	0	0.285714	0	0	0	0	0.142857	0	0	0.142857	0	0.285714	0	0	0	0.142857	0	0	0	0	0	0	0	0	0	0	0	0	0	0	0	0	0	0	0
IKRPGCKHIHWH	1511.81	16.667	25	16.667	33.333	50	50	50	50	0	10.7933	-1.10833	3.66568	2.13417	0	0.0833333	0	0	0.0833333	0	0	0.0833333	0.25	0.166667	0	0.166667	0	0	0.0833333	0	0	0.0833333	0	0	0	0	0	0	0	0	0	0	0	0	0	0	0	0	0
IKRPTRWD	1071.25	12.5	37.5	12.5	12.5	37.5	62.5	50	37.5	12.5	11.4797	-1.8875	1.97652	4.92875	0	0.25	0	0.125	0	0	0	0	0	0.125	0	0.125	0	0	0.125	0	0.125	0.125	0	0	0	0	0	0	0	0	0	0	0	0	0	0	0	0	0
IKSRMVQRTKVR	1501.86	16.667	33.333	25	0	33.333	66.667	41.667	41.667	0	12.8136	-0.958333	4.97557	4.335	0	0.25	0	0	0	0	0.0833333	0	0	0.0833333	0	0.166667	0.0833333	0	0	0.0833333	0.0833333	0	0	0.166667	0	0	0	0	0	0	0	0	0	0	0	0	0	0	0
IKSYAKRMT	1097.34	33.333	33.333	22.222	11.111	44.444	55.556	33.333	33.333	0	10.9018	-0.766667	2.97478	2.56111	0.111111	0.111111	0	0	0	0	0	0	0	0.111111	0	0.222222	0.111111	0	0	0.111111	0.111111	0	0.111111	0	0	0	0	0	0	0	0	0	0	0	0	0	0	0	0
IKVNWMKYRL	1350.69	0	20	30	20	60	40	30	30	0	10.9018	-0.36	2.97478	1.424	0	0.1	0.1	0	0	0	0	0	0	0.1	0.1	0.2	0.1	0	0	0	0	0.1	0.1	0.1	0	0	0	0	0	0	0	0	0	0	0	0	0	0	0
IKWKNYVWVRQ	1519.81	0	27.273	27.273	27.273	54.545	45.455	27.273	27.273	0	10.9018	-0.863636	2.97478	1.88	0	0.0909091	0.0909091	0	0	0	0.0909091	0	0	0.0909091	0	0.181818	0	0	0	0	0	0.181818	0.0909091	0.181818	0	0	0	0	0	0	0	0	0	0	0	0	0	0	0
IKWLYQWCRRS	1538.83	18.182	18.182	18.182	27.273	54.545	45.455	27.273	27.273	0	10.4568	-0.863636	2.94428	2.60818	0	0.181818	0	0	0.0909091	0	0.0909091	0	0	0.0909091	0.0909091	0.0909091	0	0	0	0.0909091	0	0.181818	0.0909091	0	0	0	0	0	0	0	0	0	0	0	0	0	0	0	0
ILEKFCWRFRS	1484.78	18.182	18.182	18.182	27.273	54.545	45.455	36.364	27.273	9.091	9.82825	-0.154545	1.94633	2.38091	0	0.181818	0	0	0.0909091	0.0909091	0	0	0	0.0909091	0.0909091	0.0909091	0	0.181818	0	0.0909091	0	0.0909091	0	0	0	0	0	0	0	0	0	0	0	0	0	0	0	0	0
ILHQRMMIPRGQ	1479.82	8.333	16.667	25	8.333	58.333	41.667	25	25	0	12.5001	-0.383333	2.21614	2.09833	0	0.166667	0	0	0	0	0.166667	0.0833333	0.0833333	0.166667	0.0833333	0	0.166667	0	0.0833333	0	0	0	0	0	0	0	0	0	0	0	0	0	0	0	0	0	0	0	0
ILHRAHQPRW	1313.53	10	20	30	30	50	50	40	40	0	12.5001	-1.13	2.45639	3.072	0.1	0.2	0	0	0	0	0.1	0	0.2	0.1	0.1	0	0	0	0.1	0	0	0.1	0	0	0	0.111111	0	0	0	0	0	0	0	0	0	0	0	0	0
ILHRLFKMFC	1307.68	10	10	30	30	70	30	30	30	0	9.83431	1.05	2.18533	0.078	0	0.1	0	0	0.1	0	0	0	0.1	0.1	0.2	0.1	0.1	0.2	0	0	0	0	0	0	0	0	0	0	0	0	0	0	0	0	0	0	0	0	0
ILKKKAR	856.123	14.286	14.286	42.857	0	42.857	57.143	57.143	57.143	0	11.9245	-0.871429	3.97542	2.84571	0.142857	0.142857	0	0	0	0	0	0	0	0.142857	0.142857	0.428571	0	0	0	0	0	0	0	0	0	0	0	0	0	0	0	0	0	0	0	0.166667	0	0	0
ILLKGGRTQMH	1253.53	27.273	27.273	27.273	9.091	54.545	45.455	27.273	27.273	0	11.6518	-0.236364	2.21599	1.29545	0	0.0909091	0	0	0	0	0.0909091	0.181818	0.0909091	0.0909091	0.181818	0.0909091	0.0909091	0	0	0	0.0909091	0	0	0	0	0	0	0	0	0	0	0	0	0	0	0	0	0	0
ILLWYRTRPEWH	1669.95	8.333	16.667	25	33.333	58.333	41.667	33.333	25	8.333	9.35001	-0.75	1.2166	2.05	0	0.166667	0	0	0	0.0833333	0	0	0.0833333	0.0833333	0.166667	0	0	0	0.0833333	0	0.0833333	0.166667	0.0833333	0	0	0	0	0	0	0	0	0	0	0	0	0	0	0	0
ILMRIQPRKIHY	1567.96	0	8.333	33.333	16.667	58.333	41.667	33.333	33.333	0	11.5305	-0.275	3.21519	1.975	0	0.166667	0	0	0	0	0.0833333	0	0.0833333	0.25	0.0833333	0.0833333	0.0833333	0	0.0833333	0	0	0	0.0833333	0	0	0	0	0	0	0	0	0	0	0	0	0	0	0	0
ILRRFFLKTLPC	1506.92	16.667	25	33.333	16.667	66.667	33.333	25	25	0	11.4812	0.733333	2.94508	0.92	0	0.166667	0	0	0.0833333	0	0	0	0	0.0833333	0.25	0.0833333	0	0.166667	0.0833333	0	0.0833333	0	0	0	0	0	0	0	0	0	0	0	0	0	0	0	0	0	0
ILTMMPRYRK	1308.67	10	20	20	10	60	40	30	30	0	11.5305	-0.44	2.97494	2.356	0	0.2	0	0	0	0	0	0	0	0.1	0.1	0.1	0.2	0	0.1	0	0.1	0	0.1	0	0	0	0	0	0	0	0	0	0	0	0	0	0	0	0
ILVCRSRY	1009.23	25	37.5	37.5	12.5	62.5	37.5	25	25	0	9.49998	0.4875	1.94444	2.2775	0	0.25	0	0	0.125	0	0	0	0	0.125	0.125	0	0	0	0	0.125	0	0	0.125	0.125	0	0	0	0	0	0	0	0	0	0	0	0	0	0	0
ILWLYFR	1010.25	0	0	42.857	42.857	85.714	14.286	14.286	14.286	0	9.34882	1.17143	0.975098	-0.715714	0	0.142857	0	0	0	0	0	0	0	0.142857	0.285714	0	0	0.142857	0	0	0	0.142857	0.142857	0	0	0	0	0	0	0	0	0	0	0	0	0	0	0	0
ILWRRNTNKH	1337.55	10	30	20	20	30	70	40	40	0	12.5165	-1.64	3.21598	4.373	0	0.2	0.2	0	0	0	0	0	0.1	0.1	0.1	0.1	0	0	0	0	0.1	0.1	0	0	0	0	0	0	0	0	0	0	0	0	0	0	0	0	0
ILWSRRWFK	1291.56	11.111	11.111	22.222	33.333	55.556	44.444	33.333	33.333	0	12.5165	-0.488889	2.97573	2.36778	0	0.222222	0	0	0	0	0	0	0	0.111111	0.111111	0.111111	0	0.111111	0	0.111111	0	0.222222	0	0	0	0	0	0	0	0	0	0	0	0	0	0	0	0	0
ILWYTYRDR	1285.47	11.111	22.222	22.222	33.333	55.556	44.444	33.333	22.222	11.111	9.17106	-0.933333	0.975095	3.24889	0	0.222222	0	0.111111	0	0	0	0	0	0.111111	0.111111	0	0	0	0	0	0.111111	0.111111	0.222222	0	0	0	0	0	0	0	0	0	0	0	0	0	0	0	0
IMCFGKKHWDKK	1520.87	16.667	25	8.333	25	50	50	50	41.667	8.333	10.3413	-0.991667	3.18565	1.73167	0	0	0	0.0833333	0.0833333	0	0	0.0833333	0.0833333	0.0833333	0	0.333333	0.0833333	0.0833333	0	0	0	0.0833333	0	0	0	0	0	0	0	0	0	0	0	0	0	0	0	0	0
IMGMMCTMRR	1229.62	30	30	10	0	70	30	20	20	0	10.5264	0.45	1.94523	1.587	0	0.2	0	0	0.1	0	0	0.1	0	0.1	0	0	0.4	0	0	0	0.1	0	0	0	0	0	0	0	0	0	0	0	0	0	0	0	0	0	0
IMHRTWL	956.174	14.286	14.286	28.571	28.571	57.143	42.857	28.571	28.571	0	10.5518	0.128571	1.21614	1.09	0	0.142857	0	0	0	0	0	0	0.142857	0.142857	0.142857	0	0.142857	0	0	0	0.142857	0.142857	0	0	0	0	0	0	0	0	0	0	0	0	0	0	0	0	0
IMIIWGR	888.139	14.286	14.286	42.857	14.286	85.714	14.286	14.286	14.286	0	10.55	1.37143	0.975891	-0.78	0	0.142857	0	0	0	0	0	0.142857	0	0.428571	0	0	0.142857	0	0	0	0	0.142857	0	0	0	0	0	0	0	0	0	0	0	0	0	0	0	0	0
IMKNYLREFRL	1482.81	0	9.091	27.273	18.182	54.545	45.455	36.364	27.273	9.091	10.4464	-0.4	1.97619	2.62636	0	0.181818	0.0909091	0	0	0.0909091	0	0	0	0.0909091	0.181818	0.0909091	0.0909091	0.0909091	0	0	0	0	0.0909091	0	0	0	0	0	0	0	0	0	0	0	0	0	0	0	0
IMKRHKVN	1025.28	0	25	25	12.5	37.5	62.5	50	50	0	11.8231	-1.05	3.21583	3.25125	0	0.125	0.125	0	0	0	0	0	0.125	0.125	0	0.25	0.125	0	0	0	0	0	0	0.125	0	0	0	0	0	0	0	0	0	0	0	0	0	0	0
IMNPFTKRAAWK	1462.78	25	41.667	25	16.667	58.333	41.667	25	25	0	11.8231	-0.516667	2.97557	1.58583	0.166667	0.0833333	0.0833333	0	0	0	0	0	0	0.0833333	0	0.166667	0.0833333	0.0833333	0.0833333	0	0.0833333	0.0833333	0	0	0.0909091	0.0909091	0	0	0	0	0	0	0	0	0	0	0	0	0
IMQRPTW	931.12	14.286	28.571	14.286	14.286	57.143	42.857	14.286	14.286	0	10.55	-0.685714	0.975891	1.91857	0	0.142857	0	0	0	0	0.142857	0	0	0.142857	0	0	0.142857	0	0.142857	0	0.142857	0.142857	0	0	0	0	0	0	0	0	0	0	0	0	0	0	0	0	0
IMRKKIGCHA	1156.47	30	30	30	10	60	40	40	40	0	10.7933	-0.07	3.18517	1.446	0.1	0.1	0	0	0.1	0	0	0.1	0.1	0.2	0	0.2	0.1	0	0	0	0	0	0	0	0	0	0	0	0	0	0	0	0.111111	0	0	0	0	0	0
IMRQYPPCLR	1276.58	10	30	20	10	70	30	20	20	0	9.49998	-0.43	1.94444	2.205	0	0.2	0	0	0.1	0	0.1	0	0	0.1	0.1	0	0.1	0	0.2	0	0	0	0.1	0	0	0	0	0	0	0	0	0	0	0	0	0	0	0	0
IMRRHAKKSPT	1324.61	27.273	36.364	18.182	9.091	36.364	63.636	45.455	45.455	0	12.5317	-1.35455	4.21582	3.86273	0.0909091	0.181818	0	0	0	0	0	0	0.0909091	0.0909091	0	0.181818	0.0909091	0	0.0909091	0.0909091	0.0909091	0	0	0	0	0	0	0	0	0	0	0	0.1	0	0	0	0	0	0
IMTHQRGGDRR	1326.5	27.273	36.364	9.091	9.091	36.364	63.636	45.455	36.364	9.091	12.1991	-1.70909	2.21693	5.19091	0	0.272727	0	0.0909091	0	0	0.0909091	0.181818	0.0909091	0.0909091	0	0	0.0909091	0	0	0	0.0909091	0	0	0	0	0	0	0	0	0	0	0	0	0	0	0	0	0	0
IMVMMFRYAPNR	1528.91	8.333	33.333	25	16.667	75	25	16.667	16.667	0	11.1476	0.3	1.97509	1.31833	0.0833333	0.166667	0.0833333	0	0	0	0	0	0	0.0833333	0	0	0.25	0.0833333	0.0833333	0	0	0	0.0833333	0.0833333	0	0	0	0	0	0	0	0	0	0	0	0	0	0	0
IMWRPKKP	1055.35	0	25	12.5	12.5	62.5	37.5	37.5	37.5	0	11.8231	-1.25	2.97557	2.0525	0	0.125	0	0	0	0	0	0	0	0.125	0	0.25	0.125	0	0.25	0	0	0.125	0	0	0	0	0	0	0	0	0	0	0	0	0	0	0	0	0
IMYISRHINHR	1439.7	9.091	18.182	27.273	27.273	45.455	54.545	36.364	36.364	0	11.1477	-0.509091	2.4556	2.93	0	0.181818	0.0909091	0	0	0	0	0	0.181818	0.272727	0	0	0.0909091	0	0	0.0909091	0	0	0.0909091	0	0	0	0	0	0	0	0	0	0	0	0	0	0	0	0
IMYTRNPKGNYK	1484.74	16.667	41.667	8.333	16.667	50	50	25	25	0	10.4525	-1.51667	2.97399	2.82833	0	0.0833333	0.166667	0	0	0	0	0.0833333	0	0.0833333	0	0.166667	0.0833333	0	0.0833333	0	0.0833333	0	0.166667	0	0	0	0	0	0	0	0	0	0	0	0	0	0	0	0
INCKKRTY	1025.23	25	37.5	12.5	12.5	37.5	62.5	37.5	37.5	0	10.2559	-1.35	2.94413	3.64625	0	0.125	0.125	0	0.125	0	0	0	0	0.125	0	0.25	0	0	0	0	0.125	0	0.125	0	0	0	0	0	0	0	0	0	0	0	0	0	0	0	0
INHRHRKPEMPL	1527.81	0	25	16.667	16.667	41.667	58.333	50	41.667	8.333	11.4797	-1.60833	2.45749	3.83083	0	0.166667	0.0833333	0	0	0.0833333	0	0	0.166667	0.0833333	0.0833333	0.0833333	0.0833333	0	0.166667	0	0	0	0	0	0	0	0	0	0	0	0	0	0	0	0	0	0	0	0
INKRACY	867.034	28.571	42.857	28.571	14.286	57.143	42.857	28.571	28.571	0	9.44787	-0.628571	1.94429	2.74857	0.142857	0.142857	0.142857	0	0.142857	0	0	0	0	0.142857	0	0.142857	0	0	0	0	0	0	0.142857	0	0	0.166667	0	0	0	0	0	0	0	0	0	0	0	0	0
INKRSLRPIHMY	1527.85	8.333	25	25	16.667	50	50	33.333	33.333	0	11.5305	-0.716667	3.21519	2.76	0	0.166667	0.0833333	0	0	0	0	0	0.0833333	0.166667	0.0833333	0.0833333	0.0833333	0	0.0833333	0.0833333	0	0	0.0833333	0	0	0	0	0	0	0	0	0	0	0	0	0	0	0	0
INMKTRKYWGTL	1510.82	25	33.333	16.667	16.667	50	50	25	25	0	10.9018	-0.8	2.97478	1.87333	0	0.0833333	0.0833333	0	0	0	0	0.0833333	0	0.0833333	0.0833333	0.166667	0.0833333	0	0	0	0.166667	0.0833333	0.0833333	0	0	0	0	0	0	0	0	0	0	0	0	0	0	0	0
INWKKRNVYF	1367.62	0	30	20	30	50	50	30	30	0	10.9018	-1	2.97478	2.517	0	0.1	0.2	0	0	0	0	0	0	0.1	0	0.2	0	0.1	0	0	0	0.1	0.1	0.1	0	0	0	0	0	0	0	0	0	0	0	0	0	0	0
IPFKHRVQ	1024.23	0	25	25	25	50	50	37.5	37.5	0	11.6518	-0.65	2.21599	2.34125	0	0.125	0	0	0	0	0.125	0	0.125	0.125	0	0.125	0	0.125	0.125	0	0	0	0	0.125	0	0	0	0	0	0	0	0	0	0	0	0	0	0	0
IPNHTRSVKK	1179.39	20	50	20	10	30	70	40	40	0	11.8231	-1.34	3.21583	3.433	0	0.1	0.1	0	0	0	0	0	0.1	0.1	0	0.2	0	0	0.1	0.1	0.1	0	0	0.1	0	0	0	0	0	0	0	0	0	0	0	0	0	0	0
IPQRIQRN	1024.19	0	25	25	0	37.5	62.5	25	25	0	12.5001	-1.5125	1.97589	4.715	0	0.25	0.125	0	0	0	0.25	0	0	0.25	0	0	0	0	0.125	0	0	0	0	0	0	0	0	0	0	0	0	0	0	0	0	0	0	0	0
IPTRWMYIRPY	1495.81	9.091	27.273	18.182	27.273	72.727	27.273	18.182	18.182	0	10.1184	-0.5	1.9743	1.65182	0	0.181818	0	0	0	0	0	0	0	0.181818	0	0	0.0909091	0	0.181818	0	0.0909091	0.0909091	0.181818	0	0	0	0	0	0	0	0	0	0	0	0	0	0	0	0
IPVKIPHVRK	1186.51	0	40	40	10	60	40	40	40	0	11.8231	-0.13	3.21583	1.276	0	0.1	0	0	0	0	0	0	0.1	0.2	0	0.2	0	0	0.2	0	0	0	0	0.2	0	0	0	0	0	0	0	0	0	0	0	0	0	0	0
IQACYKYR	1044.24	25	25	25	25	62.5	37.5	25	25	0	9.29854	-0.7125	1.94349	2.285	0.125	0.125	0	0	0.125	0	0.125	0	0	0.125	0	0.125	0	0	0	0	0	0	0.25	0	0	0	0	0	0	0	0.142857	0	0	0	0	0	0	0	0
IQEFKRGRVHV	1368.6	9.091	27.273	27.273	18.182	45.455	54.545	45.455	36.364	9.091	11.4797	-0.709091	2.21724	3.22545	0	0.181818	0	0	0	0.0909091	0.0909091	0.0909091	0.0909091	0.0909091	0	0.0909091	0	0.0909091	0	0	0	0	0	0.181818	0	0	0	0	0	0	0	0	0	0	0	0	0	0	0
IQFLPFFHRG	1261.49	10	20	20	40	70	30	20	20	0	10.5518	0.35	1.21614	0.54	0	0.1	0	0	0	0	0.1	0.1	0.1	0.1	0.1	0	0	0.3	0.1	0	0	0	0	0	0	0	0	0	0	0	0	0	0	0	0	0	0	0	0
IQFWHRR	1042.21	0	0	14.286	42.857	42.857	57.143	42.857	42.857	0	12.5001	-1.32857	2.21614	4.25857	0	0.285714	0	0	0	0	0.142857	0	0.142857	0.142857	0	0	0	0.142857	0	0	0	0.142857	0	0	0	0	0	0	0	0	0	0	0	0	0	0	0	0	0
IQGHPTQHR	1073.18	22.222	33.333	11.111	22.222	33.333	66.667	33.333	33.333	0	10.5535	-1.78889	1.4564	3.55889	0	0.111111	0	0	0	0	0.222222	0.111111	0.222222	0.111111	0	0	0	0	0.111111	0	0.111111	0	0	0	0	0	0	0	0	0	0	0	0	0	0	0	0	0	0
IQGPMRSKMRNK	1445.76	16.667	33.333	8.333	0	41.667	58.333	33.333	33.333	0	12.5317	-1.525	3.97557	3.83	0	0.166667	0.0833333	0	0	0	0.0833333	0.0833333	0	0.0833333	0	0.166667	0.166667	0	0.0833333	0.0833333	0	0	0	0	0	0	0	0	0	0	0	0	0	0	0	0	0	0	0
IQHARYY	950.065	14.286	14.286	28.571	42.857	57.143	42.857	28.571	28.571	0	9.17421	-1.07143	1.21456	2.66714	0.142857	0.142857	0	0	0	0	0.142857	0	0.142857	0.142857	0	0	0	0	0	0	0	0	0.285714	0	0	0	0	0	0	0	0	0	0.166667	0	0	0	0	0	0
IQHATHMK	965.138	25	25	25	25	37.5	62.5	37.5	37.5	0	9.70397	-0.7875	1.45624	1.7375	0.125	0	0	0	0	0	0.125	0	0.25	0.125	0	0.125	0.125	0	0	0	0.125	0	0	0	0	0	0	0	0	0	0	0	0.142857	0	0	0	0	0	0
IQIETRKPKN	1226.44	10	30	20	0	30	70	40	30	10	10.789	-1.61	1.97683	3.774	0	0.1	0.1	0	0	0.1	0.1	0	0	0.2	0	0.2	0	0	0.1	0	0.1	0	0	0	0	0	0	0	0	0	0	0	0	0	0	0	0	0	0
IQKRKQM	931.164	0	0	14.286	0	28.571	71.429	42.857	42.857	0	11.8231	-1.84286	2.97557	4.26143	0	0.142857	0	0	0	0	0.285714	0	0	0.142857	0	0.285714	0.142857	0	0	0	0	0	0	0	0	0	0	0	0	0	0	0	0	0	0	0	0	0	0
IQMRFDKRA	1164.39	11.111	22.222	22.222	11.111	44.444	55.556	44.444	33.333	11.111	11.4797	-0.988889	1.97652	4.17667	0.111111	0.222222	0	0.111111	0	0	0.111111	0	0	0.111111	0	0.111111	0.111111	0.111111	0	0	0	0	0	0	0	0.125	0	0	0	0	0	0	0	0	0	0	0	0	0
IQQRAGYRWKYG	1525.73	25	25	16.667	25	58.333	41.667	25	25	0	10.6544	-1.49167	2.97414	2.98417	0.0833333	0.166667	0	0	0	0	0.166667	0.166667	0	0.0833333	0	0.0833333	0	0	0	0	0	0.0833333	0.166667	0	0	0.0909091	0	0	0	0	0	0	0	0	0	0	0	0	0
IQRLVRSM	1002.24	12.5	25	37.5	0	50	50	25	25	0	12.5001	0.1375	1.97589	2.81875	0	0.25	0	0	0	0	0.125	0	0	0.125	0.125	0	0.125	0	0	0.125	0	0	0	0.125	0	0	0	0	0	0	0	0	0	0	0	0	0	0	0
IQRNRLQIRR	1352.61	0	10	30	0	30	70	40	40	0	12.9771	-1.57	3.97588	6.264	0	0.4	0.1	0	0	0	0.2	0	0	0.2	0.1	0	0	0	0	0	0	0	0	0	0	0	0	0	0	0	0	0	0	0	0	0	0	0	0
IQRPKKVLT	1082.35	11.111	33.333	33.333	0	44.444	55.556	33.333	33.333	0	11.8231	-0.622222	2.97557	2.25	0	0.111111	0	0	0	0	0.111111	0	0	0.111111	0.111111	0.222222	0	0	0.111111	0	0.111111	0	0	0.111111	0	0	0	0	0	0	0	0	0	0	0	0	0	0	0
IQRVKATGPR	1125.34	30	50	30	0	50	50	30	30	0	12.5165	-0.86	2.97573	3.179	0.1	0.2	0	0	0	0	0.1	0.1	0	0.1	0	0.1	0	0	0.1	0	0.1	0	0	0.1	0	0	0	0	0	0	0	0	0	0	0	0.111111	0	0	0
IQRWLNTRMTQ	1446.69	18.182	27.273	18.182	9.091	36.364	63.636	18.182	18.182	0	12.5001	-1.05455	1.97589	3.47091	0	0.181818	0.0909091	0	0	0	0.181818	0	0	0.0909091	0.0909091	0	0.0909091	0	0	0	0.181818	0.0909091	0	0	0	0	0	0	0	0	0	0	0	0	0	0	0	0	0
IQVKNRDKLR	1269.51	0	30	30	0	30	70	50	40	10	11.6509	-1.48	2.97637	4.796	0	0.2	0.1	0.1	0	0	0.1	0	0	0.1	0.1	0.2	0	0	0	0	0	0	0	0.1	0	0	0	0	0	0	0	0	0	0	0	0	0	0	0
IQYQLNRKLVRN	1544.82	0	25	33.333	8.333	41.667	58.333	25	25	0	11.5305	-0.991667	2.97494	3.42417	0	0.166667	0.166667	0	0	0	0.166667	0	0	0.0833333	0.166667	0.0833333	0	0	0	0	0	0	0.0833333	0.0833333	0	0	0	0	0	0	0	0	0	0	0	0	0	0	0
IRANRVFARFH	1386.63	18.182	36.364	36.364	27.273	54.545	45.455	36.364	36.364	0	12.801	-0.209091	3.21614	3.41091	0.181818	0.272727	0.0909091	0	0	0	0	0	0.0909091	0.0909091	0	0	0	0.181818	0	0	0	0	0	0.0909091	0	0.1	0	0	0	0	0	0	0	0	0	0	0	0.1	0
IRCAFRFRKIQQ	1565.9	16.667	16.667	25	16.667	50	50	33.333	33.333	0	12.2227	-0.458333	3.94507	3.54167	0.0833333	0.25	0	0	0.0833333	0	0.166667	0	0	0.166667	0	0.0833333	0	0.166667	0	0	0	0	0	0	0	0	0	0	0.0909091	0	0	0	0	0	0	0	0	0	0
IRCTWAMDRFRR	1610.92	25	33.333	16.667	16.667	50	50	41.667	33.333	8.333	12.0233	-0.8	2.94602	4.60833	0.0833333	0.333333	0	0.0833333	0.0833333	0	0	0	0	0.0833333	0	0	0.0833333	0.0833333	0	0	0.0833333	0.0833333	0	0	0	0	0	0	0	0	0	0	0	0	0	0	0	0	0
IRFFHKKMYVV	1467.84	0	18.182	27.273	36.364	63.636	36.364	36.364	36.364	0	10.9019	0.327273	3.21503	0.864545	0	0.0909091	0	0	0	0	0	0	0.0909091	0.0909091	0	0.181818	0.0909091	0.181818	0	0	0	0	0.0909091	0.181818	0	0	0	0	0	0	0	0	0	0	0	0	0	0	0
IRFSQIRF	1066.27	12.5	12.5	25	25	50	50	25	25	0	12.5001	0.1625	1.97589	2.8725	0	0.25	0	0	0	0	0.125	0	0	0.25	0	0	0	0.25	0	0.125	0	0	0	0	0	0	0	0	0	0	0	0	0	0	0	0	0	0	0
IRFWVHWAKK	1370.67	10	20	30	40	60	40	40	40	0	11.8231	-0.4	3.21583	1.227	0.1	0.1	0	0	0	0	0	0	0.1	0.1	0	0.2	0	0.1	0	0	0	0.2	0	0.1	0	0	0	0	0	0	0	0	0	0	0	0	0	0	0
IRGFTKI	834.029	28.571	28.571	28.571	14.286	57.143	42.857	28.571	28.571	0	11.6518	0.328571	1.97573	1.32571	0	0.142857	0	0	0	0	0	0.142857	0	0.285714	0	0.142857	0	0.142857	0	0	0.142857	0	0	0	0	0	0	0	0	0	0	0	0	0	0	0	0	0	0
IRGMVRMHS	1086.34	22.222	33.333	22.222	11.111	55.556	44.444	33.333	33.333	0	12.5001	-0.1	2.21614	2.58889	0	0.222222	0	0	0	0	0	0.111111	0.111111	0.111111	0	0	0.222222	0	0	0.111111	0	0	0	0.111111	0	0	0	0	0	0	0	0	0	0	0	0	0	0	0
IRHDLKR	937.113	0	14.286	28.571	14.286	28.571	71.429	71.429	57.143	14.286	11.4797	-1.61429	2.21678	5.56143	0	0.285714	0	0.142857	0	0	0	0	0.142857	0.142857	0.142857	0.142857	0	0	0	0	0	0	0	0	0	0	0	0	0	0	0	0	0	0	0	0	0	0	0
IRIHMQGRQFLM	1529.88	8.333	8.333	25	16.667	58.333	41.667	25	25	0	12.5001	-0.0166667	2.21614	1.85	0	0.166667	0	0	0	0	0.166667	0.0833333	0.0833333	0.166667	0.0833333	0	0.166667	0.0833333	0	0	0	0	0	0	0	0	0	0	0	0	0	0	0	0	0	0	0	0	0
IRITRIDKHH	1288.52	10	20	30	20	30	70	60	50	10	11.4797	-1	2.45703	4.124	0	0.2	0	0.1	0	0	0	0	0.2	0.3	0	0.1	0	0	0	0	0.1	0	0	0	0	0	0	0	0	0	0	0	0	0	0	0	0	0	0
IRKAIKKFTV	1203.54	20	30	40	10	50	50	40	40	0	11.9245	0.09	3.97542	1.547	0.1	0.1	0	0	0	0	0	0	0	0.2	0	0.3	0	0.1	0	0	0.1	0	0	0.1	0	0	0	0	0	0	0	0	0	0	0	0.111111	0	0	0
IRKEEHPRKSG	1336.52	18.182	27.273	9.091	9.091	27.273	72.727	63.636	45.455	18.182	10.7738	-2.3	2.21834	5.16	0	0.181818	0	0	0	0.181818	0	0.0909091	0.0909091	0.0909091	0	0.181818	0	0	0.0909091	0.0909091	0	0	0	0	0	0	0	0	0	0	0	0	0	0	0	0	0	0	0
IRKHQMSHPQ	1261.47	10	20	10	20	30	70	40	40	0	11.6518	-1.78	2.45624	3.7	0	0.1	0	0	0	0	0.2	0	0.2	0.1	0	0.1	0.1	0	0.1	0.1	0	0	0	0	0	0	0	0	0	0	0	0	0	0	0	0	0	0	0
IRKQMKP	900.15	0	14.286	14.286	0	42.857	57.143	42.857	42.857	0	11.8231	-1.57143	2.97557	3.47	0	0.142857	0	0	0	0	0.142857	0	0	0.142857	0	0.285714	0.142857	0	0.142857	0	0	0	0	0	0	0	0	0	0	0	0	0	0	0	0	0	0	0	0
IRKRRHYWQWRG	1742.02	8.333	8.333	8.333	33.333	41.667	58.333	50	50	0	12.51	-2.3	5.21518	5.42083	0	0.333333	0	0	0	0	0.0833333	0.0833333	0.0833333	0.0833333	0	0.0833333	0	0	0	0	0	0.166667	0.0833333	0	0	0	0	0	0	0	0	0	0	0	0	0	0	0	0
IRLAQKY	891.081	14.286	14.286	42.857	14.286	57.143	42.857	28.571	28.571	0	10.4549	-0.442857	1.97494	2.07143	0.142857	0.142857	0	0	0	0	0.142857	0	0	0.142857	0.142857	0.142857	0	0	0	0	0	0	0.142857	0	0	0	0	0	0	0	0	0	0	0	0.166667	0	0	0	0
IRMHNRNINRV	1422.67	0	36.364	27.273	9.091	36.364	63.636	36.364	36.364	0	12.801	-1.1	3.21614	4.82818	0	0.272727	0.272727	0	0	0	0	0	0.0909091	0.181818	0	0	0.0909091	0	0	0	0	0	0	0.0909091	0	0	0	0	0	0	0	0	0	0	0	0	0	0	0
IRMMGPK	832.09	14.286	28.571	14.286	0	71.429	28.571	28.571	28.571	0	11.6518	-0.3	1.97573	1.41571	0	0.142857	0	0	0	0	0	0.142857	0	0.142857	0	0.142857	0.285714	0	0.142857	0	0	0	0	0	0	0	0	0	0	0	0	0	0	0	0	0	0	0	0
IRPAWMLGKHWK	1522.88	16.667	25	25	25	66.667	33.333	33.333	33.333	0	11.8231	-0.608333	3.21583	0.923333	0.0833333	0.0833333	0	0	0	0	0	0.0833333	0.0833333	0.0833333	0.0833333	0.166667	0.0833333	0	0.0833333	0	0	0.166667	0	0	0	0	0	0	0	0	0	0	0	0	0	0	0	0	0.0909091
IRPIAYIKRQK	1385.72	9.091	18.182	36.364	9.091	54.545	45.455	36.364	36.364	0	11.6767	-0.718182	3.97478	2.73182	0.0909091	0.181818	0	0	0	0	0.0909091	0	0	0.272727	0	0.181818	0	0	0.0909091	0	0	0	0.0909091	0	0	0	0	0	0	0	0	0	0	0.1	0	0	0	0	0
IRPPSHLNR	1089.27	11.111	44.444	22.222	11.111	44.444	55.556	33.333	33.333	0	12.5001	-1.26667	2.21614	3.85556	0	0.222222	0.111111	0	0	0	0	0	0.111111	0.111111	0.111111	0	0	0	0.222222	0.111111	0	0	0	0	0	0	0	0	0	0	0	0	0	0	0	0	0	0	0
IRQGWKQAR	1142.33	22.222	22.222	22.222	11.111	44.444	55.556	33.333	33.333	0	12.5165	-1.65556	2.97573	4.05222	0.111111	0.222222	0	0	0	0	0.222222	0.111111	0	0.111111	0	0.111111	0	0	0	0	0	0.111111	0	0	0	0	0	0	0	0	0.125	0	0	0	0	0	0	0	0
IRQLVGRKWYT	1419.69	18.182	27.273	27.273	18.182	54.545	45.455	27.273	27.273	0	11.5305	-0.654545	2.97494	2.40818	0	0.181818	0	0	0	0	0.0909091	0.0909091	0	0.0909091	0.0909091	0.0909091	0	0	0	0	0.0909091	0.0909091	0.0909091	0.0909091	0	0	0	0	0	0	0	0	0	0	0	0	0	0	0
IRQTRIHIC	1139.38	22.222	22.222	33.333	11.111	44.444	55.556	33.333	33.333	0	10.5274	-0.0444444	2.18549	2.95222	0	0.222222	0	0	0.111111	0	0.111111	0	0.111111	0.333333	0	0	0	0	0	0	0.111111	0	0	0	0	0	0	0	0	0	0	0	0	0	0	0	0	0	0
IRRAIMN	873.084	14.286	28.571	42.857	0	57.143	42.857	28.571	28.571	0	12.5001	0.0285714	1.97589	3.21143	0.142857	0.285714	0.142857	0	0	0	0	0	0	0.285714	0	0	0.142857	0	0	0	0	0	0	0	0	0.166667	0	0	0	0	0	0	0	0	0	0	0	0	0
IRRIHMYRV	1243.54	0	11.111	33.333	22.222	55.556	44.444	44.444	44.444	0	12.2042	-0.322222	3.21534	3.70333	0	0.333333	0	0	0	0	0	0	0.111111	0.222222	0	0	0.111111	0	0	0	0	0	0.111111	0.111111	0	0	0	0	0	0	0	0	0	0	0	0	0	0	0
IRRPFGSDRQ	1231.38	20	40	10	10	40	60	40	30	10	12.1991	-1.6	1.97668	5.358	0	0.3	0	0.1	0	0	0.1	0.1	0	0.1	0	0	0	0.1	0.1	0.1	0	0	0	0	0	0	0	0	0	0	0	0	0	0	0	0	0	0	0
IRRRLFLI	1086.39	0	0	50	12.5	62.5	37.5	37.5	37.5	0	12.8011	0.7375	2.97589	2.7625	0	0.375	0	0	0	0	0	0	0	0.25	0.25	0	0	0.125	0	0	0	0	0	0	0	0	0	0	0	0	0	0	0	0	0	0	0	0	0
IRRVCWVHMKPR	1580.98	8.333	33.333	25	16.667	58.333	41.667	41.667	41.667	0	12.2227	-0.483333	4.18533	3.00083	0	0.25	0	0	0.0833333	0	0	0	0.0833333	0.0833333	0	0.0833333	0.0833333	0	0.0833333	0	0	0.0833333	0	0.166667	0	0	0	0	0	0	0	0	0	0	0	0	0	0	0
IRVERVNWARRI	1567.86	8.333	33.333	41.667	8.333	50	50	41.667	33.333	8.333	12.5	-0.558333	2.97714	4.25583	0.0833333	0.333333	0.0833333	0	0	0.0833333	0	0	0	0.166667	0	0	0	0	0	0	0	0.0833333	0	0.166667	0	0	0	0	0	0	0	0	0	0	0	0	0	0	0
IRVHQNMIK	1138.4	0	22.222	33.333	11.111	44.444	55.556	33.333	33.333	0	11.6518	-0.388889	2.21599	2.34222	0	0.111111	0.111111	0	0	0	0.111111	0	0.111111	0.222222	0	0.111111	0.111111	0	0	0	0	0	0	0.111111	0	0	0	0	0	0	0	0	0	0	0	0	0	0	0
IRVQRNYFL	1208.43	0	22.222	33.333	22.222	55.556	44.444	22.222	22.222	0	11.1476	-0.222222	1.97509	2.81111	0	0.222222	0.111111	0	0	0	0.111111	0	0	0.111111	0.111111	0	0	0.111111	0	0	0	0	0.111111	0.111111	0	0	0	0	0	0	0	0	0	0	0	0	0	0	0
IRVSSVFRGK	1148.37	30	50	30	10	50	50	30	30	0	12.5165	0.08	2.97573	2.527	0	0.2	0	0	0	0	0	0.1	0	0.1	0	0.1	0	0.1	0	0.2	0	0	0	0.2	0	0	0	0	0	0	0	0	0	0	0	0	0	0	0
IRWCILRCKPY	1450.83	18.182	27.273	27.273	18.182	72.727	27.273	27.273	27.273	0	9.53994	0.1	2.91363	1.44364	0	0.181818	0	0	0.181818	0	0	0	0	0.181818	0.0909091	0.0909091	0	0	0.0909091	0	0	0.0909091	0.0909091	0	0	0	0	0	0	0	0	0	0	0	0	0	0	0	0
IRWHVYQPR	1254.46	0	22.222	22.222	33.333	55.556	44.444	33.333	33.333	0	11.1477	-1.2	2.21535	3.21	0	0.222222	0	0	0	0	0.111111	0	0.111111	0.111111	0	0	0	0	0.111111	0	0	0.111111	0.111111	0.111111	0	0	0	0	0	0	0	0	0	0	0	0	0	0	0
IRYHHCYKNKP	1458.7	9.091	27.273	9.091	36.364	45.455	54.545	45.455	45.455	0	9.9491	-1.76364	3.42384	3.27818	0	0.0909091	0.0909091	0	0.0909091	0	0	0	0.181818	0.0909091	0	0.181818	0	0	0.0909091	0	0	0	0.181818	0	0	0	0	0	0	0	0	0	0	0	0	0	0	0	0
IRYHPMRRH	1265.5	0	11.111	11.111	33.333	44.444	55.556	55.556	55.556	0	12.2042	-1.82222	3.4556	5.21667	0	0.333333	0	0	0	0	0	0	0.222222	0.111111	0	0	0.111111	0	0.111111	0	0	0	0.111111	0	0	0	0	0	0	0	0	0	0	0	0	0	0	0	0
IRYRNWEWW	1408.58	0	11.111	11.111	44.444	55.556	44.444	33.333	22.222	11.111	9.34764	-1.72222	0.976352	3.50222	0	0.222222	0.111111	0	0	0.111111	0	0	0	0.111111	0	0	0	0	0	0	0	0.333333	0.111111	0	0	0	0	0	0	0	0	0	0	0	0	0	0	0	0
IRYRQKM	994.223	0	0	14.286	14.286	42.857	57.143	42.857	42.857	0	11.5305	-1.61429	2.97494	4.82857	0	0.285714	0	0	0	0	0.142857	0	0	0.142857	0	0.142857	0.142857	0	0	0	0	0	0.142857	0	0	0	0	0	0	0	0	0	0	0	0	0	0	0	0
IRYVRPITKPH	1379.67	9.091	36.364	27.273	18.182	54.545	45.455	36.364	36.364	0	11.5305	-0.736364	3.21519	2.62545	0	0.181818	0	0	0	0	0	0	0.0909091	0.181818	0	0.0909091	0	0	0.181818	0	0.0909091	0	0.0909091	0.0909091	0	0	0	0	0	0	0	0	0	0	0	0	0	0	0
ISATPRRYGRF	1323.52	36.364	45.455	18.182	18.182	54.545	45.455	27.273	27.273	0	12.2042	-0.836364	2.97509	3.65636	0.0909091	0.272727	0	0	0	0	0	0.0909091	0	0.0909091	0	0	0	0.0909091	0.0909091	0.0909091	0.0909091	0	0.0909091	0	0	0	0	0	0	0	0	0	0	0	0	0	0	0	0
ISFRKFWRIVWH	1675.01	8.333	16.667	25	41.667	58.333	41.667	33.333	33.333	0	12.5165	0.00833333	3.21598	1.57917	0	0.166667	0	0	0	0	0	0	0.0833333	0.166667	0	0.0833333	0	0.166667	0	0.0833333	0	0.166667	0	0.0833333	0	0	0	0	0	0	0	0	0	0	0	0	0	0	0
ISHRKIS	839.993	28.571	28.571	28.571	14.286	28.571	71.429	42.857	42.857	0	11.6518	-0.6	2.21599	3.15571	0	0.142857	0	0	0	0	0	0	0.142857	0.285714	0	0.142857	0	0	0	0.285714	0	0	0	0	0	0	0	0	0	0	0	0	0	0	0	0	0	0	0
ISIGHRHK	947.108	25	25	25	25	37.5	62.5	50	50	0	11.6518	-0.875	2.45624	2.80125	0	0.125	0	0	0	0	0	0.125	0.25	0.25	0	0.125	0	0	0	0.125	0	0	0	0	0	0	0	0	0	0	0	0	0	0	0	0	0	0	0
ISRHHKNA	962.079	25	37.5	25	25	25	75	50	50	0	11.6518	-1.6	2.45624	4.1375	0.125	0.125	0.125	0	0	0	0	0	0.25	0.125	0	0.125	0	0	0	0.125	0	0	0	0	0	0	0.142857	0	0	0	0	0	0	0	0	0	0	0	0
ISRKFFHKMMLV	1536.96	8.333	16.667	25	25	58.333	41.667	33.333	33.333	0	11.8231	0.466667	3.21583	0.795	0	0.0833333	0	0	0	0	0	0	0.0833333	0.0833333	0.0833333	0.166667	0.166667	0.166667	0	0.0833333	0	0	0	0.0833333	0	0	0	0	0	0	0	0	0	0	0	0	0	0	0
ISTRKKHYY	1195.39	22.222	22.222	11.111	33.333	33.333	66.667	44.444	44.444	0	10.4526	-1.67778	3.21424	3.55667	0	0.111111	0	0	0	0	0	0	0.111111	0.111111	0	0.222222	0	0	0	0.111111	0.111111	0	0.222222	0	0	0	0	0	0	0	0	0	0	0	0	0	0	0	0
ISYRRHHPSF	1299.46	20	30	10	40	40	60	40	40	0	11.1477	-1.26	2.4556	3.82	0	0.2	0	0	0	0	0	0	0.2	0.1	0	0	0	0.1	0.1	0.2	0	0	0.1	0	0	0	0	0	0	0	0	0	0	0	0	0	0	0	0
ITAMQHTFRRH	1397.62	27.273	27.273	18.182	27.273	36.364	63.636	36.364	36.364	0	12.5001	-0.845455	2.45639	3.43455	0.0909091	0.181818	0	0	0	0	0.0909091	0	0.181818	0.0909091	0	0	0.0909091	0.0909091	0	0	0.181818	0	0	0	0	0	0	0	0	0	0	0	0	0	0	0	0	0	0
ITMKMVYRRRHI	1604.01	8.333	16.667	25	16.667	50	50	41.667	41.667	0	12.2271	-0.466667	4.21519	3.25833	0	0.25	0	0	0	0	0	0	0.0833333	0.166667	0	0.0833333	0.166667	0	0	0	0.0833333	0	0.0833333	0.0833333	0	0	0	0	0	0	0	0	0	0	0	0	0	0	0
ITMRTKK	877.113	28.571	28.571	14.286	0	28.571	71.429	42.857	42.857	0	11.8231	-1.04286	2.97557	3.41286	0	0.142857	0	0	0	0	0	0	0	0.142857	0	0.285714	0.142857	0	0	0	0.285714	0	0	0	0	0	0	0	0	0	0	0	0	0	0	0	0	0	0
ITRFWVKYW	1298.55	11.111	22.222	22.222	44.444	66.667	33.333	22.222	22.222	0	10.4549	-0.0777778	1.97494	0.731111	0	0.111111	0	0	0	0	0	0	0	0.111111	0	0.111111	0	0.111111	0	0	0.111111	0.222222	0.111111	0.111111	0	0	0	0	0	0	0	0	0	0	0	0	0	0	0
ITRKYGHTSHIK	1440.67	33.333	33.333	16.667	25	33.333	66.667	41.667	41.667	0	10.9019	-1.13333	3.45529	2.77	0	0.0833333	0	0	0	0	0	0.0833333	0.166667	0.166667	0	0.166667	0	0	0	0.0833333	0.166667	0	0.0833333	0	0	0	0	0	0	0	0	0	0	0	0	0	0	0	0
ITWEQKRFR	1263.46	11.111	11.111	11.111	22.222	33.333	66.667	44.444	33.333	11.111	11.4797	-1.57778	1.97699	4.45333	0	0.222222	0	0	0	0.111111	0.111111	0	0	0.111111	0	0.111111	0	0.111111	0	0	0.111111	0.111111	0	0	0	0	0	0	0	0	0	0	0	0	0	0	0	0	0
ITWRTPYHRGHG	1480.65	33.333	41.667	8.333	33.333	50	50	33.333	33.333	0	11.1477	-1.40833	2.4556	2.9425	0	0.166667	0	0	0	0	0	0.166667	0.166667	0.0833333	0	0	0	0	0.0833333	0	0.166667	0.0833333	0.0833333	0	0	0	0	0	0	0	0	0	0	0	0	0	0	0	0
ITYYIKH	937.106	14.286	14.286	28.571	42.857	57.143	42.857	28.571	28.571	0	9.14821	-0.2	1.2144	0.46	0	0	0	0	0	0	0	0	0.142857	0.285714	0	0.142857	0	0	0	0	0.142857	0	0.285714	0	0	0	0	0	0	0	0	0	0	0	0	0	0	0	0
IVFKPKYQH	1159.4	0	22.222	22.222	33.333	55.556	44.444	33.333	33.333	0	10.2478	-0.655556	2.21504	1.05556	0	0	0	0	0	0	0.111111	0	0.111111	0.111111	0	0.222222	0	0.111111	0.111111	0	0	0	0.111111	0.111111	0	0	0	0	0	0	0	0	0	0	0	0	0	0	0
IVFRKPLRWLQG	1512.86	8.333	25	33.333	16.667	66.667	33.333	25	25	0	12.5165	-0.0166667	2.97573	1.32333	0	0.166667	0	0	0	0	0.0833333	0.0833333	0	0.0833333	0.166667	0.0833333	0	0.0833333	0.0833333	0	0	0.0833333	0	0.0833333	0	0	0	0	0	0	0	0	0	0	0	0	0	0	0
IVHKTTNRMP	1196.43	20	50	20	10	40	60	30	30	0	11.6518	-0.75	2.21599	2.56	0	0.1	0.1	0	0	0	0	0	0.1	0.1	0	0.1	0.1	0	0.1	0	0.2	0	0	0.1	0	0	0	0	0	0	0	0	0	0	0	0	0	0	0
IVKKFLVRKIY	1406.82	0	18.182	45.455	18.182	63.636	36.364	36.364	36.364	0	11.1319	0.590909	3.97462	0.535455	0	0.0909091	0	0	0	0	0	0	0	0.181818	0.0909091	0.272727	0	0.0909091	0	0	0	0	0.0909091	0.181818	0	0	0	0	0	0	0	0	0	0	0	0	0	0	0
IVKKYCHW	1076.32	12.5	25	25	37.5	62.5	37.5	37.5	37.5	0	9.40703	-0.25	2.18438	0.41625	0	0	0	0	0.125	0	0	0	0.125	0.125	0	0.25	0	0	0	0	0	0.125	0.125	0.125	0	0	0	0	0	0	0	0	0	0	0	0	0	0	0
IVLRFFREWVRK	1649.02	0	16.667	33.333	25	58.333	41.667	41.667	33.333	8.333	12.2227	0.0416667	2.97698	2.57583	0	0.25	0	0	0	0.0833333	0	0	0	0.0833333	0.0833333	0.0833333	0	0.166667	0	0	0	0.0833333	0	0.166667	0	0	0	0	0	0	0	0	0	0	0	0	0	0	0
IVLYKHRMWTPY	1606.95	8.333	25	25	33.333	66.667	33.333	25	25	0	10.0088	-0.25	2.2144	0.785	0	0.0833333	0	0	0	0	0	0	0.0833333	0.0833333	0.0833333	0.0833333	0.0833333	0	0.0833333	0	0.0833333	0.0833333	0.166667	0.0833333	0	0	0	0	0	0	0	0	0	0	0	0	0	0	0
IVQIGRYHHKI	1363.63	9.091	18.182	36.364	27.273	54.545	45.455	36.364	36.364	0	10.4551	-0.209091	2.45545	1.43	0	0.0909091	0	0	0	0	0.0909091	0.0909091	0.181818	0.272727	0	0.0909091	0	0	0	0	0	0	0.0909091	0.0909091	0	0	0	0	0	0	0	0	0	0	0	0	0	0	0
IVRRQSMFQS	1251.47	20	30	20	10	40	60	20	20	0	12.5001	-0.42	1.97589	3.343	0	0.2	0	0	0	0	0.2	0	0	0.1	0	0	0.1	0.1	0	0.2	0	0	0	0.1	0	0	0	0	0	0	0	0	0	0	0	0	0	0	0
IVWKYRWTMKS	1497.82	18.182	27.273	18.182	27.273	54.545	45.455	27.273	27.273	0	10.9018	-0.572727	2.97478	1.46909	0	0.0909091	0	0	0	0	0	0	0	0.0909091	0	0.181818	0.0909091	0	0	0.0909091	0.0909091	0.181818	0.0909091	0.0909091	0	0	0	0	0	0	0	0	0	0	0	0	0	0	0
IVYQRWPFIYK	1512.82	0	18.182	27.273	36.364	72.727	27.273	18.182	18.182	0	10.0086	-0.0909091	1.97415	0.645455	0	0.0909091	0	0	0	0	0.0909091	0	0	0.181818	0	0.0909091	0	0.0909091	0.0909091	0	0	0.0909091	0.181818	0.0909091	0	0	0	0	0	0	0	0	0	0	0	0	0	0	0
IVYWARCVRR	1321.61	20	40	40	20	70	30	30	30	0	11.0598	0.15	2.94444	2.648	0.1	0.3	0	0	0.1	0	0	0	0	0.1	0	0	0	0	0	0	0	0.1	0.1	0.2	0	0	0	0	0	0	0	0	0	0	0	0	0	0	0
IWARKGN	843.984	28.571	42.857	28.571	14.286	57.143	42.857	28.571	28.571	0	11.6518	-0.985714	1.97573	2.44429	0.142857	0.142857	0.142857	0	0	0	0	0.142857	0	0.142857	0	0.142857	0	0	0	0	0	0.142857	0	0	0	0	0	0	0	0	0	0	0	0	0	0	0	0	0
IWCRHQKKIC	1314.63	20	20	20	20	50	50	40	40	0	9.76065	-0.59	3.15452	2.149	0	0.1	0	0	0.2	0	0.1	0	0.1	0.2	0	0.2	0	0	0	0	0	0.1	0	0	0	0	0	0	0	0	0	0	0	0	0	0	0	0	0
IWGKVGYMRKT	1338.63	27.273	36.364	18.182	18.182	63.636	36.364	27.273	27.273	0	10.9018	-0.490909	2.97478	1.20091	0	0.0909091	0	0	0	0	0	0.181818	0	0.0909091	0	0.181818	0.0909091	0	0	0	0.0909091	0.0909091	0.0909091	0.0909091	0	0	0	0	0	0	0	0	0	0	0	0	0	0	0
IWGLKFRIF	1179.47	11.111	11.111	33.333	33.333	77.778	22.222	22.222	22.222	0	11.6518	0.966667	1.97573	-0.391111	0	0.111111	0	0	0	0	0	0.111111	0	0.222222	0.111111	0.111111	0	0.222222	0	0	0	0.111111	0	0	0	0	0	0	0	0	0	0	0	0	0	0	0	0	0
IWGRRRIF	1103.34	12.5	12.5	25	25	62.5	37.5	37.5	37.5	0	12.8011	-0.375	2.97589	3.58375	0	0.375	0	0	0	0	0	0.125	0	0.25	0	0	0	0.125	0	0	0	0.125	0	0	0	0	0	0	0	0	0	0	0	0	0	0	0	0	0
IWKKQQFYR	1296.54	0	0	11.111	33.333	44.444	55.556	33.333	33.333	0	10.9018	-1.57778	2.97478	3.00111	0	0.111111	0	0	0	0	0.222222	0	0	0.111111	0	0.222222	0	0.111111	0	0	0	0.111111	0.111111	0	0	0	0	0	0	0	0	0	0	0	0	0	0	0	0
IWKNYKAKI	1163.43	11.111	22.222	33.333	22.222	55.556	44.444	33.333	33.333	0	10.6429	-0.733333	2.97463	1.05	0.111111	0	0.111111	0	0	0	0	0	0	0.222222	0	0.333333	0	0	0	0	0	0.111111	0.111111	0	0	0	0	0	0	0	0	0	0	0	0	0.125	0	0	0
IWKRKTFKVKNC	1550.93	16.667	33.333	16.667	16.667	41.667	58.333	41.667	41.667	0	11.2491	-0.933333	4.9446	2.565	0	0.0833333	0.0833333	0	0.0833333	0	0	0	0	0.0833333	0	0.333333	0	0.0833333	0	0	0.0833333	0.0833333	0	0.0833333	0	0	0	0	0	0	0	0	0	0	0	0	0	0	0
IWLQKCKLCMK	1393.83	18.182	18.182	27.273	9.091	63.636	36.364	27.273	27.273	0	9.66777	0.263636	2.91411	0.0172727	0	0	0	0	0.181818	0	0.0909091	0	0	0.0909091	0.181818	0.272727	0.0909091	0	0	0	0	0.0909091	0	0	0	0	0	0	0	0	0	0	0	0	0	0	0	0	0
IWQKTTK	904.077	28.571	28.571	14.286	14.286	28.571	71.429	28.571	28.571	0	10.8054	-1.3	1.97558	2.07571	0	0	0	0	0	0	0.142857	0	0	0.142857	0	0.285714	0	0	0	0	0.285714	0.142857	0	0	0	0	0	0	0	0	0	0	0	0	0	0	0	0	0
IWRMLRHN	1125.36	0	12.5	25	25	50	50	37.5	37.5	0	12.5001	-0.8	2.21614	3.3275	0	0.25	0.125	0	0	0	0	0	0.125	0.125	0.125	0	0.125	0	0	0	0	0.125	0	0	0	0	0	0	0	0	0	0	0	0	0	0	0	0	0
IWRTAREAIK	1243.47	30	30	40	10	50	50	40	30	10	11.4797	-0.54	1.97699	2.898	0.2	0.2	0	0	0	0.1	0	0	0	0.2	0	0.1	0	0	0	0	0.1	0.1	0	0	0	0	0	0	0	0.111111	0	0	0	0	0	0	0	0	0
IWRYAAFTRFQF	1605.86	25	25	25	41.667	66.667	33.333	16.667	16.667	0	11.1476	0.0916667	1.97509	1.52333	0.166667	0.166667	0	0	0	0	0.0833333	0	0	0.0833333	0	0	0	0.25	0	0	0.0833333	0.0833333	0.0833333	0	0.0909091	0	0	0	0	0	0	0	0	0	0	0	0	0	0
IWWGRFW	1050.23	14.286	14.286	14.286	57.143	85.714	14.286	14.286	14.286	0	10.55	-0.0428571	0.975891	-0.13	0	0.142857	0	0	0	0	0	0.142857	0	0.142857	0	0	0	0.142857	0	0	0	0.428571	0	0	0	0	0	0	0	0	0	0	0	0	0	0	0	0	0
IWWHRKINC	1255.51	11.111	22.222	22.222	33.333	55.556	44.444	33.333	33.333	0	9.83431	-0.6	2.18533	1.77667	0	0.111111	0.111111	0	0.111111	0	0	0	0.111111	0.222222	0	0.111111	0	0	0	0	0	0.222222	0	0	0	0	0	0	0	0	0	0	0	0	0	0	0	0	0
IYEIRHHFK	1242.45	0	0	22.222	44.444	44.444	55.556	55.556	44.444	11.111	9.30213	-0.866667	1.4567	2.65778	0	0.111111	0	0	0	0.111111	0	0	0.222222	0.222222	0	0.111111	0	0.111111	0	0	0	0	0.111111	0	0	0	0	0	0	0	0	0	0	0	0	0	0	0	0
IYEKKLKRMFGI	1525.92	8.333	8.333	25	16.667	58.333	41.667	41.667	33.333	8.333	10.6365	-0.325	2.97588	1.4575	0	0.0833333	0	0	0	0.0833333	0	0.0833333	0	0.166667	0.0833333	0.25	0.0833333	0.0833333	0	0	0	0	0.0833333	0	0	0	0	0	0	0	0	0	0	0	0	0	0	0	0
IYFHGFK	911.071	14.286	14.286	14.286	57.143	71.429	28.571	28.571	28.571	0	9.30071	0.185714	1.2152	-0.21	0	0	0	0	0	0	0	0.142857	0.142857	0.142857	0	0.142857	0	0.285714	0	0	0	0	0.142857	0	0	0	0	0	0	0	0	0	0	0	0	0	0	0	0
IYILYMVSFRKH	1569.93	8.333	16.667	33.333	33.333	66.667	33.333	25	25	0	10.0088	0.558333	2.2144	0.39	0	0.0833333	0	0	0	0	0	0	0.0833333	0.166667	0.0833333	0.0833333	0.0833333	0.0833333	0	0.0833333	0	0	0.166667	0.0833333	0	0	0	0	0	0	0	0	0	0	0	0	0	0	0
IYKHFKHRM	1259.54	0	0	11.111	44.444	44.444	55.556	55.556	55.556	0	10.9019	-1.2	3.45529	2.80333	0	0.111111	0	0	0	0	0	0	0.222222	0.111111	0	0.222222	0.111111	0.111111	0	0	0	0	0.111111	0	0	0	0	0	0	0	0	0	0	0	0	0	0	0	0
IYMVSAFKHR	1251.51	20	30	30	30	60	40	30	30	0	10.4551	0.15	2.21519	1.257	0.1	0.1	0	0	0	0	0	0	0.1	0.1	0	0.1	0.1	0.1	0	0.1	0	0	0.1	0.1	0	0	0	0	0	0	0	0	0	0	0	0	0	0	0
IYNYLYRFMWR	1624.92	0	9.091	18.182	45.455	72.727	27.273	18.182	18.182	0	9.83185	-0.390909	1.97351	1.76364	0	0.181818	0.0909091	0	0	0	0	0	0	0.0909091	0.0909091	0	0.0909091	0.0909091	0	0	0	0.0909091	0.272727	0	0	0	0	0	0	0	0	0	0	0	0	0	0	0	0
IYRPTPMKHT	1243.49	20	40	10	20	50	50	30	30	0	10.4551	-1.11	2.21519	2.314	0	0.1	0	0	0	0	0	0	0.1	0.1	0	0.1	0.1	0	0.2	0	0.2	0	0.1	0	0	0	0	0	0	0	0	0	0	0	0	0	0	0	0
IYRSMVWHAR	1318.56	20	30	30	30	60	40	30	30	0	11.1477	-0.28	2.21535	2.259	0.1	0.2	0	0	0	0	0	0	0.1	0.1	0	0	0.1	0	0	0.1	0	0.1	0.1	0.1	0	0	0	0	0	0	0	0	0.111111	0	0	0	0	0	0
IYSHWRL	974.13	14.286	14.286	28.571	42.857	57.143	42.857	28.571	28.571	0	9.35116	-0.342857	1.21535	1.56429	0	0.142857	0	0	0	0	0	0	0.142857	0.142857	0.142857	0	0	0	0	0.142857	0	0.142857	0.142857	0	0	0	0	0	0	0	0	0	0	0	0	0	0	0	0
IYTQTKHRHRH	1476.66	18.182	18.182	9.091	36.364	18.182	81.818	54.545	54.545	0	11.5306	-2.2	3.6957	5.02455	0	0.181818	0	0	0	0	0.0909091	0	0.272727	0.0909091	0	0.0909091	0	0	0	0	0.181818	0	0.0909091	0	0	0	0	0	0	0	0	0	0	0	0	0	0	0	0
IYWQRLYK	1169.39	0	0	25	37.5	62.5	37.5	25	25	0	10.0086	-0.8875	1.97415	1.765	0	0.125	0	0	0	0	0.125	0	0	0.125	0.125	0.125	0	0	0	0	0	0.125	0.25	0	0	0	0	0	0	0	0	0	0	0	0	0	0	0	0
KACRVWLK	1003.27	25	37.5	37.5	12.5	62.5	37.5	37.5	37.5	0	10.7932	-0.1125	2.94492	1.455	0.125	0.125	0	0	0.125	0	0	0	0	0	0.125	0.25	0	0	0	0	0	0.125	0	0.125	0	0	0	0	0	0	0	0	0	0	0	0.142857	0	0	0
KACTQMKRKTKF	1469.83	33.333	33.333	8.333	8.333	33.333	66.667	41.667	41.667	0	11.2491	-1.33333	4.9446	3.28167	0.0833333	0.0833333	0	0	0.0833333	0	0.0833333	0	0	0	0	0.333333	0.0833333	0.0833333	0	0	0.166667	0	0	0	0	0	0	0	0	0	0	0	0	0	0	0.0909091	0	0	0
KAHMWHAWKEKW	1637.93	16.667	16.667	16.667	41.667	50	50	50	41.667	8.333	10.507	-1.56667	2.45718	1.65167	0.166667	0	0	0	0	0.0833333	0	0	0.166667	0	0	0.25	0.0833333	0	0	0	0	0.25	0	0	0	0	0	0	0	0	0	0	0.0909091	0	0	0.0909091	0	0	0
KAKSLGR	758.919	42.857	42.857	28.571	0	42.857	57.143	42.857	42.857	0	11.8231	-1.12857	2.97557	3.10714	0.142857	0.142857	0	0	0	0	0	0.142857	0	0	0.142857	0.285714	0	0	0	0.142857	0	0	0	0	0	0	0	0	0	0	0	0	0	0	0	0.166667	0	0	0
KAMRRYSRNET	1411.6	27.273	36.364	9.091	9.091	27.273	72.727	45.455	36.364	9.091	11.4308	-2.13636	2.97619	5.97364	0.0909091	0.272727	0.0909091	0	0	0.0909091	0	0	0	0	0	0.0909091	0.0909091	0	0	0.0909091	0.0909091	0	0.0909091	0	0	0	0	0	0	0	0	0	0	0	0	0.1	0	0	0
KAPKAHM	781.971	28.571	42.857	28.571	14.286	57.143	42.857	42.857	42.857	0	10.8054	-1.01429	2.21583	1.39857	0.285714	0	0	0	0	0	0	0	0.142857	0	0	0.285714	0.142857	0	0.142857	0	0	0	0	0	0	0	0	0	0	0	0	0	0	0	0	0.333333	0	0	0
KAPKQPWR	1010.21	12.5	37.5	12.5	12.5	50	50	37.5	37.5	0	11.8231	-2.2625	2.97557	3.4275	0.125	0.125	0	0	0	0	0.125	0	0	0	0	0.25	0	0	0.25	0	0	0.125	0	0	0	0	0	0	0	0	0	0	0	0	0	0.142857	0	0	0
KARMQFSRF	1170.4	22.222	22.222	11.111	22.222	44.444	55.556	33.333	33.333	0	12.5165	-0.877778	2.97573	3.80111	0.111111	0.222222	0	0	0	0	0.111111	0	0	0	0	0.111111	0.111111	0.222222	0	0.111111	0	0	0	0	0	0	0	0	0	0	0	0	0	0	0	0.125	0	0	0
KARWKRRIHWEA	1636.93	16.667	16.667	25	25	41.667	58.333	58.333	50	8.333	12.2437	-1.80833	4.21708	4.51083	0.166667	0.25	0	0	0	0.0833333	0	0	0.0833333	0.0833333	0	0.166667	0	0	0	0	0	0.166667	0	0	0	0	0	0	0	0.0909091	0	0	0	0	0	0.0909091	0	0	0
KCCRGCKYM	1091.39	44.444	44.444	0	11.111	66.667	33.333	33.333	33.333	0	8.95011	-0.511111	2.88282	2.11444	0	0.111111	0	0	0.333333	0	0	0.111111	0	0	0	0.222222	0.111111	0	0	0	0	0	0.111111	0	0	0	0	0	0	0	0	0	0	0	0	0	0	0	0
KCGGKKV	718.913	42.857	57.143	14.286	0	57.143	42.857	42.857	42.857	0	10.513	-0.828571	2.94477	1.35	0	0	0	0	0.142857	0	0	0.285714	0	0	0	0.428571	0	0	0	0	0	0	0	0.142857	0	0	0	0	0	0	0	0	0	0	0	0	0	0	0
KCGRNMQR	992.182	25	37.5	0	0	37.5	62.5	37.5	37.5	0	11.4812	-1.9875	2.94508	5.375	0	0.25	0.125	0	0.125	0	0.125	0.125	0	0	0	0.125	0.125	0	0	0	0	0	0	0	0	0	0	0	0	0	0	0	0	0	0	0	0	0	0
KCHRRKVPLRQ	1420.75	9.091	27.273	18.182	9.091	36.364	63.636	54.545	54.545	0	12.2438	-1.73636	5.18517	5.07455	0	0.272727	0	0	0.0909091	0	0.0909091	0	0.0909091	0	0.0909091	0.181818	0	0	0.0909091	0	0	0	0	0.0909091	0	0	0	0	0	0	0	0	0	0	0	0	0	0	0
KCHSMRSH	985.147	37.5	37.5	0	25	25	75	50	50	0	9.83541	-1.5	2.42559	4.12	0	0.125	0	0	0.125	0	0	0	0.25	0	0	0.125	0.125	0	0	0.25	0	0	0	0	0	0	0	0	0	0	0	0	0	0	0	0	0	0	0
KCHWMPFRPKRK	1614.01	8.333	25	0	25	50	50	50	50	0	11.7516	-1.73333	5.18501	3.5175	0	0.166667	0	0	0.0833333	0	0	0	0.0833333	0	0	0.25	0.0833333	0.0833333	0.166667	0	0	0.0833333	0	0	0	0	0	0	0	0	0	0	0	0	0	0	0	0	0
KCHWRHTD	1082.2	25	37.5	0	37.5	25	75	62.5	50	12.5	8.55998	-2.175	1.42638	4.68375	0	0.125	0	0.125	0.125	0	0	0	0.25	0	0	0.125	0	0	0	0	0.125	0.125	0	0	0	0	0	0	0	0	0	0	0	0	0	0	0	0	0
KCIMRAW	907.16	28.571	28.571	28.571	14.286	71.429	28.571	28.571	28.571	0	9.83324	0.2	1.94508	1.11143	0.142857	0.142857	0	0	0.142857	0	0	0	0	0.142857	0	0.142857	0.142857	0	0	0	0	0.142857	0	0	0	0.166667	0	0	0	0	0	0	0	0	0	0	0	0	0
KCKFTMKN	999.254	25	37.5	0	12.5	37.5	62.5	37.5	37.5	0	10.513	-1.0875	2.94477	2.40625	0	0	0.125	0	0.125	0	0	0	0	0	0	0.375	0.125	0.125	0	0	0.125	0	0	0	0	0	0	0	0	0	0	0	0	0	0	0	0	0	0
KCKGKPVKGR	1100.39	30	50	10	0	50	50	50	50	0	11.2491	-1.58	4.9446	2.992	0	0.1	0	0	0.1	0	0	0.2	0	0	0	0.4	0	0	0.1	0	0	0	0	0.1	0	0	0	0	0	0	0	0	0	0	0	0	0	0	0
KCKHYRYEAR	1353.56	20	20	10	30	40	60	60	50	10	9.94733	-2.18	3.18484	4.96	0.1	0.2	0	0	0.1	0.1	0	0	0.1	0	0	0.2	0	0	0	0	0	0	0.2	0	0	0	0	0	0	0.111111	0	0	0	0	0	0	0	0	0
KCKRRQGVRCQA	1432.73	33.333	41.667	16.667	0	41.667	58.333	41.667	41.667	0	11.5518	-1.475	4.91426	4.79917	0.0833333	0.25	0	0	0.166667	0	0.166667	0.0833333	0	0	0	0.166667	0	0	0	0	0	0	0	0.0833333	0	0	0	0	0	0	0.0909091	0	0	0	0	0	0	0	0
KCMMMYRL	1075.43	12.5	12.5	12.5	12.5	75	25	25	25	0	9.44787	0.2875	1.94429	0.92	0	0.125	0	0	0.125	0	0	0	0	0	0.125	0.125	0.375	0	0	0	0	0	0.125	0	0	0	0	0	0	0	0	0	0	0	0	0	0	0	0
KCNHYPRT	1018.16	25	50	0	25	37.5	62.5	37.5	37.5	0	9.44911	-2.025	2.18454	4.15	0	0.125	0.125	0	0.125	0	0	0	0.125	0	0	0.125	0	0	0.125	0	0.125	0	0.125	0	0	0	0	0	0	0	0	0	0	0	0	0	0	0	0
KCPRVKYKYQ	1312.6	10	30	10	20	50	50	40	40	0	10.3333	-1.72	3.94318	3.207	0	0.1	0	0	0.1	0	0.1	0	0	0	0	0.3	0	0	0.1	0	0	0	0.2	0.1	0	0	0	0	0	0	0	0	0	0	0	0	0	0	0
KCQHRKCSNWR	1445.68	27.273	36.364	0	18.182	27.273	72.727	45.455	45.455	0	10.7821	-2.15455	4.15452	5.11727	0	0.181818	0.0909091	0	0.181818	0	0.0909091	0	0.0909091	0	0	0.181818	0	0	0	0.0909091	0	0.0909091	0	0	0	0	0	0	0	0	0	0	0	0	0	0	0	0	0
KCREKPEK	1017.21	12.5	25	0	0	25	75	75	50	25	9.57983	-2.7875	1.94728	5.48875	0	0.125	0	0	0.125	0.25	0	0	0	0	0	0.375	0	0	0.125	0	0	0	0	0	0	0	0	0	0	0	0	0	0	0	0	0	0	0	0
KCRYLKMVRMKG	1512.96	16.667	25	16.667	8.333	58.333	41.667	41.667	41.667	0	11.1114	-0.675	4.94397	2.5625	0	0.166667	0	0	0.0833333	0	0	0.0833333	0	0	0.0833333	0.25	0.166667	0	0	0	0	0	0.0833333	0.0833333	0	0	0	0	0	0	0	0	0	0	0	0	0	0	0
KCWYFKSDR	1232.42	22.222	33.333	0	33.333	44.444	55.556	44.444	33.333	11.111	9.40498	-1.5	1.94492	3.52111	0	0.111111	0	0.111111	0.111111	0	0	0	0	0	0	0.222222	0	0.111111	0	0.111111	0	0.111111	0.111111	0	0	0	0	0	0	0	0	0	0	0	0	0	0	0	0
KDAKMTWPRRR	1444.72	18.182	36.364	9.091	9.091	36.364	63.636	54.545	45.455	9.091	12.2437	-2.20909	3.97636	5.51455	0.0909091	0.272727	0	0.0909091	0	0	0	0	0	0	0	0.181818	0.0909091	0	0.0909091	0	0.0909091	0.0909091	0	0	0	0	0	0.1	0	0	0	0	0	0	0	0	0	0	0
KDCHMSKRR	1160.38	22.222	33.333	0	11.111	22.222	77.778	66.667	55.556	11.111	10.778	-2.21111	3.18596	6.01	0	0.222222	0	0.111111	0.111111	0	0	0	0.111111	0	0	0.222222	0.111111	0	0	0.111111	0	0	0	0	0	0	0	0	0	0	0	0	0	0	0	0	0	0	0
KDHKRQLRTQYM	1603.86	8.333	16.667	8.333	16.667	25	75	50	41.667	8.333	10.8858	-2.23333	3.21582	5.07	0	0.166667	0	0.0833333	0	0	0.166667	0	0.0833333	0	0.0833333	0.166667	0.0833333	0	0	0	0.0833333	0	0.0833333	0	0	0	0	0	0	0	0	0	0	0	0	0	0	0	0
KDIKVWWRHLPR	1633.96	0	25	25	25	50	50	50	41.667	8.333	11.6509	-1.2	3.21662	2.98167	0	0.166667	0	0.0833333	0	0	0	0	0.0833333	0.0833333	0.0833333	0.166667	0	0	0.0833333	0	0	0.166667	0	0.0833333	0	0	0	0	0	0	0	0	0	0	0	0	0	0	0
KDKKRKQHN	1181.36	0	22.222	0	11.111	0	100	77.778	66.667	11.111	11.2482	-3.75556	4.2163	6.96444	0	0.111111	0.111111	0.111111	0	0	0.111111	0	0.111111	0	0	0.444444	0	0	0	0	0	0	0	0	0	0	0	0	0	0	0	0	0	0	0	0	0	0	0
KDTLMPRHKR	1281.54	10	30	10	10	30	70	60	50	10	11.6509	-2.01	3.21662	4.962	0	0.2	0	0.1	0	0	0	0	0.1	0	0.1	0.2	0.1	0	0.1	0	0.1	0	0	0	0	0	0	0	0	0	0	0	0	0	0	0	0	0	0
KDWVVKRPK	1155.41	0	44.444	22.222	11.111	44.444	55.556	55.556	44.444	11.111	11.0795	-1.53333	2.97621	3.32	0	0.111111	0	0.111111	0	0	0	0	0	0	0	0.333333	0	0	0.111111	0	0	0.111111	0	0.222222	0	0	0	0	0	0	0	0	0	0	0	0	0	0	0
KEARIRQRF	1203.41	11.111	11.111	22.222	11.111	33.333	66.667	55.556	44.444	11.111	12.2227	-1.7	2.97698	5.88333	0.111111	0.333333	0	0	0	0.111111	0.111111	0	0	0.111111	0	0.111111	0	0.111111	0	0	0	0	0	0	0	0	0	0	0	0.125	0	0	0	0	0	0	0	0	0
KEEKKSYRMRSK	1569.84	16.667	16.667	0	8.333	16.667	83.333	66.667	50	16.667	10.8492	-2.71667	3.97698	5.85417	0	0.166667	0	0	0	0.166667	0	0	0	0	0	0.333333	0.0833333	0	0	0.166667	0	0	0.0833333	0	0	0	0	0	0	0	0	0	0	0	0	0	0	0	0
KEFRRHDET	1217.31	11.111	22.222	0	22.222	11.111	88.889	77.778	44.444	33.333	7.5513	-2.72222	0.219291	6.88667	0	0.222222	0	0.111111	0	0.222222	0	0	0.111111	0	0	0.111111	0	0.111111	0	0	0.111111	0	0	0	0	0	0	0	0	0	0	0	0	0	0	0	0	0	0
KEGRMRWKNWC	1493.77	18.182	27.273	0	18.182	45.455	54.545	45.455	36.364	9.091	10.7779	-1.96364	2.94618	4.10545	0	0.181818	0.0909091	0	0.0909091	0.0909091	0	0.0909091	0	0	0	0.181818	0.0909091	0	0	0	0	0.181818	0	0	0	0	0	0	0	0	0	0	0	0	0	0	0	0	0
KEHGEKRFR	1186.34	11.111	11.111	0	22.222	22.222	77.778	77.778	55.556	22.222	10.7738	-2.73333	2.21834	6.14444	0	0.222222	0	0	0	0.222222	0	0.111111	0.111111	0	0	0.222222	0	0.111111	0	0	0	0	0	0	0	0	0	0	0	0	0	0	0	0	0	0	0	0	0
KEHGLKKKMKRK	1510.91	8.333	8.333	8.333	8.333	25	75	75	66.667	8.333	11.4577	-2.44167	6.21645	4.29	0	0.0833333	0	0	0	0.0833333	0	0.0833333	0.0833333	0	0.0833333	0.5	0.0833333	0	0	0	0	0	0	0	0	0	0	0	0	0	0	0	0	0	0	0	0	0	0
KEIRLVFREVK	1416.73	0	18.182	36.364	9.091	45.455	54.545	54.545	36.364	18.182	10.7737	-0.390909	1.97809	3.06	0	0.181818	0	0	0	0.181818	0	0	0	0.0909091	0.0909091	0.181818	0	0.0909091	0	0	0	0	0	0.181818	0	0	0	0	0	0	0	0	0	0	0	0	0	0	0
KEKEQKRP	1042.2	0	12.5	0	0	12.5	87.5	75	50	25	10.5006	-3.5375	1.97793	6.34125	0	0.125	0	0	0	0.25	0.125	0	0	0	0	0.375	0	0	0.125	0	0	0	0	0	0	0	0	0	0	0	0	0	0	0	0	0	0	0	0
KENKRRGEWHL	1452.64	9.091	18.182	9.091	18.182	27.273	72.727	63.636	45.455	18.182	10.7738	-2.54545	2.21834	5.24273	0	0.181818	0.0909091	0	0	0.181818	0	0.0909091	0.0909091	0	0.0909091	0.181818	0	0	0	0	0	0.0909091	0	0	0	0	0	0	0	0	0	0	0	0	0	0	0	0	0
KENVTGRK	931.06	25	50	12.5	0	25	75	50	37.5	12.5	10.789	-2.025	1.97683	4.6325	0	0.125	0.125	0	0	0.125	0	0.125	0	0	0	0.25	0	0	0	0	0.125	0	0	0.125	0	0	0	0	0	0	0	0	0	0	0	0	0	0	0
KERFCHQSKMKQ	1549.83	16.667	16.667	0	16.667	25	75	50	41.667	8.333	10.5068	-1.95833	3.18627	4.2425	0	0.0833333	0	0	0.0833333	0.0833333	0.166667	0	0.0833333	0	0	0.25	0.0833333	0.0833333	0	0.0833333	0	0	0	0	0	0	0	0	0	0	0	0	0	0	0	0	0	0	0
KERHKPRFTCIQ	1542.82	16.667	25	8.333	16.667	33.333	66.667	50	41.667	8.333	10.778	-1.625	3.18643	4.27833	0	0.166667	0	0	0.0833333	0.0833333	0.0833333	0	0.0833333	0.0833333	0	0.166667	0	0.0833333	0.0833333	0	0.0833333	0	0	0	0	0	0	0	0	0	0	0	0	0	0	0	0	0	0
KERKRWQM	1161.39	0	0	0	12.5	25	75	62.5	50	12.5	11.6509	-2.85	2.97683	6.07625	0	0.25	0	0	0	0.125	0.125	0	0	0	0	0.25	0.125	0	0	0	0	0.125	0	0	0	0	0	0	0	0	0	0	0	0	0	0	0	0	0
KERLGDKF	992.143	12.5	25	12.5	12.5	37.5	62.5	62.5	37.5	25	9.53486	-1.6375	0.977626	4.08875	0	0.125	0	0.125	0	0.125	0	0.125	0	0	0.125	0.25	0	0.125	0	0	0	0	0	0	0	0	0	0	0	0	0	0	0	0	0	0	0	0	0
KERQRRRPPQKF	1625.9	0	16.667	0	8.333	25	75	58.333	50	8.333	12.5164	-3.05833	4.97682	7.14083	0	0.333333	0	0	0	0.0833333	0.166667	0	0	0	0	0.166667	0	0.0833333	0.166667	0	0	0	0	0	0	0	0	0	0	0	0	0	0	0	0	0	0	0	0
KERYCKKRDII	1451.75	9.091	18.182	18.182	9.091	36.364	63.636	63.636	45.455	18.182	10.1285	-1.59091	2.94602	4.64	0	0.181818	0	0.0909091	0.0909091	0.0909091	0	0	0	0.181818	0	0.272727	0	0	0	0	0	0	0.0909091	0	0	0	0	0	0	0	0	0	0	0	0	0	0	0	0
KEVKEINRNRH	1422.61	0	27.273	18.182	9.091	18.182	81.818	63.636	45.455	18.182	10.7738	-2.3	2.21834	5.77636	0	0.181818	0.181818	0	0	0.181818	0	0	0.0909091	0.0909091	0	0.181818	0	0	0	0	0	0	0	0.0909091	0	0	0	0	0	0	0	0	0	0	0	0	0	0	0
KEWPLMMVKYKK	1581.01	0	16.667	16.667	16.667	58.333	41.667	41.667	33.333	8.333	10.4849	-0.925	2.97572	1.09667	0	0	0	0	0	0.0833333	0	0	0	0	0.0833333	0.333333	0.166667	0	0.0833333	0	0	0.0833333	0.0833333	0.0833333	0	0	0	0	0	0	0	0	0	0	0	0	0	0	0
KEWRPKQWE	1286.46	0	11.111	0	22.222	33.333	66.667	55.556	33.333	22.222	9.53486	-2.91111	0.978089	4.50222	0	0.111111	0	0	0	0.222222	0.111111	0	0	0	0	0.222222	0	0	0.111111	0	0	0.222222	0	0	0	0	0	0	0	0	0	0	0	0	0	0	0	0	0
KEWRVNR	987.129	0	28.571	14.286	14.286	28.571	71.429	57.143	42.857	14.286	11.4797	-2.37143	1.97699	6.06714	0	0.285714	0.142857	0	0	0.142857	0	0	0	0	0	0.142857	0	0	0	0	0	0.142857	0	0.142857	0	0	0	0	0	0	0	0	0	0	0	0	0	0	0
KFAKHCQKQW	1303.55	20	20	10	30	40	60	40	40	0	10.5131	-1.57	3.18502	2.399	0.1	0	0	0	0.1	0	0.2	0	0.1	0	0	0.3	0	0.1	0	0	0	0.1	0	0	0	0	0	0	0	0	0	0	0	0	0	0	0	0.111111	0
KFCKKNPRFE	1296.55	10	30	0	20	40	60	50	40	10	10.5067	-1.67	2.94602	3.778	0	0.1	0.1	0	0.1	0.1	0	0	0	0	0	0.3	0	0.2	0.1	0	0	0	0	0	0	0	0	0	0	0	0	0	0	0	0	0	0	0	0
KFECWQVHWKK	1518.8	9.091	18.182	9.091	36.364	45.455	54.545	45.455	36.364	9.091	9.58261	-1.29091	2.18628	1.88182	0	0	0	0	0.0909091	0.0909091	0.0909091	0	0.0909091	0	0	0.272727	0	0.0909091	0	0	0	0.181818	0	0.0909091	0	0	0	0	0	0	0	0	0	0	0	0	0	0	0
KFEYLRT	956.109	14.286	14.286	14.286	28.571	42.857	57.143	42.857	28.571	14.286	9.29735	-1.04286	0.976197	3.15571	0	0.142857	0	0	0	0.142857	0	0	0	0	0.142857	0.142857	0	0.142857	0	0	0.142857	0	0.142857	0	0	0	0	0	0	0	0	0	0	0	0	0	0	0	0
KFFASTPKKSRR	1452.72	33.333	41.667	8.333	16.667	33.333	66.667	41.667	41.667	0	12.5461	-1.43333	4.97541	4.0075	0.0833333	0.166667	0	0	0	0	0	0	0	0	0	0.25	0	0.166667	0.0833333	0.166667	0.0833333	0	0	0	0	0	0	0	0	0	0	0	0	0	0	0	0	0.0909091	0
KFFEKPK	923.123	0	14.286	0	28.571	42.857	57.143	57.143	42.857	14.286	10.5069	-1.6	1.97668	2.5	0	0	0	0	0	0.142857	0	0	0	0	0	0.428571	0	0.285714	0.142857	0	0	0	0	0	0	0	0	0	0	0	0	0	0	0	0	0	0	0	0
KFFIHKKKLIQM	1561.01	0	0	25	25	50	50	41.667	41.667	0	11.2783	-0.166667	4.21551	0.7775	0	0	0	0	0	0	0.0833333	0	0.0833333	0.166667	0.0833333	0.333333	0.0833333	0.166667	0	0	0	0	0	0	0	0	0	0	0	0	0	0	0	0	0	0	0	0	0
KFFLREHRFE	1408.63	0	0	10	40	40	60	60	40	20	9.69215	-1.09	1.2185	3.981	0	0.2	0	0	0	0.2	0	0	0.1	0	0.1	0.1	0	0.3	0	0	0	0	0	0	0	0	0	0	0	0	0	0	0	0	0	0	0	0	0
KFFWKLLHRH	1411.72	0	0	20	50	50	50	50	50	0	11.8231	-0.64	3.45608	1.721	0	0.1	0	0	0	0	0	0	0.2	0	0.2	0.2	0	0.2	0	0	0	0.1	0	0	0	0	0	0	0	0	0	0	0	0	0	0	0	0	0
KFFYVCR	962.177	14.286	28.571	14.286	42.857	71.429	28.571	28.571	28.571	0	9.44787	0.371429	1.94429	1.33286	0	0.142857	0	0	0.142857	0	0	0	0	0	0	0.142857	0	0.285714	0	0	0	0	0.142857	0.142857	0	0	0	0	0	0	0	0	0	0	0	0	0	0	0
KFGEKMKPK	1092.36	11.111	22.222	0	11.111	44.444	55.556	55.556	44.444	11.111	10.8027	-1.82222	2.97652	2.52667	0	0	0	0	0	0.111111	0	0.111111	0	0	0	0.444444	0.111111	0.111111	0.111111	0	0	0	0	0	0	0	0	0	0	0	0	0	0	0	0	0	0	0	0
KFKFLCIYGCRR	1533.92	25	25	16.667	25	66.667	33.333	33.333	33.333	0	10.2636	0.0333333	3.91347	1.815	0	0.166667	0	0	0.166667	0	0	0.0833333	0	0.0833333	0.0833333	0.166667	0	0.166667	0	0	0	0	0.0833333	0	0	0	0	0	0	0	0	0	0	0	0	0	0	0	0
KFKKVPTKF	1122.42	11.111	33.333	11.111	22.222	44.444	55.556	44.444	44.444	0	11.2784	-0.9	3.97526	1.64111	0	0	0	0	0	0	0	0	0	0	0	0.444444	0	0.222222	0.111111	0	0.111111	0	0	0.111111	0	0	0	0	0	0	0	0	0	0	0	0	0	0	0
KFKMEKMTPMR	1426.82	9.091	18.182	0	9.091	45.455	54.545	45.455	36.364	9.091	11.0795	-1.22727	2.97667	2.81091	0	0.0909091	0	0	0	0.0909091	0	0	0	0	0	0.272727	0.272727	0.0909091	0.0909091	0	0.0909091	0	0	0	0	0	0	0	0	0	0	0	0	0	0	0	0	0	0
KFKPLNK	874.094	0	28.571	14.286	14.286	42.857	57.143	42.857	42.857	0	11.1031	-1.45714	2.97542	2.19857	0	0	0.142857	0	0	0	0	0	0	0	0.142857	0.428571	0	0.142857	0.142857	0	0	0	0	0	0	0	0	0	0	0	0	0	0	0	0	0	0	0	0
KFKRDGM	881.061	14.286	28.571	0	14.286	42.857	57.143	57.143	42.857	14.286	10.789	-1.64286	1.97637	4.06714	0	0.142857	0	0.142857	0	0	0	0.142857	0	0	0	0.285714	0.142857	0.142857	0	0	0	0	0	0	0	0	0	0	0	0	0	0	0	0	0	0	0	0	0
KFLANAKRYY	1273.5	20	30	30	30	60	40	30	30	0	10.4525	-0.82	2.97399	2.142	0.2	0.1	0.1	0	0	0	0	0	0	0	0.1	0.2	0	0.1	0	0	0	0	0.2	0	0	0	0.111111	0	0	0	0	0	0	0	0.111111	0	0	0	0
KFMMQQRR	1124.39	0	0	0	12.5	37.5	62.5	37.5	37.5	0	12.5165	-1.6625	2.97573	4.84875	0	0.25	0	0	0	0	0.25	0	0	0	0	0.125	0.25	0.125	0	0	0	0	0	0	0	0	0	0	0	0	0	0	0	0	0	0	0	0	0
KFMVIVNKMKKK	1493.98	0	25	25	8.333	50	50	41.667	41.667	0	11.4029	-0.291667	4.9751	1.1425	0	0	0.0833333	0	0	0	0	0	0	0.0833333	0	0.416667	0.166667	0.0833333	0	0	0	0	0	0.166667	0	0	0	0	0	0	0	0	0	0	0	0	0	0	0
KFMVMKG	840.11	14.286	28.571	14.286	14.286	71.429	28.571	28.571	28.571	0	10.8054	0.371429	1.97558	-0.222857	0	0	0	0	0	0	0	0.142857	0	0	0	0.285714	0.285714	0.142857	0	0	0	0	0	0.142857	0	0	0	0	0	0	0	0	0	0	0	0	0	0	0
KFMYRVWMKNKV	1630.05	0	25	16.667	25	58.333	41.667	33.333	33.333	0	11.1319	-0.575	3.97462	1.68833	0	0.0833333	0.0833333	0	0	0	0	0	0	0	0	0.25	0.166667	0.0833333	0	0	0	0.0833333	0.0833333	0.166667	0	0	0	0	0	0	0	0	0	0	0	0	0	0	0
KFNLQLYRNFRQ	1626.88	0	16.667	16.667	25	41.667	58.333	25	25	0	11.5305	-1.25	2.97494	3.67417	0	0.166667	0.166667	0	0	0	0.166667	0	0	0	0.166667	0.0833333	0	0.166667	0	0	0	0	0.0833333	0	0	0	0	0	0	0	0	0	0	0	0	0	0	0	0
KFQVHRSWRWP	1526.77	9.091	27.273	9.091	36.364	45.455	54.545	36.364	36.364	0	12.5165	-1.52727	3.21598	3.39182	0	0.181818	0	0	0	0	0.0909091	0	0.0909091	0	0	0.0909091	0	0.0909091	0.0909091	0.0909091	0	0.181818	0	0.0909091	0	0	0	0	0	0	0	0	0	0	0	0	0	0	0
KFREWYFKMQ	1462.73	0	0	0	40	50	50	40	30	10	10.2436	-1.4	1.97604	2.787	0	0.1	0	0	0	0.1	0.1	0	0	0	0	0.2	0.1	0.2	0	0	0	0.1	0.1	0	0	0	0	0	0	0	0	0	0	0	0	0	0	0	0
KFRHWMKDRKDI	1659.97	0	16.667	8.333	25	33.333	66.667	66.667	50	16.667	11.0585	-1.88333	3.21725	4.6675	0	0.166667	0	0.166667	0	0	0	0	0.0833333	0.0833333	0	0.25	0.0833333	0.0833333	0	0	0	0.0833333	0	0	0	0	0	0	0	0	0	0	0	0	0	0	0	0	0
KFSKHPGGK	985.154	33.333	44.444	0	22.222	44.444	55.556	44.444	44.444	0	11.1031	-1.7	3.21567	2.20556	0	0	0	0	0	0	0	0.222222	0.111111	0	0	0.333333	0	0.111111	0.111111	0.111111	0	0	0	0	0	0	0	0	0	0	0	0	0	0	0	0	0	0	0
KFVAKWFRAI	1265.57	20	30	40	30	70	30	30	30	0	11.8231	0.47	2.97557	0.515	0.2	0.1	0	0	0	0	0	0	0	0.1	0	0.2	0	0.2	0	0	0	0.1	0	0.1	0	0.111111	0	0	0	0	0	0	0	0	0	0	0	0	0
KFWCCFNR	1103.32	25	37.5	0	37.5	62.5	37.5	25	25	0	8.82818	-0.275	1.91443	2.0325	0	0.125	0.125	0	0.25	0	0	0	0	0	0	0.125	0	0.25	0	0	0	0.125	0	0	0	0	0	0	0	0	0	0	0	0	0	0	0	0	0
KFWEQWWLRLGR	1705	8.333	8.333	16.667	33.333	58.333	41.667	33.333	25	8.333	11.4797	-1.05	1.97699	2.24917	0	0.166667	0	0	0	0.0833333	0.0833333	0.0833333	0	0	0.166667	0.0833333	0	0.0833333	0	0	0	0.25	0	0	0	0	0	0	0	0	0	0	0	0	0	0	0	0	0
KFWGVFRY	1102.3	12.5	25	12.5	50	75	25	25	25	0	10.4549	-0.15	1.97494	0.9175	0	0.125	0	0	0	0	0	0.125	0	0	0	0.125	0	0.25	0	0	0	0.125	0.125	0.125	0	0	0	0	0	0	0	0	0	0	0	0	0	0	0
KFWKSCGQK	1111.33	33.333	33.333	0	22.222	44.444	55.556	33.333	33.333	0	10.513	-1.33333	2.94477	2.00667	0	0	0	0	0.111111	0	0.111111	0.111111	0	0	0	0.333333	0	0.111111	0	0.111111	0	0.111111	0	0	0	0	0	0	0	0	0	0	0	0	0	0	0	0	0
KFYHVKKCNHP	1400.66	9.091	36.364	9.091	36.364	45.455	54.545	45.455	45.455	0	10.1337	-1.36364	3.42448	2.22273	0	0	0.0909091	0	0.0909091	0	0	0	0.181818	0	0	0.272727	0	0.0909091	0.0909091	0	0	0	0.0909091	0.0909091	0	0	0	0	0	0	0	0	0	0	0	0	0	0	0
KFYKYSNR	1105.26	12.5	25	0	37.5	37.5	62.5	37.5	37.5	0	10.4525	-2.05	2.97399	4.17	0	0.125	0.125	0	0	0	0	0	0	0	0	0.25	0	0.125	0	0.125	0	0	0.25	0	0	0	0	0	0	0	0	0	0	0	0	0	0	0	0
KGEHPHCKR	1091.26	22.222	33.333	0	22.222	33.333	66.667	66.667	55.556	11.111	9.67599	-2.41111	2.42668	4.43667	0	0.111111	0	0	0.111111	0.111111	0	0.111111	0.222222	0	0	0.222222	0	0	0.111111	0	0	0	0	0	0	0	0	0	0	0	0	0	0	0	0	0	0	0	0
KGERIYQVWRK	1462.72	9.091	18.182	18.182	18.182	45.455	54.545	45.455	36.364	9.091	10.8858	-1.60909	2.97603	3.74545	0	0.181818	0	0	0	0.0909091	0.0909091	0.0909091	0	0.0909091	0	0.181818	0	0	0	0	0	0.0909091	0.0909091	0.0909091	0	0	0	0	0	0	0	0	0	0	0	0	0	0	0
KGFYKNRK	1040.23	12.5	25	0	25	37.5	62.5	50	50	0	11.1319	-2.325	3.97462	4.30375	0	0.125	0.125	0	0	0	0	0.125	0	0	0	0.375	0	0.125	0	0	0	0	0.125	0	0	0	0	0	0	0	0	0	0	0	0	0	0	0	0
KGHFGRYP	961.091	25	37.5	0	37.5	62.5	37.5	37.5	37.5	0	10.4551	-1.5625	2.21519	2.55125	0	0.125	0	0	0	0	0	0.25	0.125	0	0	0.125	0	0.125	0.125	0	0	0	0.125	0	0	0	0	0	0	0	0	0	0	0	0	0	0	0	0
KGKKHERTP	1080.26	22.222	33.333	0	11.111	22.222	77.778	66.667	55.556	11.111	11.0795	-2.84444	3.21693	4.96333	0	0.111111	0	0	0	0.111111	0	0.111111	0.111111	0	0	0.333333	0	0	0.111111	0	0.111111	0	0	0	0	0	0	0	0	0	0	0	0	0	0	0	0	0	0
KGKMAAR	760.953	42.857	42.857	28.571	0	57.143	42.857	42.857	42.857	0	11.8231	-1.02857	2.97557	2.73	0.285714	0.142857	0	0	0	0	0	0.142857	0	0	0	0.285714	0.142857	0	0	0	0	0	0	0	0.166667	0	0	0	0	0	0	0	0	0	0	0	0.166667	0	0
KGNKNKW	874.01	14.286	42.857	0	14.286	28.571	71.429	42.857	42.857	0	11.1031	-2.85714	2.97542	3.80857	0	0	0.285714	0	0	0	0	0.142857	0	0	0	0.428571	0	0	0	0	0	0.142857	0	0	0	0	0	0	0	0	0	0	0	0	0	0	0	0	0
KGRMQACRKW	1263.54	30	30	10	10	50	50	40	40	0	11.6516	-1.54	3.94492	3.777	0.1	0.2	0	0	0.1	0	0.1	0.1	0	0	0	0.2	0.1	0	0	0	0	0.1	0	0	0	0	0	0	0	0	0.111111	0	0	0	0	0	0	0	0
KGRRPKQHPEK	1360.59	9.091	27.273	0	9.091	27.273	72.727	63.636	54.545	9.091	11.7511	-3.13636	4.21692	5.68727	0	0.181818	0	0	0	0.0909091	0.0909091	0.0909091	0.0909091	0	0	0.272727	0	0	0.181818	0	0	0	0	0	0	0	0	0	0	0	0	0	0	0	0	0	0	0	0
KGRRPRANQ	1082.23	22.222	44.444	11.111	0	33.333	66.667	44.444	44.444	0	12.8074	-2.73333	3.97573	6.63778	0.111111	0.333333	0.111111	0	0	0	0.111111	0.111111	0	0	0	0.111111	0	0	0.111111	0	0	0	0	0	0	0.125	0	0	0	0	0	0	0	0	0	0	0	0	0
KGRWWKLEYREF	1697.96	8.333	8.333	8.333	33.333	50	50	50	33.333	16.667	10.2398	-1.725	1.97729	3.43333	0	0.166667	0	0	0	0.166667	0	0.0833333	0	0	0.0833333	0.166667	0	0.0833333	0	0	0	0.166667	0.0833333	0	0	0	0	0	0	0	0	0	0	0	0	0	0	0	0
KGSHHKNKW	1121.27	22.222	33.333	0	33.333	22.222	77.778	55.556	55.556	0	11.1031	-2.63333	3.45593	3.63778	0	0	0.111111	0	0	0	0	0.111111	0.222222	0	0	0.333333	0	0	0	0.111111	0	0.111111	0	0	0	0	0	0	0	0	0	0	0	0	0	0	0	0	0
KGTVRCRT	920.098	50	62.5	12.5	0	37.5	62.5	37.5	37.5	0	11.4812	-1	2.94508	4.28375	0	0.25	0	0	0.125	0	0	0.125	0	0	0	0.125	0	0	0	0	0.25	0	0	0.125	0	0	0	0	0	0	0	0	0	0	0	0	0	0	0
KGTYKPRN	963.104	25	50	0	12.5	37.5	62.5	37.5	37.5	0	10.9018	-2.475	2.97478	4.30375	0	0.125	0.125	0	0	0	0	0.125	0	0	0	0.25	0	0	0.125	0	0.125	0	0.125	0	0	0	0	0	0	0	0	0	0	0	0	0	0	0	0
KGWHKRG	868.009	28.571	28.571	0	28.571	42.857	57.143	57.143	57.143	0	11.8231	-2.45714	3.21583	3.78143	0	0.142857	0	0	0	0	0	0.285714	0.142857	0	0	0.285714	0	0	0	0	0	0.142857	0	0	0	0	0	0	0	0	0	0	0	0	0	0	0	0	0
KGYQHTRGRLRV	1470.7	25	33.333	16.667	16.667	41.667	58.333	41.667	41.667	0	12.2271	-1.575	4.21519	4.365	0	0.25	0	0	0	0	0.0833333	0.166667	0.0833333	0	0.0833333	0.0833333	0	0	0	0	0.0833333	0	0.0833333	0.0833333	0	0	0	0	0	0	0	0	0	0	0	0	0	0	0
KHAVPNRK	949.124	12.5	50	25	12.5	37.5	62.5	50	50	0	11.8231	-1.825	3.21583	3.93375	0.125	0.125	0.125	0	0	0	0	0	0.125	0	0	0.25	0	0	0.125	0	0	0	0	0.125	0	0	0	0	0	0	0	0	0.142857	0	0	0	0	0	0
KHDHRYPTTAR	1381.52	27.273	45.455	9.091	27.273	27.273	72.727	54.545	45.455	9.091	10.4467	-2.3	2.45624	5.17273	0.0909091	0.181818	0	0.0909091	0	0	0	0	0.181818	0	0	0.0909091	0	0	0.0909091	0	0.181818	0	0.0909091	0	0	0	0	0	0	0	0	0	0	0	0	0	0	0	0
KHDRLVLRIR	1305.59	0	20	40	10	40	60	60	50	10	12.2226	-0.78	3.21677	4.489	0	0.3	0	0.1	0	0	0	0	0.1	0.1	0.2	0.1	0	0	0	0	0	0	0	0.1	0	0	0	0	0	0	0	0	0	0	0	0	0	0	0
KHFFRWDRIKCK	1664.01	8.333	16.667	8.333	33.333	41.667	58.333	58.333	50	8.333	11.0601	-1.30833	4.18581	3.78167	0	0.166667	0	0.0833333	0.0833333	0	0	0	0.0833333	0.0833333	0	0.25	0	0.166667	0	0	0	0.0833333	0	0	0	0	0	0	0	0	0	0	0	0	0	0	0	0	0
KHFGYRKKHLHE	1579.83	8.333	8.333	8.333	41.667	33.333	66.667	66.667	58.333	8.333	10.6366	-2.03333	3.69664	3.63833	0	0.0833333	0	0	0	0.0833333	0	0.0833333	0.25	0	0.0833333	0.25	0	0.0833333	0	0	0	0	0.0833333	0	0	0	0	0	0	0	0	0	0	0	0	0	0	0	0
KHHKEQFRPAY	1440.63	9.091	18.182	9.091	36.364	36.364	63.636	54.545	45.455	9.091	10.2439	-2.18182	2.45654	3.91273	0.0909091	0.0909091	0	0	0	0.0909091	0.0909091	0	0.181818	0	0	0.181818	0	0.0909091	0.0909091	0	0	0	0.0909091	0	0	0	0	0	0	0	0	0	0	0	0	0	0	0	0.1
KHIRAAFMKRI	1370.73	18.182	18.182	36.364	18.182	54.545	45.455	45.455	45.455	0	12.5317	-0.245455	4.21582	2.43727	0.181818	0.181818	0	0	0	0	0	0	0.0909091	0.181818	0	0.181818	0.0909091	0.0909091	0	0	0	0	0	0	0.1	0.1	0	0	0	0	0	0	0	0	0	0	0	0	0
KHITKGFW	1016.21	25	25	12.5	37.5	50	50	37.5	37.5	0	10.8054	-0.7125	2.21583	0.895	0	0	0	0	0	0	0	0.125	0.125	0.125	0	0.25	0	0.125	0	0	0.125	0.125	0	0	0	0	0	0	0	0	0	0	0	0	0	0	0	0	0
KHKDERFYPGKR	1560.78	8.333	25	0	25	33.333	66.667	66.667	50	16.667	10.6302	-2.61667	3.21692	5.24167	0	0.166667	0	0.0833333	0	0.0833333	0	0.0833333	0.0833333	0	0	0.25	0	0.0833333	0.0833333	0	0	0	0.0833333	0	0	0	0	0	0	0	0	0	0	0	0	0	0	0	0
KHKYMIRNWY	1438.71	0	10	10	40	50	50	40	40	0	10.4526	-1.61	3.21424	2.8	0	0.1	0.1	0	0	0	0	0	0.1	0.1	0	0.2	0.1	0	0	0	0	0.1	0.2	0	0	0	0	0	0	0	0	0	0	0	0	0	0	0	0
KHMIWWKQRCI	1528.9	9.091	9.091	18.182	27.273	54.545	45.455	36.364	36.364	0	10.7933	-0.672727	3.18517	1.64455	0	0.0909091	0	0	0.0909091	0	0.0909091	0	0.0909091	0.181818	0	0.181818	0.0909091	0	0	0	0	0.181818	0	0	0	0	0	0	0	0	0	0	0	0	0	0	0	0	0
KHMRPRAFGAS	1257.48	36.364	45.455	18.182	18.182	54.545	45.455	36.364	36.364	0	12.5165	-0.963636	3.21598	3.05091	0.181818	0.181818	0	0	0	0	0	0.0909091	0.0909091	0	0	0.0909091	0.0909091	0.0909091	0.0909091	0.0909091	0	0	0	0	0	0.1	0	0	0	0	0	0.1	0	0	0	0	0	0	0
KHPARML	852.065	14.286	28.571	28.571	14.286	57.143	42.857	42.857	42.857	0	11.6518	-0.814286	2.21599	2.29286	0.142857	0.142857	0	0	0	0	0	0	0.142857	0	0.142857	0.142857	0.142857	0	0.142857	0	0	0	0	0	0	0	0	0	0	0	0	0	0	0	0	0	0	0	0.166667
KHPMMRH	936.161	0	14.286	0	28.571	42.857	57.143	57.143	57.143	0	11.6518	-1.8	2.45624	3.58429	0	0.142857	0	0	0	0	0	0	0.285714	0	0	0.142857	0.285714	0	0.142857	0	0	0	0	0	0	0	0	0	0	0	0	0	0	0	0	0	0	0	0
KHPQQYMRLT	1301.53	10	20	10	20	40	60	30	30	0	10.4551	-1.65	2.21519	3.165	0	0.1	0	0	0	0	0.2	0	0.1	0	0.1	0.1	0.1	0	0.1	0	0.1	0	0.1	0	0	0	0	0	0	0	0	0	0	0	0	0	0	0	0
KHQHRCGNCPR	1335.53	27.273	45.455	0	18.182	36.364	63.636	45.455	45.455	0	9.91608	-2.11818	3.39493	4.85364	0	0.181818	0.0909091	0	0.181818	0	0.0909091	0.0909091	0.181818	0	0	0.0909091	0	0	0.0909091	0	0	0	0	0	0	0	0	0	0	0	0	0	0	0	0	0	0	0	0
KHQQLKRWSAQ	1409.61	18.182	18.182	18.182	18.182	27.273	72.727	36.364	36.364	0	11.8231	-2.00909	3.21583	3.78545	0.0909091	0.0909091	0	0	0	0	0.272727	0	0.0909091	0	0.0909091	0.181818	0	0	0	0.0909091	0	0.0909091	0	0	0	0	0	0	0	0	0	0	0	0	0	0	0	0	0
KHRKKKMGVHYN	1525.84	8.333	25	8.333	25	33.333	66.667	58.333	58.333	0	11.2812	-2.13333	5.45497	3.82417	0	0.0833333	0.0833333	0	0	0	0	0.0833333	0.166667	0	0	0.333333	0.0833333	0	0	0	0	0	0.0833333	0.0833333	0	0	0	0	0	0	0	0	0	0	0	0	0	0	0
KHSCKQWFHHIK	1578.86	16.667	16.667	8.333	41.667	33.333	66.667	50	50	0	10.5132	-1.39167	3.66552	2.33833	0	0	0	0	0.0833333	0	0.0833333	0	0.25	0.0833333	0	0.25	0	0.0833333	0	0.0833333	0	0.0833333	0	0	0	0	0	0	0	0	0	0	0	0	0	0	0	0	0
KHSKIPYQRK	1284.53	10	20	10	20	30	70	50	50	0	11.132	-2.21	4.21488	4.039	0	0.1	0	0	0	0	0.1	0	0.1	0.1	0	0.3	0	0	0.1	0.1	0	0	0.1	0	0	0	0	0	0	0	0	0	0	0	0	0	0	0	0
KHTIRHNPR	1158.33	11.111	33.333	11.111	22.222	22.222	77.778	55.556	55.556	0	12.5165	-2.28889	3.45624	5.44444	0	0.222222	0.111111	0	0	0	0	0	0.222222	0.111111	0	0.111111	0	0	0.111111	0	0.111111	0	0	0	0	0	0	0	0	0	0	0	0	0	0	0	0	0	0
KHTKVLNKNYR	1400.65	9.091	36.364	18.182	18.182	27.273	72.727	45.455	45.455	0	11.132	-1.85455	4.21488	3.93273	0	0.0909091	0.181818	0	0	0	0	0	0.0909091	0	0.0909091	0.272727	0	0	0	0	0.0909091	0	0.0909091	0.0909091	0	0	0	0	0	0	0	0	0	0	0	0	0	0	0
KHTSLGHRQ	1063.18	33.333	33.333	11.111	22.222	22.222	77.778	44.444	44.444	0	11.6518	-1.82222	2.45624	3.93778	0	0.111111	0	0	0	0	0.111111	0.111111	0.222222	0	0.111111	0.111111	0	0	0	0.111111	0.111111	0	0	0	0	0	0	0	0	0	0	0	0	0	0	0	0	0	0
KHWGRQHYLKNP	1563.78	8.333	25	8.333	33.333	41.667	58.333	41.667	41.667	0	10.9019	-2.175	3.45529	3.28917	0	0.0833333	0.0833333	0	0	0	0.0833333	0.0833333	0.166667	0	0.0833333	0.166667	0	0	0.0833333	0	0	0.0833333	0.0833333	0	0	0	0	0	0	0	0	0	0	0	0	0	0	0	0
KHYNEKWCCWKK	1652.95	16.667	25	0	33.333	41.667	58.333	50	41.667	8.333	9.43038	-1.99167	3.15467	2.76917	0	0	0.0833333	0	0.166667	0.0833333	0	0	0.0833333	0	0	0.333333	0	0	0	0	0	0.166667	0.0833333	0	0	0	0	0	0	0	0	0	0	0	0	0	0	0	0
KHYRYEIEPRK	1518.74	0	9.091	9.091	27.273	36.364	63.636	63.636	45.455	18.182	9.92721	-2.42727	2.21675	4.96182	0	0.181818	0	0	0	0.181818	0	0	0.0909091	0.0909091	0	0.181818	0	0	0.0909091	0	0	0	0.181818	0	0	0	0	0	0	0	0	0	0	0	0	0	0	0	0
KHYTYTFRYFH	1562.75	18.182	18.182	0	63.636	45.455	54.545	36.364	36.364	0	9.78155	-1.31818	2.45386	2.67182	0	0.0909091	0	0	0	0	0	0	0.181818	0	0	0.0909091	0	0.181818	0	0	0.181818	0	0.272727	0	0	0	0	0	0	0	0	0	0	0	0	0	0	0	0
KHYYIYLGTK	1285.51	20	20	20	40	60	40	30	30	0	9.73808	-0.77	2.21345	0.797	0	0	0	0	0	0	0	0.1	0.1	0.1	0.1	0.2	0	0	0	0	0.1	0	0.3	0	0	0	0	0	0	0	0	0	0	0	0	0	0	0	0
KIFREHIRWD	1399.62	0	10	20	30	40	60	60	40	20	9.69216	-1.22	1.21803	4.043	0	0.2	0	0.1	0	0.1	0	0	0.1	0.2	0	0.1	0	0.1	0	0	0	0.1	0	0	0	0	0	0	0	0	0	0	0	0	0	0	0	0	0
KIHKQYWG	1059.24	12.5	12.5	12.5	37.5	50	50	37.5	37.5	0	10.2478	-1.575	2.21504	1.65625	0	0	0	0	0	0	0.125	0.125	0.125	0.125	0	0.25	0	0	0	0	0	0.125	0.125	0	0	0	0	0	0	0	0	0	0	0	0	0	0	0	0
KIHRTMD	900.064	14.286	28.571	14.286	14.286	28.571	71.429	57.143	42.857	14.286	9.69701	-1.34286	1.21678	4.16429	0	0.142857	0	0.142857	0	0	0	0	0.142857	0.142857	0	0.142857	0.142857	0	0	0	0.142857	0	0	0	0	0	0	0	0	0	0	0	0	0	0	0	0	0	0
KIIGKQR	842.052	14.286	14.286	28.571	0	42.857	57.143	42.857	42.857	0	11.8231	-1.02857	2.97557	2.96857	0	0.142857	0	0	0	0	0.142857	0.142857	0	0.285714	0	0.285714	0	0	0	0	0	0	0	0	0	0	0	0	0	0	0	0	0	0	0	0	0	0	0
KIKHRYAIM	1159.46	11.111	11.111	33.333	22.222	55.556	44.444	44.444	44.444	0	10.9019	-0.455556	3.21503	1.86889	0.111111	0.111111	0	0	0	0	0	0	0.111111	0.222222	0	0.222222	0.111111	0	0	0	0	0	0.111111	0	0	0	0	0	0	0	0	0	0	0	0	0	0	0	0
KIKKYRG	892.112	14.286	14.286	14.286	14.286	42.857	57.143	57.143	57.143	0	11.1319	-1.91429	3.97462	3.69286	0	0.142857	0	0	0	0	0	0.142857	0	0.142857	0	0.428571	0	0	0	0	0	0	0.142857	0	0	0	0	0	0	0	0	0	0	0	0	0	0	0	0
KIKMGYKH	1004.26	12.5	12.5	12.5	25	50	50	50	50	0	10.6429	-1.275	3.21488	1.655	0	0	0	0	0	0	0	0.125	0.125	0.125	0	0.375	0.125	0	0	0	0	0	0.125	0	0	0	0	0	0	0	0	0	0	0	0	0	0	0	0
KIKWVQWRYS	1393.65	10	20	20	30	50	50	30	30	0	10.9018	-1.1	2.97478	2.148	0	0.1	0	0	0	0	0.1	0	0	0.1	0	0.2	0	0	0	0.1	0	0.2	0.1	0.1	0	0	0	0	0	0	0	0	0	0	0	0	0	0	0
KILHRKCG	954.202	25	25	25	12.5	50	50	50	50	0	10.7933	-0.6375	3.18517	2.3275	0	0.125	0	0	0.125	0	0	0.125	0.125	0.125	0.125	0.25	0	0	0	0	0	0	0	0	0	0	0	0	0	0	0	0	0	0	0	0	0	0	0
KILLHNRG	950.152	12.5	25	37.5	12.5	50	50	37.5	37.5	0	11.6518	-0.425	2.21599	2.00875	0	0.125	0.125	0	0	0	0	0.125	0.125	0.125	0.25	0.125	0	0	0	0	0	0	0	0	0	0	0	0	0	0	0	0	0	0	0	0	0	0	0
KINAMKH	841.039	14.286	28.571	28.571	14.286	42.857	57.143	42.857	42.857	0	10.8054	-0.9	2.21583	1.90286	0.142857	0	0.142857	0	0	0	0	0	0.142857	0.142857	0	0.285714	0.142857	0	0	0	0	0	0	0	0	0	0.166667	0	0	0	0	0	0	0	0	0	0	0	0
KINTKKWK	1045.29	12.5	25	12.5	12.5	25	75	50	50	0	11.2784	-2.025	3.97526	3.02	0	0	0.125	0	0	0	0	0	0	0.125	0	0.5	0	0	0	0	0.125	0.125	0	0	0	0	0	0	0	0	0	0	0	0	0	0	0	0	0
KINWWKVMIYKG	1565.94	8.333	25	25	25	66.667	33.333	25	25	0	10.6429	-0.3	2.97463	0.133333	0	0	0.0833333	0	0	0	0	0.0833333	0	0.166667	0	0.25	0.0833333	0	0	0	0	0.166667	0.0833333	0.0833333	0	0	0	0	0	0	0	0	0	0	0	0	0	0	0
KIQCMPYRGR	1251.53	20	30	10	10	60	40	30	30	0	10.4568	-1.08	2.94428	3.158	0	0.2	0	0	0.1	0	0.1	0.1	0	0.1	0	0.1	0.1	0	0.1	0	0	0	0.1	0	0	0	0	0	0	0	0	0	0	0	0	0	0	0	0
KIRPCRVHHWK	1459.78	9.091	27.273	18.182	27.273	45.455	54.545	54.545	54.545	0	11.6516	-1.31818	4.42542	3.42636	0	0.181818	0	0	0.0909091	0	0	0	0.181818	0.0909091	0	0.181818	0	0	0.0909091	0	0	0.0909091	0	0.0909091	0	0	0	0	0	0	0	0	0	0	0	0	0	0	0
KIRPRPPHH	1137.36	0	33.333	11.111	22.222	44.444	55.556	55.556	55.556	0	12.5165	-2.17778	3.45624	4.42111	0	0.222222	0	0	0	0	0	0	0.222222	0.111111	0	0.111111	0	0	0.333333	0	0	0	0	0	0	0	0	0	0	0	0	0	0	0	0	0	0	0	0
KISRMYSAK	1083.31	33.333	33.333	22.222	11.111	44.444	55.556	33.333	33.333	0	10.9018	-0.777778	2.97478	2.65333	0.111111	0.111111	0	0	0	0	0	0	0	0.111111	0	0.222222	0.111111	0	0	0.222222	0	0	0.111111	0	0	0	0	0	0	0	0	0	0	0	0	0	0	0	0
KITAHRNM	970.158	25	37.5	25	12.5	37.5	62.5	37.5	37.5	0	11.6518	-0.95	2.21599	3.1575	0.125	0.125	0.125	0	0	0	0	0	0.125	0.125	0	0.125	0.125	0	0	0	0.125	0	0	0	0	0	0	0	0	0	0	0	0	0	0	0	0	0	0
KITMYRRSM	1185.47	22.222	22.222	11.111	11.111	44.444	55.556	33.333	33.333	0	11.5305	-0.822222	2.97494	3.54222	0	0.222222	0	0	0	0	0	0	0	0.111111	0	0.111111	0.222222	0	0	0.111111	0.111111	0	0.111111	0	0	0	0	0	0	0	0	0	0	0	0	0	0	0	0
KITRNRH	924.074	14.286	28.571	14.286	14.286	14.286	85.714	57.143	57.143	0	12.5165	-2.25714	3.21598	6.33429	0	0.285714	0.142857	0	0	0	0	0	0.142857	0.142857	0	0.142857	0	0	0	0	0.142857	0	0	0	0	0	0	0	0	0	0	0	0	0	0	0	0	0	0
KIVRHGAGYGK	1185.39	36.364	45.455	27.273	18.182	63.636	36.364	36.364	36.364	0	10.9019	-0.681818	3.21503	1.56636	0.0909091	0.0909091	0	0	0	0	0	0.272727	0.0909091	0.0909091	0	0.181818	0	0	0	0	0	0	0.0909091	0.0909091	0	0	0	0	0	0	0	0.1	0	0	0	0	0	0	0
[truncated: 3,634 more rows]
[truncated: 1,046 more columns]
