# Supplementary material for: Machine learning-driven multifunctional peptide engineering for sustained ocular drug delivery
Source: Nat Commun. 2023 May 2;14:2509. doi: 10.1038/s41467-023-38056-w (PMC10154330; doi:10.1038/s41467-023-38056-w)
Supplement: Supplementary file 6 — Supplementary Data 3 [file 41467_2023_38056_MOESM6_ESM.xlsx]

## Sheet: 3_mb_cv_res_statistical_testing
	Norm. MAE adj. <i>p</i> value	Norm. RMSE adj. <i>p</i> value	R^2 adj. <i>p</i> value	Norm. MAE rank	Norm. RMSE rank	R^2 rank	Rank sum	Norm. MAE mean	Norm. MAE s.e.m.	Norm. RMSE mean	Norm. RMSE s.e.m.	R^2 mean	R^2 s.e.m.	Folder
Super learner final	0.1871	NA	NA	6	1	1	8	16.9728	0.1595	22.7683	0.1649	0.5528	0.0085	outer_1
Neural network grid model 203	NA	0.0106	0.0404	1	86	91	178	16.6929	0.1801	23.4477	0.2236	0.5255	0.0109	outer_1
Super learner final	0.5227	NA	NA	6	1	1	8	16.9569	0.2314	22.7392	0.2345	0.5534	0.0099	outer_2
Super learner neural network	0.311	0.6776	0.6232	17	3	3	23	17.1629	0.305	22.9423	0.2686	0.5453	0.0112	outer_2
Neural network grid model 207	0.2178	0.3119	0.3491	14	18	20	52	17.1275	0.3732	23.1476	0.2978	0.537	0.0123	outer_2
Neural network grid model 4	0.0801	0.3119	0.4298	33	13	15	61	17.3866	0.2612	23.1227	0.261	0.5382	0.0109	outer_2
Neural network grid model 145	0.1091	0.3119	0.4298	31	21	21	73	17.3638	0.324	23.1565	0.2587	0.5368	0.0109	outer_2
Neural network grid model 156	0.0682	0.2512	0.3159	32	24	25	81	17.3666	0.2171	23.1628	0.2391	0.5367	0.0099	outer_2
Neural network grid model 45	0.3471	0.3858	0.3491	11	36	41	88	17.0501	0.2911	23.1865	0.259	0.5356	0.0112	outer_2
Neural network grid model 200	0.4298	0.3476	0.3491	3	48	49	100	16.8532	0.2224	23.1997	0.2447	0.5351	0.0107	outer_2
Neural network grid model 178	0.0801	0.3858	0.4298	39	33	34	106	17.417	0.2749	23.1814	0.2586	0.5358	0.011	outer_2
Neural network grid model 116	0.1456	0.2512	0.2854	24	50	51	125	17.2457	0.25	23.2029	0.2381	0.535	0.0104	outer_2
Neural network grid model 114	0.0682	0.1617	0.2575	42	45	42	129	17.4419	0.2501	23.1967	0.2241	0.5354	0.0092	outer_2
Neural network grid model 36	0.0578	0.2512	0.2854	44	44	44	132	17.4555	0.2173	23.1944	0.2502	0.5353	0.0106	outer_2
Neural network grid model 29	0.2472	0.3858	0.3159	20	58	59	137	17.1951	0.331	23.2148	0.2499	0.5345	0.0108	outer_2
Neural network grid model 61	0.0801	0.3858	0.3491	54	42	45	141	17.5841	0.3135	23.1943	0.2496	0.5353	0.0108	outer_2
Neural network grid model 49	0.0936	0.2512	0.2575	37	61	61	159	17.3961	0.2712	23.2215	0.2555	0.5343	0.0108	outer_2
Neural network grid model 126	0.1912	0.2252	0.2342	28	67	67	162	17.2843	0.2981	23.2287	0.2365	0.534	0.0102	outer_2
Neural network grid model 138	0.2773	0.2029	0.2575	27	72	75	174	17.2826	0.4222	23.2317	0.2513	0.5338	0.0109	outer_2
Neural network grid model 122	0.0578	0.2252	0.2575	51	63	68	182	17.5783	0.3173	23.2262	0.2592	0.534	0.0111	outer_2
Neural network grid model 155	0.1671	0.2809	0.2575	22	91	93	206	17.2113	0.2761	23.2594	0.2455	0.5327	0.0107	outer_2
Neural network grid model 210	0.0578	0.2252	0.3491	58	77	77	212	17.6038	0.2966	23.2376	0.2533	0.5336	0.0107	outer_2
Neural network grid model 14	0.1263	0.2252	0.212	26	101	100	227	17.2805	0.2788	23.2728	0.2391	0.5322	0.0102	outer_2
Neural network grid model 50	0.0936	0.2809	0.2854	30	98	99	227	17.3349	0.3086	23.2686	0.2591	0.5323	0.0112	outer_2
Neural network grid model 93	0.8501	0.1804	0.2342	2	112	115	229	16.6825	0.2532	23.289	0.2746	0.5315	0.0115	outer_2
Neural network grid model 146	0.2178	0.2512	0.212	16	117	119	252	17.1629	0.3059	23.2948	0.247	0.5313	0.0107	outer_2
Neural network grid model 171	0.1912	0.1804	0.1914	21	131	131	283	17.1992	0.3218	23.3121	0.2361	0.5307	0.01	outer_2
Neural network grid model 174	0.1263	0.2252	0.2575	43	122	127	292	17.4522	0.4287	23.3009	0.2774	0.5309	0.0118	outer_2
Neural network grid model 137	0.3471	0.1804	0.1738	12	155	156	323	17.054	0.3469	23.3502	0.2402	0.5292	0.0102	outer_2
Neural network grid model 159	0.2773	0.1617	0.1914	7	159	161	327	16.981	0.3155	23.3525	0.2564	0.529	0.0109	outer_2
Neural network grid model 203	NA	0.144	0.212	1	164	168	333	16.6061	0.3096	23.3635	0.2766	0.5285	0.0117	outer_2
Neural network grid model 213	0.8501	0.2252	0.212	4	165	169	338	16.8735	0.3933	23.3639	0.2492	0.5284	0.0112	outer_2
Neural network grid model 124	0.3471	0.1617	0.1738	8	171	174	353	16.9944	0.3346	23.3693	0.2943	0.5281	0.0124	outer_2
Neural network grid model 102	0.1671	0.1292	0.1914	19	175	177	371	17.1847	0.2222	23.3791	0.2577	0.5279	0.0109	outer_2
Neural network grid model 170	0.1671	0.114	0.1545	18	181	182	381	17.1713	0.2469	23.3955	0.2679	0.5272	0.0112	outer_2
Neural network grid model 90	0.0578	0.1292	0.1378	49	170	166	385	17.5503	0.2915	23.3668	0.2468	0.5285	0.0101	outer_2
Neural network grid model 127	0.1456	0.1292	0.1378	34	188	188	410	17.3872	0.3221	23.4066	0.2407	0.5269	0.0102	outer_2
Neural network grid model 187	0.6795	0.1804	0.2854	5	204	206	415	16.94	0.3236	23.4334	0.2981	0.5256	0.0125	outer_2
Neural network grid model 148	0.1263	0.114	0.1545	38	189	189	416	17.4063	0.3774	23.4068	0.2543	0.5268	0.0108	outer_2
Neural network grid model 147	0.0936	0.1028	0.1378	52	186	185	423	17.5783	0.368	23.4036	0.2194	0.5271	0.0093	outer_2
Neural network grid model 139	0.2773	0.1617	0.1378	9	207	208	424	17.0298	0.2846	23.4386	0.269	0.5254	0.0115	outer_2
Neural network grid model 222	0.2773	0.1028	0.1378	29	206	204	439	17.3224	0.4482	23.435	0.2636	0.5256	0.0112	outer_2
Neural network grid model 118	0.0578	0.114	0.1545	86	178	179	443	17.7694	0.3901	23.382	0.2532	0.5277	0.0111	outer_2
Neural network grid model 60	0.0682	0.114	0.1067	36	213	214	463	17.3928	0.2502	23.4529	0.2354	0.525	0.0101	outer_2
Neural network grid model 76	0.1263	0.144	0.1914	25	218	221	464	17.2668	0.3411	23.4632	0.2943	0.5243	0.0127	outer_2
Neural network grid model 100	0.0936	0.114	0.1067	45	226	227	498	17.5022	0.3386	23.4795	0.2564	0.5239	0.0107	outer_2
Neural network grid model 162	0.0682	0.1292	0.1914	65	231	236	532	17.661	0.4469	23.4916	0.2998	0.5231	0.0128	outer_2
Neural network grid model 136	0.2773	0.1028	0.1212	10	267	268	545	17.0466	0.3115	23.5785	0.301	0.5196	0.0127	outer_2
Neural network grid model 196	0.311	0.068	0.0811	13	275	279	567	17.1235	0.4245	23.6036	0.2716	0.5187	0.0119	outer_2
Neural network grid model 157	0.0936	0.068	0.0811	64	262	263	589	17.6468	0.4169	23.5661	0.2622	0.5203	0.0113	outer_2
Neural network grid model 177	0.1091	0.068	0.0609	47	281	282	610	17.5443	0.4097	23.6193	0.2774	0.518	0.0123	outer_2
Neural network grid model 216	0.311	0.068	0.07	35	303	305	643	17.39	0.4527	23.6695	0.2755	0.516	0.0121	outer_2
Super learner final	0.1423	NA	NA	4	1	1	6	16.8063	0.1473	22.6285	0.1976	0.5581	0.0092	outer_3
Neural network grid model 45	0.2746	0.2132	0.3452	10	9	10	29	16.9877	0.2922	23.0148	0.1857	0.5427	0.0099	outer_3
Neural network grid model 182	0.0773	0.0938	0.2461	22	17	18	57	17.1897	0.2879	23.0518	0.2114	0.5412	0.0105	outer_3
Neural network grid model 93	0.3452	0.081	0.1946	2	33	36	71	16.729	0.1346	23.1155	0.2186	0.5387	0.0106	outer_3
Neural network grid model 116	0.1423	0.0699	0.1744	16	29	29	74	17.0851	0.2741	23.1077	0.1605	0.5393	0.0082	outer_3
Neural network grid model 200	0.3452	0.108	0.2197	5	40	44	89	16.8458	0.2714	23.1321	0.2336	0.538	0.0111	outer_3
Neural network grid model 203	0.3847	0.108	0.1946	3	43	48	94	16.74	0.2416	23.1362	0.2449	0.5378	0.0114	outer_3
Neural network grid model 207	0.1231	0.1242	0.2461	13	41	47	101	17.0505	0.2611	23.1341	0.2281	0.5379	0.0111	outer_3
Neural network grid model 126	0.1059	0.1242	0.1946	15	63	64	142	17.0842	0.2807	23.1606	0.1864	0.537	0.01	outer_3
Neural network grid model 213	NA	0.0938	0.1744	1	73	79	153	16.4591	0.1749	23.1836	0.194	0.536	0.0101	outer_3
Neural network grid model 137	0.1638	0.0699	0.1547	18	67	69	154	17.1366	0.375	23.1698	0.2182	0.5366	0.0105	outer_3
Neural network grid model 155	0.1874	0.0522	0.1744	9	71	75	155	16.9312	0.2427	23.1775	0.2018	0.5363	0.0103	outer_3
Neural network grid model 159	0.3452	0.0522	0.1212	8	93	97	198	16.9198	0.3031	23.2133	0.2001	0.535	0.0095	outer_3
Neural network grid model 222	0.0773	0.081	0.1547	24	123	124	271	17.2143	0.2866	23.2485	0.257	0.5333	0.012	outer_3
Neural network grid model 174	0.1059	0.0699	0.1367	14	139	146	299	17.0566	0.2517	23.2765	0.2272	0.5322	0.0113	outer_3
Super learner final	0.2447	NA	NA	6	1	1	8	17.2204	0.2302	22.918	0.2329	0.5465	0.0108	outer_4
Neural network grid model 45	0.4753	0.2817	0.2571	5	12	12	29	17.1293	0.2355	23.2547	0.2142	0.5332	0.0104	outer_4
Super learner neural network	0.1077	0.3868	0.431	24	3	3	30	17.536	0.2969	23.1727	0.2163	0.5364	0.0107	outer_4
Neural network grid model 4	0.1439	0.3868	0.5205	20	6	6	32	17.4806	0.3223	23.2131	0.2638	0.5347	0.0117	outer_4
Neural network grid model 35	0.0791	0.428	0.4747	33	4	4	41	17.6268	0.3327	23.1969	0.2241	0.5355	0.0104	outer_4
Neural network grid model 154	0.2156	0.428	0.4747	22	10	11	43	17.517	0.4345	23.2472	0.2793	0.5332	0.0127	outer_4
Neural network grid model 93	NA	0.3136	0.3506	1	21	22	44	16.7856	0.255	23.2831	0.2875	0.5317	0.013	outer_4
Neural network grid model 36	0.0791	0.3491	0.315	23	14	14	51	17.5307	0.2686	23.2635	0.2403	0.5328	0.011	outer_4
Neural network grid model 24	0.0791	0.3136	0.315	27	13	13	53	17.5536	0.2549	23.2613	0.2294	0.5329	0.0107	outer_4
Neural network grid model 182	0.2156	0.3491	0.315	19	19	19	57	17.4417	0.4166	23.2824	0.248	0.5319	0.0118	outer_4
Neural network grid model 116	0.1247	0.3491	0.3506	17	20	21	58	17.4386	0.3033	23.2831	0.2612	0.5318	0.0125	outer_4
Neural network grid model 29	0.2156	0.3136	0.315	14	23	24	61	17.338	0.2944	23.2895	0.2381	0.5317	0.0113	outer_4
Neural network grid model 90	0.1247	0.2817	0.2571	15	26	26	67	17.4045	0.2777	23.3013	0.2487	0.5311	0.0119	outer_4
Neural network grid model 49	0.2156	0.1765	0.2321	13	31	32	76	17.3259	0.2237	23.319	0.2353	0.5305	0.0111	outer_4
Neural network grid model 50	0.1077	0.2226	0.2571	29	35	36	100	17.5806	0.3351	23.333	0.2336	0.5299	0.0114	outer_4
Neural network grid model 159	0.2156	0.2508	0.2846	12	47	50	109	17.3247	0.3059	23.3606	0.2481	0.5288	0.0115	outer_4
Neural network grid model 38	0.0925	0.1584	0.2321	21	54	55	130	17.4854	0.2424	23.3789	0.2197	0.5282	0.0106	outer_4
Neural network grid model 126	0.0925	0.2226	0.2846	28	57	62	147	17.5553	0.3287	23.3852	0.2574	0.5276	0.0125	outer_4
Neural network grid model 134	0.3476	0.1584	0.2086	9	74	73	156	17.2897	0.3587	23.4128	0.2584	0.5267	0.0119	outer_4
Neural network grid model 200	0.3476	0.199	0.2571	10	75	79	164	17.2915	0.2939	23.4145	0.28	0.5265	0.0129	outer_4
Neural network grid model 61	0.0675	0.1765	0.2086	41	65	64	170	17.7417	0.3257	23.3968	0.235	0.5274	0.0108	outer_4
Neural network grid model 207	0.0791	0.1765	0.2321	31	72	75	178	17.6134	0.3867	23.4111	0.2695	0.5266	0.0125	outer_4
Neural network grid model 187	0.6776	0.2226	0.2571	3	95	97	195	17.0347	0.3026	23.4474	0.2434	0.5253	0.0117	outer_4
Neural network grid model 155	0.1247	0.1765	0.2571	37	81	83	201	17.6892	0.3818	23.4244	0.264	0.5261	0.0122	outer_4
Neural network grid model 102	0.3114	0.199	0.1771	8	99	103	210	17.2709	0.3354	23.4542	0.2623	0.525	0.0119	outer_4
Neural network grid model 138	0.057	0.1239	0.193	35	111	111	257	17.6732	0.3036	23.4682	0.2458	0.5244	0.0118	outer_4
Neural network grid model 213	0.624	0.1584	0.2086	4	125	128	257	17.0499	0.3211	23.4865	0.2755	0.5235	0.0129	outer_4
Neural network grid model 123	0.057	0.1403	0.193	52	101	105	258	17.8649	0.4063	23.4565	0.257	0.5249	0.012	outer_4
Neural network grid model 148	0.0675	0.1765	0.2086	32	112	116	260	17.617	0.3469	23.4693	0.2967	0.5242	0.0132	outer_4
Neural network grid model 203	0.5732	0.1584	0.2321	2	129	136	267	17.018	0.2756	23.4929	0.2996	0.5231	0.0138	outer_4
Neural network grid model 76	0.0791	0.1584	0.2086	26	142	144	312	17.5527	0.2206	23.5079	0.2127	0.5229	0.0108	outer_4
Neural network grid model 14	0.1439	0.1095	0.193	16	149	151	316	17.4318	0.3156	23.5137	0.2442	0.5226	0.0117	outer_4
Neural network grid model 174	0.3476	0.1403	0.1614	30	145	150	325	17.5846	0.5222	23.5102	0.276	0.5226	0.0127	outer_4
Neural network grid model 137	0.057	0.1239	0.1614	59	136	140	335	17.9075	0.4	23.5017	0.2701	0.523	0.0125	outer_4
Neural network grid model 139	0.624	0.1239	0.1309	11	193	194	398	17.2923	0.4646	23.5756	0.274	0.52	0.0127	outer_4
Neural network grid model 180	0.1247	0.1239	0.193	187	132	139	458	18.2424	0.6222	23.4966	0.2916	0.523	0.0136	outer_4
Neural network grid model 113	0.1077	0.0961	0.1168	76	195	196	467	17.9855	0.4736	23.5789	0.2779	0.5199	0.0126	outer_4
Neural network grid model 222	0.1439	0.0961	0.1168	36	215	222	473	17.6881	0.441	23.6195	0.2778	0.5182	0.0128	outer_4
Neural network grid model 136	0.4304	0.0648	0.1309	7	275	278	560	17.2253	0.3906	23.7394	0.2834	0.5132	0.0131	outer_4
Neural network grid model 214	0.2156	0.0648	0.1043	18	280	282	580	17.4407	0.5034	23.7516	0.2869	0.5128	0.013	outer_4
Neural network grid model 169	0.0925	0.0648	0.146	60	288	293	641	17.9081	0.5129	23.7673	0.2832	0.512	0.0138	outer_4
Neural network grid model 124	0.057	0.0648	0.1309	53	305	309	667	17.8791	0.4203	23.8014	0.2926	0.5106	0.0137	outer_4
Neural network grid model 196	0.0791	0.0744	0.1771	103	283	289	675	18.0561	0.5524	23.7592	0.3218	0.5121	0.015	outer_4
Super learner final	NA	NA	NA	1	1	1	3	16.8399	0.2389	22.6586	0.2547	0.5569	0.0112	outer_5
Super learner neural network	0.3127	0.2738	0.3452	17	3	3	23	17.2869	0.3254	23.0351	0.2736	0.5419	0.0124	outer_5
Neural network grid model 126	0.3127	0.3079	0.3452	20	4	4	28	17.3229	0.3681	23.0636	0.2468	0.5409	0.011	outer_5
Neural network grid model 45	0.2175	0.2423	0.3088	14	9	8	31	17.2755	0.2202	23.1112	0.2516	0.539	0.0111	outer_5
Neural network grid model 90	0.1915	0.1885	0.3088	15	12	12	39	17.2828	0.2282	23.1274	0.2562	0.5382	0.0118	outer_5
Neural network grid model 64	0.1258	0.1678	0.3088	36	5	5	46	17.5857	0.306	23.0974	0.2396	0.5396	0.0109	outer_5
Neural network grid model 154	0.1258	0.2141	0.2451	30	8	9	47	17.4997	0.2788	23.1087	0.2752	0.539	0.012	outer_5
Neural network grid model 182	0.1258	0.1678	0.2451	25	13	13	51	17.3766	0.1719	23.1354	0.2336	0.5381	0.0106	outer_5
Neural network grid model 122	0.3496	0.1483	0.2451	12	23	23	58	17.2669	0.4034	23.1609	0.2401	0.5371	0.0108	outer_5
Neural network grid model 116	0.1453	0.2141	0.219	28	16	16	60	17.4669	0.2447	23.143	0.2409	0.5378	0.0106	outer_5
Neural network grid model 134	0.2465	0.1678	0.219	11	29	29	69	17.2296	0.2229	23.1867	0.2745	0.5359	0.0121	outer_5
Neural network grid model 207	0.4316	0.1483	0.1949	10	31	31	72	17.175	0.3134	23.1944	0.2522	0.5356	0.0116	outer_5
Neural network grid model 6	0.0573	0.1678	0.3088	39	17	17	73	17.6195	0.2402	23.1457	0.2339	0.5376	0.0111	outer_5
Neural network grid model 93	0.911	0.1321	0.219	3	36	38	77	16.9337	0.2639	23.2076	0.2785	0.5349	0.0128	outer_5
Neural network grid model 29	0.4316	0.1161	0.219	13	32	33	78	17.2732	0.3243	23.1974	0.2692	0.5354	0.0124	outer_5
Neural network grid model 155	0.6258	0.1321	0.1729	5	40	40	85	17.0368	0.2961	23.2125	0.2768	0.5348	0.0124	outer_5
Neural network grid model 159	0.5242	0.1885	0.1949	9	37	39	85	17.1728	0.4695	23.2087	0.2971	0.5348	0.0133	outer_5
Neural network grid model 200	0.4316	0.1019	0.1729	6	42	43	91	17.0676	0.2789	23.2195	0.2829	0.5344	0.0128	outer_5
Neural network grid model 139	0.7936	0.1483	0.1729	8	57	68	133	17.1296	0.3766	23.2582	0.3002	0.5328	0.0134	outer_5
Neural network grid model 49	0.2175	0.1161	0.1729	21	56	58	135	17.3591	0.3334	23.2577	0.2516	0.5331	0.0117	outer_5
Neural network grid model 38	0.0679	0.1019	0.1562	33	51	52	136	17.5613	0.2372	23.2491	0.2555	0.5334	0.0118	outer_5
Neural network grid model 24	0.0798	0.1483	0.1949	51	43	44	138	17.7276	0.3711	23.2246	0.2695	0.5344	0.012	outer_5
Neural network grid model 174	0.3496	0.1483	0.1729	16	63	69	148	17.2866	0.3727	23.2639	0.2798	0.5328	0.0125	outer_5
Neural network grid model 50	0.1258	0.1019	0.1729	29	59	61	149	17.4937	0.2939	23.2598	0.2638	0.533	0.0121	outer_5
Neural network grid model 102	0.1258	0.1678	0.1949	19	71	78	168	17.3206	0.2008	23.2759	0.2648	0.5324	0.0119	outer_5
Neural network grid model 160	0.574	0.1161	0.1949	4	79	85	168	17.0213	0.3508	23.2807	0.2888	0.532	0.0131	outer_5
Neural network grid model 213	0.4767	0.0905	0.1729	7	93	95	195	17.127	0.2424	23.3009	0.238	0.5314	0.0111	outer_5
Neural network grid model 203	0.9698	0.0702	0.1264	2	103	104	209	16.9139	0.2531	23.3123	0.2412	0.531	0.0112	outer_5
Neural network grid model 210	0.0798	0.1019	0.14	56	78	81	215	17.7427	0.3633	23.2804	0.2452	0.5323	0.011	outer_5
Neural network grid model 146	0.2175	0.0905	0.1562	23	109	111	243	17.3714	0.2505	23.3204	0.2386	0.5307	0.0109	outer_5
Neural network grid model 148	0.1453	0.0905	0.14	22	115	117	254	17.364	0.2341	23.3279	0.2673	0.5302	0.0124	outer_5
Neural network grid model 171	0.2175	0.0799	0.1264	26	131	135	292	17.4086	0.2961	23.3584	0.248	0.5291	0.0115	outer_5
Neural network grid model 170	0.0933	0.0905	0.14	32	130	139	301	17.5402	0.2771	23.3572	0.2714	0.529	0.0126	outer_5
Neural network grid model 76	0.0933	0.1019	0.1729	27	143	146	316	17.4304	0.257	23.3699	0.3018	0.5283	0.0139	outer_5
Neural network grid model 113	0.0933	0.0702	0.1	34	180	179	393	17.5635	0.3096	23.4258	0.2442	0.5264	0.0113	outer_5
Neural network grid model 211	0.1088	0.0799	0.1	42	182	186	410	17.6339	0.2981	23.4278	0.2784	0.5261	0.0128	outer_5
Neural network grid model 26	0.1088	0.0702	0.1	108	175	180	463	17.9648	0.4252	23.4214	0.2909	0.5263	0.0131	outer_5
Neural network grid model 124	0.2465	0.0618	0.0885	24	232	234	490	17.3716	0.4194	23.5136	0.2522	0.5228	0.0119	outer_5
Neural network grid model 187	0.1915	0.0702	0.1264	18	237	239	494	17.2933	0.2713	23.5275	0.2917	0.5219	0.0137	outer_5
Neural network grid model 136	0.2785	0.0702	0.0885	40	261	265	566	17.6239	0.4848	23.6132	0.2873	0.5185	0.0136	outer_5
Neural network grid model 216	0.0933	0.0539	0.0885	55	259	259	573	17.7409	0.3502	23.6001	0.26	0.5191	0.0127	outer_5
Super learner final	0.6795	NA	NA	4	1	1	6	17.0478	0.2349	22.8232	0.3131	0.5503	0.0131	outer_6
Super learner neural network	0.1907	0.4298	0.3852	20	4	4	28	17.4515	0.2651	23.1318	0.308	0.538	0.0133	outer_6
Neural network grid model 49	0.2785	0.2375	0.3114	9	9	12	30	17.2827	0.2353	23.188	0.3244	0.5356	0.0142	outer_6
Neural network grid model 36	0.0797	0.4298	0.3114	18	10	9	37	17.4417	0.2312	23.1894	0.3103	0.5358	0.0129	outer_6
Neural network grid model 45	0.0929	0.4298	0.2805	27	6	7	40	17.5179	0.33	23.1814	0.317	0.5361	0.0134	outer_6
Neural network grid model 116	0.0929	0.4298	0.3114	26	11	10	47	17.5055	0.296	23.1927	0.3163	0.5357	0.013	outer_6
Neural network grid model 64	0.068	0.3521	0.3462	39	8	8	55	17.6303	0.2716	23.1862	0.3073	0.5359	0.0132	outer_6
Neural network grid model 182	0.1447	0.3521	0.3114	29	14	15	58	17.53	0.2241	23.207	0.2947	0.5351	0.0126	outer_6
Neural network grid model 35	0.0577	0.4298	0.3462	48	7	6	61	17.7443	0.2434	23.1846	0.2811	0.5362	0.0117	outer_6
Neural network grid model 4	0.1077	0.3186	0.3462	35	13	13	61	17.6052	0.2106	23.2022	0.3044	0.5353	0.013	outer_6
Neural network grid model 145	0.0797	0.4733	0.2805	43	16	16	75	17.6805	0.3736	23.2105	0.2911	0.535	0.0125	outer_6
Neural network grid model 174	0.3491	0.4298	0.2805	23	28	28	79	17.4827	0.3767	23.2642	0.2962	0.5328	0.0128	outer_6
Neural network grid model 146	0.3491	0.261	0.2805	7	36	38	81	17.2439	0.3072	23.2898	0.3283	0.5316	0.014	outer_6
Neural network grid model 50	0.389	0.3186	0.2805	11	35	35	81	17.3324	0.2969	23.2858	0.3074	0.5319	0.0131	outer_6
Neural network grid model 61	0.0929	0.3521	0.2805	32	25	26	83	17.5895	0.3396	23.2603	0.3052	0.533	0.0127	outer_6
Neural network grid model 16	0.1077	0.3521	0.2805	25	33	34	92	17.5015	0.1992	23.2825	0.3223	0.5319	0.0138	outer_6
Neural network grid model 155	0.476	0.3521	0.2283	13	40	40	93	17.3859	0.4259	23.2955	0.3415	0.5314	0.014	outer_6
Neural network grid model 159	0.4316	0.2375	0.2283	10	45	47	102	17.3103	0.4113	23.32	0.3111	0.5305	0.0133	outer_6
Neural network grid model 160	0.3491	0.3521	0.2283	14	46	48	108	17.3907	0.3594	23.3205	0.3178	0.5304	0.0138	outer_6
Neural network grid model 93	0.9097	0.261	0.2042	2	55	57	114	16.991	0.2941	23.3458	0.3473	0.5292	0.0149	outer_6
Neural network grid model 129	0.0577	0.2147	0.2805	65	29	31	125	17.8758	0.3577	23.2694	0.3228	0.5326	0.0134	outer_6
Neural network grid model 38	0.1077	0.261	0.3114	30	49	49	128	17.5525	0.2124	23.3242	0.3086	0.5303	0.0133	outer_6
Neural network grid model 134	0.0929	0.3186	0.2541	41	44	44	129	17.6718	0.3181	23.3169	0.3082	0.5308	0.0127	outer_6
Neural network grid model 213	0.7924	0.2875	0.2541	3	63	64	130	17.002	0.2388	23.3684	0.328	0.5284	0.0142	outer_6
Neural network grid model 90	0.1907	0.261	0.2805	19	59	60	138	17.4459	0.2424	23.3536	0.3274	0.5291	0.0139	outer_6
Neural network grid model 171	0.068	0.261	0.2283	17	61	61	139	17.4395	0.2951	23.3641	0.3084	0.5288	0.0128	outer_6
Neural network grid model 200	0.6795	0.3186	0.2283	6	65	68	139	17.1636	0.2611	23.3779	0.3436	0.5281	0.0144	outer_6
Neural network grid model 126	0.0797	0.261	0.2541	36	56	56	148	17.6177	0.2619	23.349	0.3309	0.5293	0.0139	outer_6
Neural network grid model 207	0.068	0.3186	0.2805	64	43	43	150	17.8717	0.3458	23.3079	0.3105	0.531	0.0135	outer_6
Neural network grid model 14	0.0797	0.2875	0.2805	40	57	59	156	17.6482	0.2923	23.3518	0.338	0.5291	0.0141	outer_6
Neural network grid model 137	0.6267	0.261	0.2042	5	75	79	159	17.1402	0.4742	23.3974	0.3403	0.5272	0.0145	outer_6
Neural network grid model 170	0.068	0.2375	0.1827	33	71	72	176	17.5954	0.3088	23.3912	0.2978	0.5277	0.0128	outer_6
Neural network grid model 203	NA	0.2147	0.2283	1	88	90	179	16.8698	0.2793	23.413	0.3637	0.5265	0.0155	outer_6
Neural network grid model 113	0.1447	0.261	0.2541	37	73	74	184	17.626	0.3922	23.3959	0.3419	0.5274	0.0143	outer_6
Neural network grid model 26	0.1253	0.2375	0.2805	34	103	109	246	17.6051	0.2998	23.4532	0.3407	0.525	0.0147	outer_6
Neural network grid model 222	0.1907	0.1829	0.2042	15	134	136	285	17.3962	0.3159	23.4942	0.3036	0.5235	0.0131	outer_6
Neural network grid model 124	0.476	0.1504	0.2042	16	142	143	301	17.4343	0.3865	23.5113	0.2872	0.5229	0.0124	outer_6
Neural network grid model 76	0.1077	0.1976	0.1644	21	140	141	302	17.461	0.2046	23.5013	0.2889	0.5233	0.0127	outer_6
Neural network grid model 148	0.0929	0.2147	0.1827	52	152	155	359	17.7599	0.3608	23.5263	0.3363	0.522	0.0146	outer_6
Neural network grid model 136	0.2175	0.1348	0.2042	8	182	188	378	17.2682	0.3284	23.5635	0.3405	0.5204	0.015	outer_6
Neural network grid model 187	0.3491	0.1686	0.1137	24	193	195	412	17.4843	0.3233	23.5783	0.2933	0.5201	0.0129	outer_6
Neural network grid model 214	0.2465	0.1829	0.1827	22	192	206	420	17.4775	0.3666	23.5777	0.3411	0.5198	0.0152	outer_6
Neural network grid model 102	0.2465	0.261	0.2283	28	195	210	433	17.5286	0.3978	23.5795	0.3937	0.5196	0.0169	outer_6
Neural network grid model 211	0.0929	0.1348	0.151	42	226	229	497	17.6725	0.3665	23.615	0.3117	0.5185	0.0136	outer_6
Neural network grid model 119	0.3491	0.1348	0.141	12	251	251	514	17.3567	0.4132	23.6687	0.2821	0.5166	0.012	outer_6
Neural network grid model 162	0.0797	0.1829	0.1644	123	236	243	602	18.1278	0.4814	23.6321	0.3649	0.5175	0.0162	outer_6
Neural network grid model 196	0.1077	0.1181	0.151	38	292	293	623	17.6287	0.3909	23.7563	0.3044	0.5128	0.0135	outer_6
Neural network grid model 216	0.1077	0.0911	0.151	45	311	313	669	17.6992	0.2948	23.8101	0.3201	0.5105	0.0141	outer_6
Neural network grid model 166	0.068	0.1181	0.141	244	323	329	896	18.3448	0.5309	23.8525	0.3216	0.5087	0.0144	outer_6
Super learner final	0.3451	NA	NA	4	1	1	6	16.9939	0.2043	22.7686	0.198	0.5516	0.0089	outer_7
Neural network grid model 116	0.1638	0.1079	0.2132	10	10	10	30	17.2226	0.2627	23.2091	0.2063	0.5341	0.0091	outer_7
Super learner neural network	0.0655	0.1412	0.1871	22	4	4	30	17.3984	0.2122	23.1737	0.1639	0.5356	0.0081	outer_7
Neural network grid model 182	0.1877	0.1412	0.1252	7	12	12	31	17.1069	0.3273	23.2221	0.192	0.5337	0.0084	outer_7
Neural network grid model 45	0.1638	0.1623	0.2416	16	9	9	34	17.2602	0.2586	23.1965	0.1943	0.5346	0.0089	outer_7
Neural network grid model 16	0.0655	0.1412	0.1099	23	17	16	56	17.4029	0.2042	23.2286	0.1916	0.5333	0.0087	outer_7
Neural network grid model 200	0.3082	0.0711	0.1252	3	32	32	67	16.9816	0.2892	23.2572	0.2247	0.5321	0.0097	outer_7
Neural network grid model 146	0.0907	0.0816	0.0974	11	40	40	91	17.2301	0.359	23.2787	0.247	0.5312	0.0106	outer_7
Neural network grid model 155	0.2139	0.0711	0.1099	8	46	46	100	17.1173	0.2042	23.2993	0.2091	0.5305	0.009	outer_7
Neural network grid model 123	0.1638	0.1079	0.1099	17	42	44	103	17.2717	0.3204	23.293	0.237	0.5306	0.0104	outer_7
Neural network grid model 93	0.3082	0.0816	0.0855	5	54	55	114	17.006	0.2286	23.3229	0.2366	0.5294	0.0101	outer_7
Neural network grid model 129	0.0655	0.0816	0.1099	51	33	33	117	17.6721	0.3673	23.2573	0.2143	0.5321	0.0096	outer_7
Neural network grid model 50	0.0655	0.0711	0.0974	33	52	51	136	17.5558	0.3023	23.3168	0.1884	0.5298	0.0086	outer_7
Neural network grid model 203	NA	0.0711	0.0573	1	69	70	140	16.6425	0.2731	23.3423	0.2296	0.5287	0.0098	outer_7
Neural network grid model 207	0.2429	0.0946	0.0573	13	67	67	147	17.2371	0.3481	23.3387	0.2331	0.5288	0.0098	outer_7
Neural network grid model 38	0.0655	0.0711	0.0855	32	66	65	163	17.5532	0.2805	23.3387	0.1981	0.529	0.0083	outer_7
Neural network grid model 137	0.0554	0.0711	0.0573	20	74	74	168	17.3306	0.2696	23.3522	0.2191	0.5283	0.0097	outer_7
Neural network grid model 102	0.106	0.0711	0.0573	18	89	84	191	17.2859	0.1851	23.3854	0.1789	0.5272	0.0075	outer_7
Neural network grid model 126	0.1231	0.0617	0.0573	19	88	89	196	17.3101	0.3107	23.384	0.2101	0.5271	0.0092	outer_7
Super learner final	0.2142	NA	NA	6	1	1	8	17.0027	0.2461	22.7416	0.2629	0.552	0.0097	outer_8
Super learner neural network	0.0913	0.2758	0.1918	23	3	3	29	17.2882	0.2952	23.0298	0.2435	0.5406	0.0092	outer_8
Neural network grid model 182	0.164	0.2451	0.2745	16	7	7	30	17.2244	0.3531	23.0844	0.2856	0.5382	0.0111	outer_8
Neural network grid model 116	0.1238	0.1926	0.1918	19	9	8	36	17.2487	0.3155	23.093	0.2586	0.538	0.01	outer_8
Neural network grid model 178	0.0661	0.3092	0.4274	29	5	5	39	17.3988	0.2944	23.0595	0.2846	0.5392	0.0112	outer_8
Neural network grid model 36	0.0779	0.2758	0.3085	34	4	4	42	17.49	0.3182	23.0504	0.2915	0.5395	0.0114	outer_8
Neural network grid model 29	0.2745	0.3092	0.2745	7	18	18	43	17.0239	0.3119	23.1287	0.2944	0.5364	0.0116	outer_8
Neural network grid model 49	0.1425	0.2451	0.1918	14	16	15	45	17.1957	0.2535	23.1223	0.274	0.5368	0.0105	outer_8
Neural network grid model 102	0.1425	0.2171	0.2745	17	13	16	46	17.2309	0.2795	23.1192	0.3063	0.5368	0.012	outer_8
Neural network grid model 129	0.0913	0.1471	0.2437	15	23	24	62	17.2069	0.2135	23.1367	0.2743	0.5361	0.0111	outer_8
Neural network grid model 146	0.4732	0.3092	0.2171	3	30	30	63	16.8814	0.3645	23.1597	0.2899	0.5352	0.0114	outer_8
Neural network grid model 155	0.1425	0.2451	0.2437	11	29	29	69	17.1342	0.3001	23.1435	0.2927	0.5358	0.0115	outer_8
Neural network grid model 16	0.0913	0.2171	0.1692	28	24	23	75	17.3815	0.2889	23.137	0.2599	0.5362	0.0102	outer_8
Neural network grid model 171	0.1066	0.3455	0.2171	24	25	27	76	17.3201	0.2924	23.1375	0.2983	0.536	0.012	outer_8
Neural network grid model 45	0.0661	0.2171	0.2437	31	26	26	83	17.439	0.3365	23.138	0.2933	0.536	0.0117	outer_8
Neural network grid model 126	0.164	0.2171	0.2437	21	33	31	85	17.2846	0.3812	23.1667	0.2741	0.535	0.0106	outer_8
Neural network grid model 213	0.8501	0.2758	0.2437	2	43	44	89	16.5966	0.3781	23.2088	0.3211	0.533	0.0128	outer_8
Neural network grid model 123	0.2745	0.2171	0.2171	10	40	42	92	17.1059	0.4098	23.204	0.306	0.5333	0.0123	outer_8
Neural network grid model 207	0.1238	0.1684	0.1478	20	41	41	102	17.2758	0.3251	23.2053	0.2544	0.5334	0.0102	outer_8
Neural network grid model 93	0.2142	0.1926	0.1918	4	50	51	105	16.9612	0.2703	23.2298	0.3103	0.5323	0.0121	outer_8
Neural network grid model 137	0.3085	0.112	0.2171	5	52	53	110	16.9828	0.2762	23.2346	0.2811	0.5321	0.0117	outer_8
Neural network grid model 200	0.3085	0.1471	0.1918	9	53	52	114	17.1052	0.3509	23.2352	0.2934	0.5321	0.0116	outer_8
Neural network grid model 24	0.0661	0.1684	0.1918	30	44	45	119	17.4245	0.343	23.2133	0.2933	0.533	0.0116	outer_8
Neural network grid model 14	0.1066	0.057	0.1108	12	66	66	144	17.1501	0.224	23.2704	0.2467	0.5309	0.0099	outer_8
Neural network grid model 203	NA	0.1471	0.3085	1	75	79	155	16.5598	0.3339	23.2858	0.3189	0.5299	0.0131	outer_8
Neural network grid model 113	0.1425	0.1684	0.1692	25	65	71	161	17.3454	0.3441	23.2703	0.2886	0.5307	0.0118	outer_8
Neural network grid model 160	0.0661	0.2171	0.1284	32	83	86	201	17.4832	0.3299	23.2984	0.2935	0.5296	0.0115	outer_8
Neural network grid model 187	0.2432	0.1471	0.0827	8	105	107	220	17.065	0.3733	23.3361	0.2836	0.5281	0.0112	outer_8
Neural network grid model 174	0.0779	0.0842	0.0827	26	119	126	271	17.3579	0.2779	23.3504	0.2646	0.5275	0.0108	outer_8
Neural network grid model 76	0.1425	0.112	0.0559	18	130	136	284	17.2407	0.332	23.361	0.2828	0.5271	0.0112	outer_8
Neural network grid model 136	0.1425	0.0732	0.0634	27	153	157	337	17.3589	0.4263	23.3895	0.281	0.526	0.0108	outer_8
Neural network grid model 139	0.3855	0.0973	0.0957	13	159	167	339	17.167	0.4375	23.3919	0.2957	0.5257	0.0121	outer_8
Neural network grid model 211	0.0661	0.0732	0.0827	38	232	234	504	17.5852	0.4191	23.4738	0.2631	0.5226	0.0104	outer_8
Super learner final	0.1057	NA	NA	9	1	1	11	17.0141	0.2344	22.7656	0.2614	0.5514	0.0109	outer_9
Neural network grid model 16	0.0554	0.3885	0.3458	18	3	3	24	17.2944	0.2684	23.0711	0.252	0.5393	0.0109	outer_9
Neural network grid model 178	0.0554	0.4727	0.3847	15	5	5	25	17.2499	0.2704	23.0909	0.2914	0.5384	0.0123	outer_9
Neural network grid model 36	0.1057	0.3885	0.3458	19	6	7	32	17.2991	0.2637	23.1013	0.2812	0.5379	0.0121	outer_9
Super learner neural network	0.142	0.3885	0.3847	23	8	8	39	17.3289	0.3338	23.1219	0.254	0.5374	0.0106	outer_9
Neural network grid model 29	0.0554	0.3885	0.2518	26	18	19	63	17.3574	0.3289	23.1801	0.2651	0.5349	0.0113	outer_9
Neural network grid model 126	0.0907	0.3151	0.2782	11	27	28	66	17.0812	0.2506	23.2127	0.2986	0.5334	0.0129	outer_9
Neural network grid model 146	0.3088	0.2827	0.2518	6	31	33	70	16.9731	0.374	23.2262	0.3127	0.5329	0.0131	outer_9
Neural network grid model 182	0.0554	0.4292	0.3458	51	10	10	71	17.601	0.4002	23.1315	0.2817	0.5368	0.0119	outer_9
Neural network grid model 102	0.2748	0.2238	0.3102	4	33	36	73	16.8852	0.2322	23.227	0.2755	0.5328	0.0125	outer_9
Neural network grid model 171	0.1634	0.2827	0.2518	12	30	31	73	17.1248	0.3722	23.2233	0.3149	0.5329	0.0132	outer_9
Neural network grid model 207	0.142	0.3151	0.2254	17	35	35	87	17.2641	0.396	23.233	0.2723	0.5328	0.0113	outer_9
Neural network grid model 93	0.3855	0.2238	0.2782	3	42	42	87	16.8449	0.2483	23.2503	0.253	0.532	0.0115	outer_9
Neural network grid model 24	0.0907	0.2524	0.2518	31	29	30	90	17.4105	0.3441	23.2218	0.3178	0.5331	0.013	outer_9
Neural network grid model 90	0.0554	0.1987	0.3102	16	39	41	96	17.2503	0.2413	23.244	0.2662	0.5322	0.0122	outer_9
Neural network grid model 49	0.0554	0.3151	0.2254	27	40	39	106	17.3655	0.2367	23.2456	0.261	0.5323	0.0112	outer_9
Neural network grid model 76	0.123	0.2827	0.2782	10	50	50	110	17.0149	0.2491	23.2786	0.2752	0.5309	0.0118	outer_9
Neural network grid model 122	0.0554	0.2827	0.2782	32	41	40	113	17.4249	0.3731	23.2485	0.2721	0.5323	0.011	outer_9
Neural network grid model 200	0.6232	0.2827	0.2518	5	54	54	113	16.8899	0.356	23.2862	0.2639	0.5307	0.0112	outer_9
Neural network grid model 134	0.0554	0.2238	0.2782	29	43	43	115	17.3909	0.2941	23.2541	0.2556	0.532	0.0108	outer_9
Neural network grid model 174	0.3088	0.2238	0.2254	36	49	52	137	17.4419	0.5667	23.2782	0.3173	0.5308	0.0131	outer_9
Neural network grid model 203	NA	0.1172	0.2018	1	79	81	161	16.4151	0.3137	23.3501	0.299	0.5279	0.013	outer_9
Neural network grid model 213	0.4732	0.1987	0.1797	2	84	91	177	16.7745	0.3586	23.369	0.2965	0.5272	0.0127	outer_9
Neural network grid model 123	0.0773	0.1755	0.1797	44	67	68	179	17.5264	0.4194	23.3213	0.2898	0.5292	0.0118	outer_9
Neural network grid model 113	0.0554	0.2238	0.2254	55	68	71	194	17.6322	0.481	23.3237	0.3185	0.5288	0.0137	outer_9
Neural network grid model 159	0.2432	0.1755	0.1797	8	94	98	200	16.9936	0.3131	23.381	0.2762	0.5268	0.0118	outer_9
Neural network grid model 201	0.0655	0.2238	0.1596	108	46	46	200	17.8473	0.544	23.2576	0.2987	0.5318	0.0121	outer_9
Neural network grid model 155	0.1057	0.2238	0.2254	48	77	80	205	17.5554	0.4286	23.3439	0.3092	0.5281	0.0133	outer_9
Neural network grid model 124	0.0773	0.1755	0.1797	7	100	102	209	16.9833	0.2388	23.394	0.2762	0.5264	0.0113	outer_9
Neural network grid model 187	0.1634	0.1987	0.1251	13	115	124	252	17.1469	0.3315	23.4075	0.3214	0.5255	0.0138	outer_9
Neural network grid model 139	0.3458	0.1342	0.1251	20	134	136	290	17.3114	0.4182	23.4247	0.3056	0.525	0.0125	outer_9
Neural network grid model 136	0.0655	0.1022	0.1251	57	255	267	579	17.6563	0.4061	23.601	0.3301	0.5176	0.0142	outer_9
Super learner final	0.0323	NA	NA	9	1	1	11	16.9298	0.2966	22.6957	0.3113	0.5545	0.0133	outer_10
Neural network grid model 93	0.5205	0.3082	0.3847	2	22	23	47	16.674	0.3329	23.1336	0.3997	0.5367	0.017	outer_10
Neural network grid model 134	0.1417	0.2445	0.3451	13	19	19	51	17.0293	0.3319	23.1176	0.3477	0.5377	0.0145	outer_10
Neural network grid model 200	0.2745	0.3447	0.2761	5	24	25	54	16.7369	0.361	23.1468	0.3548	0.5365	0.0148	outer_10
Neural network grid model 145	0.0553	0.2445	0.3085	21	18	18	57	17.172	0.3763	23.1073	0.3454	0.5381	0.0145	outer_10
Neural network grid model 29	0.1226	0.2445	0.1702	14	23	22	59	17.0313	0.3683	23.1344	0.3358	0.537	0.0146	outer_10
Neural network grid model 146	0.3851	0.2445	0.1702	3	41	41	85	16.6793	0.342	23.1848	0.3675	0.5348	0.0157	outer_10
Neural network grid model 171	0.0771	0.2445	0.1924	15	36	39	90	17.0346	0.3289	23.1744	0.3624	0.5352	0.0156	outer_10
Neural network grid model 203	NA	0.219	0.1924	1	42	51	94	16.3885	0.3795	23.1899	0.3823	0.5344	0.0168	outer_10
Neural network grid model 159	0.3851	0.2445	0.2761	8	44	48	100	16.8871	0.4104	23.1916	0.3772	0.5345	0.016	outer_10
Neural network grid model 207	0.0904	0.2445	0.2761	16	47	49	112	17.0533	0.4075	23.1929	0.3709	0.5345	0.0159	outer_10
Neural network grid model 126	0.2429	0.1722	0.1308	11	54	53	118	17.0023	0.3484	23.2078	0.322	0.5342	0.0137	outer_10
Neural network grid model 138	0.0904	0.1722	0.1308	43	46	43	132	17.4815	0.4101	23.1925	0.3179	0.5348	0.0138	outer_10
Neural network grid model 122	0.0654	0.1946	0.2459	41	55	56	152	17.4707	0.3754	23.2103	0.359	0.5339	0.0151	outer_10
Neural network grid model 174	0.3851	0.1722	0.1924	4	74	74	152	16.696	0.3559	23.2448	0.3385	0.5326	0.0143	outer_10
Neural network grid model 113	0.1055	0.219	0.1702	18	79	84	181	17.111	0.3773	23.2527	0.374	0.5321	0.0161	outer_10
Neural network grid model 123	0.1226	0.1722	0.1497	12	84	85	181	17.0128	0.3364	23.2613	0.3651	0.5318	0.0153	outer_10
Neural network grid model 139	0.0654	0.1722	0.1497	17	86	87	190	17.11	0.3794	23.263	0.3691	0.5317	0.0158	outer_10
Neural network grid model 201	0.0553	0.1722	0.1702	59	71	70	200	17.5756	0.4438	23.2376	0.3391	0.5329	0.0145	outer_10
Neural network grid model 137	0.1417	0.1547	0.1308	19	96	96	211	17.1447	0.446	23.2852	0.3491	0.531	0.0147	outer_10
Neural network grid model 213	0.1873	0.1722	0.1144	6	111	114	231	16.8079	0.3086	23.302	0.3438	0.5302	0.0151	outer_10
Neural network grid model 187	0.3088	0.1547	0.0999	7	129	128	264	16.8358	0.3901	23.3296	0.3371	0.5293	0.0141	outer_10
Neural network grid model 124	0.0771	0.1374	0.0876	24	138	137	299	17.2256	0.5382	23.3414	0.339	0.5287	0.0144	outer_10
Neural network grid model 198	0.0654	0.1547	0.1308	82	114	115	311	17.672	0.449	23.3053	0.3504	0.5302	0.0145	outer_10
Neural network grid model 119	0.0654	0.1221	0.0999	54	175	173	402	17.5527	0.5071	23.3844	0.3195	0.5272	0.0132	outer_10
Neural network grid model 211	0.1055	0.1374	0.0999	25	201	204	430	17.2297	0.4034	23.4111	0.3551	0.5258	0.0154	outer_10
Super learner final	0.4742	NA	NA	5	1	1	7	16.9237	0.3266	22.6907	0.3469	0.5543	0.0142	whole_data_set
Super learner neural network	0.1875	0.3455	0.3855	13	3	3	19	17.2316	0.4117	23.0122	0.3419	0.5416	0.0142	whole_data_set
Neural network grid model 154	0.1235	0.3455	0.3466	16	5	5	26	17.3219	0.4277	23.089	0.3368	0.5386	0.0139	whole_data_set
Neural network grid model 45	0.0775	0.3092	0.2801	18	10	10	38	17.3846	0.3803	23.1441	0.3414	0.5364	0.0142	whole_data_set
Neural network grid model 210	0.0775	0.3092	0.4278	32	4	4	40	17.596	0.4499	23.0591	0.3386	0.5398	0.0139	whole_data_set
Neural network grid model 201	0.1428	0.3455	0.3466	25	8	8	41	17.4749	0.5761	23.1195	0.3722	0.5372	0.0153	whole_data_set
Neural network grid model 203	0.8501	0.3092	0.3119	2	25	28	55	16.5218	0.2695	23.2057	0.3589	0.5338	0.0151	whole_data_set
Neural network grid model 146	0.5714	0.249	0.2801	4	28	32	64	16.7021	0.3699	23.2143	0.381	0.5334	0.0157	whole_data_set
Neural network grid model 145	0.1235	0.2236	0.2801	26	20	20	66	17.5002	0.4529	23.1913	0.3402	0.5345	0.0142	whole_data_set
Neural network grid model 182	0.3462	0.3092	0.2801	6	35	37	78	16.9808	0.4529	23.2288	0.3509	0.5329	0.0148	whole_data_set
Neural network grid model 155	0.2137	0.2236	0.2111	8	38	39	85	17.0729	0.3173	23.2357	0.3316	0.5328	0.0138	whole_data_set
Neural network grid model 174	0.1235	0.249	0.2801	12	45	49	106	17.2236	0.3897	23.2557	0.3571	0.5318	0.0148	whole_data_set
Neural network grid model 90	0.0658	0.2045	0.2801	21	70	76	167	17.4231	0.3022	23.3042	0.3784	0.5297	0.0161	whole_data_set
Neural network grid model 93	0.1638	0.2776	0.2801	11	76	82	169	17.221	0.4306	23.3099	0.3838	0.5294	0.0162	whole_data_set
Neural network grid model 213	NA	0.2236	0.1914	1	99	101	201	16.3794	0.3498	23.3429	0.3505	0.5283	0.0149	whole_data_set
Neural network grid model 29	0.1875	0.2236	0.1741	15	95	96	206	17.2787	0.3811	23.3393	0.3339	0.5286	0.0141	whole_data_set
Neural network grid model 200	0.5217	0.2236	0.2556	3	111	120	234	16.688	0.3784	23.355	0.3809	0.5277	0.016	whole_data_set
Neural network grid model 139	0.2137	0.2236	0.2308	9	122	127	258	17.1178	0.3496	23.3647	0.3561	0.5275	0.0149	whole_data_set
Neural network grid model 159	0.3092	0.2236	0.2308	17	116	125	258	17.352	0.516	23.3601	0.3829	0.5275	0.0161	whole_data_set
Neural network grid model 178	0.0911	0.1675	0.1914	19	143	145	307	17.3978	0.4442	23.3894	0.3278	0.5266	0.0137	whole_data_set
Neural network grid model 123	0.1638	0.2236	0.2308	23	163	166	352	17.4328	0.4617	23.4087	0.3543	0.5257	0.0149	whole_data_set
Neural network grid model 176	0.1235	0.2236	0.2556	27	161	175	363	17.506	0.5119	23.4081	0.4046	0.5254	0.0169	whole_data_set
Neural network grid model 102	0.1638	0.249	0.2556	10	176	185	371	17.1221	0.3018	23.4224	0.3648	0.525	0.0156	whole_data_set
Neural network grid model 129	0.0658	0.2236	0.1569	33	171	176	380	17.63	0.5243	23.4165	0.3544	0.5253	0.0151	whole_data_set
Neural network grid model 207	0.1638	0.1675	0.2308	14	220	223	457	17.2736	0.4347	23.4839	0.377	0.5225	0.0159	whole_data_set
Neural network grid model 187	0.1428	0.1379	0.1569	7	246	247	500	17.0305	0.3863	23.5325	0.3863	0.5205	0.0163	whole_data_set
Neural network grid model 126	0.0557	0.1517	0.1266	22	296	297	615	17.4274	0.3447	23.6136	0.358	0.5174	0.0152	whole_data_set
Neural network grid model 196	0.0557	0.1249	0.1266	44	309	312	665	17.7425	0.4943	23.6395	0.3437	0.5163	0.0147	whole_data_set
Neural network grid model 76	0.0658	0.0632	0.1011	29	374	374	777	17.5286	0.4333	23.7459	0.3563	0.512	0.0153	whole_data_set
Neural network grid model 116	0.0658	0.0719	0.1011	28	518	523	1069	17.5067	0.4125	24.0235	0.4139	0.5002	0.0175	whole_data_set
Neural network grid model 124	0.1638	0.0719	0.0891	20	547	552	1119	17.4024	0.4555	24.0992	0.4445	0.4969	0.0188	whole_data_set
