# Supplementary material for: Machine learning-driven multifunctional peptide engineering for sustained ocular drug delivery
Source: Nat Commun. 2023 May 2;14:2509. doi: 10.1038/s41467-023-38056-w (PMC10154330; doi:10.1038/s41467-023-38056-w)
Supplement: Supplementary file 7 — Supplementary Data 4 [file 41467_2023_38056_MOESM7_ESM.xlsx]

## Sheet: 4_cpp_ml_input
	weight	Tiny	Small	Aliphatic	Aromatic	NonPolar	Polar	Charged	Basic	Acidic	pI.value	hydrophobicity.value	net.charge	boman.index	A	R	N	D	C	E	Q	G	H	I	L	K	M	F	P	S	T	W	Y_tyrosine	V	AA	RA	NA_dipeptide	DA	CA	EA	QA	GA	HA	IA	LA	KA	MA	FA	PA
1|0	3001.59	32	32	32	12	56	44	36	36	0	12.9032	-0.84	8.97476	3.5496	0.16	0.28	0	0	0	0	0.04	0.12	0	0.04	0.12	0.08	0	0.04	0	0	0.04	0.04	0.04	0	0	0	0	0	0	0	0	0	0	0	0.0833333	0	0	0	0
10|0	3647.27	10	26.667	26.667	13.333	40	60	33.333	33.333	0	12.9847	-1.27667	6.93658	3.277	0.0666667	0.133333	0.0666667	0	0	0	0.166667	0	0.133333	0.1	0.1	0.0666667	0.0333333	0	0.1	0.0333333	0	0	0	0	0	0	0	0	0	0	0.0344828	0	0.0344828	0	0	0	0	0	0
100|0	1913.94	12.5	25	12.5	31.25	31.25	68.75	68.75	31.25	37.5	4.78226	-2.1875	-4.8153	3.53063	0.0625	0	0	0	0	0.375	0	0.0625	0.3125	0	0.0625	0	0	0	0.125	0	0	0	0	0	0	0	0	0	0	0	0	0	0	0	0.0666667	0	0	0	0
101|0	1648.85	43.75	56.25	12.5	0	62.5	37.5	37.5	31.25	6.25	12.6761	-1.625	3.97714	4.315	0.0625	0.3125	0	0	0	0.0625	0	0.375	0	0	0.0625	0	0	0	0.125	0	0	0	0	0	0	0	0	0	0	0	0	0	0	0	0.0666667	0	0	0	0
102|0	1349.3	0	0	0	50	0	100	100	50	50	5.31432	-3.35	-3.81655	5.735	0	0	0	0	0	0.5	0	0	0.5	0	0	0	0	0	0	0	0	0	0	0	0	0	0	0	0	0	0	0	0	0	0	0	0	0	0
103|0	1084.21	50	50	0	0	50	50	50	50	0	13.1021	-2.45	4.97588	6.99	0	0.5	0	0	0	0	0	0.5	0	0	0	0	0	0	0	0	0	0	0	0	0	0	0	0	0	0	0	0	0	0	0	0	0	0	0
104|0	3477	50	70.588	14.706	2.941	61.765	38.235	26.471	17.647	8.824	8.38142	-0.444118	2.79308	2.04941	0.0294118	0.0882353	0.0294118	0.0882353	0.176471	0	0	0.205882	0	0.0588235	0.0294118	0.0882353	0	0	0.0588235	0.0882353	0	0	0.0294118	0.0294118	0	0	0	0	0	0	0	0.030303	0	0	0	0	0	0	0
105|0	1533.82	35.714	64.286	14.286	7.143	64.286	35.714	21.429	14.286	7.143	8.22968	-0.128571	0.91522	1.34571	0	0.0714286	0	0.0714286	0.142857	0	0	0.0714286	0	0.142857	0	0.0714286	0	0.0714286	0.214286	0.0714286	0.0714286	0	0	0	0	0	0	0	0	0	0	0	0	0	0	0	0	0	0
106|0	1615.89	35.714	64.286	7.143	7.143	57.143	42.857	28.571	21.429	7.143	8.82805	-1.03571	1.91522	2.80929	0	0.142857	0	0.0714286	0.142857	0	0	0.0714286	0	0.0714286	0	0.0714286	0	0	0.214286	0.0714286	0.0714286	0.0714286	0	0	0	0	0	0	0	0	0	0	0	0	0	0	0	0	0
107|0	3327.95	43.333	43.333	60	6.667	66.667	33.333	33.333	26.667	6.667	12.3752	0.143333	5.18799	2.26233	0.4	0.233333	0	0	0.0333333	0.0666667	0	0	0.0333333	0	0.2	0	0	0	0	0	0	0.0333333	0	0	0	0.172414	0	0	0	0.0689655	0	0	0	0	0.172414	0	0	0	0
108|0	4783.54	20.513	38.462	23.077	12.821	38.462	61.538	38.462	33.333	5.128	11.9028	-1.32308	10.2145	4.05615	0.0769231	0.179487	0.0769231	0.0512821	0	0	0.0512821	0.025641	0.025641	0.025641	0.0769231	0.128205	0.025641	0.025641	0	0.0512821	0.0512821	0	0.0769231	0.0512821	0	0	0	0.0263158	0	0	0	0	0	0	0	0	0.0263158	0	0
109|0	2160.5	40	55	20	0	30	70	35	30	5	11.3667	-1.22	4.97589	3.0365	0.05	0.05	0.1	0.05	0	0	0	0.1	0	0.1	0.05	0.25	0	0	0	0.1	0.15	0	0	0	0	0	0	0	0	0	0	0	0	0	0	0.0526316	0	0	0
11|0	3750.41	12.903	29.032	25.806	12.903	41.935	58.065	32.258	32.258	0	12.5165	-1.15484	6.90592	3.13	0.0645161	0.129032	0.0645161	0	0.0322581	0	0.16129	0	0.129032	0.0967742	0.0967742	0.0645161	0.0322581	0	0.0967742	0.0322581	0	0	0	0	0	0	0	0	0	0	0.0333333	0	0.0333333	0	0	0	0	0	0
110|0	2453.99	31.579	36.842	10.526	21.053	63.158	36.842	36.842	36.842	0	10.4564	-0.689474	6.85136	3.40579	0	0.263158	0	0	0.210526	0	0	0.105263	0	0.0526316	0	0.105263	0	0.0526316	0	0	0	0.0526316	0.105263	0.0526316	0	0	0	0	0	0	0	0	0	0	0	0	0	0	0
111|0	2389.75	31.579	36.842	10.526	21.053	42.105	57.895	36.842	36.842	0	12.3478	-1.38421	6.97397	4.39105	0	0.263158	0	0	0	0	0	0.105263	0	0.0526316	0	0.105263	0	0.0526316	0	0.210526	0	0.0526316	0.105263	0.0526316	0	0	0	0	0	0	0	0	0	0	0	0	0	0	0
112|0	2041.44	13.333	20	13.333	26.667	53.333	46.667	46.667	46.667	0	12.3478	-1.54	6.97397	4.65533	0	0.333333	0	0	0	0	0	0.133333	0	0.0666667	0	0.133333	0	0.0666667	0	0	0	0.0666667	0.133333	0.0666667	0	0	0	0	0	0	0	0	0	0	0	0	0	0	0
113|0	2028.45	57.895	63.158	36.842	21.053	89.474	10.526	10.526	10.526	0	8.32895	0.968421	1.85138	-0.996842	0.263158	0	0	0	0.210526	0	0	0.105263	0	0.0526316	0	0.105263	0	0.0526316	0	0	0	0.0526316	0.105263	0.0526316	0.0555556	0	0	0	0.0555556	0	0	0	0	0	0	0	0	0.0555556	0
114|0	1649.03	42.857	42.857	14.286	0	21.429	78.571	50	50	0	11.8787	-1.66429	6.94444	4.335	0.0714286	0.142857	0	0	0.0714286	0	0	0	0	0	0.0714286	0.357143	0	0	0	0.0714286	0.214286	0	0	0	0	0	0	0	0	0	0	0	0	0	0	0	0	0	0
115|0	2044.44	0	21.429	14.286	42.857	71.429	28.571	28.571	28.571	0	12.5165	-1.22143	3.21598	1.32571	0	0.142857	0	0	0	0	0	0	0.0714286	0.0714286	0.0714286	0.0714286	0	0	0.214286	0	0	0.357143	0	0	0	0	0	0	0	0	0	0	0	0	0	0	0	0	0
116|0	3547.3	13.333	50	10	6.667	70	30	30	30	0	12.8015	-1.37667	8.94442	3.67433	0	0.3	0	0	0.0333333	0	0	0.1	0	0.0333333	0.0666667	0	0.0333333	0.0333333	0.366667	0	0	0	0.0333333	0	0	0	0	0	0	0	0	0	0	0	0	0	0	0	0
117|0	2171.41	52.632	52.632	10.526	10.526	36.842	63.158	31.579	31.579	0	12.8017	-1.35263	5.97508	5.04579	0.0526316	0.315789	0	0	0	0	0	0.157895	0	0	0.0526316	0	0	0.0526316	0	0.210526	0.105263	0	0.0526316	0	0	0.0555556	0	0	0	0	0	0	0	0	0	0	0	0	0
118|0	4027.79	29.412	44.118	11.765	5.882	41.176	58.824	47.059	35.294	11.765	9.54828	-1.28824	7.03441	3.65882	0	0.117647	0.0588235	0.0588235	0.176471	0.0588235	0	0.0588235	0.0294118	0.0294118	0.0882353	0.205882	0	0	0.0294118	0.0294118	0.0294118	0	0.0294118	0	0	0	0	0	0	0	0	0	0	0	0	0	0	0	0
119|0	3809.71	0	0	13.793	37.931	20.69	79.31	79.31	79.31	0	11.5865	-2.27586	16.1352	3.34897	0	0	0	0	0	0	0	0	0.310345	0.0344828	0.103448	0.482759	0	0.0344828	0	0	0	0	0.0344828	0	0	0	0	0	0	0	0	0	0	0	0	0	0	0	0
12|0	1446.8	25	25	41.667	8.333	50	50	41.667	41.667	0	11.7684	-0.591667	4.97462	2.6375	0.166667	0.166667	0	0	0	0	0	0	0	0.0833333	0.166667	0.25	0	0	0	0.0833333	0	0	0.0833333	0	0	0	0	0	0	0	0	0	0	0	0.0909091	0.0909091	0	0	0
120|0	3564.3	15.385	15.385	0	7.692	23.077	76.923	69.231	69.231	0	12.6592	-3.18462	17.912	8.43308	0	0.461538	0	0	0.0769231	0	0.0769231	0.0769231	0	0	0	0.230769	0	0	0	0	0	0	0.0769231	0	0	0	0	0	0	0	0	0	0	0	0	0	0	0	0
121|0	2057.48	0	6.667	13.333	13.333	26.667	73.333	46.667	46.667	0	12.8256	-2.14667	6.97525	5.00467	0	0.2	0.0666667	0	0	0	0.2	0	0	0.133333	0	0.266667	0	0.0666667	0	0	0	0.0666667	0	0	0	0	0	0	0	0	0	0	0	0	0	0	0	0	0
122|0	1432.56	41.667	50	16.667	25	41.667	58.333	16.667	16.667	0	9.35116	-1.04167	1.21535	2.41417	0.0833333	0.0833333	0	0	0	0	0.0833333	0	0.0833333	0	0.0833333	0	0	0	0.0833333	0.25	0.0833333	0.0833333	0.0833333	0	0	0	0	0	0	0	0	0	0	0	0	0	0	0	0
123|0	1567.77	40	66.667	40	20	80	20	13.333	13.333	0	9.35116	0.0933333	1.21535	0.185333	0.2	0.0666667	0.0666667	0	0	0	0	0.2	0.0666667	0	0.0666667	0	0	0	0.0666667	0	0	0.0666667	0.0666667	0.133333	0	0	0	0	0	0	0	0.142857	0	0	0	0	0	0	0
124|0	2105.38	31.579	68.421	26.316	5.263	36.842	63.158	31.579	21.053	10.526	10.5006	-0.847368	1.977	2.83158	0.105263	0.0526316	0.105263	0.105263	0	0	0	0	0	0	0.0526316	0.157895	0	0.0526316	0.0526316	0.0526316	0.157895	0	0	0.105263	0	0	0	0	0	0	0	0	0	0	0	0	0	0.0555556	0.0555556
125|0	2320.04	15	15	45	0	45	55	45	45	0	11.7035	-0.59	8.97447	1.304	0.15	0	0	0	0	0	0.1	0	0	0.15	0.15	0.45	0	0	0	0	0	0	0	0	0	0	0	0	0	0	0	0	0	0.105263	0	0.0526316	0	0	0
126|0	2529.93	41.667	62.5	37.5	4.167	58.333	41.667	16.667	16.667	0	12.5018	0.0958333	3.97509	1.84042	0.0833333	0.166667	0	0	0	0	0.0416667	0.125	0	0	0.125	0	0	0	0.0416667	0.166667	0.0416667	0	0.0416667	0.166667	0	0	0	0	0	0	0	0.0434783	0	0	0	0	0	0	0
127|0	2331.89	16.667	16.667	44.444	0	44.444	55.556	50	50	0	13.4031	-0.711111	8.97587	5.80778	0.111111	0.5	0	0	0	0	0	0	0	0.166667	0.166667	0	0	0	0	0.0555556	0	0	0	0	0	0.117647	0	0	0	0	0	0	0	0	0	0	0	0	0
128|0	2209.72	16.667	16.667	44.444	11.111	44.444	55.556	44.444	44.444	0	12.9847	-0.444444	6.45607	3.10556	0.111111	0.222222	0	0	0	0	0.0555556	0	0.111111	0.166667	0.166667	0.111111	0	0	0	0.0555556	0	0	0	0	0	0	0	0	0	0	0.0588235	0	0.0588235	0	0	0	0	0	0
129|0	2331.89	16.667	16.667	44.444	0	44.444	55.556	50	50	0	13.4031	-0.711111	8.97587	5.80778	0.111111	0.5	0	0	0	0	0	0	0	0.166667	0.166667	0	0	0	0	0.0555556	0	0	0	0	0	0.117647	0	0	0	0	0	0	0	0	0	0	0	0	0
13|0	3679.98	20	26.667	13.333	0	30	70	66.667	33.333	33.333	6.86002	-2.34667	-0.0115636	6.70833	0.0333333	0.333333	0	0	0	0.333333	0	0.133333	0	0	0.0666667	0	0	0	0.0333333	0.0333333	0	0	0	0.0333333	0	0	0	0	0	0	0	0	0	0	0.0344828	0	0	0	0
130|0	2472	5.556	5.556	33.333	16.667	33.333	66.667	66.667	66.667	0	13.4031	-1.55	9.69663	6.76944	0.0555556	0.5	0	0	0	0	0	0	0.166667	0.111111	0.166667	0	0	0	0	0	0	0	0	0	0	0.0588235	0	0	0	0	0	0	0	0	0	0	0	0	0
131|0	3179.74	31.034	51.724	31.034	3.448	58.621	41.379	24.138	17.241	6.897	9.82447	-0.417241	2.18784	1.96862	0.172414	0.103448	0.0689655	0	0.0344828	0.0689655	0.0344828	0.0344828	0.0344828	0	0.103448	0.0344828	0.103448	0	0.103448	0.0689655	0	0	0	0.0344828	0	0.0357143	0	0	0.0357143	0	0	0	0	0	0	0	0.0714286	0	0.0357143
132|0	3054.45	44.828	68.966	20.69	3.448	55.172	44.828	17.241	13.793	3.448	11.3797	-0.827586	2.94587	2.28552	0.137931	0.103448	0.0344828	0.0344828	0.0344828	0	0.0689655	0.103448	0	0	0.0344828	0.0344828	0.0344828	0	0.137931	0.0689655	0.103448	0.0344828	0	0.0344828	0	0	0	0	0.0357143	0	0	0	0	0	0	0.0357143	0.0357143	0	0.0357143
133|0	2939.45	10	20	0	30	50	50	40	40	0	12.8074	-2.415	7.94491	4.775	0	0.3	0	0	0.05	0	0.1	0.05	0	0	0	0.1	0	0	0.1	0	0	0.3	0	0	0	0	0	0	0	0	0	0	0	0	0	0	0	0	0
134|0	2248.65	40	50	30	0	50	50	40	40	0	12.8074	-1.605	7.94491	4.931	0.3	0.3	0	0	0.05	0	0.1	0.05	0	0	0	0.1	0	0	0.1	0	0	0	0	0	0.157895	0.157895	0	0	0	0	0	0	0	0	0	0	0	0	0
135|0	2501.13	10	20	30	0	50	50	40	40	0	12.8074	-1.005	7.94491	3.998	0	0.3	0	0	0.05	0	0.1	0.05	0	0	0.3	0.1	0	0	0.1	0	0	0	0	0	0	0	0	0	0	0	0	0	0	0	0	0	0	0	0
136|0	4889.81	33.333	45.238	4.762	16.667	52.381	47.619	38.095	30.952	7.143	9.86228	-1.09524	8.2731	2.23929	0	0.047619	0	0.047619	0.142857	0.0238095	0.0238095	0.119048	0.047619	0.0238095	0.0238095	0.214286	0.0238095	0.047619	0.0714286	0.0714286	0	0.047619	0.0238095	0	0	0	0	0	0	0	0	0	0	0	0	0	0	0	0
137|0	1479.91	28.571	35.714	71.429	0	71.429	28.571	21.429	21.429	0	11.1031	1.15714	2.97542	-0.962143	0.285714	0	0.0714286	0	0	0	0	0	0	0.142857	0.285714	0.214286	0	0	0	0	0	0	0	0	0.0769231	0	0	0	0	0	0	0	0	0	0.153846	0.0769231	0	0	0
138|0	1734.06	23.077	23.077	7.692	7.692	30.769	69.231	61.538	61.538	0	12.5122	-2.74615	7.94411	7.86692	0.0769231	0.461538	0	0	0.0769231	0	0.0769231	0.0769231	0	0	0	0.153846	0	0	0	0	0	0	0.0769231	0	0	0	0	0	0	0	0	0	0	0	0	0.0833333	0	0	0
139|0	1139.16	69.231	69.231	7.692	7.692	76.923	23.077	0	0	0	5.91951	-0.792308	-0.0555525	0.545385	0.0769231	0	0	0	0.0769231	0	0.230769	0.538462	0	0	0	0	0	0	0	0	0	0	0.0769231	0	0	0	0	0	0.0833333	0	0	0	0	0	0	0	0	0	0
14|0	3244.57	26.923	30.769	0	23.077	23.077	76.923	69.231	65.385	3.846	13.1532	-2.97692	11.4186	7.73038	0	0.423077	0	0	0	0.0384615	0	0.192308	0.230769	0	0	0	0	0	0.0384615	0.0769231	0	0	0	0	0	0	0	0	0	0	0	0	0	0	0	0	0	0	0
140|0	2461.95	5.882	11.765	11.765	17.647	41.176	58.824	41.176	41.176	0	12.898	-1.62353	6.94522	5.94412	0	0.411765	0.0588235	0	0.0588235	0	0.117647	0	0	0.117647	0	0	0.0588235	0.0588235	0	0	0	0.117647	0	0	0	0	0	0	0	0	0	0	0	0	0	0	0	0	0
141|0	3165.67	20.833	37.5	12.5	16.667	45.833	54.167	37.5	37.5	0	13.4031	-1.775	8.97587	5.365	0.0416667	0.375	0	0	0	0	0.0833333	0.0833333	0	0	0	0	0	0.0416667	0.0833333	0	0.0833333	0.125	0	0.0833333	0	0	0	0	0	0	0.0434783	0	0	0	0	0	0	0	0
142|0	4825.3	25.581	25.581	30.233	23.256	41.86	58.14	58.14	34.884	23.256	6.50557	-1.18837	-2.60979	2.15	0.139535	0	0	0	0	0.232558	0	0.116279	0.232558	0	0.162791	0.116279	0	0	0	0	0	0	0	0	0.0238095	0	0	0	0	0	0	0	0	0	0.0714286	0.047619	0	0	0
143|0	2573.19	22.727	31.818	9.091	4.545	40.909	59.091	59.091	54.545	4.545	11.5778	-2.11364	10.9438	4.03136	0	0.136364	0	0.0454545	0.0454545	0	0	0.181818	0	0	0.0909091	0.409091	0	0	0.0454545	0	0	0	0.0454545	0	0	0	0	0	0	0	0	0	0	0	0	0	0	0	0
144|0	2230.72	17.647	23.529	11.765	11.765	47.059	52.941	52.941	52.941	0	12.9791	-1.52353	8.94506	6.23235	0	0.470588	0	0	0.0588235	0	0	0.117647	0	0.0588235	0.0588235	0.0588235	0	0.117647	0.0588235	0	0	0	0	0	0	0	0	0	0	0	0	0	0	0	0	0	0	0	0
145|0	2367.82	17.647	17.647	0	35.294	52.941	47.059	47.059	47.059	0	12.9771	-1.02941	7.94522	5.78353	0	0.470588	0	0	0.0588235	0	0	0.117647	0	0	0	0	0	0.352941	0	0	0	0	0	0	0	0	0	0	0	0	0	0	0	0	0	0	0	0	0
146|0	3922.47	33.333	45.455	15.152	9.091	45.455	54.545	33.333	27.273	6.061	11.8144	-1.35758	6.91551	3.98061	0.030303	0.212121	0.030303	0.030303	0.0606061	0.030303	0.0909091	0.151515	0	0	0.0606061	0.0606061	0	0	0	0.030303	0.0606061	0.0606061	0.030303	0.0606061	0	0	0	0	0	0	0	0	0	0	0	0	0	0	0
147|0	3001.39	9.524	9.524	0	47.619	9.524	90.476	90.476	90.476	0	12.8011	-3.21429	11.3171	8.49143	0	0.428571	0	0	0.0952381	0	0	0	0.47619	0	0	0	0	0	0	0	0	0	0	0	0	0	0	0	0	0	0	0	0	0	0	0	0	0	0
148|0	3329.01	20.833	20.833	20.833	33.333	58.333	41.667	37.5	37.5	0	12.8371	-1.34583	8.97493	1.94208	0.125	0.125	0	0	0	0	0	0.0416667	0	0	0.0833333	0.25	0	0	0	0.0416667	0	0.333333	0	0	0	0	0	0	0	0	0	0	0	0	0	0.130435	0	0	0
149|0	2012.37	0	0	0	33.333	33.333	66.667	66.667	66.667	0	13.3451	-3.3	7.97587	9.17	0	0.666667	0	0	0	0	0	0	0	0	0	0	0	0	0	0	0	0.333333	0	0	0	0	0	0	0	0	0	0	0	0	0	0	0	0	0
15|0	3654.28	50	50	50	0	50	50	50	50	0	13.6761	-1.35	15.9758	6.555	0.5	0.5	0	0	0	0	0	0	0	0	0	0	0	0	0	0	0	0	0	0	0.225806	0.258065	0	0	0	0	0	0	0	0	0	0	0	0	0
150|0	2012.37	0	0	0	33.333	33.333	66.667	66.667	66.667	0	13.3451	-3.3	7.97587	9.17	0	0.666667	0	0	0	0	0	0	0	0	0	0	0	0	0	0	0	0.333333	0	0	0	0	0	0	0	0	0	0	0	0	0	0	0	0	0
151|0	2012.37	0	0	0	33.333	33.333	66.667	66.667	66.667	0	13.3451	-3.3	7.97587	9.17	0	0.666667	0	0	0	0	0	0	0	0	0	0	0	0	0	0	0	0.333333	0	0	0	0	0	0	0	0	0	0	0	0	0	0	0	0	0
152|0	2007.28	20	26.667	13.333	33.333	46.667	53.333	26.667	20	6.667	9.92855	-1.04667	1.97478	2.21867	0	0.0666667	0	0.0666667	0	0	0.0666667	0	0	0	0.133333	0.133333	0	0.0666667	0	0.2	0	0.133333	0.133333	0	0	0	0	0	0	0	0	0	0	0	0	0	0	0	0
153|0	2024.38	26.667	33.333	6.667	26.667	53.333	46.667	26.667	26.667	0	12.2271	-1.32667	3.97493	2.91933	0	0.2	0	0	0	0	0	0.0666667	0	0	0.0666667	0.0666667	0.0666667	0	0.0666667	0.0666667	0.133333	0.2	0.0666667	0	0	0	0	0	0	0	0	0	0	0	0	0	0	0	0
154|0	2137.5	20	26.667	6.667	33.333	60	40	26.667	26.667	0	12.5018	-1.38	3.97509	3.21733	0	0.266667	0	0	0	0	0	0.0666667	0	0	0.0666667	0	0.0666667	0	0.0666667	0.0666667	0.0666667	0.266667	0.0666667	0	0	0	0	0	0	0	0	0	0	0	0	0	0	0	0
155|0	1867.25	26.667	33.333	26.667	13.333	60	40	26.667	26.667	0	12.0362	-0.5	3.97429	3.016	0.0666667	0.266667	0	0	0	0	0	0.0666667	0	0.133333	0.0666667	0	0.0666667	0	0.0666667	0	0.133333	0	0.133333	0	0	0	0	0	0	0	0	0	0	0	0	0	0	0	0
156|0	1983.28	26.667	33.333	6.667	26.667	53.333	46.667	26.667	26.667	0	10.5575	-1.44667	3.97271	4.038	0	0.266667	0	0	0	0	0	0.0666667	0	0	0.0666667	0	0.0666667	0	0.0666667	0.0666667	0.133333	0	0.266667	0	0	0	0	0	0	0	0	0	0	0	0	0	0	0	0
157|0	2012.42	13.333	33.333	0	20	46.667	53.333	33.333	33.333	0	12.2477	-1.66667	4.97477	3.85133	0	0.2	0.0666667	0	0	0	0	0	0	0	0	0.133333	0.133333	0.0666667	0.133333	0	0.133333	0.0666667	0.0666667	0	0	0	0	0	0	0	0	0	0	0	0	0	0	0	0
158|0	2069.44	13.333	26.667	13.333	33.333	46.667	53.333	40	40	0	11.3812	-1.12	4.39493	3.51	0	0.2	0.0666667	0	0.133333	0	0.0666667	0	0.133333	0	0.0666667	0.0666667	0	0.0666667	0	0	0	0.133333	0	0.0666667	0	0	0	0	0	0	0	0	0	0	0	0	0	0	0
159|0	2429.13	0	0	55.556	5.556	61.111	38.889	38.889	38.889	0	13.2782	0.311111	6.97587	2.93944	0	0.388889	0	0	0	0	0	0	0	0	0.555556	0	0	0	0	0	0	0.0555556	0	0	0	0	0	0	0	0	0	0	0	0	0	0	0	0	0
16|0	3427.01	50	50	50	0	50	50	50	50	0	13.6461	-1.35	14.9758	6.555	0.5	0.5	0	0	0	0	0	0	0	0	0	0	0	0	0	0	0	0	0	0	0.137931	0.344828	0	0	0	0	0	0	0	0	0	0	0	0	0
160|0	4838.77	26.19	38.095	19.048	16.667	54.762	45.238	30.952	28.571	2.381	12.3389	-0.657143	10.2161	1.74833	0.047619	0.0714286	0.047619	0	0	0.0238095	0.047619	0.166667	0.0238095	0.047619	0.0238095	0.190476	0.047619	0.0952381	0	0.047619	0	0.047619	0	0.0714286	0	0	0	0	0	0	0	0	0	0	0	0.0243902	0	0	0
161|0	2502.25	5.263	5.263	52.632	0	57.895	42.105	42.105	42.105	0	12.9771	0.236842	7.94522	3.62526	0	0.421053	0	0	0.0526316	0	0	0	0	0	0.526316	0	0	0	0	0	0	0	0	0	0	0	0	0	0	0	0	0	0	0	0	0	0	0	0
162|0	2300.54	21.053	47.368	15.789	0	36.842	63.158	63.158	36.842	26.316	10.2513	-1.91053	1.94919	6.79895	0	0.368421	0	0.263158	0.0526316	0	0	0.157895	0	0	0.157895	0	0	0	0	0	0	0	0	0	0	0	0	0	0	0	0	0	0	0	0	0	0	0	0
163|0	2370.68	21.053	21.053	15.789	0	36.842	63.158	63.158	36.842	26.316	10.2513	-1.91053	1.95151	6.29632	0	0.368421	0	0	0.0526316	0.263158	0	0.157895	0	0	0.157895	0	0	0	0	0	0	0	0	0	0	0	0	0	0	0	0	0	0	0	0	0	0	0	0
164|0	2511.94	21.053	21.053	0	5.263	26.316	73.684	68.421	68.421	0	13.1558	-3.35263	12.9747	9.32316	0	0.578947	0	0	0	0	0.0526316	0.210526	0	0	0	0.105263	0	0	0	0	0	0	0.0526316	0	0	0	0	0	0	0	0	0	0	0	0	0	0	0	0
165|0	1489.7	42.857	42.857	0	14.286	35.714	64.286	42.857	42.857	0	11.017	-2.19286	5.21456	2.93786	0	0	0	0	0	0	0.0714286	0.285714	0.0714286	0	0	0.357143	0	0	0	0.142857	0	0	0.0714286	0	0	0	0	0	0	0	0	0	0	0	0	0	0	0	0
166|0	1629.76	42.857	42.857	0	14.286	35.714	64.286	42.857	42.857	0	12.677	-2.40714	5.21534	6.28429	0	0.357143	0	0	0	0	0.0714286	0.285714	0.0714286	0	0	0	0	0	0	0.142857	0	0	0.0714286	0	0	0	0	0	0	0	0	0	0	0	0	0	0	0	0
168|0	1868.26	25	37.5	37.5	6.25	56.25	43.75	31.25	25	6.25	12.2227	-0.20625	2.97698	2.30063	0.125	0.1875	0	0	0	0.0625	0	0	0	0.0625	0.1875	0.0625	0	0.0625	0.125	0.0625	0.0625	0	0	0	0	0	0	0	0	0.0666667	0	0	0	0	0	0	0	0	0.0666667
169|0	1898.31	20	26.667	20	0	33.333	66.667	53.333	53.333	0	13.2031	-1.85333	7.97556	6.36667	0.0666667	0.4	0	0	0	0	0.0666667	0.0666667	0	0	0.0666667	0.133333	0.0666667	0	0	0.0666667	0	0	0	0.0666667	0	0	0	0	0	0	0	0	0	0	0	0	0	0	0
17|0	3006.81	50	50	50	0	50	50	50	50	0	11.9463	-1.05	14.9735	1.87	0.5	0	0	0	0	0	0	0	0	0	0	0.5	0	0	0	0	0	0	0	0	0.137931	0	0	0	0	0	0	0	0	0	0	0.344828	0	0	0
170|0	3170.7	16.667	33.333	8.333	25	45.833	54.167	45.833	37.5	8.333	11.5798	-1.8	5.42731	3.53917	0	0.166667	0	0.0416667	0.0416667	0.0416667	0	0.0416667	0.0833333	0	0.0833333	0.125	0	0	0.125	0	0.0833333	0.166667	0	0	0	0	0	0	0	0	0	0	0	0	0	0	0	0	0
171|0	2488.61	62.5	75	16.667	12.5	37.5	62.5	8.333	8.333	0	9.83185	-0.470833	1.97351	2.44625	0.0416667	0.0833333	0	0	0	0	0	0.0416667	0	0	0.0416667	0	0	0	0.0416667	0.541667	0	0	0.125	0.0833333	0	0	0	0	0	0	0	0	0	0	0	0	0	0	0
172|0	1994.42	11.765	47.059	29.412	17.647	70.588	29.412	17.647	11.765	5.882	8.51869	0.447059	0.945388	-0.117059	0	0	0.0588235	0	0.0588235	0.0588235	0	0	0	0.117647	0.0588235	0.117647	0	0.117647	0.176471	0.0588235	0	0	0.0588235	0.117647	0	0	0	0	0	0	0	0	0	0	0	0	0	0	0
173|0	2405.91	25	35	30	15	55	45	25	25	0	11.7684	-0.315	4.97462	1.4575	0.05	0.1	0.05	0	0	0	0	0.05	0	0.05	0.2	0.15	0	0.05	0.05	0.05	0.1	0.05	0.05	0	0	0	0	0	0	0	0	0	0	0	0	0.0526316	0	0	0
174|0	1538.73	16.667	41.667	16.667	25	58.333	41.667	33.333	16.667	16.667	6.44318	-0.816667	-0.023318	2.825	0	0.166667	0	0.166667	0	0	0	0.0833333	0	0.0833333	0.0833333	0	0	0.0833333	0.0833333	0	0.0833333	0.0833333	0.0833333	0	0	0	0	0	0	0	0	0	0	0	0	0	0	0	0
175|0	3194.63	3.846	38.462	15.385	42.308	46.154	53.846	50	50	0	12.5165	-1.66538	5.37826	2.59385	0	0.0769231	0.0384615	0	0	0	0	0.0384615	0.384615	0	0.0769231	0.0384615	0	0	0.230769	0	0	0.0384615	0	0.0769231	0	0	0	0	0	0	0	0	0	0	0	0	0	0	0
176|0	3788.56	24.242	24.242	54.545	33.333	57.576	42.424	42.424	42.424	0	11.2784	0.118182	6.37779	0.0845455	0.242424	0	0	0	0	0	0	0	0.30303	0	0.30303	0.121212	0	0	0	0	0	0.030303	0	0	0	0	0	0	0	0	0	0	0	0	0.1875	0.03125	0	0	0
177|0	3520.04	10.345	37.931	13.793	31.034	44.828	55.172	51.724	48.276	3.448	12.5164	-1.75862	6.89885	3.31517	0	0.137931	0	0	0	0.0344828	0	0.0689655	0.275862	0	0.0689655	0.0689655	0	0	0.206897	0.0344828	0	0.0344828	0	0.0689655	0	0	0	0	0	0	0	0	0	0	0	0	0	0	0
178|0	3159.99	18.519	18.519	59.259	25.926	70.37	29.63	29.63	29.63	0	11.2783	1.0037	4.93627	-1.13407	0.185185	0	0	0	0	0	0	0	0.148148	0	0.407407	0.148148	0	0.0740741	0	0	0	0.037037	0	0	0	0	0	0	0	0	0	0	0.0384615	0	0.153846	0	0	0	0
179|0	3081.92	4	4	56	28	60	40	40	40	0	11.2784	0.62	5.41678	-0.7176	0.04	0	0	0	0	0	0	0	0.24	0	0.52	0.16	0	0	0	0	0	0.04	0	0	0	0	0	0	0	0	0	0	0	0	0.0416667	0	0	0	0
18|0	3654.28	50	50	50	0	50	50	50	50	0	13.6761	-1.35	15.9758	6.555	0.5	0.5	0	0	0	0	0	0	0	0	0	0	0	0	0	0	0	0	0	0	0	0.516129	0	0	0	0	0	0	0	0	0	0	0	0	0
180|0	1220.47	50	50	33.333	0	66.667	33.333	8.333	8.333	0	8.22968	0.475	0.914429	-0.0816667	0.0833333	0	0	0	0.166667	0	0.166667	0.166667	0	0	0.25	0.0833333	0	0	0	0.0833333	0	0	0	0	0	0	0	0	0.0909091	0	0	0	0	0	0	0	0	0	0
181|0	1939.47	6.667	20	20	20	40	60	53.333	53.333	0	12.5846	-0.84	7.97494	2.97333	0	0.133333	0	0	0	0	0	0	0	0	0.0666667	0.4	0	0.2	0	0.0666667	0	0	0	0.133333	0	0	0	0	0	0	0	0	0	0	0	0	0	0	0
182|0	1855.26	6.667	20	6.667	0	13.333	86.667	66.667	60	6.667	11.5932	-3.08667	7.97542	5.32667	0	0.0666667	0.0666667	0.0666667	0	0	0.133333	0.0666667	0	0	0.0666667	0.533333	0	0	0	0	0	0	0	0	0	0	0	0	0	0	0	0	0	0	0	0	0	0	0
183|0	1876.17	20	40	0	0	33.333	66.667	66.667	60	6.667	12.979	-3.18667	7.9765	8.72067	0	0.533333	0	0.0666667	0	0	0	0.2	0	0	0	0.0666667	0	0	0.133333	0	0	0	0	0	0	0	0	0	0	0	0	0	0	0	0	0	0	0	0
184|0	2061.56	0	13.333	33.333	0	33.333	66.667	60	60	0	13.3465	-1.48	8.97571	7.174	0	0.533333	0	0	0	0	0.0666667	0	0	0.133333	0.0666667	0.0666667	0	0	0	0	0	0	0	0.133333	0	0	0	0	0	0	0	0	0	0	0	0	0	0	0
185|0	2289.71	6.667	13.333	6.667	20	33.333	66.667	60	60	0	12.8015	-2.69333	8.94442	8.66533	0	0.6	0	0	0.0666667	0	0.0666667	0	0	0	0	0	0	0	0	0	0	0.133333	0.0666667	0.0666667	0	0	0	0	0	0	0	0	0	0	0	0	0	0	0
186|0	1871.23	20	40	20	0	46.667	53.333	53.333	53.333	0	13.3451	-2.25333	7.97587	7.32533	0.133333	0.533333	0	0	0	0	0	0.0666667	0	0	0.0666667	0	0	0	0.2	0	0	0	0	0	0	0.0714286	0	0	0	0	0	0	0	0	0	0	0	0	0.0714286
187|0	2141.57	13.333	13.333	20	13.333	33.333	66.667	60	60	0	13.4031	-2	8.97587	8.048	0.0666667	0.6	0	0	0	0	0	0	0	0	0.133333	0	0	0.0666667	0	0.0666667	0	0.0666667	0	0	0	0.0714286	0	0	0	0	0	0	0	0	0	0	0	0	0
188|0	2037.38	6.667	26.667	0	6.667	26.667	73.333	66.667	66.667	0	13.4031	-3.49333	9.21612	9.56933	0	0.6	0	0	0	0	0.0666667	0.0666667	0.0666667	0	0	0	0	0	0.2	0	0	0	0	0	0	0	0	0	0	0	0	0	0	0	0	0	0	0	0
189|0	2274.65	6.667	20	0	20	26.667	73.333	60	60	0	13.0441	-2.93333	8.94521	9.24267	0	0.6	0.133333	0	0.0666667	0	0	0	0	0	0	0	0	0.0666667	0	0	0	0.133333	0	0	0	0	0	0	0	0	0	0	0	0	0	0	0	0	0
19|0	2791.16	33.333	50	16.667	25	50	50	8.333	8.333	0	9.93014	-0.1	1.97399	0.879167	0	0	0.0833333	0	0	0	0.0833333	0.0833333	0	0	0.0833333	0.0833333	0	0.166667	0	0.0833333	0.166667	0	0.0833333	0.0833333	0	0	0	0	0	0	0	0	0	0	0	0	0	0	0
190|0	4535.3	23.684	39.474	23.684	15.789	44.737	55.263	36.842	31.579	5.263	11.0073	-1.06053	9.21344	2.95158	0.0789474	0.105263	0.0263158	0.0526316	0	0	0.0526316	0.0526316	0.0263158	0.0263158	0.0526316	0.184211	0.0263158	0.0263158	0	0.0789474	0.0263158	0	0.105263	0.0789474	0.027027	0	0	0	0	0	0	0	0	0	0.027027	0	0.027027	0	0
191|0	2244.73	30	55	40	0	70	30	25	15	10	8.04682	0.35	0.885512	1.62	0.15	0.15	0	0.1	0.15	0	0.05	0	0	0	0.2	0	0.05	0	0.1	0	0	0	0	0.05	0.0526316	0	0	0	0	0	0	0	0	0	0	0	0.0526316	0	0.0526316
192|0	4002.58	29.412	35.294	17.647	17.647	61.765	38.235	32.353	23.529	8.824	11.43	-0.926471	4.97728	2.695	0.0588235	0.176471	0.0294118	0.0294118	0	0.0588235	0.0294118	0.235294	0	0.0882353	0.0294118	0.0588235	0.0294118	0.0588235	0	0	0	0.0588235	0.0588235	0	0	0	0	0	0	0	0	0.030303	0	0.030303	0	0	0	0	0
193|0	3244.63	0	0	0	50	0	100	100	100	0	13.5	-3.85	13.6186	9.79	0	0.5	0	0	0	0	0	0	0.5	0	0	0	0	0	0	0	0	0	0	0	0	0	0	0	0	0	0	0	0	0	0	0	0	0	0
194|0	4489.38	0	0	33.333	33.333	33.333	66.667	66.667	66.667	0	13.5	-1.3	13.6186	4.88667	0	0.333333	0	0	0	0	0	0	0.333333	0	0.333333	0	0	0	0	0	0	0	0	0	0	0	0	0	0	0	0	0	0	0	0	0	0	0	0
195|0	4012.76	0	0	27.586	34.483	27.586	72.414	72.414	72.414	0	13.5	-1.76207	13.3784	5.90897	0	0.37931	0	0	0	0	0	0	0.344828	0	0.275862	0	0	0	0	0	0	0	0	0	0	0	0	0	0	0	0	0	0	0	0	0	0	0	0
196|0	2771.32	0	0	50	50	50	50	50	50	0	8.12889	0.3	2.61868	-0.13	0	0	0	0	0	0	0	0	0.5	0	0.5	0	0	0	0	0	0	0	0	0	0	0	0	0	0	0	0	0	0	0	0	0	0	0	0
197|0	2413.92	0	0	38.889	33.333	38.889	61.111	61.111	61.111	0	13.1021	-0.838889	6.4174	3.78444	0	0.277778	0	0	0	0	0	0	0.333333	0	0.388889	0	0	0	0	0	0	0	0	0	0	0	0	0	0	0	0	0	0	0	0	0	0	0	0
198|0	3088.49	42.857	42.857	32.143	3.571	42.857	57.143	57.143	42.857	14.286	12.1526	-1.76071	7.22052	4.97964	0.321429	0.25	0	0	0	0.142857	0	0.107143	0.0357143	0	0	0.142857	0	0	0	0	0	0	0	0	0	0	0	0	0	0.148148	0	0	0	0	0	0.148148	0	0	0
199|0	3359.82	20	20	0	36	40	60	52	44	8	12.8011	-1.476	7.45889	5.5472	0	0.36	0	0	0	0.08	0	0.12	0.08	0	0	0	0	0.28	0	0	0.08	0	0	0	0	0	0	0	0	0	0	0	0	0	0	0	0	0	0
2|0	3001.59	32	32	32	12	56	44	36	36	0	12.9032	-0.84	8.97476	3.5496	0.16	0.28	0	0	0	0	0.04	0.12	0	0.04	0.12	0.08	0	0.04	0	0	0.04	0.04	0.04	0	0	0	0	0	0	0	0	0	0	0	0.0833333	0	0	0	0
20|0	4347.32	0	6.452	12.903	19.355	38.71	61.29	41.935	41.935	0	13.2131	-1.66129	12.9748	4.00484	0	0.193548	0.0645161	0	0	0	0.129032	0	0	0.129032	0	0.225806	0.0645161	0.0645161	0	0	0	0.129032	0	0	0	0	0	0	0	0	0	0	0	0	0	0	0	0	0
200|0	2492.8	15.789	26.316	0	26.316	36.842	63.158	42.105	42.105	0	13.2782	-2.03684	7.21613	6.24842	0	0.368421	0.105263	0	0	0	0.105263	0.157895	0.0526316	0	0	0	0	0.210526	0	0	0	0	0	0	0	0	0	0	0	0	0	0	0	0	0	0	0	0	0
201|0	1959.21	7.143	28.571	0	42.857	35.714	64.286	35.714	35.714	0	12.9771	-1.31429	4.21614	5.13786	0	0.285714	0.214286	0	0	0	0	0	0.0714286	0	0	0	0	0.357143	0	0	0.0714286	0	0	0	0	0	0	0	0	0	0	0	0	0	0	0	0	0	0
202|0	3497.51	10.714	10.714	35.714	3.571	50	50	50	50	0	13.2897	-0.817857	13.9748	3.17643	0	0.25	0	0	0	0	0	0.107143	0	0	0.357143	0.25	0	0	0	0	0	0.0357143	0	0	0	0	0	0	0	0	0	0	0	0	0	0	0	0	0
203|0	3298.99	14.815	14.815	48.148	29.63	48.148	51.852	51.852	51.852	0	12.9847	-0.37037	7.89759	2.09407	0.148148	0.148148	0	0	0	0	0	0	0.296296	0	0.333333	0.0740741	0	0	0	0	0	0	0	0	0	0	0	0	0	0	0	0	0.0769231	0	0.0769231	0	0	0	0
204|0	3436.13	14.286	14.286	46.429	32.143	46.429	53.571	53.571	53.571	0	12.9847	-0.471429	8.13784	2.18571	0.142857	0.142857	0	0	0	0	0	0	0.321429	0	0.321429	0.0714286	0	0	0	0	0	0	0	0	0	0	0	0	0	0	0	0	0.0740741	0	0.0740741	0	0	0	0
205|0	2931.45	28	28	36	0	52	48	48	36	12	12.5969	-0.976	5.97964	4.64	0.12	0.36	0	0	0	0.12	0	0.16	0	0	0.24	0	0	0	0	0	0	0	0	0	0	0	0	0	0	0	0	0	0	0	0.125	0	0	0	0
206|0	2640.01	47.826	52.174	4.348	4.348	34.783	65.217	47.826	47.826	0	12.8032	-2.05217	10.1547	6.52	0.0434783	0.391304	0	0	0.0869565	0	0	0.173913	0.0434783	0	0	0.0434783	0	0	0.0434783	0.173913	0	0	0	0	0	0	0	0	0	0	0	0	0	0	0	0	0	0	0
207|0	2017.54	33.333	33.333	72.222	0	72.222	27.778	27.778	27.778	0	13.1021	0.827778	4.97588	1.62778	0.333333	0.277778	0	0	0	0	0	0	0	0	0.388889	0	0	0	0	0	0	0	0	0	0.0588235	0.117647	0	0	0	0	0	0	0	0	0.176471	0	0	0	0
208|0	3592.41	55.556	55.556	44.444	0	55.556	44.444	44.444	44.444	0	12.5845	-0.963889	15.9433	2.58944	0.444444	0.111111	0	0	0.0277778	0	0	0.0833333	0	0	0	0.333333	0	0	0	0	0	0	0	0	0.2	0	0	0	0	0	0	0.0285714	0	0	0	0.228571	0	0	0
209|0	1741.99	30.769	30.769	0	23.077	53.846	46.154	46.154	46.154	0	13.199	-2.40769	5.97588	6.05923	0	0.461538	0	0	0	0	0	0.307692	0	0	0	0	0	0	0	0	0	0.230769	0	0	0	0	0	0	0	0	0	0	0	0	0	0	0	0	0
21|0	2914.21	35.714	67.857	28.571	3.571	53.571	46.429	28.571	7.143	21.429	3.73141	-0.371429	-4.02045	1.61607	0.107143	0	0	0.214286	0	0	0.0357143	0.107143	0	0	0.107143	0.0714286	0.0714286	0	0.0357143	0.0714286	0.0714286	0	0.0357143	0.0714286	0.037037	0	0	0	0	0	0	0	0	0	0	0	0.037037	0	0
210|0	2813.35	21.739	30.435	17.391	8.696	43.478	56.522	39.13	39.13	0	12.8112	-1.52609	8.97461	4.43174	0.0434783	0.26087	0	0	0	0	0.0869565	0.0869565	0	0.0869565	0.0434783	0.130435	0	0.0434783	0.0869565	0.0434783	0.0434783	0	0.0434783	0	0	0	0	0	0	0	0	0	0	0	0	0.0454545	0	0	0
211|0	2858.51	30.769	42.308	46.154	11.538	73.077	26.923	11.538	11.538	0	10.9018	0.892308	2.97478	-0.720385	0.0769231	0.0384615	0.0384615	0	0	0	0	0.115385	0	0.0769231	0.269231	0.0769231	0	0.0384615	0.0384615	0.0384615	0.0769231	0.0384615	0.0384615	0.0384615	0	0	0	0	0	0	0	0	0	0	0	0	0	0	0
212|0	3157.45	43.333	63.333	23.333	16.667	53.333	46.667	16.667	13.333	3.333	9.30214	-0.446667	1.45624	1.332	0.0666667	0.0333333	0.1	0.0333333	0	0	0	0.166667	0.0666667	0	0.133333	0.0333333	0	0.0333333	0.0333333	0.133333	0.0666667	0.0333333	0.0333333	0.0333333	0	0	0	0	0	0	0	0	0.0344828	0	0	0	0	0	0
213|0	1782.21	55.556	55.556	66.667	5.556	72.222	27.778	27.778	27.778	0	11.4029	0.288889	4.9751	-0.14	0.555556	0	0	0	0	0	0	0	0	0	0.111111	0.277778	0	0	0	0	0	0.0555556	0	0	0.294118	0	0	0	0	0	0	0	0	0	0.0588235	0.235294	0	0	0
214|0	1980.55	33.333	33.333	61.111	5.556	66.667	33.333	27.778	27.778	0	11.4029	0.672222	4.9751	-0.587778	0.277778	0	0	0	0	0	0	0	0	0.111111	0.222222	0.277778	0	0	0	0	0.0555556	0.0555556	0	0	0.0588235	0	0	0	0	0	0	0	0	0	0.117647	0.117647	0	0	0
215|0	1982.53	33.333	33.333	55.556	5.556	61.111	38.889	27.778	27.778	0	11.4029	0.638889	4.9751	-0.252222	0.222222	0	0	0	0	0	0	0	0	0.277778	0.0555556	0.277778	0	0	0	0.111111	0	0.0555556	0	0	0.0588235	0	0	0	0	0	0	0	0	0.176471	0	0	0	0	0
216|0	1950.53	33.333	33.333	66.667	5.556	72.222	27.778	27.778	27.778	0	11.4029	0.733333	4.9751	-0.831111	0.333333	0	0	0	0	0	0	0	0	0	0.333333	0.277778	0	0	0	0	0	0.0555556	0	0	0.0588235	0	0	0	0	0	0	0	0	0	0.176471	0.0588235	0	0	0
217|0	1950.53	33.333	33.333	66.667	5.556	72.222	27.778	27.778	27.778	0	11.4029	0.733333	4.9751	-0.831111	0.333333	0	0	0	0	0	0	0	0	0	0.333333	0.277778	0	0	0	0	0	0.0555556	0	0	0.117647	0	0	0	0	0	0	0	0	0	0.117647	0.117647	0	0	0
218|0	1950.53	33.333	33.333	66.667	5.556	72.222	27.778	27.778	27.778	0	11.4029	0.733333	4.9751	-0.831111	0.333333	0	0	0	0	0	0	0	0	0	0.333333	0.277778	0	0	0	0	0	0.0555556	0	0	0.117647	0	0	0	0	0	0	0	0	0	0.117647	0.117647	0	0	0
219|0	1950.53	33.333	33.333	66.667	5.556	72.222	27.778	27.778	27.778	0	11.4029	0.733333	4.9751	-0.831111	0.333333	0	0	0	0	0	0	0	0	0	0.333333	0.277778	0	0	0	0	0	0.0555556	0	0	0.235294	0	0	0	0	0	0	0	0	0	0.117647	0	0	0	0
22|0	2382.82	23.81	28.571	47.619	33.333	66.667	33.333	28.571	28.571	0	7.78239	0.62381	1.38597	-0.542857	0.0952381	0	0.047619	0	0.047619	0	0	0.0952381	0.285714	0.0952381	0.285714	0	0	0	0	0	0	0	0.047619	0	0	0	0	0	0	0	0	0	0	0	0.05	0	0	0	0
220|0	1950.53	33.333	33.333	66.667	5.556	72.222	27.778	27.778	27.778	0	11.4029	0.733333	4.9751	-0.831111	0.333333	0	0	0	0	0	0	0	0	0	0.333333	0.277778	0	0	0	0	0	0.0555556	0	0	0.117647	0	0	0	0	0	0	0	0	0	0.117647	0.0588235	0	0	0
221|0	1793.31	33.333	33.333	38.889	0	72.222	27.778	27.778	27.778	0	11.4029	0.261111	4.9751	-0.685	0	0	0	0	0	0	0	0.333333	0	0	0.388889	0.277778	0	0	0	0	0	0	0	0	0	0	0	0	0	0	0	0	0	0	0	0	0	0	0
222|0	1877.3	33.333	33.333	72.222	0	72.222	27.778	5.556	5.556	0	9.70002	1.08333	0.975736	-0.977222	0.333333	0	0	0	0	0	0.222222	0	0	0	0.388889	0.0555556	0	0	0	0	0	0	0	0	0.0588235	0	0	0	0	0	0.117647	0	0	0	0.176471	0	0	0	0
223|0	1882.18	33.333	33.333	72.222	0	72.222	27.778	27.778	0	27.778	3.29038	1.10556	-5.01782	-0.625	0.333333	0	0	0	0	0.277778	0	0	0	0	0.388889	0	0	0	0	0	0	0	0	0	0.0588235	0	0	0	0	0.117647	0	0	0	0	0.176471	0	0	0	0
224|0	1901.36	50	50	50	0	50	50	16.667	16.667	0	11.1031	0.683333	2.97542	-0.16	0.166667	0	0	0	0	0	0	0	0	0	0.333333	0.166667	0	0	0	0	0.333333	0	0	0	0	0	0	0	0	0	0	0	0	0	0.117647	0	0	0	0
225|0	1901.36	50	50	50	0	50	50	16.667	16.667	0	11.1031	0.683333	2.97542	-0.16	0.166667	0	0	0	0	0	0	0	0	0	0.333333	0.166667	0	0	0	0	0.333333	0	0	0	0	0	0	0	0	0	0	0	0	0	0	0	0	0	0
226|0	2075.47	33.333	33.333	33.333	0	33.333	66.667	33.333	16.667	16.667	6.60778	-0.2	-0.0208088	1.27667	0	0	0	0	0	0.166667	0	0	0	0	0.333333	0.166667	0	0	0	0	0.333333	0	0	0	0	0	0	0	0	0	0	0	0	0	0	0	0	0	0
227|0	2075.47	33.333	33.333	33.333	0	33.333	66.667	33.333	16.667	16.667	6.60778	-0.2	-0.0208088	1.27667	0	0	0	0	0	0.166667	0	0	0	0	0.333333	0.166667	0	0	0	0	0.333333	0	0	0	0	0	0	0	0	0	0	0	0	0	0	0	0	0	0
228|0	2165.62	0	25	6.25	18.75	43.75	56.25	43.75	43.75	0	12.8256	-2.2125	6.97525	4.16125	0	0.1875	0.0625	0	0	0	0.0625	0	0	0.0625	0	0.25	0	0.0625	0.1875	0	0	0.125	0	0	0	0	0	0	0	0	0	0	0	0	0	0	0	0	0
229|0	1742.17	42.857	42.857	0	14.286	57.143	42.857	42.857	42.857	0	10.3558	-1.22857	5.85264	2.88429	0	0.142857	0	0	0.285714	0	0	0.142857	0	0	0	0.285714	0	0	0	0	0	0.142857	0	0	0	0	0	0	0	0	0	0	0	0	0	0	0	0	0
23|0	2195.85	20	25	60	5	75	25	20	20	0	10.866	1.09	3.97447	-1.286	0.1	0	0.05	0	0	0	0	0.1	0	0.1	0.4	0.2	0	0	0	0	0	0	0.05	0	0	0	0	0	0	0	0	0	0	0	0.0526316	0	0	0	0
230|0	1723.03	23.077	30.769	0	15.385	23.077	76.923	53.846	46.154	7.692	11.8226	-2.33846	4.97605	4.91923	0	0.153846	0	0.0769231	0	0	0	0	0	0	0	0.307692	0.0769231	0	0	0.230769	0	0.153846	0	0	0	0	0	0	0	0	0	0	0	0	0	0	0	0	0
231|0	1593.02	23.077	46.154	0	0	46.154	53.846	53.846	46.154	7.692	10.3488	-1.68462	4.88409	4.19769	0	0.153846	0	0.0769231	0.230769	0	0	0	0	0	0	0.307692	0.0769231	0	0.153846	0	0	0	0	0	0	0	0	0	0	0	0	0	0	0	0	0	0	0	0
232|0	2077.51	17.647	29.412	5.882	0	29.412	70.588	64.706	58.824	5.882	12.6988	-2.73529	8.97634	6.22118	0	0.294118	0	0	0	0.0588235	0	0.117647	0	0	0.0588235	0.294118	0	0	0.117647	0.0588235	0	0	0	0	0	0	0	0	0	0	0	0	0	0	0	0	0	0	0
233|0	2401.82	16.667	22.222	11.111	5.556	16.667	83.333	72.222	66.667	5.556	13.0472	-2.92222	10.2171	8.71778	0.0555556	0.5	0	0	0	0.0555556	0	0	0.0555556	0	0.0555556	0.111111	0	0	0.0555556	0.111111	0	0	0	0	0	0.0588235	0	0	0	0	0	0	0	0	0	0	0	0	0
234|0	2395.81	26.316	31.579	5.263	0	15.789	84.211	68.421	63.158	5.263	12.9847	-3.03684	10.9765	8.20105	0.0526316	0.421053	0	0	0	0.0526316	0	0.0526316	0	0	0	0.210526	0	0	0.0526316	0.157895	0	0	0	0	0	0.0555556	0	0	0	0	0	0	0	0	0	0	0	0	0
235|0	2316.85	10.526	42.105	31.579	5.263	47.368	52.632	47.368	42.105	5.263	12.6854	-0.705263	6.21661	3.80842	0	0.263158	0	0.0526316	0	0	0	0.0526316	0.0526316	0	0.105263	0.105263	0.0526316	0	0.0526316	0	0.0526316	0	0	0.210526	0	0	0	0	0	0	0	0	0	0	0	0	0	0	0
236|0	1592.79	42.857	50	14.286	7.143	35.714	64.286	42.857	42.857	0	13.1021	-1.77857	5.21613	5.775	0.0714286	0.357143	0	0	0	0	0	0.142857	0.0714286	0	0.0714286	0	0	0	0.0714286	0.214286	0	0	0	0	0	0.0769231	0	0	0	0	0	0	0	0	0	0	0	0	0
237|0	2673.25	15	20	15	30	55	45	40	40	0	11.7976	-1.22	7.97351	2.6075	0.05	0.15	0	0	0	0	0	0.05	0	0.05	0.05	0.25	0	0.1	0.05	0	0.05	0.1	0.1	0	0	0	0	0	0	0	0	0	0	0	0	0	0	0	0
238|0	2182.5	42.857	71.429	33.333	9.524	57.143	42.857	14.286	9.524	4.762	9.25604	0.247619	0.975578	0.468571	0.0952381	0	0.047619	0.047619	0	0	0	0.0952381	0	0.047619	0.047619	0.0952381	0	0.047619	0.047619	0.047619	0.190476	0	0.047619	0.142857	0	0	0.05	0	0	0	0	0	0	0	0	0.05	0	0	0
239|0	2499.94	27.273	59.091	18.182	4.545	40.909	59.091	31.818	27.273	4.545	11.2544	-1.13636	4.97525	2.83455	0	0.0909091	0.0454545	0.0454545	0	0	0	0.0454545	0	0.0454545	0.0454545	0.181818	0	0	0.136364	0.0454545	0.181818	0	0.0454545	0.0909091	0	0	0	0	0	0	0	0	0	0	0	0	0	0	0
24|0	2246.75	0	6.25	12.5	18.75	37.5	62.5	43.75	43.75	0	12.8256	-1.73125	6.97525	4.05312	0	0.1875	0.0625	0	0	0	0.125	0	0	0.125	0	0.25	0.0625	0.0625	0	0	0	0.125	0	0	0	0	0	0	0	0	0	0	0	0	0	0	0	0	0
240|0	2563.89	34.783	56.522	30.435	4.348	39.13	60.87	21.739	8.696	13.043	4.42637	-0.130435	-1.02096	1.83	0.0434783	0.0434783	0.0434783	0.0434783	0	0.0869565	0.0434783	0	0	0.0869565	0.0869565	0.0434783	0	0.0434783	0.0434783	0.0869565	0.217391	0	0	0.0869565	0	0	0	0	0	0	0	0	0	0.0454545	0	0	0	0	0
241|0	2625.01	38.462	61.538	46.154	0	57.692	42.308	26.923	11.538	15.385	4.54465	0.1	-1.02048	0.741538	0.192308	0	0.0384615	0.0769231	0	0.0769231	0	0.0769231	0	0	0.192308	0.115385	0	0	0.0384615	0.0384615	0.0769231	0	0	0.0769231	0.08	0	0	0	0	0.04	0	0	0	0	0	0	0	0	0
242|0	3769.16	23.529	52.941	26.471	5.882	44.118	55.882	26.471	11.765	14.706	4.59168	-0.629412	-1.77959	2.45559	0.0294118	0.0588235	0.0882353	0.117647	0	0.0294118	0.0882353	0.0882353	0.0294118	0.0588235	0.117647	0.0294118	0.0294118	0.0294118	0.0294118	0.0882353	0.0294118	0	0	0.0588235	0	0	0.030303	0	0	0	0	0	0	0	0	0	0	0	0
243|0	2846.06	40.741	74.074	37.037	11.111	55.556	44.444	22.222	3.704	18.519	3.54502	0.0962963	-4.02093	1.51926	0.185185	0.037037	0.037037	0.185185	0	0	0	0.037037	0	0.037037	0.0740741	0	0	0.0740741	0.037037	0.0740741	0.111111	0	0.037037	0.0740741	0.0384615	0	0.0384615	0.0384615	0	0	0	0	0	0	0	0	0	0	0
244|0	3265.54	46.875	65.625	40.625	6.25	56.25	43.75	18.75	6.25	12.5	4.06268	-0.03125	-2.02047	1.60312	0.25	0.0625	0.0625	0.09375	0	0.03125	0.0625	0.09375	0	0.03125	0.09375	0	0	0.0625	0	0.03125	0.09375	0	0	0.03125	0.0645161	0	0.0322581	0	0	0	0.0322581	0	0	0	0.0322581	0	0	0	0
245|0	3208.58	33.333	66.667	33.333	10	63.333	36.667	20	6.667	13.333	4.0203	-0.0666667	-2.02252	1.28733	0.1	0.0666667	0	0.133333	0	0	0.0333333	0.1	0	0	0.133333	0	0	0.0333333	0.1	0.0333333	0.1	0	0.0666667	0.1	0	0	0	0	0	0	0	0	0	0	0	0	0	0	0
246|0	3078.36	33.333	59.259	25.926	14.815	55.556	44.444	29.63	11.111	18.519	4.19293	-0.574074	-2.05192	2.65667	0.148148	0.111111	0.037037	0.148148	0.037037	0.037037	0	0.037037	0	0.037037	0.0740741	0	0	0.0740741	0.0740741	0.037037	0.0740741	0	0.0740741	0	0.0769231	0	0	0.0384615	0	0	0	0.0384615	0	0	0	0	0	0	0
247|0	3365.77	21.429	46.429	21.429	21.429	25	75	50	39.286	10.714	10.7597	-1.225	3.41993	3.71714	0	0.107143	0.0357143	0.0714286	0	0.0357143	0	0	0.214286	0.107143	0	0.0714286	0	0	0.0357143	0.0357143	0.178571	0	0	0.107143	0	0	0	0	0	0	0	0	0	0	0	0	0	0	0
248|0	1841.14	20	40	20	13.333	33.333	66.667	33.333	26.667	6.667	10.6365	-1.04	2.97588	2.89867	0	0.0666667	0.133333	0	0	0.0666667	0	0	0	0	0.133333	0.2	0	0.0666667	0	0.0666667	0.133333	0	0.0666667	0.0666667	0	0	0	0	0	0	0	0	0	0	0	0	0	0	0
249|0	2133.45	6.667	20	6.667	40	46.667	53.333	40	33.333	6.667	10.8858	-1.74	3.21582	3.234	0	0.133333	0	0.0666667	0	0	0.0666667	0	0.0666667	0.0666667	0	0.133333	0	0.0666667	0.0666667	0.0666667	0	0.2	0.0666667	0	0	0	0	0	0	0	0	0	0	0	0	0	0	0	0
25|0	4334.13	19.444	33.333	30.556	11.111	47.222	52.778	36.111	25	11.111	11.0073	-0.316667	4.18911	2.60556	0.0555556	0.138889	0.0555556	0.0555556	0.0277778	0.0555556	0.0277778	0.0277778	0.0277778	0.0833333	0.138889	0.0833333	0.0277778	0.0833333	0	0.0277778	0.0555556	0	0	0.0277778	0	0.0285714	0	0	0	0	0	0	0	0	0	0	0	0	0
250|0	1862.1	20	40	0	20	40	60	46.667	40	6.667	10.8735	-2.22667	4.18517	5.028	0	0.2	0.0666667	0.0666667	0.0666667	0	0.0666667	0.133333	0.0666667	0	0	0.133333	0	0.0666667	0.0666667	0	0	0	0.0666667	0	0	0	0	0	0	0	0	0	0	0	0	0	0	0	0
251|0	1869.1	26.667	33.333	13.333	33.333	26.667	73.333	46.667	46.667	0	10.7934	-1.72	3.90593	3.55333	0.0666667	0.0666667	0.0666667	0	0.0666667	0	0.0666667	0	0.266667	0.0666667	0	0.133333	0	0	0	0.133333	0	0.0666667	0	0	0	0	0.0714286	0	0	0	0	0	0	0	0	0	0	0	0
252|0	1995.27	20	26.667	20	20	40	60	33.333	20	13.333	9.29641	-1.08	0.977451	2.97933	0	0.133333	0	0	0	0.133333	0.0666667	0	0	0.0666667	0.0666667	0.0666667	0	0	0	0.0666667	0.133333	0.133333	0.0666667	0.0666667	0	0	0	0	0	0	0	0	0	0	0	0	0	0	0
253|0	1800.05	13.333	33.333	33.333	20	60	40	13.333	13.333	0	9.17421	-0.526667	1.21456	1.45267	0.0666667	0.0666667	0.133333	0	0	0	0.133333	0.0666667	0.0666667	0.133333	0.133333	0	0	0	0.0666667	0	0	0	0.133333	0	0	0	0	0	0	0	0	0	0	0.0714286	0	0	0	0	0
254|0	1944.24	33.333	40	13.333	26.667	60	40	20	20	0	11.2103	-0.973333	2.9743	2.59333	0.0666667	0.2	0	0	0	0	0	0.0666667	0	0	0.0666667	0	0.0666667	0	0.0666667	0.0666667	0.133333	0.133333	0.133333	0	0	0	0	0	0	0	0	0	0	0	0	0	0	0	0
255|0	2209.72	16.667	16.667	44.444	11.111	44.444	55.556	44.444	44.444	0	12.9847	-0.444444	6.45607	3.10556	0.111111	0.222222	0	0	0	0	0.0555556	0	0.111111	0.166667	0.166667	0.111111	0	0	0	0.0555556	0	0	0	0	0	0	0	0	0	0	0	0	0.117647	0	0	0	0	0	0
256|0	3051.55	37.037	40.741	29.63	3.704	48.148	51.852	33.333	29.63	3.704	12.8074	-0.911111	6.97682	3.43111	0.111111	0.222222	0	0	0	0.037037	0.0740741	0.148148	0	0.037037	0.111111	0.0740741	0	0	0	0.0740741	0.037037	0.037037	0	0.037037	0.0384615	0	0	0	0	0	0	0.0384615	0	0.0384615	0	0	0	0	0
257|0	1951.28	31.25	31.25	18.75	0	37.5	62.5	50	50	0	13.3451	-2.00625	7.97587	7.11437	0.0625	0.5	0	0	0	0	0.0625	0.1875	0	0	0.125	0	0	0	0	0.0625	0	0	0	0	0	0.0666667	0	0	0	0	0	0	0	0	0	0	0	0	0
258|0	2007.38	25	25	25	0	37.5	62.5	50	50	0	13.3451	-1.7	7.97587	6.86562	0.0625	0.5	0	0	0	0	0.0625	0.125	0	0.0625	0.125	0	0	0	0	0.0625	0	0	0	0	0	0	0	0	0	0	0	0	0	0.0666667	0	0	0	0	0
259|0	3208.79	27.586	48.276	13.793	6.897	48.276	51.724	37.931	31.034	6.897	11.0793	-1.23103	6.18612	2.63621	0.0344828	0.0689655	0.0344828	0.0689655	0.0344828	0	0.0344828	0.137931	0.0344828	0.0689655	0.0344828	0.206897	0.0344828	0.0344828	0.103448	0.0344828	0.0344828	0	0	0	0	0	0	0	0	0	0	0	0	0	0	0.0357143	0	0	0
26|0	5103.65	0	0	0	57.143	0	100	100	100	0	13.6461	-3.75714	19.7809	9.05714	0	0.428571	0	0	0	0	0	0	0.571429	0	0	0	0	0	0	0	0	0	0	0	0	0	0	0	0	0	0	0	0	0	0	0	0	0	0
260|0	4215.14	27.027	48.649	8.108	0	27.027	72.973	43.243	40.541	2.703	11.8369	-1.97568	13.9745	3.26892	0	0.027027	0.027027	0.027027	0	0	0.027027	0.027027	0	0.0540541	0.027027	0.378378	0	0	0.162162	0	0.243243	0	0	0	0	0	0	0	0	0	0	0	0	0	0	0	0	0	0
261|0	1700.12	26.667	46.667	13.333	0	33.333	66.667	40	40	0	11.1029	-1.39333	5.94429	2.546	0	0	0.0666667	0	0.0666667	0	0	0	0	0.133333	0	0.4	0	0	0.133333	0.133333	0.0666667	0	0	0	0	0	0	0	0	0	0	0	0	0	0	0	0	0	0
262|0	1404.72	8.333	50	0	0	33.333	66.667	50	50	0	12.0546	-2.89167	5.9751	4.3925	0	0.0833333	0.0833333	0	0	0	0	0	0	0	0	0.416667	0	0	0.333333	0.0833333	0	0	0	0	0	0	0	0	0	0	0	0	0	0	0	0	0	0	0
263|0	2221.11	0	64.706	0	0	0	100	100	35.294	64.706	4.02304	-3.85294	-5.01539	10.9082	0	0.352941	0	0.647059	0	0	0	0	0	0	0	0	0	0	0	0	0	0	0	0	0	0	0	0	0	0	0	0	0	0	0	0	0	0	0
264|0	2015.14	0	0	0	0	0	100	100	50	50	6.78482	-4	-0.0153262	10.865	0	0.5	0	0	0	0.5	0	0	0	0	0	0	0	0	0	0	0	0	0	0	0	0	0	0	0	0	0	0	0	0	0	0	0	0	0
265|0	2414.82	0	0	0	50	50	50	50	50	0	13.2782	-2.7	6.97587	6.295	0	0.5	0	0	0	0	0	0	0	0	0	0	0	0	0	0	0	0.5	0	0	0	0	0	0	0	0	0	0	0	0	0	0	0	0	0
266|0	2564.87	40.909	50	22.727	0	36.364	63.636	54.545	45.455	9.091	12.868	-2.13636	7.97791	7.3	0.227273	0.454545	0	0.0454545	0	0.0454545	0	0.0909091	0	0	0	0	0	0	0.0454545	0.0909091	0	0	0	0	0.142857	0.047619	0	0	0	0	0	0.047619	0	0	0	0	0	0	0
267|0	1751.2	31.25	37.5	31.25	0	43.75	56.25	50	50	0	12.1421	-1.6	7.97478	2.88813	0.25	0.0625	0	0	0	0	0.0625	0.0625	0	0.0625	0	0.4375	0	0	0.0625	0	0	0	0	0	0.0666667	0	0	0	0	0	0.0666667	0	0	0	0	0.0666667	0	0	0.0666667
268|0	1614.88	25	25	0	16.667	8.333	91.667	66.667	66.667	0	13.1074	-2.75	7.21581	8.0625	0	0.416667	0	0	0	0	0	0	0.0833333	0	0	0.166667	0	0.0833333	0	0.166667	0.0833333	0	0	0	0	0	0	0	0	0	0	0	0	0	0	0	0	0	0
269|0	2652.31	18.182	45.455	36.364	4.545	63.636	36.364	31.818	31.818	0	12.898	0.0954545	6.94522	3.03318	0.0454545	0.318182	0	0	0.0454545	0	0	0.0454545	0	0.0454545	0.0909091	0	0.0454545	0.0454545	0.0909091	0	0.0454545	0	0	0.181818	0	0	0	0	0	0	0	0	0	0	0	0	0	0	0
27|0	2893.57	30.769	42.308	42.308	3.846	61.538	38.462	19.231	19.231	0	11.7516	0.384615	4.94476	0.556923	0.0769231	0.0769231	0	0	0.0384615	0	0.0769231	0.0769231	0	0.115385	0.153846	0.115385	0	0	0.0384615	0.0384615	0.0769231	0.0384615	0	0.0769231	0	0	0	0	0	0	0	0.04	0	0	0	0	0	0	0.04
270|0	1656.06	15.385	30.769	46.154	7.692	53.846	46.154	38.462	38.462	0	13.1021	0.146154	4.97588	3.81077	0.0769231	0.384615	0	0	0	0	0	0	0	0.0769231	0.153846	0	0	0.0769231	0	0	0.0769231	0	0	0.153846	0	0	0	0	0	0	0	0	0	0	0.0833333	0	0	0	0
271|0	1591.97	7.692	46.154	46.154	15.385	61.538	38.462	30.769	30.769	0	12.801	0.684615	3.21614	1.77	0	0.230769	0	0	0	0	0	0	0.0769231	0.0769231	0.0769231	0	0	0.0769231	0.0769231	0	0.0769231	0	0	0.307692	0	0	0	0	0	0	0	0	0	0	0	0	0	0	0
272|0	4327.28	21.622	48.649	37.838	10.811	67.568	32.432	27.027	24.324	2.703	12.7219	0.237838	7.18673	1.83514	0.0810811	0.216216	0	0	0.027027	0.027027	0	0.0540541	0.027027	0.0540541	0.0810811	0	0.027027	0.0540541	0.108108	0	0.0540541	0.027027	0	0.162162	0.0277778	0.0277778	0	0	0	0	0	0	0	0	0	0	0	0	0
273|0	4327.28	21.622	48.649	37.838	10.811	67.568	32.432	27.027	24.324	2.703	12.7219	0.237838	7.18673	1.83514	0.0810811	0.216216	0	0	0.027027	0.027027	0	0.0540541	0.027027	0.0540541	0.0810811	0	0.027027	0.0540541	0.108108	0	0.0540541	0.027027	0	0.162162	0	0	0	0	0	0	0	0	0	0.0277778	0	0	0	0	0
274|0	2851.49	24	32	36	8	56	44	40	28	12	10.5776	-0.232	3.97746	1.2796	0.12	0.04	0	0.04	0	0.08	0	0.08	0	0.12	0.08	0.24	0.04	0.04	0	0	0.04	0	0.04	0.04	0	0.0416667	0	0	0	0	0	0	0	0.0416667	0	0.0416667	0	0	0
275|0	2324.71	17.647	35.294	5.882	0	17.647	82.353	64.706	64.706	0	13.1532	-2.99412	10.9452	10.2182	0	0.647059	0.117647	0	0.0588235	0	0	0.0588235	0	0	0	0	0	0	0	0	0.0588235	0	0	0.0588235	0	0	0	0	0	0	0	0	0	0	0	0	0	0	0
276|0	1943.23	33.333	40	6.667	0	20	80	53.333	53.333	0	12.9771	-2.7	7.94522	8.84333	0.0666667	0.533333	0.0666667	0	0.0666667	0	0.0666667	0.0666667	0	0	0	0	0	0	0	0	0.133333	0	0	0	0	0.0714286	0	0	0	0	0	0	0	0	0	0	0	0	0
277|0	2516.94	42.857	47.619	23.81	4.762	42.857	57.143	38.095	38.095	0	12.9004	-1.50952	7.94506	5.30286	0.238095	0.333333	0.047619	0	0.047619	0	0.047619	0.047619	0	0	0	0.047619	0.047619	0	0	0	0.0952381	0.047619	0	0	0.1	0.1	0	0	0	0	0	0	0	0	0	0	0	0	0
278|0	2455.88	38.095	47.619	23.81	0	33.333	66.667	42.857	42.857	0	12.8105	-1.78571	8.94475	5.5119	0.190476	0.285714	0.0952381	0	0.047619	0	0.047619	0.047619	0	0	0.047619	0.142857	0	0	0	0	0.0952381	0	0	0	0.1	0.1	0	0	0	0	0	0	0	0	0	0	0	0	0
279|0	2350.74	26.316	31.579	21.053	5.263	31.579	68.421	57.895	47.368	10.526	12.2226	-1.85263	6.18767	5.91737	0.105263	0.315789	0.0526316	0	0.0526316	0.105263	0	0.0526316	0.0526316	0.0526316	0.0526316	0.105263	0	0	0	0	0.0526316	0	0	0	0	0	0.0555556	0	0	0	0	0	0	0	0.0555556	0	0	0	0
28|0	1613.12	33.333	33.333	46.667	0	60	40	40	40	0	11.1029	-0.0466667	5.94429	0.398	0.2	0	0	0	0.0666667	0	0	0.0666667	0	0	0.266667	0.4	0	0	0	0	0	0	0	0	0.0714286	0	0	0	0	0	0	0	0	0	0.0714286	0.0714286	0	0	0
280|0	2861.21	33.333	41.667	20.833	4.167	37.5	62.5	41.667	29.167	12.5	11.4237	-1.80833	3.94822	4.91333	0.208333	0.208333	0.0416667	0.0416667	0.0416667	0.0833333	0.125	0.0416667	0	0	0	0.0833333	0.0416667	0	0	0	0.0416667	0.0416667	0	0	0.0434783	0.0434783	0	0.0434783	0	0	0.0434783	0	0	0	0	0.0434783	0	0	0
281|0	2349.74	40	40	30	5	45	55	45	35	10	11.4512	-1.12	4.94663	4.265	0.2	0.25	0	0	0.05	0.1	0	0.05	0	0.05	0.05	0.1	0	0	0	0	0.1	0	0.05	0	0	0.0526316	0	0	0	0	0	0	0	0.0526316	0	0.0526316	0	0	0
283|0	3429.98	28.571	39.286	17.857	0	28.571	71.429	53.571	42.857	10.714	12.4169	-1.93571	8.94805	6.25893	0.107143	0.321429	0.0714286	0.0357143	0.0357143	0.0714286	0	0.0357143	0	0.0357143	0.0357143	0.107143	0.0357143	0	0	0.0357143	0.0714286	0	0	0	0.0740741	0	0	0	0	0	0	0	0	0	0	0	0.037037	0	0
284|0	3639.4	26.667	30	26.667	0	36.667	63.333	53.333	46.667	6.667	12.6118	-1.45333	11.9469	5.25333	0.133333	0.3	0.0333333	0	0.0333333	0.0666667	0	0.0333333	0	0.1	0.0333333	0.166667	0.0333333	0	0	0.0666667	0	0	0	0	0.0344828	0	0	0	0	0	0	0	0	0.0689655	0	0.0344828	0	0	0
285|0	2872.37	33.333	37.5	20.833	0	33.333	66.667	45.833	41.667	4.167	12.6359	-1.82083	8.946	5.61917	0.166667	0.291667	0.0416667	0	0.0416667	0.0416667	0.0833333	0.0416667	0	0	0.0416667	0.125	0.0416667	0	0	0.0416667	0.0416667	0	0	0	0.0434783	0.0869565	0	0	0	0.0434783	0	0	0	0	0	0	0	0	0
286|0	2638.27	22.727	36.364	22.727	9.091	59.091	40.909	31.818	27.273	4.545	10.7906	-0.5	4.9152	1.81909	0.0909091	0.0909091	0.0454545	0	0.0909091	0.0454545	0.0454545	0.0454545	0	0	0.0909091	0.181818	0.0909091	0.0454545	0.0454545	0	0	0.0454545	0	0.0454545	0	0	0	0	0.047619	0	0	0	0	0	0	0.047619	0	0	0
287|0	2878.43	15	15	25	40	70	30	25	25	0	13.1021	-0.325	4.97588	1.7815	0.05	0.25	0	0	0	0	0	0.05	0	0	0.2	0	0	0.1	0	0.05	0	0.3	0	0	0	0.0526316	0	0	0	0	0	0	0	0	0	0	0	0	0
288|0	3731.45	23.529	52.941	23.529	0	47.059	52.941	44.118	35.294	8.824	11.5676	-1.71176	8.97777	3.22265	0.176471	0.0882353	0	0.0294118	0	0.0588235	0.0294118	0	0	0	0.0294118	0.264706	0	0	0.235294	0.0588235	0	0	0	0.0294118	0	0	0	0	0	0	0	0	0	0	0	0.030303	0	0	0.0606061
289|0	1288.47	33.333	58.333	25	8.333	58.333	41.667	16.667	8.333	8.333	6.33872	0.133333	-0.0233149	1.26333	0	0.0833333	0	0.0833333	0	0	0	0.0833333	0	0.166667	0.0833333	0	0	0.0833333	0.166667	0.25	0	0	0	0	0	0	0	0	0	0	0	0	0	0	0	0	0	0	0
29|0	3328.07	12	16	12	8	36	64	52	52	0	13.0503	-1.932	12.9446	5.9448	0	0.36	0.04	0	0.04	0	0.08	0.08	0	0.08	0.04	0.16	0.04	0.04	0	0	0	0.04	0	0	0	0	0	0	0	0	0	0	0	0	0	0	0	0	0
290|0	1176.21	58.333	83.333	8.333	0	33.333	66.667	16.667	8.333	8.333	6.33872	-0.991667	-0.0233149	3.18167	0	0.0833333	0	0.0833333	0	0	0	0.0833333	0	0.0833333	0	0	0	0	0.166667	0.5	0	0	0	0	0	0	0	0	0	0	0	0	0	0	0	0	0	0	0
291|0	1916.29	0	66.667	33.333	0	83.333	16.667	16.667	0	16.667	3.47281	-0.05	-3.02033	-0.358333	0	0	0	0	0	0.166667	0	0	0	0	0.166667	0	0	0	0.5	0	0	0	0	0.166667	0	0	0	0	0	0	0	0	0	0	0	0	0	0	0
292|0	2850.55	39.286	57.143	64.286	3.571	75	25	14.286	14.286	0	11.2784	1.03214	3.97526	-0.910714	0.321429	0	0.0714286	0	0	0	0	0.0357143	0	0	0.214286	0.142857	0.0357143	0	0	0	0.0357143	0.0357143	0	0.107143	0.111111	0	0.0740741	0	0	0	0	0.037037	0	0	0	0.0740741	0	0	0
293|0	2377.09	15	30	40	5	50	50	45	45	0	12.1773	-0.585	8.97462	1.409	0.1	0.05	0	0	0	0	0	0	0	0	0.2	0.4	0	0	0.05	0	0.05	0.05	0	0.1	0	0	0	0	0	0	0	0	0	0	0	0.0526316	0	0	0
294|0	2377.09	15	30	40	5	50	50	45	45	0	12.1773	-0.585	8.97462	1.409	0.1	0.05	0	0	0	0	0	0	0	0	0.2	0.4	0	0	0.05	0	0.05	0.05	0	0.1	0	0	0	0	0	0	0	0	0	0	0	0.0526316	0	0	0
295|0	2762.4	18.182	27.273	36.364	4.545	40.909	59.091	45.455	45.455	0	13.2072	-1.2	9.97524	4.31773	0.136364	0.272727	0.0454545	0	0	0	0.0454545	0	0	0	0.181818	0.181818	0	0	0	0	0.0454545	0.0454545	0	0.0454545	0	0.047619	0	0	0	0	0.047619	0	0	0	0	0.047619	0	0	0
296|0	1558.76	30.769	30.769	15.385	0	23.077	76.923	69.231	46.154	23.077	11.0394	-2.55385	2.97918	6.14231	0.153846	0.230769	0	0	0	0.230769	0	0.0769231	0	0	0	0.230769	0	0	0	0	0.0769231	0	0	0	0.0833333	0	0	0	0	0.0833333	0	0	0	0	0	0	0	0	0
297|0	1612.94	30.769	30.769	15.385	23.077	46.154	53.846	46.154	46.154	0	12.8197	-1.1	5.97541	3.88308	0.153846	0.230769	0	0	0	0	0	0.0769231	0	0	0	0.230769	0	0.230769	0	0	0.0769231	0	0	0	0.0833333	0	0	0	0	0	0	0	0	0	0	0	0	0.0833333	0
298|0	1513.73	30.769	53.846	15.385	0	23.077	76.923	46.154	46.154	0	12.8197	-2.55385	5.97541	6.10308	0.153846	0.230769	0.230769	0	0	0	0	0.0769231	0	0	0	0.230769	0	0	0	0	0.0769231	0	0	0	0.0833333	0	0.0833333	0	0	0	0	0	0	0	0	0	0	0	0
299|0	1660.94	30.769	30.769	15.385	23.077	46.154	53.846	46.154	46.154	0	11.1705	-2.04615	5.97303	4.60308	0.153846	0.230769	0	0	0	0	0	0.0769231	0	0	0	0.230769	0	0	0	0	0.0769231	0	0.230769	0	0.0833333	0	0	0	0	0	0	0	0	0	0	0	0	0	0
3|0	2731.43	26.087	26.087	34.783	0	43.478	56.522	56.522	56.522	0	13.2881	-1.44783	12.9749	4.73652	0.173913	0.304348	0	0	0	0	0	0.0869565	0	0	0.173913	0.26087	0	0	0	0	0	0	0	0	0	0	0	0	0	0	0	0	0	0	0.181818	0	0	0	0
30|0	2514.24	30.435	30.435	47.826	8.696	73.913	26.087	21.739	21.739	0	10.9788	0.9	4.94445	-1.13739	0.0869565	0	0	0	0.0434783	0	0	0.130435	0	0	0.391304	0.217391	0	0.0434783	0	0.0434783	0	0.0434783	0	0	0	0	0	0	0	0	0	0	0	0	0	0.0909091	0	0	0
300|0	1398.76	9.091	9.091	9.091	0	18.182	81.818	81.818	72.727	9.091	11.9242	-2.95455	6.97619	5.82636	0	0.181818	0	0	0	0.0909091	0	0.0909091	0	0	0.0909091	0.545455	0	0	0	0	0	0	0	0	0	0	0	0	0	0	0	0	0	0	0	0	0	0	0
301|0	1901.41	6.667	6.667	26.667	26.667	60	40	33.333	33.333	0	11.017	-0.0733333	4.97431	0.258	0	0	0	0	0	0	0.0666667	0.0666667	0	0	0.266667	0.333333	0	0.2	0	0	0	0	0.0666667	0	0	0	0	0	0	0	0	0	0	0	0	0	0	0	0
302|0	2651.46	21.739	34.783	52.174	8.696	73.913	26.087	17.391	17.391	0	10.5127	1.65217	3.91411	-0.919565	0.0869565	0.0434783	0.0434783	0	0.0869565	0	0	0	0	0.217391	0.130435	0.130435	0.0434783	0.0869565	0	0	0.0434783	0	0	0.0869565	0	0	0	0	0	0	0	0	0	0.0454545	0	0.0454545	0	0	0
303|0	1979.42	23.529	35.294	41.176	5.882	47.059	52.941	29.412	29.412	0	12.5317	-0.105882	4.21582	1.99059	0.117647	0.117647	0	0	0	0	0.117647	0	0.0588235	0.117647	0.0588235	0.117647	0.0588235	0	0	0.0588235	0.0588235	0	0	0.117647	0.0625	0	0	0	0	0	0	0	0	0	0	0.0625	0	0	0
304|0	2101.54	12.5	31.25	25	6.25	31.25	68.75	50	50	0	12.8081	-1.525	7.97476	5.96563	0	0.375	0.0625	0	0	0	0	0	0	0.0625	0.0625	0.125	0	0	0	0.0625	0.0625	0	0.0625	0.125	0	0	0	0	0	0	0	0	0	0	0	0	0	0	0
305|0	1428.7	9.091	9.091	9.091	0	9.091	90.909	63.636	54.545	9.091	11.8226	-2.91818	4.97651	6.21909	0	0.181818	0	0	0	0.0909091	0.181818	0	0	0	0.0909091	0.363636	0	0	0	0.0909091	0	0	0	0	0	0	0	0	0	0	0	0	0	0	0	0	0	0	0
306|0	1930.24	6.667	26.667	33.333	13.333	46.667	53.333	20	20	0	11.5305	-0.92	2.97494	2.83267	0.0666667	0.133333	0.133333	0	0	0	0.2	0	0	0.133333	0.0666667	0.0666667	0	0	0	0	0	0.0666667	0.0666667	0.0666667	0	0	0	0	0	0	0.0714286	0	0	0	0	0	0	0	0
307|0	1934.57	6.25	18.75	56.25	0	56.25	43.75	37.5	37.5	0	12.5596	0.65	5.97525	0.755625	0	0.125	0	0	0	0	0	0	0	0.0625	0.375	0.25	0	0	0	0	0.0625	0	0	0.125	0	0	0	0	0	0	0	0	0	0	0	0	0	0	0
308|0	1995.66	0	12.5	50	6.25	56.25	43.75	43.75	43.75	0	12.5724	0.3875	6.9751	1.06313	0	0.125	0	0	0	0	0	0	0	0.0625	0.3125	0.3125	0	0.0625	0	0	0	0	0	0.125	0	0	0	0	0	0	0	0	0	0	0	0	0	0	0
309|0	2275.75	21.053	42.105	15.789	10.526	47.368	52.632	31.579	31.579	0	12.2628	-0.9	5.94476	3.03789	0	0.157895	0.105263	0	0.0526316	0	0	0.0526316	0	0.0526316	0.105263	0.157895	0	0.105263	0.105263	0.0526316	0.0526316	0	0	0	0	0	0	0	0	0	0	0	0	0	0	0	0	0	0
31|0	2314.69	27.778	33.333	0	27.778	50	50	38.889	27.778	11.111	10.3375	-1.41667	2.94712	2.20944	0	0.0555556	0	0	0.0555556	0.111111	0	0.111111	0	0	0	0.222222	0	0.111111	0.0555556	0	0.111111	0.166667	0	0	0	0	0	0	0	0	0	0	0	0	0	0	0	0	0
310|0	1951.38	31.25	37.5	18.75	12.5	50	50	31.25	31.25	0	11.7516	-0.80625	4.94476	2.5325	0.125	0.125	0	0	0.0625	0	0.0625	0	0	0.0625	0	0.1875	0.0625	0.0625	0.0625	0.0625	0.0625	0.0625	0	0	0	0	0	0	0	0	0	0	0	0	0	0	0	0	0
311|0	2056.45	29.412	35.294	35.294	11.765	64.706	35.294	35.294	35.294	0	12.8017	-0.658824	5.97508	3.65235	0.117647	0.352941	0	0	0	0	0	0.176471	0	0	0.176471	0	0	0	0	0	0	0.0588235	0.0588235	0.0588235	0	0	0	0	0	0	0	0	0	0	0.0625	0	0	0	0
312|0	3252.99	25	46.429	32.143	14.286	71.429	28.571	17.857	14.286	3.571	10.131	0.3	2.94476	0.0146429	0.0714286	0.0357143	0.0357143	0.0357143	0.0357143	0	0	0.0714286	0	0	0.178571	0.107143	0.0714286	0.0357143	0.0714286	0	0.0714286	0.0714286	0.0357143	0.0714286	0	0	0	0	0	0	0	0	0	0	0.037037	0	0.037037	0	0
313|0	3178.92	28.571	50	32.143	10.714	71.429	28.571	17.857	14.286	3.571	9.66615	0.432143	2.9149	-0.00642857	0.0714286	0.0357143	0.0357143	0.0357143	0.0714286	0	0	0.0714286	0	0	0.178571	0.107143	0.0714286	0.0357143	0.0714286	0.0357143	0.0357143	0.0714286	0	0.0714286	0	0	0	0	0	0	0	0	0	0	0	0	0.037037	0	0
314|0	3418.27	23.333	46.667	33.333	10	66.667	33.333	23.333	20	3.333	10.9685	0.413333	4.94524	0.117333	0.0333333	0.0333333	0	0.0333333	0.0333333	0	0	0.0666667	0	0.0666667	0.1	0.166667	0.0666667	0.0333333	0.0666667	0.1	0	0.0666667	0	0.133333	0	0	0	0	0	0	0	0	0	0	0	0	0	0	0
315|0	4596.46	15.789	31.579	23.684	10.526	44.737	55.263	42.105	28.947	13.158	11.0485	-0.639474	5.94963	2.88737	0	0.131579	0.0263158	0.0526316	0.0263158	0.0789474	0.0263158	0.0526316	0	0.0789474	0.105263	0.157895	0	0.105263	0.0263158	0.0526316	0.0263158	0	0	0.0526316	0	0	0	0	0	0	0	0	0	0	0	0	0	0	0
316|0	2104.55	6.25	31.25	18.75	12.5	37.5	62.5	50	43.75	6.25	11.7221	-1.39375	5.94539	4.26687	0	0.1875	0.0625	0.0625	0.0625	0	0.0625	0	0	0.0625	0	0.25	0	0.0625	0	0	0	0.0625	0	0.125	0	0	0	0	0	0	0	0	0	0	0	0	0	0	0
317|0	7662.82	18.333	26.667	18.333	13.333	31.667	68.333	41.667	31.667	10	11.9145	-1.43333	12.2194	4.48517	0.0333333	0.2	0.05	0.0333333	0	0.0666667	0.0666667	0	0.0166667	0.0833333	0.0666667	0.1	0.0166667	0.05	0	0.0666667	0.0833333	0.0166667	0.05	0	0	0	0.0169492	0	0	0	0	0	0	0.0169492	0	0	0	0	0
318|0	7409.45	22.951	31.148	21.311	8.197	32.787	67.213	37.705	26.23	11.475	11.5958	-1.35902	8.98276	3.91393	0.0655738	0.147541	0.0655738	0	0	0.114754	0.0819672	0.0163934	0	0.0491803	0.0983607	0.114754	0	0.0491803	0.0163934	0.0819672	0.0655738	0.0163934	0.0163934	0	0	0.0166667	0	0	0	0.0166667	0	0	0	0	0.0166667	0	0	0	0
319|0	1803.12	7.692	23.077	0	0	23.077	76.923	69.231	69.231	0	13.4031	-3.66154	8.97587	10.6831	0	0.692308	0	0	0	0	0.0769231	0.0769231	0	0	0	0	0	0	0.153846	0	0	0	0	0	0	0	0	0	0	0	0	0	0	0	0	0	0	0	0
32|0	3318.04	15.385	19.231	26.923	23.077	53.846	46.154	34.615	34.615	0	12.2803	-0.492308	7.4251	1.70346	0	0.115385	0.0384615	0	0.0384615	0	0.0384615	0.0769231	0.0769231	0.115385	0.153846	0.153846	0	0.0384615	0	0.0384615	0	0.115385	0	0	0	0	0	0	0	0	0	0	0	0	0	0	0	0	0
320|0	1321.5	25	50	25	8.333	41.667	58.333	16.667	16.667	0	9.702	-0.75	1.21599	1.60833	0	0	0.166667	0	0	0	0.0833333	0.0833333	0.0833333	0.0833333	0.166667	0.0833333	0	0	0.0833333	0.0833333	0.0833333	0	0	0	0	0	0	0	0	0	0	0	0	0	0	0	0	0	0
321|0	3222.91	14.815	18.519	37.037	3.704	48.148	51.852	48.148	33.333	14.815	11.287	-0.677778	4.98012	2.72111	0.0740741	0.148148	0.037037	0	0	0.148148	0	0.0740741	0	0.037037	0.259259	0.185185	0	0.037037	0	0	0	0	0	0	0	0	0	0	0	0.0384615	0	0	0	0	0.0384615	0	0	0	0
322|0	1552.83	30.769	46.154	23.077	15.385	69.231	30.769	7.692	7.692	0	8.22281	0.0230769	0.913791	0.756154	0	0.0769231	0	0	0.153846	0	0.153846	0.0769231	0	0	0.153846	0	0	0	0.0769231	0.0769231	0	0.0769231	0.0769231	0.0769231	0	0	0	0	0	0	0	0	0	0	0	0	0	0	0
323|0	1997.5	0	66.667	33.333	0	83.333	16.667	16.667	16.667	0	12.8011	-0.216667	2.97589	0.993333	0	0.166667	0	0	0	0	0	0	0	0	0.166667	0	0	0	0.5	0	0	0	0	0.166667	0	0	0	0	0	0	0	0	0	0	0	0	0	0	0
324|0	1940.36	0	66.667	33.333	16.667	83.333	16.667	16.667	16.667	0	7.81099	-7.40149e-17	0.696654	-0.716667	0	0	0	0	0	0	0	0	0.166667	0	0.166667	0	0	0	0.5	0	0	0	0	0.166667	0	0	0	0	0	0	0	0	0	0	0	0	0	0	0
325|0	1913.46	0	66.667	33.333	0	83.333	16.667	16.667	16.667	0	11.1031	-0.116667	2.97542	-0.568333	0	0	0	0	0	0	0	0	0	0	0.166667	0.166667	0	0	0.5	0	0	0	0	0.166667	0	0	0	0	0	0	0	0	0	0	0	0	0	0	0
326|0	2262.65	42.857	52.381	42.857	4.762	52.381	47.619	19.048	14.286	4.762	10.789	0.304762	1.97683	0.991905	0.190476	0.047619	0.047619	0	0	0.047619	0	0	0	0.142857	0.047619	0.0952381	0.047619	0	0	0.238095	0	0.047619	0	0.047619	0.1	0	0	0	0	0	0	0	0	0	0.05	0	0	0	0
327|0	2608.93	34.615	84.615	19.231	0	50	50	30.769	15.385	15.385	6.5728	-0.773077	-0.0215645	1.76808	0	0	0	0.153846	0	0	0	0.153846	0	0	0	0.153846	0	0	0.153846	0	0.192308	0	0	0.192308	0	0	0	0	0	0	0	0	0	0	0	0	0	0	0
328|0	1505.76	42.857	42.857	0	14.286	42.857	57.143	42.857	42.857	0	10.7005	-1.95714	5.18391	2.60357	0	0	0	0	0.0714286	0	0.0714286	0.285714	0.0714286	0	0	0.357143	0	0	0	0.0714286	0	0	0.0714286	0	0	0	0	0	0	0	0	0	0	0	0	0	0	0	0
329|0	1505.76	42.857	42.857	0	14.286	42.857	57.143	42.857	42.857	0	10.7005	-1.95714	5.18391	2.60357	0	0	0	0	0.0714286	0	0.0714286	0.285714	0.0714286	0	0	0.357143	0	0	0	0.0714286	0	0	0.0714286	0	0	0	0	0	0	0	0	0	0	0	0	0	0	0	0
33|0	3131.86	43.333	43.333	60	6.667	66.667	33.333	33.333	26.667	6.667	10.6788	0.283333	5.1869	0.076	0.4	0	0	0	0.0333333	0.0666667	0	0	0.0333333	0	0.2	0.233333	0	0	0	0	0	0.0333333	0	0	0	0	0	0	0	0.0689655	0	0	0	0	0.172414	0.172414	0	0	0
330|0	1953.45	23.529	35.294	41.176	11.765	70.588	29.412	29.412	29.412	0	12.5461	0.188235	4.97541	0.703529	0.117647	0.117647	0	0	0	0	0	0.117647	0	0.117647	0.117647	0.176471	0	0.0588235	0.0588235	0	0	0.0588235	0	0.0588235	0	0	0	0	0	0	0	0	0	0.0625	0	0.0625	0	0	0
331|0	3987.79	29.412	32.353	11.765	11.765	47.059	52.941	44.118	38.235	5.882	11.5476	-1.34706	10.9455	2.99618	0.0294118	0.117647	0.0294118	0	0.0294118	0.0588235	0	0.176471	0	0.0294118	0.0588235	0.264706	0.0294118	0.0588235	0	0.0294118	0.0294118	0.0294118	0.0294118	0	0	0	0	0	0	0	0	0	0	0	0	0	0	0	0
332|0	1708.01	21.429	35.714	28.571	14.286	57.143	42.857	21.429	14.286	7.143	10.3978	0.1	0.977146	1.62071	0	0.142857	0.0714286	0	0	0.0714286	0	0.0714286	0	0	0.214286	0	0.0714286	0.0714286	0	0.142857	0	0.0714286	0	0.0714286	0	0	0	0	0	0	0	0	0	0	0	0	0	0	0
333|0	1595.86	7.692	38.462	15.385	46.154	84.615	15.385	7.692	7.692	0	7.54233	0.461538	0.215354	-0.883077	0	0	0	0	0	0	0.0769231	0.0769231	0.0769231	0	0.0769231	0	0	0.307692	0.230769	0	0	0	0.0769231	0.0769231	0	0	0	0	0	0	0	0	0	0	0	0	0	0	0
334|0	1469.63	30.769	53.846	7.692	23.077	53.846	46.154	23.077	23.077	0	10.5535	-1.43077	1.4564	2.04769	0	0.0769231	0	0	0	0	0.0769231	0.153846	0.153846	0	0.0769231	0	0	0	0.230769	0.0769231	0.0769231	0.0769231	0	0	0	0	0	0	0	0	0	0	0	0	0	0	0	0	0
335|0	4437.3	26.829	48.78	51.22	12.195	78.049	21.951	9.756	4.878	4.878	6.50484	0.77561	-0.0250825	-0.754878	0.195122	0	0.0731707	0	0	0.0487805	0	0.0243902	0	0.0487805	0.219512	0.0487805	0.0243902	0.0243902	0.097561	0.0487805	0	0	0.097561	0.0487805	0.025	0	0.025	0	0	0	0	0	0	0.025	0.05	0	0	0	0.025
336|0	2781.53	23.077	46.154	61.538	0	76.923	23.077	15.385	15.385	0	12.5317	0.896154	3.97557	-0.298077	0.230769	0.0769231	0	0	0	0	0.0769231	0	0	0	0.269231	0.0769231	0.0384615	0	0.115385	0	0	0	0	0.115385	0.04	0	0	0	0	0	0	0	0	0	0.08	0	0	0	0.04
337|0	2914.59	29.63	40.741	44.444	7.407	66.667	33.333	22.222	22.222	0	11.9974	0.203704	5.21551	0.145185	0.148148	0.037037	0	0	0	0	0.0740741	0.111111	0.037037	0	0.222222	0.148148	0.037037	0	0.037037	0.037037	0	0.037037	0	0.0740741	0.0769231	0	0	0	0	0	0	0.0384615	0	0	0.0384615	0	0	0	0
338|0	3032.4	46.667	46.667	70	6.667	73.333	26.667	26.667	3.333	23.333	3.54654	0.773333	-6.77505	-0.326	0.466667	0	0	0	0	0.233333	0	0	0.0333333	0	0.233333	0	0	0	0	0	0	0.0333333	0	0	0.0689655	0	0	0	0	0.206897	0	0	0	0	0.206897	0	0	0	0
339|0	2301.7	20	20	55	10	70	30	25	0	25	3.29038	1.05	-5.01782	-0.835	0.1	0	0	0	0	0.25	0	0.05	0	0	0.45	0	0	0.05	0	0.05	0	0.05	0	0	0	0	0	0	0	0.105263	0	0	0	0	0	0	0	0	0
34|0	2853.5	28	52	32	4	64	36	28	28	0	12.898	0.02	6.94522	2.73	0.04	0.28	0	0	0.04	0	0	0.12	0	0.04	0.08	0	0.04	0.04	0.08	0.04	0.04	0	0	0.16	0	0.0416667	0	0	0	0	0	0	0	0	0	0	0	0	0
340|0	3004.39	21.739	26.087	13.043	4.348	26.087	73.913	56.522	43.478	13.043	12.3251	-2.34348	6.94772	7.6387	0.0434783	0.434783	0	0.0434783	0.0434783	0.0869565	0.0869565	0.0434783	0	0	0.0869565	0	0	0	0	0.0869565	0	0	0.0434783	0	0	0	0	0	0	0	0	0.0454545	0	0	0	0	0	0	0
341|0	2315.74	17.647	17.647	0	0	5.882	94.118	82.353	70.588	11.765	12.5164	-3.39412	9.9471	9.45294	0	0.470588	0	0	0.0588235	0.117647	0	0	0	0	0	0.235294	0	0	0	0.117647	0	0	0	0	0	0	0	0	0	0	0	0	0	0	0	0	0	0	0
342|0	1773.13	20	40	13.333	6.667	46.667	53.333	40	33.333	6.667	10.4852	-1.72667	3.94507	3	0.0666667	0.0666667	0	0	0.0666667	0.0666667	0.0666667	0	0	0	0.0666667	0.266667	0	0	0.2	0.0666667	0	0	0.0666667	0	0	0	0	0	0	0	0	0	0	0	0	0	0	0	0
343|0	1677.88	20	73.333	6.667	0	40	60	40	26.667	13.333	10.7737	-2.08667	1.97716	4.34533	0	0.133333	0.0666667	0.133333	0	0	0	0.0666667	0	0	0	0.133333	0	0	0.266667	0	0.133333	0	0	0.0666667	0	0	0	0	0	0	0	0	0	0	0	0	0	0	0
344|0	1671.97	15.385	30.769	7.692	0	7.692	92.308	69.231	61.538	7.692	12.5317	-2.92308	6.97651	7.54538	0	0.307692	0.0769231	0	0	0.0769231	0	0	0	0	0	0.307692	0	0	0	0.153846	0	0	0	0.0769231	0	0	0	0	0	0	0	0	0	0	0	0	0	0	0
345|0	2009.29	31.25	31.25	6.25	25	18.75	81.25	68.75	68.75	0	12.6855	-2.55	7.90592	6.69437	0.0625	0.3125	0	0	0.0625	0	0	0.0625	0.25	0	0	0.125	0	0	0	0.125	0	0	0	0	0	0	0	0	0	0	0	0	0	0	0	0.0666667	0	0	0
346|0	1432.78	16.667	25	8.333	8.333	33.333	66.667	66.667	66.667	0	12.5724	-2.525	7.21535	4.62083	0	0.166667	0	0	0	0	0	0.166667	0.0833333	0	0.0833333	0.416667	0	0	0.0833333	0	0	0	0	0	0	0	0	0	0	0	0	0	0	0	0	0	0	0	0
347|0	2293.71	11.111	22.222	22.222	0	27.778	72.222	61.111	50	11.111	12.5164	-2.15556	6.97791	6.40778	0.0555556	0.333333	0.0555556	0	0	0.111111	0.0555556	0.0555556	0	0.0555556	0.0555556	0.166667	0	0	0	0	0	0	0	0.0555556	0	0	0	0	0	0	0	0	0	0	0	0	0	0	0
348|0	2239.65	11.111	27.778	5.556	0	16.667	83.333	72.222	55.556	16.667	11.4625	-2.98333	6.97808	6.07222	0	0.166667	0.0555556	0.0555556	0	0.111111	0	0.0555556	0	0	0.0555556	0.388889	0	0	0.0555556	0	0.0555556	0	0	0	0	0	0	0	0	0	0	0	0	0	0	0	0	0	0
349|0	1876.32	35.294	41.176	29.412	5.882	41.176	58.824	35.294	35.294	0	11.4996	-0.647059	5.97494	1.54	0.117647	0	0.0588235	0	0	0	0	0.0588235	0	0.0588235	0.117647	0.352941	0	0.0588235	0	0.0588235	0.117647	0	0	0	0	0	0	0	0	0	0	0	0	0	0	0	0	0	0
35|0	2275.87	5.556	16.667	22.222	16.667	55.556	44.444	33.333	33.333	0	12.0546	-0.6	5.9751	1.29833	0	0.0555556	0	0	0	0	0.111111	0.0555556	0	0	0.166667	0.277778	0.0555556	0.111111	0.0555556	0	0	0.0555556	0	0.0555556	0	0	0	0	0	0	0	0	0	0	0	0	0	0	0
350|0	1814.09	40	40	20	13.333	33.333	66.667	53.333	53.333	0	12.6864	-2.08667	7.21502	6.00667	0.2	0.333333	0	0	0	0	0	0.0666667	0.0666667	0	0	0.133333	0	0	0	0.0666667	0.0666667	0	0.0666667	0	0	0.0714286	0	0	0	0	0	0	0	0	0	0	0	0	0
351|0	1578.85	25	25	8.333	8.333	16.667	83.333	66.667	66.667	0	13.2011	-2.68333	7.21597	8.32	0	0.5	0	0	0	0	0	0.0833333	0.0833333	0	0.0833333	0.0833333	0	0	0	0.0833333	0.0833333	0	0	0	0	0	0	0	0	0	0	0	0	0	0	0	0	0	0
352|0	2119.3	12.5	18.75	0	25	12.5	87.5	87.5	68.75	18.75	12.2112	-3.4375	4.94004	8.38562	0	0.375	0	0.0625	0	0.125	0	0.125	0.25	0	0	0.0625	0	0	0	0	0	0	0	0	0	0	0	0	0	0	0	0	0	0	0	0	0	0	0
353|0	2029.38	29.412	35.294	11.765	0	17.647	82.353	58.824	52.941	5.882	12.539	-2.45294	7.97635	6.08294	0.0588235	0.235294	0.0588235	0	0	0.0588235	0	0.0588235	0	0	0.0588235	0.294118	0	0	0	0.176471	0	0	0	0	0	0	0	0	0	0	0	0	0	0	0	0	0	0	0
354|0	1379.72	9.091	18.182	36.364	9.091	54.545	45.455	36.364	27.273	9.091	10.2436	0.118182	1.97557	1.47727	0	0.0909091	0	0.0909091	0	0	0	0	0	0.272727	0.0909091	0.181818	0.0909091	0	0	0.0909091	0	0	0.0909091	0	0	0	0	0	0	0	0	0	0	0	0	0	0	0	0
355|0	1472.86	16.667	16.667	41.667	16.667	58.333	41.667	33.333	33.333	0	10.9019	0.283333	3.21503	0.865	0.0833333	0.0833333	0	0	0	0	0	0	0.0833333	0.25	0.0833333	0.166667	0.0833333	0	0	0.0833333	0	0	0.0833333	0	0	0.0909091	0	0	0	0	0	0	0	0	0	0	0	0	0
356|0	1430.77	25	25	41.667	16.667	58.333	41.667	33.333	33.333	0	10.9019	0.116667	3.21503	1.12417	0.166667	0.0833333	0	0	0	0	0	0	0.0833333	0.25	0	0.166667	0.0833333	0	0	0.0833333	0	0	0.0833333	0	0.0909091	0	0	0	0	0	0	0	0	0.0909091	0	0	0	0	0
357|0	1372.69	33.333	33.333	41.667	16.667	58.333	41.667	33.333	33.333	0	11.8231	0.233333	3.21583	1.12333	0.25	0.0833333	0	0	0	0	0	0	0.0833333	0.166667	0	0.166667	0.0833333	0.0833333	0	0.0833333	0	0	0	0	0.181818	0.0909091	0	0	0	0	0	0	0	0	0	0	0	0	0
358|0	1490.87	16.667	16.667	41.667	25	66.667	33.333	33.333	33.333	0	10.9019	0.416667	3.21503	0.5925	0.166667	0.0833333	0	0	0	0	0	0	0.0833333	0.25	0	0.166667	0.0833333	0.0833333	0	0	0	0	0.0833333	0	0.0909091	0	0	0	0	0	0	0	0	0.0909091	0	0	0	0	0
359|0	1441.78	25	25	41.667	25	58.333	41.667	33.333	33.333	0	11.1031	0.275	3.21567	0.085	0.166667	0	0	0	0	0	0	0	0.0833333	0.25	0	0.25	0	0.0833333	0	0.0833333	0	0.0833333	0	0	0.0909091	0	0	0	0	0	0	0	0	0.0909091	0	0	0	0	0
36|0	2841.48	37.037	44.444	51.852	7.407	70.37	29.63	14.815	14.815	0	10.866	0.633333	3.97447	-0.625556	0.185185	0	0.0740741	0	0	0	0	0.111111	0	0.0740741	0.259259	0.148148	0	0	0	0.037037	0.037037	0.037037	0.037037	0	0.0384615	0	0	0	0	0	0	0	0	0	0.0769231	0.0384615	0	0	0
360|0	1480.9	8.333	8.333	50	16.667	58.333	41.667	33.333	33.333	0	11.8231	1.00833	3.21583	0.131667	0	0.0833333	0	0	0	0	0	0	0.0833333	0.333333	0.166667	0.166667	0	0.0833333	0	0.0833333	0	0	0	0	0	0	0	0	0	0	0	0	0	0	0	0	0	0	0
361|0	2507.05	15	15	35	20	55	45	30	30	0	12.5001	0.245	4.42573	2.043	0	0.2	0	0	0.05	0	0.1	0.05	0.1	0.2	0.15	0	0	0.1	0	0.05	0	0	0	0	0	0	0	0	0	0	0	0	0	0	0	0	0	0	0
362|0	2640.13	18.182	27.273	45.455	18.182	63.636	36.364	22.727	13.636	9.091	7.55194	0.663636	0.218192	0.561364	0.0909091	0.0909091	0	0.0454545	0	0.0454545	0.0909091	0.0454545	0.0454545	0.181818	0.136364	0	0	0.0909091	0	0	0.0454545	0.0454545	0	0.0454545	0	0	0	0	0	0.047619	0	0	0	0	0	0	0	0	0
363|0	3087.65	17.391	21.739	4.348	8.696	26.087	73.913	69.565	69.565	0	13.2424	-3.06522	15.215	8.89957	0	0.565217	0	0	0	0	0	0.130435	0.0434783	0	0.0434783	0.0869565	0	0	0.0434783	0	0.0434783	0	0.0434783	0	0	0	0	0	0	0	0	0	0	0	0	0	0	0	0
364|0	1483.78	16.667	25	33.333	0	33.333	66.667	33.333	33.333	0	12.8074	-0.725	3.97573	4.13417	0	0.25	0.0833333	0	0	0	0.0833333	0	0	0.25	0.0833333	0.0833333	0	0	0	0.166667	0	0	0	0	0	0	0	0	0	0	0	0	0	0	0	0	0	0	0
365|0	1532.86	16.667	25	25	8.333	33.333	66.667	50	50	0	12.9809	-1.28333	5.21598	5.09167	0	0.333333	0	0	0	0	0	0	0.0833333	0.166667	0.0833333	0.0833333	0	0	0.0833333	0.0833333	0.0833333	0	0	0	0	0	0	0	0	0	0	0	0	0	0	0	0	0	0
366|0	1564.92	0	25	16.667	0	41.667	58.333	41.667	41.667	0	12.9809	-1.88333	4.97572	5.435	0	0.333333	0.0833333	0	0	0	0.0833333	0	0	0	0.166667	0.0833333	0.0833333	0	0.166667	0	0	0	0	0	0	0	0	0	0	0	0	0	0	0	0	0	0	0	0
367|0	1620.07	0	8.333	25	0	33.333	66.667	66.667	66.667	0	13.11	-1.975	7.9754	6.37417	0	0.416667	0	0	0	0	0	0	0	0.0833333	0.166667	0.25	0	0	0.0833333	0	0	0	0	0	0	0	0	0	0	0	0	0	0	0	0	0	0	0	0
368|0	1615.97	16.667	16.667	8.333	0	16.667	83.333	58.333	58.333	0	13.1074	-2.46667	6.97556	7.495	0	0.416667	0	0	0	0	0.0833333	0	0	0	0.0833333	0.166667	0.0833333	0	0	0.0833333	0.0833333	0	0	0	0	0	0	0	0	0	0	0	0	0	0	0	0	0	0
369|0	1469.79	25	41.667	0	8.333	33.333	66.667	41.667	41.667	0	12.5317	-1.8	4.21582	4.12	0	0.166667	0	0	0	0	0	0	0.0833333	0	0	0.166667	0.166667	0	0.166667	0.0833333	0.166667	0	0	0	0	0	0	0	0	0	0	0	0	0	0	0	0	0	0
37|0	1841.97	50	66.667	11.111	5.556	44.444	55.556	27.778	11.111	16.667	4.42637	-0.688889	-1.05161	2.43167	0	0.0555556	0	0.0555556	0.0555556	0.111111	0	0.166667	0	0	0.0555556	0.0555556	0	0.0555556	0.0555556	0.277778	0	0	0	0.0555556	0	0	0	0	0	0	0	0	0	0	0	0	0	0	0
370|0	1607.89	8.333	25	16.667	0	25	75	50	50	0	13.199	-2.34167	5.97588	7.93833	0	0.5	0.0833333	0	0	0	0.0833333	0	0	0.0833333	0.0833333	0	0	0	0.0833333	0.0833333	0	0	0	0	0	0	0	0	0	0	0	0	0	0	0	0	0	0	0
371|0	1513.91	8.333	16.667	33.333	0	41.667	58.333	33.333	33.333	0	12.5317	-0.441667	3.97557	2.805	0	0.166667	0.0833333	0	0	0	0.0833333	0	0	0.25	0.0833333	0.166667	0.0833333	0	0	0	0.0833333	0	0	0	0	0	0	0	0	0	0	0	0	0	0	0	0	0	0
372|0	1587.87	16.667	25	8.333	0	16.667	83.333	50	50	0	13.1048	-2.38333	5.97572	7.655	0	0.416667	0.0833333	0	0	0	0.0833333	0	0	0.0833333	0	0.0833333	0.0833333	0	0	0.166667	0	0	0	0	0	0	0	0	0	0	0	0	0	0	0	0	0	0	0
373|0	1485.8	25	25	25	0	25	75	41.667	41.667	0	12.8136	-1.19167	4.97557	4.6675	0	0.25	0	0	0	0	0.0833333	0	0	0.166667	0.0833333	0.166667	0	0	0	0.166667	0.0833333	0	0	0	0	0	0	0	0	0	0	0	0	0	0	0	0	0	0
374|0	1503.77	8.333	33.333	25	8.333	33.333	66.667	41.667	41.667	0	12.8074	-1.55	4.21598	4.74083	0	0.25	0.166667	0	0	0	0	0	0.0833333	0	0.25	0.0833333	0	0	0.0833333	0.0833333	0	0	0	0	0	0	0	0	0	0	0	0	0	0	0	0	0	0	0
375|0	1559.9	8.333	8.333	33.333	16.667	41.667	58.333	41.667	41.667	0	12.8011	-0.475	3.45639	3.41583	0	0.25	0	0	0	0	0.0833333	0	0.166667	0.166667	0.166667	0	0.0833333	0	0	0.0833333	0	0	0	0	0	0	0	0	0	0	0	0	0	0	0	0	0	0	0
376|0	1532.77	8.333	25	16.667	8.333	25	75	41.667	41.667	0	12.8074	-2.1	4.21598	5.52083	0	0.25	0.0833333	0	0	0	0.166667	0	0.0833333	0.0833333	0.0833333	0.0833333	0	0	0.0833333	0.0833333	0	0	0	0	0	0	0	0	0	0	0	0	0	0	0	0	0	0	0
377|0	1531.8	0	33.333	16.667	8.333	41.667	58.333	33.333	33.333	0	12.801	-1.68333	3.21614	4.67083	0	0.25	0.166667	0	0	0	0.0833333	0	0.0833333	0.0833333	0.0833333	0	0.0833333	0	0.166667	0	0	0	0	0	0	0	0	0	0	0	0	0	0	0	0	0	0	0	0
378|0	1430.6	33.333	50	8.333	8.333	16.667	83.333	33.333	33.333	0	12.5165	-1.70833	3.21598	4.9025	0	0.166667	0.166667	0	0	0	0	0	0.0833333	0	0.0833333	0.0833333	0.0833333	0	0	0.25	0.0833333	0	0	0	0	0	0	0	0	0	0	0	0	0	0	0	0	0	0
379|0	1360.58	25	41.667	25	8.333	50	50	25	25	0	12.5001	-0.675	2.21614	2.595	0	0.166667	0	0	0	0	0.0833333	0.0833333	0.0833333	0.166667	0.0833333	0	0	0	0.166667	0.166667	0	0	0	0	0	0	0	0	0	0	0	0	0	0	0	0	0	0	0
38|0	2718.3	18.182	40.909	13.636	9.091	50	50	31.818	31.818	0	12.1023	-1.04091	6.9141	3.33136	0	0.181818	0.0454545	0	0.0909091	0	0.0909091	0.0454545	0	0.0454545	0	0.136364	0.0454545	0.0454545	0.0909091	0.0454545	0	0.0454545	0	0.0909091	0	0	0	0	0	0	0	0	0	0	0	0	0	0	0
380|0	1374.69	16.667	50	8.333	0	58.333	41.667	8.333	8.333	0	9.70002	-0.641667	0.975736	0.9775	0	0	0.0833333	0	0	0	0.0833333	0	0	0	0.0833333	0.0833333	0.25	0	0.25	0.0833333	0.0833333	0	0	0	0	0	0	0	0	0	0	0	0	0	0	0	0	0	0
381|0	1510.91	8.333	25	33.333	0	50	50	33.333	33.333	0	12.8074	-0.333333	3.97573	3.12417	0	0.25	0.0833333	0	0	0	0	0	0	0.25	0.0833333	0.0833333	0.0833333	0	0.0833333	0	0.0833333	0	0	0	0	0	0	0	0	0	0	0	0	0	0	0	0	0	0
382|0	1296.5	27.273	27.273	36.364	36.364	63.636	36.364	36.364	36.364	0	10.5552	-0.172727	1.69665	0.738182	0.0909091	0.0909091	0	0	0	0	0	0.181818	0.272727	0.0909091	0.181818	0	0	0	0	0	0	0.0909091	0	0	0	0.1	0	0	0	0	0	0	0	0	0	0	0	0	0
383|0	1083.34	30	60	40	0	50	50	40	40	0	11.9245	-0.66	3.97542	2.327	0.2	0.1	0	0	0	0	0	0	0	0	0	0.3	0	0	0.1	0.1	0	0	0	0.2	0	0	0	0	0	0	0	0	0	0	0	0	0	0	0.111111
384|0	1287.44	18.182	72.727	18.182	9.091	45.455	54.545	27.273	18.182	9.091	10.3978	-0.863636	0.976682	3.64636	0	0.181818	0.0909091	0.0909091	0	0	0	0	0	0	0	0	0	0.0909091	0.181818	0.0909091	0.0909091	0	0	0.181818	0	0	0	0	0	0	0	0	0	0	0	0	0	0	0
385|0	1446.63	25	58.333	25	16.667	58.333	41.667	16.667	8.333	8.333	6.40333	-0.708333	-0.0236449	1.7125	0.0833333	0.0833333	0.0833333	0	0	0.0833333	0	0	0	0	0.0833333	0	0	0	0.166667	0	0.166667	0.0833333	0.0833333	0.0833333	0	0	0	0	0	0.0909091	0	0	0	0	0	0	0	0	0
386|0	1361.49	53.846	61.538	30.769	7.692	38.462	61.538	30.769	15.385	15.385	5.49055	-0.238462	-0.81215	1.74923	0.153846	0	0	0	0.0769231	0.153846	0	0	0.0769231	0	0.0769231	0.0769231	0	0	0	0.230769	0.0769231	0	0	0.0769231	0	0	0	0	0	0	0	0	0	0	0.0833333	0	0	0	0
387|0	1347.53	41.667	58.333	25	25	58.333	41.667	8.333	8.333	0	7.54233	0.191667	0.215354	0.106667	0.0833333	0	0	0	0	0	0	0	0.0833333	0.0833333	0.0833333	0	0	0.0833333	0.166667	0.0833333	0.25	0	0.0833333	0	0	0	0	0	0	0	0	0	0	0.0909091	0	0	0	0	0
388|0	1363.53	41.667	58.333	16.667	8.333	41.667	58.333	8.333	8.333	0	9.34882	-0.658333	0.975098	2.10583	0	0.0833333	0	0	0	0	0.0833333	0	0	0.0833333	0.0833333	0	0	0	0.166667	0.166667	0.25	0	0.0833333	0	0	0	0	0	0	0	0	0	0	0	0	0	0	0	0
389|0	1256.38	25	75	41.667	8.333	66.667	33.333	8.333	0	8.333	3.84997	-0.0833333	-1.02285	0.78	0.25	0	0.25	0	0	0.0833333	0	0	0	0	0.0833333	0	0	0.0833333	0.166667	0	0	0	0	0.0833333	0	0	0.0909091	0	0	0	0	0	0	0	0	0	0	0	0.0909091
39|0	1396.53	33.333	58.333	0	0	33.333	66.667	50	41.667	8.333	12.6761	-2.63333	3.97667	7.35333	0	0.416667	0	0.0833333	0	0	0	0.166667	0	0	0	0	0	0	0.166667	0.166667	0	0	0	0	0	0	0	0	0	0	0	0	0	0	0	0	0	0	0
390|0	1335.49	50	50	33.333	25	50	50	16.667	16.667	0	10.5518	0.108333	1.21614	1.515	0.25	0.0833333	0	0	0	0	0.0833333	0	0.0833333	0	0.0833333	0	0	0.166667	0	0.166667	0.0833333	0	0	0	0	0.0909091	0	0	0	0	0	0	0	0	0.0909091	0	0	0.0909091	0
391|0	1363.49	25	66.667	8.333	16.667	50	50	8.333	0	8.333	3.74997	-0.675	-1.02331	1.54667	0	0	0.0833333	0.0833333	0	0	0.0833333	0	0	0	0.0833333	0	0	0.166667	0.25	0.0833333	0.166667	0	0	0	0	0	0	0	0	0	0	0	0	0	0	0	0	0	0
392|0	1367.53	41.667	50	33.333	41.667	75	25	16.667	16.667	0	7.71436	0.383333	0.456401	-0.781667	0.166667	0	0	0	0	0	0	0.166667	0.166667	0	0.0833333	0	0	0.0833333	0	0.0833333	0	0.166667	0	0.0833333	0.0909091	0	0	0	0	0	0	0	0	0	0	0	0	0.0909091	0
393|0	1485.67	25	33.333	16.667	25	41.667	58.333	16.667	16.667	0	10.5518	-0.708333	1.21614	2.1425	0	0.0833333	0	0	0	0	0.166667	0	0.0833333	0.0833333	0.0833333	0	0	0.0833333	0.0833333	0.25	0	0.0833333	0	0	0	0	0	0	0	0	0	0	0	0	0	0	0	0	0
394|0	1399.67	16.667	50	33.333	8.333	66.667	33.333	8.333	0	8.333	3.74997	0.408333	-1.02331	-0.270833	0	0	0	0.0833333	0	0	0.0833333	0	0	0	0.25	0	0.0833333	0	0.166667	0.0833333	0.0833333	0.0833333	0	0.0833333	0	0	0	0	0	0	0	0	0	0	0	0	0	0	0
395|0	1452.54	16.667	50	16.667	33.333	58.333	41.667	25	8.333	16.667	4.18116	-0.958333	-1.78339	1.715	0.0833333	0	0	0.0833333	0	0.0833333	0.0833333	0	0.0833333	0	0	0	0	0.0833333	0.166667	0.0833333	0	0	0.166667	0.0833333	0	0	0	0	0	0	0	0	0	0	0	0	0	0	0.0909091
396|0	1604.78	8.333	41.667	0	41.667	58.333	41.667	33.333	16.667	16.667	6.44184	-1.1	-0.0234733	2.515	0	0.0833333	0	0.166667	0	0	0	0	0	0	0	0.0833333	0	0.25	0.166667	0.0833333	0	0.0833333	0.0833333	0	0	0	0	0	0	0	0	0	0	0	0	0	0	0	0
397|0	1342.53	41.667	58.333	25	25	75	25	8.333	0	8.333	3.74997	0.583333	-1.02331	-0.4525	0.166667	0	0	0.0833333	0	0	0	0.0833333	0	0	0.0833333	0	0.0833333	0.166667	0.0833333	0.0833333	0.0833333	0.0833333	0	0	0	0	0	0	0	0	0	0	0	0	0	0	0	0.0909091	0
398|0	1604.87	8.333	25	16.667	41.667	66.667	33.333	16.667	8.333	8.333	6.40199	0.05	-0.0238002	0.05	0	0	0.0833333	0	0	0.0833333	0	0	0	0	0.166667	0.0833333	0	0.25	0.0833333	0	0.0833333	0.0833333	0.0833333	0	0	0	0	0	0	0	0	0	0	0	0	0	0	0	0
399|0	1389.64	41.667	58.333	25	16.667	66.667	33.333	16.667	16.667	0	11.6518	-0.333333	1.97573	0.9025	0.166667	0.0833333	0	0	0	0	0	0.0833333	0	0	0	0.0833333	0.0833333	0	0.0833333	0.0833333	0.0833333	0.166667	0	0.0833333	0	0	0	0	0	0	0	0.0909091	0	0	0	0	0	0	0
4|0	2779.5	30.769	30.769	69.231	15.385	69.231	30.769	30.769	30.769	0	11.2783	0.923077	4.93627	-0.878462	0.307692	0	0	0	0	0	0	0	0.153846	0	0.384615	0.153846	0	0	0	0	0	0	0	0	0	0	0	0	0	0	0	0	0.08	0	0.16	0.08	0	0	0
40|0	2918.5	20.833	37.5	0	0	20.833	79.167	66.667	62.5	4.167	12.9166	-3.09167	13.9754	6.91167	0	0.291667	0	0.0416667	0	0	0	0.0833333	0	0	0	0.333333	0	0	0.125	0.125	0	0	0	0	0	0	0	0	0	0	0	0	0	0	0	0	0	0	0
400|0	1378.65	25	50	16.667	25	83.333	16.667	0	0	0	6.09998	0.616667	-0.0241054	-1.21833	0	0	0	0	0	0	0	0.0833333	0	0	0.166667	0	0.0833333	0.166667	0.25	0.166667	0	0.0833333	0	0	0	0	0	0	0	0	0	0	0	0	0	0	0	0	0
401|0	1463.66	33.333	41.667	25	33.333	58.333	41.667	8.333	8.333	0	7.54233	-0.0416667	0.215354	0.16	0.0833333	0	0	0	0	0	0.0833333	0	0.0833333	0	0.166667	0	0	0.0833333	0.0833333	0.0833333	0.166667	0.0833333	0.0833333	0	0	0	0	0	0	0	0	0	0.0909091	0	0	0	0	0	0
402|0	1515.78	8.333	41.667	25	25	66.667	33.333	16.667	16.667	0	10.5518	-0.6	1.21614	0.85	0	0.0833333	0.0833333	0	0	0	0	0	0.0833333	0	0.25	0	0	0	0.25	0.0833333	0	0.166667	0	0	0	0	0	0	0	0	0	0	0	0	0	0	0	0	0
403|0	1455.64	25	58.333	16.667	33.333	66.667	33.333	8.333	8.333	0	7.54233	-0.458333	0.215354	0.115	0	0	0	0	0	0	0	0	0.0833333	0	0.0833333	0	0	0	0.25	0.25	0	0.166667	0.0833333	0.0833333	0	0	0	0	0	0	0	0	0	0	0	0	0	0	0
404|0	1538.64	33.333	50	8.333	41.667	41.667	58.333	25	16.667	8.333	6.49773	-1.09167	-0.542342	1.48917	0	0	0	0	0	0.0833333	0	0	0.166667	0	0	0	0	0	0.0833333	0.25	0.0833333	0.25	0	0.0833333	0	0	0	0	0	0	0	0	0	0	0	0	0	0	0
405|0	1347.58	25	50	41.667	16.667	66.667	33.333	8.333	8.333	0	7.55033	0.416667	0.216148	-0.495	0.0833333	0	0	0	0	0	0.0833333	0	0.0833333	0	0.25	0	0	0	0.166667	0.166667	0	0.0833333	0	0.0833333	0	0	0	0	0	0	0	0	0	0	0	0	0	0	0
406|0	1414.62	33.333	50	16.667	33.333	66.667	33.333	0	0	0	6.09998	0.783333	-0.0241054	-0.625833	0	0	0	0	0	0	0	0	0	0.0833333	0.0833333	0	0	0.25	0.166667	0.333333	0	0.0833333	0	0	0	0	0	0	0	0	0	0	0	0	0	0	0	0	0
407|0	1443.67	16.667	50	25	16.667	58.333	41.667	8.333	8.333	0	10.55	-0.216667	0.975891	1.22583	0	0.0833333	0.0833333	0	0	0	0.0833333	0	0	0	0.166667	0	0	0.0833333	0.166667	0.166667	0	0.0833333	0	0.0833333	0	0	0	0	0	0	0	0	0	0	0	0	0	0	0
408|0	1329.6	25	50	41.667	8.333	66.667	33.333	8.333	0	8.333	3.74997	1.13333	-1.02331	-0.86	0	0	0	0.0833333	0	0	0	0	0	0.0833333	0.333333	0	0	0.0833333	0.166667	0.0833333	0.166667	0	0	0	0	0	0	0	0	0	0	0	0	0	0	0	0	0	0
409|0	1366.69	8.333	41.667	33.333	16.667	75	25	25	25	0	10.5535	0.116667	1.4564	0.179167	0	0.0833333	0	0	0	0	0	0.0833333	0.166667	0	0.25	0	0.0833333	0	0.25	0	0	0	0	0.0833333	0	0	0	0	0	0	0	0	0	0	0	0	0	0	0
41|0	2273.15	0	0	63.158	0	63.158	36.842	36.842	36.842	0	11.5787	0.963158	6.97479	-1.06263	0	0	0	0	0	0	0	0	0	0	0.631579	0.368421	0	0	0	0	0	0	0	0	0	0	0	0	0	0	0	0	0	0	0	0	0	0	0
410|0	1486.66	16.667	50	8.333	25	58.333	41.667	8.333	8.333	0	9.1456	-1.21667	0.974149	1.5325	0	0	0.166667	0	0	0	0.0833333	0.0833333	0	0	0	0.0833333	0.0833333	0	0.0833333	0.0833333	0	0.0833333	0.166667	0.0833333	0	0	0	0	0	0	0	0	0	0	0	0	0	0	0
411|0	1559.66	25	41.667	0	33.333	25	75	33.333	25	8.333	9.14769	-2.00833	1.21519	4.3225	0	0.0833333	0.0833333	0.0833333	0	0	0.0833333	0	0.0833333	0	0	0.0833333	0	0.0833333	0	0.0833333	0.166667	0	0.166667	0	0	0	0	0	0	0	0	0	0	0	0	0	0	0	0
412|0	1345.56	16.667	50	25	16.667	66.667	33.333	8.333	8.333	0	9.70002	-0.191667	0.975736	0.485	0.0833333	0	0.166667	0	0	0	0.0833333	0.0833333	0	0.0833333	0.0833333	0.0833333	0	0.166667	0.166667	0	0	0	0	0	0	0	0	0	0	0	0	0	0	0	0	0	0	0	0
413|0	1259.38	41.667	66.667	33.333	0	41.667	58.333	8.333	0	8.333	3.84997	-0.1	-1.02285	1.28833	0.0833333	0	0.166667	0	0	0.0833333	0	0	0	0.0833333	0.166667	0	0	0	0.0833333	0.166667	0.166667	0	0	0	0	0	0	0	0	0	0	0	0	0	0.0909091	0	0	0	0
414|0	1421.49	33.333	66.667	8.333	25	41.667	58.333	25	16.667	8.333	7.53528	-1.74167	0.215351	3.49583	0.0833333	0.0833333	0.0833333	0.0833333	0	0	0	0	0.0833333	0	0	0	0	0	0.166667	0.0833333	0.166667	0	0.166667	0	0	0	0	0.0909091	0	0	0	0	0	0	0	0	0	0	0
415|0	1305.42	25	75	8.333	16.667	58.333	41.667	25	16.667	8.333	7.5509	-1.46667	0.216938	2.64833	0.0833333	0.0833333	0.0833333	0.0833333	0	0	0	0.0833333	0.0833333	0	0	0	0	0.0833333	0.333333	0	0.0833333	0	0	0	0	0	0	0	0	0	0	0	0	0	0	0	0	0	0.0909091
416|0	1261.53	33.333	58.333	50	8.333	66.667	33.333	8.333	8.333	0	7.55033	1.05	0.216148	-1.0275	0.0833333	0	0	0	0	0	0	0	0.0833333	0	0.333333	0	0	0	0.166667	0.0833333	0.166667	0	0	0.0833333	0	0	0	0	0	0	0	0	0	0	0.0909091	0	0	0	0
417|0	1354.49	16.667	58.333	0	25	58.333	41.667	33.333	25	8.333	7.71483	-1.73333	0.457655	2.54417	0	0.0833333	0	0	0	0.0833333	0	0.0833333	0.166667	0	0	0	0	0.0833333	0.416667	0.0833333	0	0	0	0	0	0	0	0	0	0	0	0	0	0	0	0	0	0	0
418|0	1236.31	50	83.333	16.667	8.333	41.667	58.333	25	16.667	8.333	7.5509	-1.28333	0.216938	3.05167	0.166667	0.0833333	0	0.0833333	0	0	0	0	0.0833333	0	0	0	0	0	0.25	0.166667	0.166667	0	0	0	0	0	0	0.0909091	0	0	0	0	0	0	0	0	0	0	0.0909091
419|0	1316.53	41.667	66.667	16.667	8.333	58.333	41.667	0	0	0	6.09998	-6.4763e-17	-0.0241054	0.0683333	0	0	0	0	0	0	0	0	0	0	0.166667	0	0.0833333	0	0.25	0.25	0.166667	0.0833333	0	0	0	0	0	0	0	0	0	0	0	0	0	0	0	0	0
42|0	2565.36	0	0	42.105	21.053	63.158	36.842	36.842	36.842	0	11.5787	-0.0263158	6.97479	-0.517368	0	0	0	0	0	0	0	0	0	0	0.421053	0.368421	0	0	0	0	0	0.210526	0	0	0	0	0	0	0	0	0	0	0	0	0	0	0	0	0
420|0	1351.64	25	41.667	25	8.333	75	25	8.333	8.333	0	9.34882	0.258333	0.975098	0.295	0	0.0833333	0	0	0	0	0.0833333	0.166667	0	0	0.166667	0	0.166667	0	0.0833333	0.0833333	0	0	0.0833333	0.0833333	0	0	0	0	0	0	0	0	0	0	0	0	0	0	0
421|0	1328.57	25	50	33.333	8.333	66.667	33.333	0	0	0	6.09322	0.45	-0.0248991	-0.385833	0	0	0	0	0	0	0.0833333	0	0	0.25	0.0833333	0	0	0	0.25	0.166667	0.0833333	0	0.0833333	0	0	0	0	0	0	0	0	0	0	0	0	0	0	0	0
422|0	1419.57	41.667	58.333	0	16.667	33.333	66.667	16.667	8.333	8.333	6.33057	-1.05833	-0.0242639	2.35833	0	0	0	0.0833333	0	0	0.0833333	0	0	0	0	0.0833333	0.0833333	0.0833333	0.0833333	0.0833333	0.333333	0	0.0833333	0	0	0	0	0	0	0	0	0	0	0	0	0	0	0	0
423|0	1210.28	66.667	75	16.667	0	33.333	66.667	8.333	8.333	0	10.55	-0.85	0.975891	2.96083	0.166667	0.0833333	0.0833333	0	0	0	0.0833333	0.0833333	0	0	0	0	0.0833333	0	0	0.25	0.166667	0	0	0	0	0.0909091	0	0	0	0	0	0	0	0	0	0	0	0	0
424|0	1461.62	25	41.667	25	16.667	41.667	58.333	33.333	25	8.333	9.35001	-1.25833	1.2166	3.91833	0.166667	0.166667	0.0833333	0	0	0.0833333	0.0833333	0	0.0833333	0	0	0	0.0833333	0	0	0.0833333	0	0	0.0833333	0.0833333	0.0909091	0	0	0	0	0	0.0909091	0	0	0	0	0	0	0	0
425|0	1468.64	8.333	50	8.333	25	41.667	58.333	25	25	0	9.70397	-1.95	1.45624	2.4175	0	0	0.166667	0	0	0	0.0833333	0	0.166667	0	0.0833333	0.0833333	0	0	0.25	0	0.0833333	0.0833333	0	0	0	0	0	0	0	0	0	0	0	0	0	0	0	0	0
426|0	1305.41	41.667	75	25	8.333	41.667	58.333	8.333	0	8.333	3.74997	-0.133333	-1.02331	1.27667	0	0	0.0833333	0.0833333	0	0	0	0	0	0	0.166667	0	0	0	0.0833333	0.333333	0.0833333	0.0833333	0	0.0833333	0	0	0	0	0	0	0	0	0	0	0	0	0	0	0
427|0	1376.53	33.333	50	25	25	58.333	41.667	25	16.667	8.333	7.53419	-0.816667	0.215659	1.2275	0.166667	0	0	0	0	0.0833333	0	0	0.0833333	0.0833333	0	0.0833333	0	0	0.166667	0.0833333	0.0833333	0	0.166667	0	0	0	0	0	0	0.0909091	0	0	0	0	0	0	0	0	0
428|0	1531.65	8.333	50	8.333	16.667	41.667	58.333	41.667	16.667	25	4.37042	-1.775	-1.02127	4.49167	0	0.166667	0.0833333	0.166667	0	0.0833333	0	0	0	0	0.0833333	0	0	0.0833333	0.166667	0.0833333	0	0.0833333	0	0	0	0	0	0	0	0	0	0	0	0	0	0	0	0	0
429|0	2723.36	19.048	23.81	38.095	19.048	61.905	38.095	33.333	33.333	0	12.9884	-0.366667	6.97541	1.7719	0.0952381	0.190476	0	0	0	0	0	0.047619	0	0	0.238095	0.142857	0	0	0	0.047619	0	0.190476	0	0.047619	0	0.1	0	0	0	0	0	0	0	0	0	0	0	0	0
43|0	2409.22	0	0	42.105	21.053	63.158	36.842	36.842	36.842	0	11.5787	0.752632	6.97479	-0.654211	0	0	0	0	0	0	0	0	0	0	0.421053	0.368421	0	0.210526	0	0	0	0	0	0	0	0	0	0	0	0	0	0	0	0	0	0	0	0	0
430|0	3475.28	14.815	22.222	33.333	14.815	55.556	44.444	33.333	33.333	0	13.1127	-0.6	8.97524	2.17	0.037037	0.185185	0	0	0	0	0.037037	0.037037	0	0	0.259259	0.148148	0	0	0.037037	0.0740741	0	0.148148	0	0.037037	0	0.0384615	0	0	0	0	0	0	0	0	0	0	0	0	0
431|0	1375.56	36.364	36.364	36.364	9.091	45.455	54.545	54.545	45.455	9.091	12.3261	-1.82727	3.97634	6.75545	0.363636	0.454545	0	0	0	0.0909091	0	0	0	0	0	0	0	0	0	0	0	0	0.0909091	0	0.1	0.1	0	0	0	0.1	0	0	0	0	0	0	0	0	0
432|0	1473.71	27.273	27.273	18.182	9.091	36.364	63.636	63.636	63.636	0	12.8985	-2.69091	6.97508	9.09273	0.181818	0.636364	0	0	0	0	0	0.0909091	0	0	0	0	0	0	0	0	0	0	0.0909091	0	0	0.2	0	0	0	0	0	0	0	0	0	0	0	0	0
433|0	5121.07	7.692	23.077	0	0	23.077	76.923	61.538	61.538	0	13.7337	-3.49231	23.9749	8.52	0	0.461538	0	0	0	0	0.153846	0.0769231	0	0	0	0.153846	0	0	0.153846	0	0	0	0	0	0	0	0	0	0	0	0	0	0	0	0	0	0	0	0
434|0	2457.98	22.727	27.273	40.909	4.545	54.545	45.455	31.818	22.727	9.091	10.3741	-0.122727	2.97636	0.816364	0.0909091	0	0	0.0454545	0	0.0454545	0.0909091	0.0909091	0	0.227273	0.0909091	0.227273	0	0	0	0.0454545	0	0	0.0454545	0	0	0	0	0	0	0	0	0	0	0.0952381	0	0	0	0	0
435|0	3263.05	24.138	44.828	48.276	0	65.517	34.483	27.586	27.586	0	12.8074	-0.127586	7.94491	2.13655	0.206897	0.206897	0	0	0.0344828	0	0.0689655	0	0	0	0.206897	0.0689655	0	0	0.137931	0	0	0	0	0.0689655	0.0357143	0	0	0	0	0	0	0	0	0	0.0714286	0	0	0	0.0357143
436|0	3263.05	24.138	44.828	48.276	0	65.517	34.483	27.586	27.586	0	12.8074	-0.127586	7.94491	2.13655	0.206897	0.206897	0	0	0.0344828	0	0.0689655	0	0	0	0.206897	0.0689655	0	0	0.137931	0	0	0	0	0.0689655	0.0357143	0	0	0	0.0357143	0	0	0	0	0	0.0714286	0	0	0	0.0357143
437|0	3304.79	31.034	37.931	20.69	10.345	58.621	41.379	34.483	24.138	10.345	12.2111	-0.817241	3.97903	3.07138	0.0689655	0.206897	0.0344828	0.0344828	0	0.0689655	0.0344828	0.241379	0	0.103448	0.0344828	0.0344828	0.0344828	0.0689655	0	0	0	0.0344828	0	0	0	0	0	0	0	0	0	0.0357143	0	0.0357143	0	0	0	0	0
438|0	2071.6	6.25	25	43.75	6.25	62.5	37.5	37.5	37.5	0	13.199	-0.38125	5.97588	3.54625	0.0625	0.375	0	0	0	0	0	0	0	0	0.3125	0	0	0	0.125	0	0	0.0625	0	0.0625	0	0.0666667	0	0	0	0	0	0	0	0	0	0	0	0	0
439|0	2765.29	39.286	64.286	60.714	3.571	78.571	21.429	14.286	7.143	7.143	6.44184	1.05357	-0.0234733	-0.580714	0.25	0.0357143	0	0.0714286	0	0	0	0.0714286	0	0	0.25	0.0357143	0	0	0.0714286	0.0714286	0	0	0.0357143	0.107143	0.037037	0	0	0	0	0	0	0.037037	0	0	0.0740741	0	0	0	0.037037
44|0	1919.55	27.778	27.778	72.222	0	72.222	27.778	27.778	27.778	0	11.4029	1.10556	4.9751	-1.14778	0.277778	0	0	0	0	0	0	0	0	0	0.444444	0.277778	0	0	0	0	0	0	0	0	0	0	0	0	0	0	0	0	0	0	0.235294	0.0588235	0	0	0
440|0	4251.04	18.182	27.273	18.182	12.121	36.364	63.636	42.424	39.394	3.03	12.6785	-1.29091	10.3962	5.04545	0.030303	0.30303	0.0606061	0	0.0606061	0.030303	0.0606061	0	0.0606061	0.030303	0.121212	0.030303	0.030303	0.0606061	0.030303	0.030303	0.0606061	0	0	0	0	0	0	0	0	0	0.03125	0	0	0	0	0	0	0	0
441|0	4225.99	20	28.571	22.857	17.143	60	40	28.571	20	8.571	11.1992	-0.462857	3.97856	1.57686	0.0571429	0.0857143	0.0571429	0.0285714	0	0.0571429	0.0571429	0.142857	0	0.142857	0.0285714	0.114286	0.0571429	0.0857143	0	0	0	0.0857143	0	0	0	0	0	0	0	0	0	0.0294118	0	0.0294118	0	0	0	0	0
442|0	4076.79	42.105	50	23.684	5.263	50	50	34.211	34.211	0	12.9097	-0.957895	12.1847	3.15211	0.105263	0.184211	0	0	0.0263158	0	0.0526316	0.184211	0.0263158	0	0.0789474	0.131579	0	0.0263158	0.0263158	0.0789474	0.0263158	0	0	0.0526316	0	0.0540541	0	0	0	0	0	0	0	0	0	0.0540541	0	0	0
443|0	4230.03	25	38.889	19.444	8.333	33.333	66.667	47.222	41.667	5.556	11.2805	-1.63056	12.9737	3.555	0.0555556	0.0833333	0	0.0277778	0	0.0277778	0.0555556	0.0555556	0	0	0.0277778	0.333333	0	0	0	0.111111	0.0277778	0	0.0833333	0.111111	0	0	0	0	0	0	0	0	0	0	0	0.0571429	0	0	0
444|0	3781.26	17.857	28.571	0	17.857	32.143	67.857	42.857	32.143	10.714	12.2334	-2.58214	5.97917	5.06214	0	0.214286	0	0	0	0.107143	0.107143	0.0357143	0	0	0	0.107143	0	0	0.107143	0.0357143	0.107143	0.178571	0	0	0	0	0	0	0	0	0	0	0	0	0	0	0	0	0
445|0	2090.51	16.667	27.778	50	16.667	55.556	44.444	27.778	27.778	0	12.5001	0.338889	2.69665	1.02167	0.0555556	0.111111	0.111111	0	0	0	0	0.0555556	0.166667	0.0555556	0.388889	0	0	0	0	0.0555556	0	0	0	0	0	0	0	0	0	0	0	0	0	0	0.0588235	0	0	0	0
446|0	1972.32	31.25	43.75	25	25	62.5	37.5	12.5	12.5	0	10.8054	-0.2875	1.97558	-0.074375	0.0625	0	0	0	0	0	0	0	0	0	0.1875	0.125	0	0	0.125	0.25	0	0.25	0	0	0	0	0	0	0	0	0	0	0	0	0	0	0	0	0
447|0	2393	27.273	36.364	27.273	0	45.455	54.545	40.909	40.909	0	12.1773	-1.01818	8.97462	1.96864	0.0454545	0.0454545	0	0	0	0	0.0454545	0.136364	0	0	0.181818	0.363636	0	0	0.0454545	0.0909091	0	0	0	0.0454545	0	0	0	0	0	0	0	0	0	0	0	0.047619	0	0	0
448|0	1915.32	0	0	7.692	46.154	53.846	46.154	46.154	46.154	0	11.1705	-1.3	5.97303	3.69	0	0.230769	0	0	0	0	0	0	0	0	0.0769231	0.230769	0	0.230769	0	0	0	0	0.230769	0	0	0	0	0	0	0	0	0	0	0	0	0	0	0	0
449|0	1871.27	0	0	0	50	50	50	50	50	0	12.8197	-1.625	5.97541	3.79	0	0.25	0	0	0	0	0	0	0	0	0	0.25	0	0.25	0	0	0	0.25	0	0	0	0	0	0	0	0	0	0	0	0	0	0	0	0	0
45|0	2697.17	0	0	0	37.5	37.5	62.5	62.5	62.5	0	13.4543	-3.15	9.97586	8.45125	0	0.625	0	0	0	0	0	0	0	0	0	0	0	0	0	0	0	0.375	0	0	0	0	0	0	0	0	0	0	0	0	0	0	0	0	0
450|0	4566.19	25	38.889	19.444	8.333	33.333	66.667	47.222	41.667	5.556	12.677	-1.83056	12.9755	6.67833	0.0555556	0.416667	0	0.0277778	0	0.0277778	0.0555556	0.0555556	0	0	0.0277778	0	0	0	0	0.111111	0.0277778	0	0.0833333	0.111111	0	0.0571429	0	0	0	0	0	0	0	0	0	0	0	0	0
451|0	1989.36	6.667	26.667	13.333	13.333	26.667	73.333	53.333	46.667	6.667	12.2802	-1.98667	5.97604	5.13267	0	0.2	0.0666667	0.0666667	0	0	0.0666667	0	0	0.0666667	0	0.266667	0	0.0666667	0	0.0666667	0	0.0666667	0	0.0666667	0	0	0	0	0	0	0	0	0	0	0	0	0	0	0
452|0	2614.5	5	5	0	5	10	90	90	90	0	11.7034	-3.43	17.9424	4.8145	0	0	0	0	0.05	0	0	0	0	0	0	0.9	0	0	0	0	0	0.05	0	0	0	0	0	0	0	0	0	0	0	0	0	0	0	0	0
453|0	2680.33	30.769	53.846	61.538	3.846	76.923	23.077	15.385	11.538	3.846	9.58147	1.18077	1.94556	-0.955769	0.230769	0	0.0769231	0.0384615	0.0384615	0	0	0.0384615	0	0	0.307692	0.115385	0	0.0384615	0.0384615	0	0	0	0	0.0769231	0.04	0	0	0	0	0	0	0	0	0	0.08	0	0	0	0.04
454|0	4601.36	25.581	46.512	53.488	9.302	72.093	27.907	20.93	2.326	18.605	3.41765	0.944186	-7.0156	-0.445349	0.186047	0	0	0.0697674	0	0.116279	0.0465116	0.0465116	0	0	0.255814	0.0232558	0	0.0930233	0.0465116	0	0.0232558	0	0	0.0930233	0.0238095	0	0	0	0	0.0238095	0	0	0	0	0.047619	0	0	0.0238095	0.0238095
455|0	3328.95	15.385	23.077	23.077	15.385	42.308	57.692	38.462	30.769	7.692	11.2001	-1.09231	5.18737	2.98462	0.0769231	0.115385	0.0769231	0	0.0384615	0.0769231	0.0769231	0	0.0384615	0.0769231	0.0769231	0.153846	0.0384615	0.0384615	0	0	0.0384615	0.0769231	0	0	0	0	0	0	0	0	0	0	0.04	0	0	0	0	0	0
456|0	2943.41	55.172	82.759	13.793	3.448	65.517	34.483	10.345	6.897	3.448	7.73484	0.0413793	0.79307	0.775517	0	0.0344828	0.0689655	0	0.206897	0.0344828	0	0.172414	0	0	0.0344828	0.0344828	0	0	0.103448	0.0344828	0.137931	0.0344828	0	0.103448	0	0	0	0	0	0	0	0	0	0	0	0	0	0	0
457|0	4097.81	24.242	33.333	21.212	15.152	45.455	54.545	33.333	30.303	3.03	12.5227	-1.0697	8.97524	3.44	0.0909091	0.181818	0.0606061	0.030303	0	0	0.0606061	0.0606061	0	0.121212	0	0.121212	0.030303	0.0606061	0	0.030303	0.0606061	0.0606061	0.030303	0	0	0	0.03125	0	0	0	0	0	0	0.03125	0	0	0	0	0
458|0	3570.09	30	43.333	16.667	6.667	40	60	40	36.667	3.333	12.8057	-1.76667	9.97555	5.31433	0.1	0.3	0.0333333	0.0333333	0	0	0.0666667	0.1	0	0.0666667	0	0.0666667	0	0.0333333	0.0666667	0.0333333	0.0666667	0	0.0333333	0	0	0	0.0344828	0	0	0	0	0	0	0.0344828	0	0	0	0	0
459|0	4033.82	39.474	47.368	47.368	7.895	65.789	34.211	21.053	18.421	2.632	11.2593	0.315789	5.97446	0.72	0.210526	0.0789474	0.0526316	0.0263158	0	0	0	0.105263	0	0.105263	0.157895	0.105263	0	0.0263158	0	0.0263158	0.0526316	0	0.0526316	0	0.027027	0	0.027027	0	0	0	0	0	0	0.027027	0.0540541	0.027027	0	0	0
46|0	2102.63	6.25	31.25	31.25	0	50	50	50	50	0	12.9771	-1.0125	7.94522	5.9525	0	0.5	0	0	0.0625	0	0	0	0	0.0625	0.125	0	0	0	0.125	0	0	0	0	0.125	0	0	0	0	0	0	0	0	0	0	0	0	0	0	0
460|0	3587.13	28.571	35.714	17.857	7.143	32.143	67.857	53.571	50	3.571	13.0645	-2.03929	12.9759	7.59964	0.107143	0.5	0.0357143	0.0357143	0	0	0	0.0714286	0	0.0714286	0	0	0	0.0357143	0	0.0357143	0.0714286	0	0.0357143	0	0	0	0.037037	0	0	0	0	0	0	0.037037	0	0	0	0	0
461|0	2597.96	21.053	26.316	5.263	5.263	21.053	78.947	57.895	52.632	5.263	12.868	-2.98421	8.94647	8.94421	0.0526316	0.526316	0.0526316	0	0.0526316	0.0526316	0.105263	0.0526316	0	0	0	0	0	0	0	0	0.0526316	0.0526316	0	0	0	0	0	0	0	0	0.0555556	0	0	0	0	0	0	0	0
462|0	2789.42	21.739	30.435	47.826	8.696	60.87	39.13	30.435	30.435	0	13.1074	-0.169565	6.97556	2.23826	0.173913	0.217391	0.0434783	0	0	0	0.0434783	0.0434783	0	0.0869565	0.173913	0.0869565	0	0	0	0	0	0.0869565	0	0.0434783	0.0454545	0	0	0	0	0	0	0	0	0	0	0.0909091	0	0	0
463|1	1215.33	45.455	72.727	9.091	0	36.364	63.636	27.273	9.091	18.182	4.10922	-0.972727	-1.08398	3.12909	0.0909091	0	0.0909091	0.181818	0.181818	0	0.0909091	0	0	0	0	0.0909091	0.0909091	0	0	0.0909091	0.0909091	0	0	0	0	0	0	0	0	0	0.1	0	0	0	0	0	0	0	0
464|1	1275.4	36.364	36.364	9.091	18.182	36.364	63.636	18.182	18.182	0	8.55277	-1.37273	1.18534	2.53909	0.0909091	0	0	0	0.0909091	0	0.363636	0.0909091	0.0909091	0	0	0.0909091	0	0.0909091	0	0	0.0909091	0	0	0	0	0	0	0	0	0	0.1	0	0	0	0	0	0	0	0
465|1	1546.99	23.077	46.154	15.385	0	69.231	30.769	15.385	15.385	0	10.5264	0.1	1.94523	1.29308	0	0.153846	0	0	0.0769231	0	0	0	0	0.0769231	0.0769231	0	0.230769	0	0.230769	0	0.153846	0	0	0	0	0	0	0	0	0	0	0	0	0	0	0	0	0	0
466|1	1389.62	9.091	36.364	27.273	36.364	72.727	27.273	18.182	18.182	0	9.14821	-0.290909	1.2144	-0.0218182	0	0	0	0	0	0	0.0909091	0.0909091	0.0909091	0.0909091	0	0.0909091	0	0	0.0909091	0	0	0.0909091	0.181818	0.181818	0	0	0	0	0	0	0	0	0	0	0	0	0	0	0
467|1	1023.27	40	60	40	10	90	10	0	0	0	6.09998	1.54	-0.0241054	-1.78	0.2	0	0	0	0	0	0	0.1	0	0	0.1	0	0.2	0.1	0.1	0.1	0	0	0	0.1	0	0	0	0	0	0	0	0.111111	0	0	0	0	0	0	0
468|1	1127.33	54.545	63.636	18.182	0	72.727	27.273	9.091	0	9.091	3.84995	0.236364	-1.08415	0.357273	0.181818	0	0	0	0.181818	0.0909091	0.0909091	0.0909091	0	0	0	0	0.181818	0	0.0909091	0.0909091	0	0	0	0	0.1	0	0	0	0	0	0	0	0	0	0	0	0	0	0
469|1	1225.23	40	60	0	30	30	70	10	0	10	3.74997	-1.33	-1.0249	3.014	0	0	0.1	0.1	0	0	0.1	0	0	0	0	0	0	0.1	0	0.2	0.2	0	0.2	0	0	0	0	0	0	0	0	0	0	0	0	0	0	0	0
47|0	2489.97	5.263	21.053	15.789	31.579	63.158	36.842	21.053	21.053	0	10.9019	-0.726316	3.21503	1.04579	0	0.0526316	0.0526316	0	0	0	0.105263	0.0526316	0.0526316	0	0.157895	0.105263	0.0526316	0.105263	0.105263	0	0	0.105263	0.0526316	0	0	0	0	0	0	0	0	0	0	0	0	0	0	0	0
470|1	1240.42	27.273	36.364	36.364	18.182	72.727	27.273	0	0	0	6.08659	0.4	-0.0256928	-0.538182	0	0	0	0	0	0	0.181818	0.181818	0	0	0.272727	0	0	0	0	0.0909091	0	0	0.181818	0.0909091	0	0	0	0	0	0	0	0	0	0	0	0	0	0	0
471|1	1613.85	21.429	35.714	14.286	14.286	57.143	42.857	35.714	14.286	21.429	4.42637	-0.7	-1.02191	1.42357	0	0	0	0.0714286	0	0.142857	0	0.142857	0	0.0714286	0.0714286	0.142857	0.0714286	0.0714286	0.0714286	0.0714286	0	0	0.0714286	0	0	0	0	0	0	0	0	0	0	0	0	0	0	0	0
472|1	1291.5	10	40	20	30	70	30	20	10	10	5.36102	-0.16	-0.814042	0.333	0	0	0.1	0	0.1	0.1	0	0	0.1	0	0.1	0	0.1	0	0.1	0	0	0.1	0.1	0.1	0	0	0	0	0	0	0	0	0	0	0	0	0	0	0
473|1	1461.8	18.182	27.273	9.091	27.273	54.545	45.455	27.273	27.273	0	10.1335	-0.581818	2.94397	1.10364	0	0	0.0909091	0	0.0909091	0	0	0	0	0.0909091	0	0.272727	0.0909091	0.0909091	0	0	0.0909091	0.0909091	0.0909091	0	0	0	0	0	0	0	0	0	0	0	0	0	0	0	0
474|1	1723.96	0	38.462	23.077	38.462	76.923	23.077	23.077	0	23.077	3.33853	0.338462	-3.02331	0.147692	0	0	0	0.230769	0	0	0	0	0	0.0769231	0.0769231	0	0.0769231	0.153846	0.0769231	0	0	0.0769231	0.153846	0.0769231	0	0	0	0	0	0	0	0	0	0	0	0	0	0	0
475|1	1721.97	21.429	28.571	35.714	28.571	64.286	35.714	14.286	7.143	7.143	5.36337	0.492857	-0.784182	-0.250714	0	0	0.0714286	0	0	0.0714286	0	0.0714286	0.0714286	0.357143	0	0	0	0	0	0.0714286	0.0714286	0.0714286	0.142857	0	0	0	0	0	0	0	0	0	0	0	0	0	0	0	0
476|1	1460.63	16.667	33.333	25	33.333	50	50	33.333	16.667	16.667	5.33414	-3.70074e-17	-1.54108	1.14	0.0833333	0	0	0	0	0.166667	0.0833333	0	0.166667	0	0	0	0.0833333	0.166667	0	0.0833333	0	0	0	0.166667	0	0	0	0	0	0.0909091	0	0	0	0	0	0	0	0	0
477|1	1156.37	20	40	20	10	40	60	40	30	10	9.53938	-0.85	1.21662	2.034	0	0	0	0.1	0	0	0.1	0.1	0.1	0.1	0	0.2	0.1	0	0	0	0.1	0	0	0.1	0	0	0	0	0	0	0	0	0	0	0	0	0	0	0
478|1	1126.41	30	50	30	10	80	20	20	10	10	6.23182	0.79	-0.05366	-0.426	0.2	0	0	0	0.1	0.1	0	0	0	0	0	0.1	0.2	0.1	0.1	0	0	0	0	0.1	0	0	0	0	0	0	0	0	0	0	0	0.111111	0	0	0.111111
479|1	1535.74	35.714	57.143	21.429	7.143	57.143	42.857	21.429	21.429	0	10.4568	-0.921429	2.94428	2.82	0.0714286	0.142857	0.142857	0	0.0714286	0	0.0714286	0.214286	0	0.0714286	0	0.0714286	0	0	0	0	0	0	0.0714286	0.0714286	0	0	0	0	0	0	0	0	0	0.0769231	0	0	0	0	0
48|0	3757.16	45.714	68.571	25.714	0	45.714	54.286	37.143	28.571	8.571	12.6761	-1.43714	6.97871	4.90829	0.228571	0.285714	0	0.0571429	0	0.0285714	0	0.0571429	0	0	0	0	0	0	0.142857	0.114286	0.0571429	0	0	0.0285714	0.0588235	0.0294118	0	0.0294118	0	0	0	0	0	0	0	0	0	0	0.0294118
480|1	1438.53	23.077	61.538	30.769	7.692	53.846	46.154	15.385	0	15.385	3.4919	-0.738462	-2.02331	2.02231	0.153846	0	0.230769	0.153846	0	0	0.0769231	0.0769231	0	0	0.153846	0	0.0769231	0	0	0	0	0	0.0769231	0	0	0	0.0833333	0	0	0	0	0	0	0	0.0833333	0	0	0	0
481|1	1524.78	35.714	50	28.571	14.286	64.286	35.714	14.286	14.286	0	10.4549	0.257143	1.97494	0.6	0	0.0714286	0	0	0	0	0.0714286	0.214286	0	0.0714286	0.0714286	0.0714286	0	0.0714286	0	0.0714286	0.0714286	0	0.0714286	0.142857	0	0	0	0	0	0	0	0	0	0	0	0	0	0	0
482|1	1576.86	28.571	50	42.857	21.429	64.286	35.714	21.429	14.286	7.143	7.5418	0.842857	0.216453	-0.385	0.0714286	0	0	0	0	0.0714286	0	0.0714286	0.0714286	0.0714286	0.0714286	0.0714286	0	0.0714286	0	0	0.142857	0	0.0714286	0.214286	0	0	0	0	0	0	0	0	0	0	0	0	0	0	0
483|1	1378.54	25	41.667	33.333	8.333	50	50	33.333	8.333	25	3.92756	0.241667	-2.0208	1.70917	0	0.0833333	0	0.0833333	0	0.166667	0	0.0833333	0	0.166667	0.0833333	0	0	0.0833333	0	0.0833333	0.0833333	0	0	0.0833333	0	0	0	0	0	0	0	0	0	0	0	0	0	0	0
484|1	1836.17	21.429	28.571	21.429	35.714	71.429	28.571	14.286	7.143	7.143	5.35857	0.607143	-0.845489	-0.302857	0	0	0	0	0.142857	0.0714286	0.0714286	0	0.0714286	0.142857	0	0	0.0714286	0.0714286	0	0	0.0714286	0.0714286	0.142857	0.0714286	0	0	0	0	0	0	0	0	0	0	0	0	0	0	0
485|1	1191.23	30	50	10	20	50	50	20	0	20	3.61369	-1.08	-2.05383	2.344	0	0	0.2	0	0.1	0.2	0	0.1	0	0.1	0	0	0	0	0	0.1	0	0	0.2	0	0	0	0	0	0	0	0	0	0	0	0	0	0	0	0
486|1	1439.66	46.154	46.154	15.385	15.385	46.154	53.846	23.077	15.385	7.692	7.54974	-0.138462	0.217247	1.04692	0.0769231	0	0	0	0	0.0769231	0	0.0769231	0.0769231	0	0.0769231	0.0769231	0.153846	0.0769231	0	0.153846	0.153846	0	0	0	0	0	0	0	0	0.0833333	0	0	0	0	0	0	0	0	0
487|1	1065.19	40	70	10	10	70	30	0	0	0	5.92254	-0.37	-0.0547588	0.622	0	0	0.3	0	0.1	0	0	0.3	0	0.1	0	0	0.1	0	0	0	0	0.1	0	0	0	0	0	0	0	0	0	0	0	0	0	0	0	0	0
488|1	1298.49	41.667	75	25	8.333	58.333	41.667	25	8.333	16.667	4.10922	0.358333	-1.08398	1.05417	0.0833333	0	0	0.166667	0.166667	0	0	0	0	0.0833333	0	0.0833333	0	0.0833333	0.0833333	0.0833333	0.0833333	0	0	0.0833333	0	0	0	0	0	0	0	0	0	0	0	0.0909091	0	0	0
489|1	1389.58	27.273	36.364	18.182	27.273	54.545	45.455	18.182	18.182	0	10.1184	-0.5	1.9743	2.61364	0	0.181818	0	0	0	0	0.0909091	0.0909091	0	0.0909091	0	0	0	0.0909091	0	0.0909091	0.0909091	0	0.181818	0.0909091	0	0	0	0	0	0	0	0	0	0	0	0	0	0	0
49|0	2610.91	37.5	58.333	20.833	20.833	58.333	41.667	12.5	8.333	4.167	7.54147	-0.2125	0.215989	0.742083	0.0833333	0	0.0416667	0.0416667	0	0	0.0833333	0.125	0.0416667	0.0416667	0.0416667	0.0416667	0	0.125	0.0833333	0	0.166667	0	0.0416667	0.0416667	0	0	0	0	0	0	0	0.0434783	0	0	0	0	0	0	0
490|1	1220.34	27.273	72.727	18.182	0	45.455	54.545	9.091	0	9.091	3.84995	-0.627273	-1.08415	2.19545	0	0	0.272727	0	0.181818	0.0909091	0.0909091	0	0	0	0.0909091	0	0	0	0.0909091	0.0909091	0	0	0	0.0909091	0	0	0	0	0	0	0	0	0	0	0	0	0	0	0
491|1	1575.91	16.667	33.333	16.667	33.333	75	25	16.667	8.333	8.333	6.23245	0.858333	-0.0535047	0.0366667	0	0.0833333	0	0	0.0833333	0.0833333	0	0	0	0.0833333	0	0	0.0833333	0.25	0.0833333	0	0.0833333	0.0833333	0	0.0833333	0	0	0	0	0	0	0	0	0	0	0	0	0	0	0
492|1	1137.36	20	30	40	10	60	40	30	20	10	7.54974	-0.26	0.217247	0.675	0.2	0	0	0	0	0.1	0.1	0	0.1	0	0.2	0.1	0.1	0	0.1	0	0	0	0	0	0	0	0	0	0	0	0	0	0	0	0	0.111111	0.111111	0	0
493|1	1425.61	0	10	10	30	40	60	60	30	30	6.58475	-1.49	-0.0209618	4.452	0	0.2	0	0.1	0	0.2	0	0	0	0	0.1	0.1	0	0.2	0	0	0	0.1	0	0	0	0	0	0	0	0	0	0	0	0	0	0	0	0	0
494|1	1487.61	35.714	50	28.571	21.429	50	50	28.571	21.429	7.143	6.79231	-0.535714	-0.302553	1.455	0.142857	0	0	0.0714286	0	0	0.142857	0.142857	0.214286	0.0714286	0	0	0.0714286	0	0	0.0714286	0	0	0	0.0714286	0	0	0	0	0	0	0	0	0.0769231	0	0	0	0	0	0
495|1	1376.65	36.364	36.364	27.273	27.273	72.727	27.273	9.091	9.091	0	8.5272	0.881818	0.944444	0.115455	0.0909091	0.0909091	0	0	0.0909091	0	0	0	0	0.181818	0	0	0.0909091	0.0909091	0	0.181818	0	0.0909091	0.0909091	0	0	0	0	0	0	0	0	0	0	0.1	0	0	0	0	0
496|1	1541.7	23.077	30.769	7.692	7.692	30.769	69.231	46.154	23.077	23.077	6.57533	-2.15385	-0.0220661	3.73154	0.0769231	0	0	0.0769231	0	0.153846	0.153846	0.0769231	0	0	0	0.230769	0.0769231	0	0	0.0769231	0	0	0.0769231	0	0	0	0	0.0833333	0	0	0	0	0	0	0	0	0	0	0
497|1	1553.83	23.077	23.077	23.077	7.692	46.154	53.846	30.769	15.385	15.385	6.52399	-0.461538	-0.0227014	1.34538	0	0	0	0	0	0.153846	0.0769231	0.0769231	0	0.230769	0	0.153846	0.0769231	0	0	0	0.153846	0	0.0769231	0	0	0	0	0	0	0	0	0	0	0	0	0	0	0	0
498|1	1162.31	20	40	30	20	70	30	10	0	10	3.84997	0.31	-1.02285	-0.208	0	0	0.1	0	0	0.1	0.1	0.2	0	0.1	0.1	0	0	0.1	0	0	0	0.1	0	0.1	0	0	0	0	0	0	0	0	0	0	0	0	0	0	0
499|1	1133.45	10	30	60	10	90	10	10	0	10	3.84997	2.72	-1.02285	-2.722	0	0	0	0	0	0.1	0	0.1	0	0.4	0	0	0.1	0.1	0	0	0	0	0	0.2	0	0	0	0	0	0	0	0	0	0	0	0	0	0	0
5|0	2766.26	48.148	55.556	29.63	11.111	66.667	33.333	14.815	14.815	0	11.9245	0.111111	3.97542	0.314815	0.148148	0.037037	0	0	0	0	0.037037	0.185185	0	0	0.111111	0.111111	0.037037	0.0740741	0.037037	0.111111	0.037037	0.037037	0	0.037037	0.0384615	0	0	0	0	0	0	0.115385	0	0	0	0	0	0	0
50|0	2848.26	19.048	28.571	4.762	23.81	33.333	66.667	42.857	28.571	14.286	10.6226	-2.0381	2.97887	3.05048	0	0.047619	0	0	0	0.142857	0.047619	0	0	0	0	0.238095	0	0	0.047619	0.047619	0.142857	0.238095	0	0.047619	0	0	0	0	0	0	0	0	0	0	0	0	0	0	0
500|1	1235.37	20	60	20	30	70	30	20	0	20	3.55006	0.18	-2.0543	0.604	0	0	0	0.1	0.1	0.1	0	0	0	0	0	0	0	0.1	0.1	0	0.1	0	0.2	0.2	0	0	0	0	0	0	0	0	0	0	0	0	0	0	0
501|1	1221.29	30	60	10	20	40	60	30	10	20	4.10922	-1.43	-1.02268	2.508	0	0	0.1	0.2	0	0	0	0.1	0	0	0.1	0.1	0	0	0	0.1	0.1	0.2	0	0	0	0	0	0	0	0	0	0	0	0	0	0	0	0	0
502|1	1462.64	9.091	18.182	18.182	18.182	45.455	54.545	27.273	9.091	18.182	4.25814	-1.42727	-1.02175	2.10455	0.0909091	0	0.0909091	0	0	0.181818	0.181818	0	0	0	0.0909091	0.0909091	0.0909091	0	0	0	0	0.181818	0	0	0	0	0	0	0	0.1	0	0	0	0	0	0	0	0	0
503|1	1524.77	38.462	38.462	23.077	23.077	61.538	38.462	23.077	15.385	7.692	7.5418	-0.269231	0.216453	0.509231	0.153846	0	0	0	0	0.0769231	0	0.0769231	0.0769231	0	0.0769231	0.0769231	0.153846	0	0	0.0769231	0.0769231	0.0769231	0.0769231	0	0	0	0	0	0	0	0	0	0.0833333	0	0	0	0	0	0
504|1	1280.48	45.455	45.455	27.273	27.273	63.636	36.364	27.273	18.182	9.091	7.3594	0.0272727	0.186593	0.55	0.272727	0	0	0	0.0909091	0.0909091	0	0	0.0909091	0	0	0.0909091	0.0909091	0.0909091	0	0.0909091	0	0.0909091	0	0	0.1	0	0	0	0	0	0	0	0	0	0	0	0.1	0	0
505|1	1605.74	16.667	25	0	33.333	41.667	58.333	25	25	0	10.1186	-2.41667	2.21455	4.29417	0	0.166667	0	0	0	0	0.25	0.0833333	0.0833333	0	0	0	0	0	0.0833333	0.0833333	0	0.0833333	0.166667	0	0	0	0	0	0	0	0	0	0	0	0	0	0	0	0
506|1	1315.48	50	66.667	25	8.333	50	50	25	16.667	8.333	7.25425	-0.441667	0.156095	2.25583	0.166667	0.0833333	0.0833333	0	0.166667	0.0833333	0	0	0.0833333	0	0.0833333	0	0	0	0.0833333	0	0.166667	0	0	0	0.0909091	0	0	0	0	0	0	0	0	0	0.0909091	0	0	0	0
507|1	1645.85	21.429	50	28.571	14.286	50	50	28.571	14.286	14.286	5.45423	-0.457143	-0.782598	2.13	0.0714286	0.0714286	0.0714286	0.0714286	0	0.0714286	0	0	0.0714286	0.0714286	0.0714286	0	0.0714286	0	0.0714286	0.0714286	0.0714286	0	0.0714286	0.0714286	0	0	0	0.0769231	0	0	0	0	0	0	0	0	0	0	0
508|1	1736.94	28.571	28.571	7.143	21.429	42.857	57.143	14.286	7.143	7.143	5.36107	-0.835714	-0.813248	1.71214	0	0	0	0	0.0714286	0.0714286	0.285714	0.0714286	0.0714286	0.0714286	0	0	0.0714286	0.0714286	0	0	0.142857	0.0714286	0	0	0	0	0	0	0	0	0	0	0	0	0	0	0	0	0
509|1	1274.48	36.364	54.545	27.273	9.091	45.455	54.545	27.273	18.182	9.091	7.25385	0.145455	0.155631	2.14455	0	0.0909091	0.0909091	0.0909091	0.181818	0	0	0	0.0909091	0.181818	0.0909091	0	0	0	0	0.0909091	0.0909091	0	0	0	0	0	0	0	0	0	0	0	0	0	0	0	0	0	0
51|0	2437.06	20	20	55	10	70	30	25	25	0	13.1021	0.8	4.97588	1.1925	0.1	0.25	0	0	0	0	0	0.05	0	0	0.45	0	0	0.05	0	0.05	0	0.05	0	0	0	0.105263	0	0	0	0	0	0	0	0	0	0	0	0	0
510|1	1695.06	7.692	15.385	30.769	30.769	53.846	46.154	46.154	38.462	7.692	10.7891	-0.261538	2.45734	1.44615	0.0769231	0.0769231	0	0	0	0.0769231	0	0	0.153846	0.153846	0	0.153846	0.0769231	0.0769231	0	0	0	0.0769231	0	0.0769231	0	0	0	0	0	0	0	0	0	0	0	0.0833333	0	0	0
511|1	1303.41	20	40	10	40	50	50	20	10	10	5.28975	-0.79	-0.815299	1.923	0	0	0.1	0.1	0.1	0	0.1	0	0.1	0	0.1	0	0	0.1	0	0	0.1	0	0.2	0	0	0	0	0	0	0	0	0	0	0	0	0	0	0	0
512|1	1634.01	28.571	42.857	28.571	14.286	64.286	35.714	14.286	14.286	0	8.55747	0.65	1.18549	0.46	0.0714286	0.0714286	0	0	0.0714286	0	0.0714286	0	0.0714286	0.0714286	0.0714286	0	0.142857	0.0714286	0.0714286	0.0714286	0.0714286	0	0	0.0714286	0	0	0	0	0.0769231	0	0	0	0	0	0	0	0	0	0
513|1	1258.43	30	40	10	20	50	50	30	10	20	4.25805	-0.38	-1.08306	1.642	0	0	0.1	0	0.2	0.2	0	0	0	0.1	0	0.1	0	0.1	0	0.1	0	0.1	0	0	0	0	0	0	0	0	0	0	0	0	0	0	0	0	0
514|1	1313.5	18.182	45.455	18.182	18.182	45.455	54.545	36.364	27.273	9.091	9.53938	-1.32727	1.21662	2.31	0.0909091	0	0.181818	0.0909091	0	0	0	0.0909091	0.0909091	0.0909091	0	0.181818	0.0909091	0	0	0	0	0.0909091	0	0	0	0	0	0.1	0	0	0	0	0	0	0	0	0	0	0
515|1	1694.94	21.429	50	21.429	14.286	57.143	42.857	7.143	0	7.143	3.84995	-0.00714286	-1.08415	0.872143	0	0	0.214286	0	0.142857	0.0714286	0.0714286	0	0	0.142857	0.0714286	0	0	0.0714286	0.0714286	0	0.0714286	0.0714286	0	0	0	0	0	0	0	0	0	0	0	0	0	0	0	0	0
516|1	1409.47	18.182	36.364	9.091	36.364	45.455	54.545	36.364	9.091	27.273	3.92633	-1.07273	-2.78134	2.15545	0	0	0	0.0909091	0	0.181818	0	0	0.0909091	0.0909091	0	0	0	0.0909091	0.0909091	0.181818	0	0.0909091	0.0909091	0	0	0	0	0	0	0	0	0	0	0	0	0	0	0	0
517|1	1362.6	18.182	27.273	0	9.091	36.364	63.636	36.364	27.273	9.091	9.69704	-1.59091	1.21724	3.51818	0	0.0909091	0.0909091	0	0	0.0909091	0.0909091	0.0909091	0.0909091	0	0	0.0909091	0.272727	0	0	0	0.0909091	0	0	0	0	0	0	0	0	0	0	0	0	0	0	0	0	0	0
518|1	1315.51	27.273	45.455	9.091	18.182	54.545	45.455	27.273	27.273	0	9.94868	-1.45455	2.94333	2.84364	0	0.0909091	0.0909091	0	0.0909091	0	0.0909091	0.181818	0	0	0	0.181818	0	0	0	0	0	0	0.181818	0.0909091	0	0	0	0	0	0	0	0	0	0	0	0	0	0	0
519|1	1576	7.692	23.077	53.846	15.385	61.538	38.462	30.769	30.769	0	11.1031	0.630769	3.21567	-0.388462	0.0769231	0	0	0	0	0	0.0769231	0	0.0769231	0.230769	0.0769231	0.230769	0	0	0	0	0	0.0769231	0	0.153846	0	0	0	0	0	0	0	0	0	0	0	0	0	0	0
52|0	1442.7	18.182	36.364	18.182	9.091	45.455	54.545	54.545	54.545	0	12.8017	-2.20909	5.97508	7.53364	0.0909091	0.545455	0	0	0	0	0	0.0909091	0	0	0	0	0	0	0.0909091	0	0	0	0.0909091	0.0909091	0	0	0	0	0	0	0	0	0	0	0	0	0	0	0
520|1	1710.97	21.429	50	7.143	21.429	57.143	42.857	28.571	21.429	7.143	8.53046	-1.35	1.1858	2.10857	0	0.0714286	0	0	0.0714286	0.0714286	0	0	0.0714286	0	0.0714286	0.0714286	0	0	0.285714	0.0714286	0.0714286	0.0714286	0.0714286	0	0	0	0	0	0	0	0	0	0	0	0	0	0	0	0
521|1	1759.01	7.143	35.714	14.286	21.429	57.143	42.857	21.429	14.286	7.143	9.14509	-0.971429	0.974939	2.28286	0	0.0714286	0.0714286	0.0714286	0	0	0.142857	0.0714286	0	0.0714286	0	0.0714286	0.0714286	0.0714286	0.0714286	0	0	0	0.142857	0.0714286	0	0	0	0	0	0	0	0	0	0	0	0	0	0	0
522|1	1321.5	20	20	20	40	60	40	30	20	10	7.54335	-0.34	0.216608	1.301	0	0.1	0	0	0	0.1	0	0.1	0.1	0.1	0.1	0	0	0.1	0	0	0.1	0.1	0.1	0	0	0	0	0	0	0	0	0	0	0	0	0	0	0	0
523|1	1340.37	18.182	63.636	9.091	18.182	45.455	54.545	36.364	9.091	27.273	3.876	-2.10909	-2.02285	4.25909	0.0909091	0.0909091	0.0909091	0.181818	0	0.0909091	0	0	0	0	0	0	0	0	0.181818	0	0.0909091	0	0.181818	0	0	0	0	0	0	0	0	0	0	0	0	0	0	0	0
524|1	1329.43	9.091	63.636	27.273	18.182	63.636	36.364	27.273	0	27.273	3.42472	-0.472727	-3.0208	1.02364	0	0	0.0909091	0.0909091	0	0.181818	0	0.0909091	0	0	0	0	0	0	0.0909091	0	0	0.181818	0	0.272727	0	0	0	0	0	0	0	0	0	0	0	0	0	0	0
525|1	1635.86	15.385	38.462	15.385	15.385	53.846	46.154	38.462	15.385	23.077	4.37042	-0.776923	-1.02127	2.94	0	0.153846	0	0.153846	0	0.0769231	0	0.0769231	0	0.0769231	0.0769231	0	0.0769231	0.0769231	0.0769231	0	0.0769231	0.0769231	0	0	0	0	0	0	0	0	0	0	0	0	0	0	0	0	0
526|1	1577.82	0	46.154	23.077	7.692	46.154	53.846	30.769	15.385	15.385	6.48622	-1.05385	-0.023165	2.30923	0	0	0.0769231	0.0769231	0	0.0769231	0.153846	0	0	0	0	0.153846	0.0769231	0	0.0769231	0	0	0	0.0769231	0.230769	0	0	0	0	0	0	0	0	0	0	0	0	0	0	0
527|1	1193.38	36.364	45.455	18.182	9.091	72.727	27.273	18.182	9.091	9.091	6.40333	-0.172727	-0.0236449	0.857273	0	0.0909091	0	0	0	0.0909091	0	0.272727	0	0.181818	0	0	0.0909091	0	0.0909091	0	0.0909091	0	0.0909091	0	0	0	0	0	0	0	0	0	0	0	0	0	0	0	0
528|1	1410.46	27.273	45.455	9.091	27.273	36.364	63.636	9.091	0	9.091	3.84997	-1.47273	-1.02285	2.51727	0.0909091	0	0.181818	0	0	0.0909091	0.181818	0	0	0	0	0	0	0.0909091	0	0.0909091	0.0909091	0.181818	0	0	0	0	0	0	0	0	0.1	0	0	0	0	0	0	0	0
529|1	1535.69	25	33.333	16.667	33.333	58.333	41.667	8.333	0	8.333	3.74999	-0.216667	-1.05476	1.04833	0.0833333	0	0	0.0833333	0.0833333	0	0.25	0	0	0.0833333	0	0	0	0.166667	0	0.0833333	0	0.0833333	0.0833333	0	0	0	0	0	0.0909091	0	0	0	0	0	0	0	0	0	0
53|0	3855.89	16.129	19.355	32.258	9.677	48.387	51.613	41.935	41.935	0	12.3635	-0.845161	12.9436	2.25645	0.129032	0.0967742	0.0322581	0	0.0322581	0	0.0645161	0	0	0.0645161	0.129032	0.322581	0.0322581	0.0322581	0	0	0	0.0645161	0	0	0	0	0	0	0	0	0	0	0	0	0.133333	0	0	0	0
530|1	1622.73	23.077	53.846	7.692	23.077	30.769	69.231	23.077	15.385	7.692	7.35547	-1.66154	0.185336	3.21154	0	0	0.153846	0.0769231	0.0769231	0	0.153846	0	0.0769231	0	0	0.0769231	0	0	0	0.0769231	0.0769231	0.0769231	0.0769231	0.0769231	0	0	0	0	0	0	0	0	0	0	0	0	0	0	0
531|1	1741.01	21.429	50	21.429	28.571	71.429	28.571	7.143	0	7.143	3.74997	0.264286	-1.02569	-0.0492857	0	0	0	0.0714286	0	0	0	0	0	0	0.0714286	0	0.142857	0	0.0714286	0.214286	0	0.0714286	0.214286	0.142857	0	0	0	0	0	0	0	0	0	0	0	0	0	0	0
532|1	1529.79	30.769	53.846	15.385	15.385	53.846	46.154	15.385	15.385	0	8.79247	-0.6	1.91348	1.56615	0.0769231	0	0.153846	0	0.153846	0	0.0769231	0	0	0.0769231	0	0.153846	0	0.0769231	0.0769231	0	0.0769231	0	0.0769231	0	0	0	0	0	0	0	0	0	0	0	0	0	0	0	0
533|1	1226.46	20	20	40	20	70	30	30	10	20	4.25817	0.86	-1.02159	0.677	0.2	0.1	0	0	0	0.2	0	0	0	0.2	0	0	0.1	0.2	0	0	0	0	0	0	0	0	0	0	0	0	0	0	0	0	0	0	0.111111	0.111111	0
534|1	1314.48	18.182	45.455	9.091	36.364	54.545	45.455	18.182	18.182	0	7.71436	-0.436364	0.456401	1	0	0	0.181818	0	0	0	0	0.0909091	0.181818	0	0.0909091	0	0.0909091	0.181818	0.0909091	0	0.0909091	0	0	0	0	0	0	0	0	0	0	0	0	0	0	0	0	0	0
535|1	1397.64	25	41.667	33.333	0	41.667	58.333	33.333	25	8.333	11.4797	-0.783333	1.97699	3.16833	0.0833333	0.166667	0	0	0	0.0833333	0.0833333	0	0	0	0.166667	0.0833333	0	0	0.0833333	0.0833333	0.0833333	0	0	0.0833333	0	0	0	0	0	0	0	0	0	0	0.0909091	0	0	0	0
536|1	1221.2	10	40	0	10	20	80	30	0	30	3.38003	-2.41	-3.02126	4.683	0	0	0	0.2	0	0.1	0.4	0	0	0	0	0	0	0.1	0.1	0.1	0	0	0	0	0	0	0	0	0	0	0	0	0	0	0	0	0	0	0
537|1	1740.05	14.286	35.714	28.571	14.286	50	50	21.429	14.286	7.143	10.3978	0.228571	0.977146	2.04071	0	0.142857	0.0714286	0	0	0.0714286	0.0714286	0	0	0.0714286	0.0714286	0	0.0714286	0.142857	0	0.0714286	0.0714286	0	0	0.142857	0	0	0	0	0	0	0	0	0	0	0	0	0	0	0
538|1	1558.64	38.462	53.846	15.385	30.769	53.846	46.154	23.077	7.692	15.385	4.18113	-0.846154	-1.81404	1.67692	0.0769231	0	0.0769231	0.0769231	0.0769231	0.0769231	0	0.0769231	0.0769231	0	0.0769231	0	0	0	0	0.0769231	0.0769231	0.0769231	0.153846	0	0	0	0	0	0.0833333	0	0	0	0	0	0	0	0	0	0
539|1	1366.5	8.333	58.333	25	16.667	58.333	41.667	16.667	8.333	8.333	5.29219	-0.8	-0.783852	1.46	0	0	0.166667	0.0833333	0	0	0.0833333	0.0833333	0.0833333	0.0833333	0.0833333	0	0	0	0.166667	0	0	0	0.0833333	0.0833333	0	0	0	0	0	0	0	0	0	0	0	0	0	0	0
54|0	2901.43	10	10	10	35	35	65	65	65	0	12.5976	-2.005	9.87478	6.7675	0	0.45	0	0	0.1	0	0	0	0.2	0	0.1	0	0	0.05	0	0	0	0.05	0.05	0	0	0	0	0	0	0	0	0	0	0	0	0	0	0	0
540|1	1602.83	15.385	38.462	15.385	23.077	46.154	53.846	30.769	23.077	7.692	8.54804	-0.946154	1.18597	1.97769	0	0	0.0769231	0.0769231	0.0769231	0	0.153846	0.0769231	0.0769231	0.0769231	0	0.153846	0	0.0769231	0	0	0	0.0769231	0	0.0769231	0	0	0	0	0	0	0	0	0	0	0	0	0	0	0
541|1	1371.58	18.182	36.364	18.182	18.182	36.364	63.636	36.364	27.273	9.091	8.54805	-1.09091	1.18643	2.32545	0	0	0.0909091	0	0.0909091	0.0909091	0.0909091	0	0.0909091	0.0909091	0	0.181818	0	0	0	0.0909091	0	0.0909091	0	0.0909091	0	0	0	0	0	0	0	0	0	0	0	0	0	0	0
542|1	1692.99	30.769	38.462	7.692	23.077	46.154	53.846	23.077	23.077	0	9.83431	-1.05385	2.18533	2.30769	0.0769231	0.0769231	0.0769231	0	0.0769231	0	0.0769231	0	0.0769231	0	0	0.0769231	0.153846	0	0	0	0.153846	0.153846	0	0	0	0	0.0833333	0	0	0	0	0	0	0	0	0	0	0	0
543|1	1455.7	30.769	46.154	30.769	30.769	76.923	23.077	23.077	23.077	0	9.35354	0.130769	1.4556	0.353077	0.153846	0.0769231	0	0	0	0	0	0.153846	0.153846	0	0.0769231	0	0.0769231	0.0769231	0.0769231	0	0	0	0.0769231	0.0769231	0	0.0833333	0	0	0	0	0	0	0	0	0.0833333	0	0	0	0
544|1	1341.59	18.182	54.545	18.182	27.273	63.636	36.364	18.182	18.182	0	8.55277	-0.127273	1.18534	0.351818	0	0	0.0909091	0	0.0909091	0	0	0	0.0909091	0.0909091	0	0.0909091	0	0.0909091	0.181818	0	0.0909091	0.0909091	0	0.0909091	0	0	0	0	0	0	0	0	0	0	0	0	0	0	0
545|1	1836.1	14.286	42.857	14.286	21.429	50	50	21.429	14.286	7.143	10.3978	-0.785714	0.976682	2.69714	0	0.142857	0.0714286	0.0714286	0	0	0.0714286	0	0	0.0714286	0	0	0.0714286	0.0714286	0.0714286	0.0714286	0.0714286	0.142857	0	0.0714286	0	0	0	0	0	0	0	0	0	0	0	0	0	0	0
546|1	1352.68	9.091	27.273	27.273	18.182	72.727	27.273	9.091	9.091	0	7.55033	0.327273	0.216148	-0.744545	0	0	0	0	0	0	0.0909091	0	0.0909091	0	0.272727	0	0.181818	0	0.181818	0.0909091	0	0.0909091	0	0	0	0	0	0	0	0	0	0	0	0	0	0	0	0	0
547|1	1658.9	21.429	50	21.429	21.429	64.286	35.714	28.571	21.429	7.143	8.53472	-0.671429	1.18549	2.36786	0.0714286	0.142857	0.0714286	0.0714286	0.0714286	0	0	0.0714286	0.0714286	0	0.142857	0	0	0.0714286	0.142857	0	0	0	0.0714286	0	0	0	0	0	0	0	0	0	0	0	0.0769231	0	0	0	0
548|1	1049.23	50	80	30	0	60	40	10	10	0	8.54992	0.11	0.945238	1.624	0.2	0.1	0.1	0	0.1	0	0	0	0	0	0	0	0.1	0	0.1	0.1	0.1	0	0	0.1	0	0	0	0	0.111111	0	0	0	0	0	0	0	0	0	0
549|1	1712.05	14.286	35.714	42.857	14.286	71.429	28.571	28.571	7.143	21.429	3.92755	0.771429	-2.0524	-0.184286	0.0714286	0	0	0.0714286	0.0714286	0.142857	0	0	0	0.142857	0.0714286	0.0714286	0.0714286	0	0	0	0	0.0714286	0.0714286	0.142857	0	0	0	0	0	0	0	0	0	0	0.0769231	0	0	0	0
55|0	2901.43	10	10	10	35	35	65	65	65	0	12.5976	-2.005	9.87478	6.7675	0	0.45	0	0	0.1	0	0	0	0.2	0	0.1	0	0	0.05	0	0	0	0.05	0.05	0	0	0	0	0	0	0	0	0	0	0	0	0	0	0	0
550|1	1619.75	7.692	30.769	15.385	23.077	38.462	61.538	38.462	15.385	23.077	4.42148	-1.29231	-1.7815	2.71	0	0	0	0.0769231	0	0.153846	0.153846	0	0.0769231	0.0769231	0	0.0769231	0	0.0769231	0.0769231	0.0769231	0	0	0.0769231	0.0769231	0	0	0	0	0	0	0	0	0	0	0	0	0	0	0
551|1	1602.95	8.333	16.667	33.333	33.333	50	50	41.667	41.667	0	11.8231	-0.358333	3.45608	1.27333	0	0.0833333	0	0	0	0	0	0	0.166667	0.166667	0.0833333	0.166667	0	0	0	0.0833333	0	0.166667	0	0.0833333	0	0	0	0	0	0	0	0	0	0	0	0	0	0	0
552|1	1308.38	27.273	63.636	9.091	9.091	36.364	63.636	27.273	0	27.273	3.38003	-1.11818	-3.02126	2.71182	0	0	0.0909091	0.181818	0	0.0909091	0	0	0	0.0909091	0	0	0.0909091	0	0.0909091	0.0909091	0.181818	0.0909091	0	0	0	0	0	0	0	0	0	0	0	0	0	0	0	0	0
553|1	1585.9	8.333	33.333	16.667	25	66.667	33.333	25	16.667	8.333	8.5229	-0.275	0.945543	1.34667	0	0.0833333	0.0833333	0	0.0833333	0.0833333	0	0	0	0.0833333	0	0.0833333	0.0833333	0.0833333	0.0833333	0	0	0.0833333	0.0833333	0.0833333	0	0	0	0	0	0	0	0	0	0	0	0	0	0	0
554|1	1673.83	21.429	42.857	14.286	7.143	35.714	64.286	57.143	21.429	35.714	4.26271	-1.3	-2.83996	3.85714	0	0.0714286	0	0.142857	0.142857	0.214286	0	0	0.0714286	0.0714286	0.0714286	0.0714286	0	0	0.0714286	0.0714286	0	0	0	0	0	0	0	0	0	0	0	0	0	0	0	0	0	0	0
555|1	1198.33	45.455	45.455	27.273	18.182	54.545	45.455	36.364	18.182	18.182	5.33291	-0.245455	-1.57174	1.12727	0.181818	0	0	0	0.0909091	0.181818	0	0.0909091	0.181818	0	0.0909091	0	0.0909091	0	0	0	0.0909091	0	0	0	0	0	0	0	0	0	0	0.1	0.1	0	0	0	0	0	0
556|1	1606.86	15.385	46.154	30.769	23.077	76.923	23.077	15.385	0	15.385	3.6137	0.138462	-2.02238	-0.358462	0.0769231	0	0	0	0	0.153846	0	0	0	0	0.0769231	0	0.0769231	0	0.153846	0.0769231	0	0.153846	0.0769231	0.153846	0	0	0	0	0	0	0	0	0	0	0.0833333	0	0	0	0
557|1	1489.69	33.333	41.667	0	16.667	41.667	58.333	41.667	33.333	8.333	8.83779	-1.55	2.15609	4.82167	0	0.25	0	0	0.166667	0.0833333	0.0833333	0.0833333	0.0833333	0	0	0	0	0.0833333	0.0833333	0	0.0833333	0	0	0	0	0	0	0	0	0	0	0	0	0	0	0	0	0	0
558|1	1714.87	7.692	23.077	0	15.385	23.077	76.923	23.077	15.385	7.692	9.29735	-2.32308	0.976197	4.62308	0	0.0769231	0.153846	0	0	0.0769231	0.307692	0	0	0	0	0.0769231	0.0769231	0.0769231	0	0	0.0769231	0	0.0769231	0	0	0	0	0	0	0	0	0	0	0	0	0	0	0	0
559|1	1298.42	25	66.667	33.333	16.667	58.333	41.667	25	8.333	16.667	4.10657	0.0333333	-1.78226	0.956667	0.0833333	0	0	0.166667	0	0	0.0833333	0.0833333	0.0833333	0	0.0833333	0	0	0.0833333	0.0833333	0	0.0833333	0	0	0.166667	0	0	0	0	0	0	0	0.0909091	0	0	0	0	0	0	0
56|0	1694.77	33.333	46.667	20	20	53.333	46.667	26.667	0	26.667	3.29496	-0.326667	-4.02159	1.46133	0	0	0	0.133333	0	0.133333	0	0.133333	0	0.0666667	0.133333	0	0	0.0666667	0	0.2	0	0	0.133333	0	0	0	0	0	0	0	0	0	0	0	0	0	0	0	0
560|1	1966.2	14.286	21.429	14.286	35.714	57.143	42.857	35.714	14.286	21.429	4.42636	-0.971429	-1.02239	2.73643	0.0714286	0.142857	0	0.0714286	0	0.142857	0	0	0	0.0714286	0	0	0.0714286	0.0714286	0	0	0.0714286	0.142857	0.142857	0	0	0	0	0	0	0	0	0	0	0	0	0	0	0.0769231	0
561|1	1728.05	23.077	38.462	7.692	38.462	76.923	23.077	7.692	7.692	0	7.25315	0.215385	0.154841	-0.396154	0	0	0.153846	0	0.153846	0	0	0.0769231	0.0769231	0.0769231	0	0	0.153846	0.0769231	0	0	0	0.230769	0	0	0	0	0	0	0	0	0	0	0	0	0	0	0	0	0
562|1	1037.23	40	80	10	0	70	30	10	0	10	3.74999	0.19	-1.05397	0.373	0	0	0	0.1	0.1	0	0	0.1	0	0	0	0	0.2	0	0.2	0.1	0.1	0	0	0.1	0	0	0	0	0	0	0	0	0	0	0	0	0	0	0
563|1	1545.67	23.077	38.462	30.769	30.769	46.154	53.846	46.154	23.077	23.077	5.36085	-0.630769	-1.54171	2.01692	0.153846	0	0	0.153846	0	0.0769231	0	0	0.153846	0.0769231	0.0769231	0.0769231	0	0.0769231	0	0.0769231	0	0	0.0769231	0	0	0	0	0.0833333	0	0	0	0	0	0	0	0	0	0	0
564|1	1547.73	23.077	46.154	30.769	23.077	69.231	30.769	30.769	7.692	23.077	3.876	-0.323077	-2.02142	0.596923	0.153846	0	0	0.153846	0	0.0769231	0	0.0769231	0	0	0.153846	0.0769231	0	0.0769231	0.0769231	0	0	0.153846	0	0	0	0	0	0	0	0	0	0	0	0	0	0	0	0.0833333	0
565|1	1723.06	14.286	21.429	21.429	28.571	64.286	35.714	21.429	14.286	7.143	6.49628	0.335714	-0.543599	0.0992857	0	0	0	0.0714286	0	0	0.0714286	0.0714286	0.142857	0.0714286	0.142857	0	0.214286	0.0714286	0	0.0714286	0	0	0.0714286	0	0	0	0	0	0	0	0	0	0	0	0	0	0	0	0
566|1	1155.32	30	60	20	10	50	50	20	20	0	11.6518	-1.13	1.97573	2.485	0.1	0.1	0.1	0	0	0	0	0	0	0.1	0	0.1	0	0	0.2	0.2	0	0.1	0	0	0	0	0	0	0	0	0	0	0	0	0	0	0	0	0
567|1	1324.46	33.333	58.333	25	16.667	58.333	41.667	25	8.333	16.667	4.18441	0.0833333	-1.02206	1.63167	0.0833333	0.0833333	0	0.0833333	0	0.0833333	0	0.0833333	0	0.0833333	0	0	0	0.166667	0.0833333	0.166667	0	0	0	0.0833333	0	0	0	0	0	0.0909091	0	0	0	0	0	0	0	0	0
568|1	1378.62	33.333	50	33.333	8.333	66.667	33.333	16.667	0	16.667	3.55006	0.458333	-2.02205	0.015	0.166667	0	0	0.0833333	0	0.0833333	0	0	0	0.166667	0	0	0.166667	0	0.0833333	0	0.166667	0.0833333	0	0	0.0909091	0	0	0	0	0	0	0	0	0	0	0	0	0	0.0909091
569|1	1559.72	16.667	33.333	8.333	25	50	50	25	8.333	16.667	4.18439	-1.05	-1.02285	2.65167	0	0.0833333	0.0833333	0.0833333	0	0.0833333	0.0833333	0.0833333	0	0.0833333	0	0	0.0833333	0.0833333	0	0	0.0833333	0.0833333	0.0833333	0	0	0	0	0	0	0	0	0	0	0	0	0	0	0	0
57|0	3207.52	34.615	38.462	11.538	11.538	26.923	73.077	42.308	30.769	11.538	12.0297	-1.57692	4.97759	5.78846	0	0.307692	0	0.0384615	0	0.0769231	0	0.0384615	0	0.0384615	0.0769231	0	0	0.0384615	0	0.307692	0	0	0.0769231	0	0	0	0	0	0	0	0	0	0	0	0	0	0	0	0
570|1	1586.93	7.692	38.462	30.769	15.385	61.538	38.462	23.077	15.385	7.692	7.5509	0.4	0.216938	0.848462	0	0.0769231	0.0769231	0.0769231	0	0	0	0	0.0769231	0	0.230769	0	0.153846	0.0769231	0.0769231	0	0.0769231	0	0	0.0769231	0	0	0	0	0	0	0	0	0	0	0	0	0	0	0
571|1	1429.68	8.333	33.333	33.333	8.333	50	50	16.667	8.333	8.333	6.40878	-0.0916667	-0.0230065	0.905833	0	0	0.0833333	0	0	0.0833333	0.166667	0	0	0.0833333	0.166667	0.0833333	0	0.0833333	0.0833333	0	0.0833333	0	0	0.0833333	0	0	0	0	0	0	0	0	0	0	0	0	0	0	0
572|1	1296.55	10	40	10	30	70	30	10	10	0	9.29829	-0.43	0.974942	0.232	0	0	0.1	0	0	0	0	0	0	0.1	0	0.1	0.1	0.1	0.2	0	0.1	0.1	0.1	0	0	0	0	0	0	0	0	0	0	0	0	0	0	0	0
573|1	1379.48	18.182	45.455	9.091	18.182	36.364	63.636	45.455	18.182	27.273	4.42138	-1.2	-1.84185	4.04727	0	0.0909091	0.0909091	0.0909091	0.181818	0.181818	0.0909091	0	0.0909091	0	0	0	0	0.0909091	0	0	0	0	0	0.0909091	0	0	0	0	0	0	0	0	0	0	0	0	0	0	0
574|1	1133.34	40	50	40	20	80	20	10	0	10	3.74999	1.35	-1.05476	-0.781	0.2	0	0	0.1	0.1	0	0	0	0	0.1	0.1	0	0.1	0.1	0	0.1	0	0	0.1	0	0	0	0	0	0	0	0	0	0	0.111111	0	0	0	0	0
575|1	1257.36	50	66.667	25	16.667	66.667	33.333	8.333	0	8.333	3.74997	0.00833333	-1.0249	0.334167	0.0833333	0	0	0.0833333	0	0	0	0.166667	0	0.166667	0	0	0	0	0.0833333	0.0833333	0.166667	0	0.166667	0	0	0	0	0	0	0	0	0	0	0	0	0	0	0	0
576|1	1702.85	14.286	35.714	28.571	14.286	28.571	71.429	42.857	28.571	14.286	7.7151	-1.38571	0.458445	4.29429	0.0714286	0.142857	0.0714286	0.0714286	0	0.0714286	0.142857	0	0.142857	0.0714286	0.0714286	0	0	0	0	0.0714286	0	0	0	0.0714286	0	0	0	0	0	0.0769231	0	0	0	0	0	0	0	0	0
577|1	1603.83	35.714	50	7.143	14.286	50	50	21.429	14.286	7.143	8.54512	-0.528571	0.945873	2.21071	0	0.0714286	0.0714286	0.0714286	0.0714286	0	0.0714286	0.142857	0	0	0.0714286	0.0714286	0.0714286	0.142857	0	0.0714286	0.0714286	0	0	0	0	0	0	0	0	0	0	0	0	0	0	0	0	0	0
578|1	1422.58	41.667	41.667	8.333	0	16.667	83.333	25	16.667	8.333	8.54512	-1.58333	0.946337	4.0675	0	0.0833333	0	0	0.0833333	0.0833333	0.25	0	0	0	0.0833333	0.0833333	0	0	0	0.0833333	0.25	0	0	0	0	0	0	0	0	0	0	0	0	0	0	0	0	0	0
579|1	1081.22	54.545	81.818	27.273	0	63.636	36.364	9.091	0	9.091	3.84995	0.718182	-1.08415	0.18	0	0	0.0909091	0	0.181818	0.0909091	0	0.181818	0	0	0.0909091	0	0	0	0	0.0909091	0.0909091	0	0	0.181818	0	0	0	0	0	0	0	0	0	0	0	0	0	0	0
58|0	3214.51	28	32	12	12	24	76	48	32	16	12.0264	-1.904	3.97964	6.3052	0.04	0.32	0	0.04	0	0.12	0.04	0	0	0.04	0.04	0	0	0.04	0	0.24	0	0.04	0.04	0	0	0	0	0	0	0	0.0416667	0	0	0	0	0	0	0	0
580|1	1471.59	8.333	50	16.667	25	50	50	33.333	16.667	16.667	5.40806	-1.44167	-0.783217	2.31167	0	0	0.0833333	0.166667	0	0	0.0833333	0.0833333	0.0833333	0	0.0833333	0.0833333	0	0	0.0833333	0	0	0.0833333	0.0833333	0.0833333	0	0	0	0	0	0	0	0	0	0	0	0	0	0	0
581|1	1227.47	18.182	36.364	45.455	9.091	72.727	27.273	9.091	0	9.091	3.84997	0.863636	-1.02285	-0.792727	0.0909091	0	0	0	0	0.0909091	0.0909091	0	0	0.0909091	0.272727	0	0	0.0909091	0.181818	0.0909091	0	0	0	0	0	0	0	0	0	0	0	0	0	0	0	0	0	0.1	0
582|1	1209.38	36.364	63.636	36.364	9.091	54.545	45.455	0	0	0	5.92254	0.754545	-0.0547588	0.44	0.0909091	0	0.181818	0	0.0909091	0	0.0909091	0	0	0.181818	0	0	0	0.0909091	0	0.0909091	0.0909091	0	0	0.0909091	0	0	0	0	0	0	0	0	0	0	0	0	0	0	0
583|1	1374.62	25	41.667	33.333	16.667	58.333	41.667	33.333	25	8.333	8.52627	-0.183333	1.18518	1.02083	0.0833333	0	0	0.0833333	0.0833333	0	0.0833333	0.0833333	0.0833333	0.166667	0	0.166667	0	0	0	0	0	0	0.0833333	0.0833333	0	0	0	0.0909091	0	0	0	0	0	0	0	0	0	0	0
584|1	1784.06	14.286	21.429	21.429	21.429	57.143	42.857	35.714	14.286	21.429	4.47939	-0.728571	-1.0521	1.355	0.0714286	0	0	0	0.0714286	0.214286	0.0714286	0	0	0.0714286	0.0714286	0.142857	0	0.0714286	0.0714286	0	0	0.0714286	0.0714286	0	0	0	0	0	0	0	0	0	0	0	0	0	0	0.0769231	0
585|1	1687.79	28.571	50	14.286	21.429	42.857	57.143	35.714	21.429	14.286	7.54359	-1.63571	0.216935	3.88714	0.0714286	0.142857	0	0.142857	0	0	0.0714286	0.0714286	0.0714286	0	0.0714286	0	0	0	0.0714286	0.142857	0	0.0714286	0.0714286	0	0	0	0	0.0769231	0	0	0	0	0	0	0	0	0	0	0
586|1	1383.46	58.333	58.333	8.333	16.667	25	75	25	16.667	8.333	7.35657	-1.28333	0.185955	3.62417	0.0833333	0.0833333	0	0	0.0833333	0.0833333	0.0833333	0	0.0833333	0	0	0	0	0	0	0.166667	0.25	0	0.0833333	0	0	0	0	0	0	0	0	0	0	0	0	0	0	0	0
587|1	1195.45	30	40	20	10	40	60	30	30	0	11.8231	-0.7	2.97557	2.657	0.1	0.1	0.1	0	0	0	0	0	0	0	0.1	0.2	0.1	0.1	0	0.1	0.1	0	0	0	0	0	0	0	0	0	0	0	0	0	0.111111	0	0	0	0
588|1	1820.01	41.176	76.471	29.412	11.765	47.059	52.941	17.647	11.765	5.882	7.3597	0.111765	0.186285	1.73353	0.0588235	0.0588235	0.117647	0.0588235	0.0588235	0	0	0.0588235	0.0588235	0	0.0588235	0	0	0.0588235	0	0.117647	0.117647	0	0	0.176471	0	0	0	0	0	0	0	0	0	0	0	0	0	0	0
589|1	2273.65	27.778	55.556	27.778	22.222	61.111	38.889	22.222	11.111	11.111	6.17352	0.2	-0.0847802	0.837778	0	0.0555556	0	0.111111	0.111111	0	0	0	0	0	0.111111	0.0555556	0	0	0	0.0555556	0.111111	0.166667	0.0555556	0.166667	0	0	0	0	0	0	0	0	0	0	0	0	0	0	0
59|0	5568.72	23.529	43.137	35.294	7.843	64.706	35.294	19.608	17.647	1.961	11.0607	-0.231373	7.97429	0.676863	0.137255	0.0196078	0.0588235	0	0	0.0196078	0.0980392	0.0980392	0	0.0392157	0.117647	0.156863	0.0392157	0.0392157	0.0784314	0	0	0	0.0392157	0.0588235	0.02	0	0	0	0	0.02	0	0.02	0	0	0.04	0.02	0	0	0
590|1	2011.26	35.294	41.176	17.647	23.529	35.294	64.706	35.294	29.412	5.882	8.56706	-0.923529	1.6671	2.74176	0.117647	0.0588235	0	0	0.0588235	0.0588235	0.117647	0	0.176471	0	0	0.0588235	0.0588235	0.0588235	0	0.0588235	0.117647	0	0	0.0588235	0	0	0	0	0	0	0	0	0	0	0	0.0625	0	0	0
591|1	2094.54	22.222	38.889	22.222	5.556	55.556	44.444	22.222	16.667	5.556	9.67379	-0.294444	1.94618	1.54167	0.0555556	0.0555556	0.111111	0	0.0555556	0.0555556	0.0555556	0.0555556	0	0.111111	0.0555556	0.111111	0.111111	0.0555556	0.0555556	0	0.0555556	0	0	0	0	0	0	0	0	0	0	0	0	0	0	0.0588235	0	0	0
592|1	1728.97	26.667	53.333	33.333	26.667	66.667	33.333	13.333	13.333	0	10.5518	0.22	1.21614	0.635333	0.133333	0.0666667	0.133333	0	0	0	0	0.0666667	0.0666667	0.0666667	0.0666667	0	0	0.133333	0.0666667	0.0666667	0	0.0666667	0	0.0666667	0	0	0.0714286	0	0	0	0	0	0	0	0.0714286	0	0	0	0
593|1	2272.5	16.667	50	5.556	22.222	50	50	27.778	11.111	16.667	4.42631	-1.23889	-1.08227	2.79611	0	0.0555556	0.222222	0.0555556	0.111111	0.111111	0	0.0555556	0	0	0.0555556	0.0555556	0	0.111111	0.0555556	0	0	0.111111	0	0	0	0	0	0	0	0	0	0	0	0	0	0	0	0	0
594|1	2129.5	26.316	47.368	26.316	15.789	57.895	42.105	21.053	15.789	5.263	8.54805	-0.00526316	1.18643	0.639474	0.0526316	0	0.105263	0	0.0526316	0.0526316	0	0.0526316	0.0526316	0.105263	0.105263	0.105263	0	0.105263	0.105263	0.0526316	0.0526316	0	0	0	0	0	0	0	0	0	0	0	0	0	0	0	0	0.0555556	0
595|1	1808.15	20	33.333	26.667	13.333	40	60	26.667	26.667	0	11.6518	-0.593333	2.45624	2.136	0.0666667	0.0666667	0	0	0	0	0.2	0	0.133333	0	0.0666667	0.0666667	0.133333	0	0	0	0.133333	0	0	0.133333	0	0	0	0	0	0	0	0	0	0	0.0714286	0	0	0	0
596|1	2274.61	26.316	52.632	15.789	21.053	57.895	42.105	5.263	0	5.263	3.74999	0.131579	-1.05555	0.733684	0	0	0.105263	0.0526316	0.0526316	0	0.0526316	0	0	0	0.105263	0	0.105263	0.105263	0.0526316	0.105263	0.105263	0	0.105263	0.0526316	0	0	0	0	0	0	0	0	0	0	0	0	0	0	0
597|1	2159.5	38.889	50	0	5.556	38.889	61.111	27.778	16.667	11.111	8.54507	-1.20556	0.947127	3.25222	0	0.111111	0	0.0555556	0.0555556	0.0555556	0.0555556	0.0555556	0	0	0	0.0555556	0.166667	0	0.0555556	0.0555556	0.222222	0.0555556	0	0	0	0	0	0	0	0	0	0	0	0	0	0	0	0	0
598|1	1909.16	43.75	56.25	18.75	18.75	56.25	43.75	18.75	12.5	6.25	8.50651	-0.3	0.944905	2.005	0.0625	0.125	0	0	0.0625	0.0625	0	0.0625	0	0	0	0	0.0625	0	0	0.125	0.125	0.0625	0.125	0.125	0	0	0	0	0	0	0	0	0	0	0	0	0	0	0
599|1	2176.51	21.053	63.158	26.316	5.263	57.895	42.105	15.789	5.263	10.526	4.10922	-0.152632	-1.05317	1.57579	0.0526316	0.0526316	0.105263	0.105263	0.0526316	0	0.0526316	0	0	0.0526316	0.0526316	0	0.105263	0	0.105263	0.105263	0	0.0526316	0	0.105263	0	0	0	0	0	0	0	0	0	0	0	0	0	0	0.0555556
6|0	2487.04	39.13	43.478	56.522	8.696	69.565	30.435	26.087	26.087	0	12.2664	0.269565	5.97462	1.08565	0.347826	0.130435	0	0	0	0	0.0434783	0.0434783	0	0	0.173913	0.130435	0	0.0434783	0	0	0	0	0.0434783	0.0434783	0.0909091	0	0	0	0	0	0	0	0	0	0.0909091	0.0909091	0	0.0454545	0
60|0	4033.75	18.75	28.125	18.75	6.25	25	75	46.875	43.75	3.125	12.7358	-1.9125	12.2158	5.33563	0.03125	0.25	0	0	0	0.03125	0.125	0	0.03125	0	0.09375	0.15625	0	0	0.03125	0.0625	0.09375	0	0.03125	0.0625	0	0	0	0	0	0	0	0	0	0	0	0	0	0	0
600|1	2172.43	33.333	50	11.111	22.222	66.667	33.333	11.111	0	11.111	3.55004	-0.227778	-2.11401	0.617778	0	0	0.0555556	0.0555556	0.166667	0.0555556	0.111111	0.111111	0	0.111111	0	0	0	0.0555556	0.0555556	0.0555556	0	0.166667	0	0	0	0	0	0	0	0	0	0	0	0	0	0	0	0	0
601|1	2233.63	27.778	38.889	11.111	27.778	66.667	33.333	11.111	11.111	0	8.5348	-0.0666667	1.1847	0.660556	0	0.0555556	0.0555556	0	0.0555556	0	0.0555556	0.111111	0.0555556	0	0.0555556	0	0.166667	0.0555556	0	0.111111	0	0.111111	0.0555556	0.0555556	0	0	0	0	0	0	0	0	0	0	0	0	0	0	0
602|1	2274.47	21.053	47.368	21.053	26.316	47.368	52.632	47.368	26.316	21.053	6.20721	-1.14737	-1.33257	3.05263	0.105263	0.0526316	0	0.210526	0.0526316	0	0.0526316	0.0526316	0.157895	0.0526316	0	0.0526316	0.0526316	0	0	0	0	0	0.105263	0.0526316	0	0	0	0.0555556	0	0	0.0555556	0	0	0	0	0	0	0	0
603|1	2142.55	0	13.333	6.667	40	53.333	46.667	40	33.333	6.667	10.7199	-1.11333	3.97462	2.89133	0	0.133333	0	0.0666667	0	0	0.0666667	0	0	0	0	0.2	0.0666667	0.2	0	0	0	0.0666667	0.133333	0.0666667	0	0	0	0	0	0	0	0	0	0	0	0	0	0	0
604|1	2038.24	31.25	43.75	6.25	31.25	62.5	37.5	12.5	6.25	6.25	6.06067	-1.00625	-0.0862091	1.93687	0.0625	0.0625	0	0.0625	0.125	0	0.1875	0.0625	0	0	0	0	0	0.0625	0.0625	0.0625	0	0.125	0.125	0	0	0	0	0	0	0	0	0	0	0	0	0	0	0	0
605|1	1898.27	35.294	47.059	23.529	11.765	76.471	23.529	11.765	0	11.765	3.49189	0.864706	-2.08462	-0.265882	0.0588235	0	0	0.117647	0.117647	0	0.0588235	0.117647	0	0.117647	0.0588235	0	0.176471	0.0588235	0	0.0588235	0	0	0.0588235	0	0	0	0	0	0	0	0	0	0	0.0625	0	0	0	0	0
606|1	1839.09	25	50	18.75	12.5	50	50	18.75	6.25	12.5	4.25814	-0.4	-1.02175	1.31438	0.0625	0	0.125	0	0	0.125	0	0	0	0	0.125	0.0625	0.0625	0.125	0.125	0.0625	0.125	0	0	0	0	0	0	0	0	0.0666667	0	0	0	0	0	0	0	0	0
607|1	2098.42	11.765	29.412	17.647	5.882	35.294	64.706	41.176	17.647	23.529	4.58762	-0.923529	-1.01986	3.04471	0	0.0588235	0.0588235	0.0588235	0	0.176471	0.0588235	0	0	0.0588235	0.0588235	0.117647	0.117647	0.0588235	0	0.0588235	0.0588235	0	0	0.0588235	0	0	0	0	0	0	0	0	0	0	0	0	0	0	0
608|1	1703.94	40	53.333	20	26.667	73.333	26.667	6.667	6.667	0	7.35552	0.106667	0.184701	-0.422	0	0	0	0	0.0666667	0	0.0666667	0.2	0.0666667	0.133333	0	0	0	0	0.0666667	0.0666667	0.0666667	0.133333	0.0666667	0.0666667	0	0	0	0	0	0	0	0	0	0	0	0	0	0	0
609|1	2023.26	18.75	43.75	18.75	18.75	50	50	25	12.5	12.5	6.45	-0.9125	-0.0225243	2.88063	0.0625	0.125	0.125	0.125	0	0	0.0625	0.0625	0	0.0625	0.0625	0	0.0625	0.0625	0	0	0.0625	0.125	0	0	0	0	0	0.0666667	0	0	0	0	0	0	0	0	0	0	0
61|0	4497.28	13.514	37.838	13.514	8.108	45.946	54.054	35.135	32.432	2.703	12.7331	-1.7	10.9757	4.33162	0.0540541	0.216216	0.0540541	0	0	0.027027	0.135135	0.0810811	0	0	0	0.108108	0.0540541	0.0540541	0.108108	0	0	0	0.027027	0.0810811	0	0	0	0	0	0.0277778	0	0.0277778	0	0	0	0	0	0	0
610|1	2104.24	12.5	31.25	12.5	31.25	43.75	56.25	37.5	12.5	25	4.10372	-1.41875	-2.78134	3.25687	0.0625	0.0625	0.0625	0.125	0	0.125	0.0625	0	0.0625	0	0.0625	0	0.0625	0.0625	0	0.0625	0	0.0625	0.125	0	0	0	0	0	0	0	0	0	0	0	0	0	0	0	0
611|1	2068.6	27.778	33.333	27.778	16.667	72.222	27.778	22.222	16.667	5.556	8.54805	0.683333	1.18643	-0.470556	0.111111	0	0	0	0.0555556	0.0555556	0	0.0555556	0.0555556	0.0555556	0.111111	0.111111	0.166667	0.111111	0.0555556	0	0.0555556	0	0	0	0	0	0	0	0	0	0	0	0	0	0.0588235	0	0	0	0.0588235
612|1	1981.31	23.529	41.176	17.647	17.647	52.941	47.059	23.529	17.647	5.882	8.52627	-0.435294	1.18518	1.23941	0	0	0	0.0588235	0.0588235	0	0.117647	0.0588235	0.0588235	0	0.117647	0.117647	0.0588235	0.0588235	0.0588235	0.117647	0	0	0.0588235	0.0588235	0	0	0	0	0	0	0	0	0	0	0	0	0	0	0
613|1	2191.46	21.053	52.632	31.579	10.526	52.632	47.368	26.316	5.263	21.053	3.6984	-0.0789474	-3.81166	1.36474	0.0526316	0	0.0526316	0.157895	0.0526316	0.0526316	0.0526316	0	0.0526316	0.105263	0.105263	0	0.0526316	0	0.0526316	0	0.105263	0	0.0526316	0.0526316	0	0	0	0.0555556	0	0	0	0	0	0	0	0	0	0	0
614|1	2286.68	11.111	38.889	16.667	33.333	61.111	38.889	33.333	27.778	5.556	9.92897	-0.888889	2.45529	1.58222	0.0555556	0.0555556	0	0.0555556	0	0	0	0	0.111111	0.0555556	0	0.111111	0.0555556	0.0555556	0.166667	0	0.0555556	0.0555556	0.111111	0.0555556	0	0.0588235	0	0	0	0	0	0	0	0	0	0	0	0	0
615|1	1961.18	31.25	37.5	31.25	18.75	56.25	43.75	25	6.25	18.75	3.92755	-0.2875	-2.05304	1.69125	0.125	0.0625	0	0.0625	0.0625	0.125	0.0625	0	0	0.125	0.0625	0	0	0	0	0.0625	0.0625	0.0625	0.125	0	0	0	0	0	0.0666667	0	0.0666667	0	0	0	0	0	0	0	0
616|1	1989.26	11.765	58.824	41.176	11.765	52.941	47.059	17.647	5.882	11.765	4.10922	0.123529	-1.02268	1.00118	0.0588235	0	0.176471	0.117647	0	0	0.0588235	0	0	0	0.176471	0.0588235	0	0.0588235	0	0	0.0588235	0.0588235	0	0.176471	0	0	0.0625	0	0	0	0	0	0	0	0	0	0	0	0
617|1	1968.5	23.529	47.059	23.529	5.882	76.471	23.529	11.765	11.765	0	8.83492	0.741176	1.91458	0.431176	0	0.117647	0	0	0.117647	0	0.0588235	0.0588235	0	0	0.117647	0	0.176471	0.0588235	0.117647	0.0588235	0	0	0	0.117647	0	0	0	0	0	0	0	0	0	0	0	0	0	0	0
618|1	2198.55	27.778	44.444	27.778	22.222	50	50	22.222	16.667	5.556	7.71483	-0.0222222	0.457655	1.14111	0.0555556	0.0555556	0.0555556	0	0	0.0555556	0	0	0.111111	0.0555556	0.0555556	0	0.111111	0	0	0.111111	0.111111	0.111111	0	0.111111	0	0	0	0	0	0	0	0	0	0	0	0	0	0	0
619|1	2026.2	18.75	31.25	18.75	25	50	50	37.5	18.75	18.75	5.57618	-1.4125	-0.780087	3.12438	0.125	0.125	0.0625	0	0	0.1875	0.0625	0.0625	0.0625	0.0625	0	0	0	0.0625	0.0625	0	0	0.125	0	0	0	0	0	0	0	0	0	0	0	0	0	0	0	0	0
62|0	5379.05	39.583	56.25	12.5	12.5	47.917	52.083	27.083	22.917	4.167	10.6898	-1.2625	8.1526	3.17313	0.0833333	0.125	0.0208333	0.0416667	0.0416667	0	0.0416667	0.0833333	0.0208333	0	0.0416667	0.0833333	0.0208333	0.0208333	0.104167	0.145833	0.0416667	0	0.0833333	0	0	0	0	0	0	0	0	0.0212766	0.0212766	0	0	0	0	0	0.0212766
620|1	2104.32	16.667	61.111	5.556	5.556	44.444	55.556	33.333	22.222	11.111	11.3781	-2.21667	1.97731	4.445	0	0.166667	0.111111	0.111111	0	0	0.0555556	0.111111	0	0	0.0555556	0.0555556	0	0	0.222222	0	0.0555556	0.0555556	0	0	0	0	0	0	0	0	0	0	0	0	0	0	0	0	0
621|1	2058.37	33.333	55.556	22.222	5.556	44.444	55.556	16.667	11.111	5.556	8.54512	-0.388889	0.946337	2.19556	0.111111	0.0555556	0.111111	0	0.0555556	0.0555556	0.111111	0	0	0	0	0.0555556	0.111111	0.0555556	0	0.0555556	0.111111	0	0	0.111111	0	0	0	0	0	0	0	0	0	0	0	0	0	0	0
622|1	2113.43	33.333	38.889	27.778	22.222	61.111	38.889	22.222	11.111	11.111	5.44931	0.244444	-0.84406	0.44	0.0555556	0	0	0.0555556	0.111111	0.0555556	0.0555556	0.0555556	0.0555556	0.111111	0.111111	0.0555556	0	0.0555556	0	0.111111	0	0.0555556	0.0555556	0	0	0	0	0	0	0	0	0	0	0	0	0	0	0	0
623|1	2114.48	33.333	44.444	22.222	16.667	55.556	44.444	27.778	16.667	11.111	7.25228	0.0666667	0.155937	1.42833	0.0555556	0.0555556	0	0.0555556	0.111111	0.0555556	0	0	0.0555556	0.166667	0	0.0555556	0.0555556	0.0555556	0.0555556	0.111111	0.0555556	0	0.0555556	0	0	0	0	0	0	0	0	0	0	0	0	0	0.0588235	0	0
624|1	1845.08	26.667	40	20	26.667	53.333	46.667	26.667	20	6.667	7.52087	-0.68	0.426208	1.89933	0.0666667	0.0666667	0.133333	0	0.0666667	0.0666667	0	0.0666667	0.133333	0.0666667	0.0666667	0	0.0666667	0	0	0	0.0666667	0.0666667	0.0666667	0	0	0	0	0	0	0	0	0	0.0714286	0	0	0	0	0	0
625|1	2376.56	11.111	33.333	5.556	44.444	44.444	55.556	33.333	22.222	11.111	6.79219	-1.39444	-0.304143	3.13944	0.0555556	0.0555556	0.111111	0.111111	0	0	0.0555556	0	0.166667	0	0	0	0.111111	0.111111	0	0.0555556	0	0	0.166667	0	0	0	0	0	0	0	0	0	0	0	0	0	0	0.0588235	0
626|1	2093.26	27.778	61.111	22.222	11.111	33.333	66.667	33.333	16.667	16.667	5.5168	-1.08889	-0.812616	3.37722	0.0555556	0.0555556	0.111111	0.111111	0.0555556	0.0555556	0.0555556	0	0.0555556	0	0.0555556	0.0555556	0	0	0	0.0555556	0.111111	0	0.0555556	0.111111	0	0	0	0	0	0	0	0	0	0	0	0	0	0	0
627|1	1931.13	12.5	37.5	12.5	6.25	31.25	68.75	56.25	25	31.25	4.67259	-2.04375	-1.01922	4.24	0.0625	0.0625	0	0.125	0	0.1875	0.0625	0	0	0	0.0625	0.1875	0	0.0625	0.125	0	0.0625	0	0	0	0	0	0	0	0	0	0	0	0	0	0.0666667	0	0	0	0
628|1	2027.28	23.529	52.941	23.529	11.765	41.176	58.824	35.294	17.647	17.647	6.37448	-0.964706	-0.0531832	2.39824	0.0588235	0	0.0588235	0.117647	0.0588235	0.0588235	0.0588235	0	0	0	0.0588235	0.176471	0	0	0	0.0588235	0.0588235	0.0588235	0.0588235	0.117647	0	0	0	0	0	0	0	0	0	0	0	0	0	0	0
629|1	2364.69	5.263	36.842	10.526	15.789	47.368	52.632	31.579	15.789	15.789	5.54933	-1.33158	-0.781655	2.33789	0	0	0.157895	0.0526316	0	0.105263	0.0526316	0.0526316	0.0526316	0.0526316	0	0.105263	0.157895	0	0.0526316	0	0	0.0526316	0.0526316	0.0526316	0	0	0	0	0	0	0	0	0	0	0	0	0	0	0
63|0	3368.89	34.483	51.724	10.345	10.345	48.276	51.724	27.586	27.586	0	12.2271	-1.41034	7.94332	3.86966	0.0689655	0.206897	0.0344828	0	0.0344828	0	0.0344828	0.0689655	0	0	0.0344828	0.0689655	0.0344828	0.0344828	0.137931	0.137931	0.0344828	0	0.0689655	0	0	0.0357143	0	0	0	0	0	0	0	0	0	0	0	0	0
630|1	2333.63	21.053	36.842	26.316	31.579	63.158	36.842	15.789	10.526	5.263	6.49756	-0.389474	-0.543136	0.682105	0.157895	0	0.105263	0	0	0.0526316	0.105263	0.0526316	0.105263	0	0.0526316	0	0.105263	0.0526316	0	0	0	0.105263	0.0526316	0.0526316	0	0	0.0555556	0	0	0	0.0555556	0	0	0	0	0	0	0	0
631|1	1821.18	37.5	56.25	6.25	6.25	62.5	37.5	18.75	6.25	12.5	4.18434	-0.16875	-1.08431	0.84125	0	0	0	0.0625	0.125	0.0625	0	0.0625	0	0.0625	0	0.0625	0.1875	0	0.125	0	0.1875	0	0.0625	0	0	0	0	0	0	0	0	0	0	0	0	0	0	0	0
632|1	1988.19	36.842	68.421	21.053	21.053	68.421	31.579	15.789	10.526	5.263	7.5509	0.0631579	0.216938	0.616316	0	0.0526316	0.0526316	0.0526316	0	0	0	0.263158	0.0526316	0	0.0526316	0	0	0.105263	0.0526316	0.105263	0	0.0526316	0	0.157895	0	0	0	0	0	0	0	0	0	0	0	0	0	0	0
633|1	2145.46	21.053	57.895	21.053	5.263	52.632	47.368	21.053	15.789	5.263	10.4464	-0.794737	1.97573	2.46789	0	0.105263	0.105263	0.0526316	0	0	0.0526316	0.105263	0	0.0526316	0.0526316	0.0526316	0.0526316	0	0.105263	0.0526316	0.0526316	0	0.0526316	0.105263	0	0	0	0	0	0	0	0	0	0	0	0	0	0	0
634|1	1963.09	16.667	61.111	27.778	5.556	44.444	55.556	27.778	5.556	22.222	3.69841	-0.672222	-3.78021	2.14389	0	0	0.111111	0.166667	0	0.0555556	0.0555556	0.0555556	0.0555556	0.111111	0.111111	0	0	0	0.111111	0.111111	0	0	0	0.0555556	0	0	0	0	0	0	0	0	0	0	0	0	0	0	0
635|1	1901	31.25	50	12.5	25	43.75	56.25	31.25	18.75	12.5	6.49148	-1.45625	-0.572999	3.0675	0.0625	0.0625	0.125	0.0625	0.0625	0.0625	0.0625	0.125	0.125	0.0625	0	0	0	0	0	0	0.0625	0.0625	0.0625	0	0	0.0666667	0	0	0	0	0	0	0	0	0	0	0	0	0
636|1	1955.37	35.294	47.059	17.647	11.765	64.706	35.294	17.647	11.765	5.882	8.03979	0.158824	0.883617	0.672353	0.0588235	0	0.0588235	0.0588235	0.176471	0	0.0588235	0.0588235	0	0	0.117647	0.117647	0.117647	0.0588235	0	0.0588235	0	0	0.0588235	0	0	0	0	0	0	0	0	0	0	0	0	0.0625	0	0	0
637|1	2024.34	11.765	35.294	23.529	17.647	52.941	47.059	29.412	11.765	17.647	4.36181	-0.152941	-2.54075	1.04235	0	0	0	0.117647	0	0.0588235	0.0588235	0	0.117647	0.0588235	0.176471	0	0.117647	0.0588235	0.117647	0.0588235	0.0588235	0	0	0	0	0	0	0	0	0	0	0	0	0	0	0	0	0	0
638|1	2480.71	10.526	31.579	5.263	21.053	47.368	52.632	36.842	10.526	26.316	3.98689	-1.76316	-3.05148	3.23947	0	0.0526316	0.0526316	0.0526316	0.0526316	0.210526	0.0526316	0	0	0	0.0526316	0.0526316	0.0526316	0	0.105263	0.0526316	0	0.0526316	0.157895	0	0	0	0	0	0	0	0	0	0	0	0	0	0	0	0
639|1	1857.17	13.333	40	20	20	60	40	20	6.667	13.333	4.18439	-0.08	-1.02221	0.804667	0.0666667	0	0.0666667	0.0666667	0	0.0666667	0.0666667	0	0	0.0666667	0	0.0666667	0.133333	0.133333	0.0666667	0	0.0666667	0.0666667	0	0.0666667	0	0	0	0	0	0	0	0	0	0	0	0.0714286	0	0	0
64|0	3614.09	26.667	40	6.667	13.333	33.333	66.667	46.667	36.667	10	11.4794	-1.75333	6.39744	4.84767	0	0.2	0	0.0666667	0.0666667	0.0333333	0.1	0.1	0.0666667	0	0.0333333	0.1	0	0.0666667	0.0333333	0.0666667	0.0333333	0	0	0.0333333	0	0	0	0	0	0	0	0	0	0	0	0	0	0	0
640|1	1918.08	31.25	50	18.75	12.5	43.75	56.25	25	6.25	18.75	3.92756	-0.93125	-2.02159	2.76625	0.125	0.0625	0.0625	0.0625	0	0.125	0.0625	0	0	0	0	0	0.125	0	0	0.125	0.0625	0.0625	0.0625	0.0625	0	0	0	0	0	0.0666667	0	0	0	0	0	0	0.0666667	0	0
641|1	1883.05	25	56.25	0	6.25	6.25	93.75	43.75	37.5	6.25	11.2482	-2.8375	4.2163	5.49375	0	0.0625	0.1875	0.0625	0	0	0.0625	0	0.0625	0	0	0.25	0	0	0.0625	0.125	0.125	0	0	0	0	0	0	0	0	0	0	0	0	0	0	0	0	0	0
642|1	2465.81	10.526	26.316	15.789	36.842	68.421	31.579	21.053	5.263	15.789	3.98007	0.0473684	-2.02272	0.824737	0	0.0526316	0	0	0	0.157895	0.0526316	0.0526316	0	0.0526316	0	0	0.0526316	0.210526	0.0526316	0	0.0526316	0	0.157895	0.105263	0	0	0	0	0	0	0	0	0	0	0	0	0	0	0
643|1	1829.04	13.333	40	20	33.333	60	40	26.667	13.333	13.333	5.49295	-0.32	-0.783084	0.935333	0	0	0	0	0	0.133333	0.0666667	0.0666667	0.0666667	0	0	0.0666667	0	0.133333	0.0666667	0.0666667	0	0	0.133333	0.2	0	0	0	0	0	0	0	0	0	0	0	0	0	0	0
644|1	1705.91	33.333	60	26.667	6.667	46.667	53.333	13.333	6.667	6.667	6.33872	-0.433333	-0.0233149	1.97933	0.0666667	0.0666667	0.133333	0.0666667	0	0	0.0666667	0.0666667	0	0	0.133333	0	0.0666667	0	0	0.0666667	0.133333	0.0666667	0	0.0666667	0	0	0	0	0	0	0	0.0714286	0	0	0	0	0	0	0
645|1	2108.39	12.5	37.5	6.25	43.75	56.25	43.75	37.5	18.75	18.75	5.32616	-0.30625	-1.57282	1.455	0	0	0	0.1875	0.0625	0	0	0	0.125	0	0	0.0625	0.125	0.1875	0	0.0625	0	0.0625	0.0625	0.0625	0	0	0	0	0	0	0	0	0	0	0	0	0	0	0
646|1	1769.95	31.25	62.5	37.5	12.5	62.5	37.5	18.75	6.25	12.5	4.10922	-0.03125	-1.05397	1.67562	0.1875	0.0625	0.125	0.125	0.0625	0	0.0625	0.0625	0	0.0625	0.0625	0	0	0.0625	0	0	0	0	0.0625	0.0625	0	0.0666667	0	0	0	0	0	0	0	0	0.0666667	0	0	0	0
647|1	2200.51	31.579	57.895	15.789	10.526	57.895	42.105	15.789	0	15.789	3.4247	0.136842	-3.11355	1.09263	0	0	0.0526316	0.0526316	0.157895	0.105263	0.105263	0.0526316	0	0	0	0	0.105263	0.0526316	0	0	0.105263	0	0.0526316	0.157895	0	0	0	0	0	0	0	0	0	0	0	0	0	0	0
648|1	2148.48	16.667	33.333	22.222	11.111	44.444	55.556	33.333	16.667	16.667	5.41654	-0.511111	-1.53983	1.97056	0	0.0555556	0.0555556	0	0	0.166667	0	0	0.111111	0.166667	0.0555556	0	0.111111	0	0.111111	0.0555556	0.111111	0	0	0	0	0	0	0	0	0	0	0	0	0	0	0	0	0	0
649|1	1903.04	0	46.667	20	13.333	40	60	20	6.667	13.333	4.18439	-1.58667	-1.02285	3.468	0	0.0666667	0.266667	0.0666667	0	0.0666667	0.133333	0	0	0.0666667	0.0666667	0	0	0	0.0666667	0	0	0.0666667	0.0666667	0.0666667	0	0	0	0	0	0	0	0	0	0	0	0	0	0	0
65|0	2104.55	23.529	23.529	23.529	0	47.059	52.941	52.941	52.941	0	13.4031	-1.58235	8.97587	6.52	0	0.529412	0	0	0	0	0	0.235294	0	0	0.235294	0	0	0	0	0	0	0	0	0	0	0	0	0	0	0	0	0	0	0	0	0	0	0	0
650|1	1815.07	20	26.667	20	40	46.667	53.333	33.333	33.333	0	9.30772	-0.626667	1.93595	1.144	0	0	0	0	0	0	0.0666667	0.0666667	0.266667	0.133333	0.0666667	0.0666667	0	0.0666667	0.0666667	0.0666667	0.0666667	0	0.0666667	0	0	0	0	0	0	0	0	0	0	0	0	0	0	0	0
651|1	1783.03	25	50	37.5	12.5	62.5	37.5	12.5	0	12.5	3.55006	0.59375	-2.02205	0.328125	0.125	0	0.125	0.0625	0	0.0625	0.0625	0.0625	0	0.125	0.0625	0	0.0625	0.125	0	0	0.0625	0	0	0.0625	0	0	0	0	0	0	0	0	0	0.0666667	0	0	0	0	0
652|1	2217.68	31.579	36.842	31.579	26.316	78.947	21.053	10.526	0	10.526	3.55005	1.8	-2.08336	-1.35053	0.0526316	0	0	0.0526316	0.105263	0.0526316	0	0.0526316	0	0.105263	0.157895	0	0.0526316	0.263158	0	0.0526316	0.0526316	0	0	0	0	0	0	0	0	0	0	0	0	0	0.0555556	0	0	0	0
653|1	1886.09	41.176	58.824	29.412	11.765	41.176	58.824	11.765	5.882	5.882	5.29228	-3.91843e-17	-0.783059	0.920588	0	0	0.0588235	0.0588235	0	0	0.0588235	0.0588235	0.0588235	0	0.235294	0	0	0	0	0.117647	0.235294	0.0588235	0	0.0588235	0	0	0	0	0	0	0	0	0	0	0	0	0	0	0
654|1	1821.11	52.632	73.684	15.789	0	68.421	31.579	15.789	10.526	5.263	8.54512	-0.173684	0.945873	0.900526	0.0526316	0.0526316	0	0.0526316	0.0526316	0	0	0.263158	0	0	0.0526316	0.0526316	0.105263	0	0.105263	0.105263	0.0526316	0	0	0.0526316	0	0	0	0	0	0	0	0.0555556	0	0	0	0	0	0	0
655|1	2128.5	5.882	35.294	29.412	29.412	58.824	41.176	35.294	23.529	11.765	9.01919	-0.205882	1.21488	0.985294	0	0	0	0.117647	0	0	0	0	0.0588235	0.176471	0	0.176471	0	0.0588235	0.0588235	0.0588235	0	0	0.176471	0.117647	0	0	0	0	0	0	0	0	0	0	0	0	0	0	0
656|1	1789.85	33.333	66.667	6.667	13.333	33.333	66.667	20	6.667	13.333	4.10923	-1.83333	-1.05476	4.108	0.0666667	0.0666667	0.133333	0.133333	0.0666667	0	0.133333	0	0	0	0	0	0	0	0.0666667	0	0.2	0	0.133333	0	0	0	0	0.0714286	0	0	0	0	0	0	0	0	0	0	0
657|1	1865.21	29.412	47.059	35.294	11.765	58.824	41.176	17.647	17.647	0	10.2478	-0.217647	2.21504	0.515294	0.117647	0	0	0	0	0	0.117647	0.0588235	0.0588235	0.117647	0.0588235	0.117647	0	0	0.117647	0	0.117647	0	0.0588235	0.0588235	0	0	0	0	0	0	0.0625	0	0	0	0	0.0625	0	0	0
658|1	1899.01	20	40	13.333	33.333	46.667	53.333	33.333	13.333	20	4.47383	-1.12667	-1.78088	2.728	0.0666667	0.0666667	0.133333	0	0	0.2	0	0.0666667	0.0666667	0	0	0	0	0.133333	0	0	0.0666667	0.0666667	0.0666667	0.0666667	0	0.0714286	0	0	0	0	0	0	0	0	0	0	0	0	0
659|1	2041.48	11.765	41.176	35.294	17.647	70.588	29.412	23.529	23.529	0	12.5165	-0.0235294	3.21598	0.728824	0	0.117647	0.0588235	0	0	0	0	0.117647	0.0588235	0.117647	0.117647	0.0588235	0	0	0.117647	0	0	0.117647	0	0.117647	0	0	0	0	0	0	0	0	0	0	0	0	0	0	0
66|0	2283.67	50	54.545	59.091	4.545	68.182	31.818	22.727	22.727	0	12.51	-0.0363636	4.97493	1.97864	0.454545	0.181818	0	0	0	0	0.0909091	0.0454545	0	0	0.0909091	0.0454545	0	0	0	0	0	0	0.0454545	0.0454545	0.142857	0.0952381	0	0	0	0	0.047619	0	0	0	0.047619	0.047619	0	0	0
660|1	2024.34	29.412	52.941	17.647	17.647	64.706	35.294	11.765	5.882	5.882	6.15754	-0.470588	-0.0549173	0.638235	0.0588235	0	0.0588235	0.0588235	0.0588235	0	0.0588235	0.0588235	0	0.0588235	0.0588235	0.0588235	0.0588235	0	0.117647	0	0.117647	0.117647	0.0588235	0	0	0	0	0	0	0	0	0	0	0.0625	0	0	0	0	0
661|1	1720.86	40	66.667	6.667	6.667	40	60	26.667	6.667	20	3.92751	-0.893333	-2.0829	3.19067	0	0.0666667	0.0666667	0.0666667	0.133333	0.133333	0	0	0	0	0	0	0.0666667	0	0.0666667	0.2	0.0666667	0	0.0666667	0.0666667	0	0	0	0	0	0	0	0	0	0	0	0	0	0	0
662|1	2054.29	12.5	50	0	18.75	43.75	56.25	31.25	25	6.25	12.1991	-2.06875	2.21693	4.4475	0	0.1875	0.1875	0.0625	0	0	0	0.0625	0.0625	0	0	0	0.125	0	0.125	0.0625	0	0.125	0	0	0	0	0	0	0	0	0	0	0	0	0	0	0	0	0
663|1	1760.03	26.667	40	13.333	20	60	40	26.667	13.333	13.333	5.45419	-0.553333	-0.783547	1.20667	0.0666667	0	0	0.0666667	0	0.0666667	0	0.0666667	0.0666667	0.0666667	0	0.0666667	0.2	0	0.0666667	0.133333	0	0	0.133333	0	0	0	0	0	0	0	0	0	0	0	0	0	0	0	0
664|1	2334.5	22.222	55.556	16.667	33.333	61.111	38.889	16.667	0	16.667	3.33853	-0.755556	-3.05397	1.34833	0.0555556	0	0.111111	0.166667	0.0555556	0	0	0	0	0.111111	0	0	0	0	0.0555556	0.111111	0	0.222222	0.111111	0	0	0	0	0	0	0	0	0	0	0	0	0	0	0	0
665|1	1873.11	29.412	47.059	17.647	0	41.176	58.824	29.412	17.647	11.765	9.53486	-1.31765	0.978089	2.85588	0.0588235	0.0588235	0.117647	0	0	0.117647	0.0588235	0.117647	0	0	0.117647	0.117647	0.0588235	0	0.0588235	0.0588235	0.0588235	0	0	0	0	0	0	0	0	0	0	0	0	0	0	0	0.0625	0	0
666|1	2133.41	42.105	42.105	21.053	15.789	57.895	42.105	21.053	5.263	15.789	3.97864	0.257895	-2.87204	0.864211	0.105263	0	0	0	0.157895	0.157895	0.105263	0.0526316	0.0526316	0.105263	0	0	0.0526316	0.105263	0	0.105263	0	0	0	0	0	0	0	0	0.0555556	0	0.0555556	0	0	0	0	0	0	0	0
667|1	2192.61	23.529	29.412	0	29.412	41.176	58.824	35.294	35.294	0	10.5128	-1.24118	4.39462	2.63176	0	0.0588235	0	0	0.117647	0	0.117647	0	0.117647	0	0	0.176471	0.0588235	0.117647	0.0588235	0.0588235	0.0588235	0.0588235	0	0	0	0	0	0	0	0	0	0	0	0	0	0	0	0	0
668|1	1961.24	23.529	47.059	23.529	5.882	58.824	41.176	23.529	5.882	17.647	3.87599	-0.270588	-2.05192	1.54	0	0.0588235	0	0.117647	0.0588235	0.0588235	0.117647	0.117647	0	0.117647	0.0588235	0	0.0588235	0	0.0588235	0	0.0588235	0.0588235	0	0.0588235	0	0	0	0	0	0	0	0	0	0	0	0	0	0	0
669|1	1980.24	23.529	47.059	17.647	17.647	52.941	47.059	17.647	11.765	5.882	7.54147	-0.617647	0.215989	1.30118	0	0	0.176471	0.0588235	0	0	0	0.117647	0.0588235	0	0.176471	0.0588235	0.117647	0	0	0.117647	0	0.0588235	0.0588235	0	0	0	0	0	0	0	0	0	0	0	0	0	0	0	0
67|0	1652.17	7.692	7.692	53.846	0	61.538	38.462	38.462	38.462	0	12.9809	0.515385	4.97572	2.42692	0.0769231	0.307692	0	0	0	0	0	0	0	0.230769	0.230769	0.0769231	0.0769231	0	0	0	0	0	0	0	0	0	0	0	0	0	0	0	0	0	0.0833333	0	0	0	0
670|1	1663.9	26.667	53.333	20	13.333	66.667	33.333	26.667	6.667	20	3.92629	0.173333	-2.84185	0.666	0	0	0.0666667	0.0666667	0.133333	0.133333	0	0.133333	0.0666667	0.0666667	0.0666667	0	0.0666667	0.0666667	0.0666667	0	0	0	0	0.0666667	0	0	0	0	0	0	0	0	0	0	0	0	0	0	0
671|1	1674.81	43.75	75	12.5	0	37.5	62.5	18.75	12.5	6.25	8.54512	-1.2875	0.946337	3.175	0.0625	0.0625	0.125	0	0.0625	0.0625	0.0625	0.0625	0	0	0	0.0625	0	0	0.125	0.1875	0.0625	0	0	0.0625	0	0.0666667	0	0	0	0	0	0	0	0	0	0	0	0	0
672|1	2080.42	23.529	52.941	23.529	17.647	58.824	41.176	5.882	5.882	0	8.50655	0.123529	0.943651	1.12294	0	0.0588235	0.176471	0	0.0588235	0	0	0	0	0.0588235	0.0588235	0	0.117647	0	0	0.176471	0	0.0588235	0.117647	0.117647	0	0	0	0	0	0	0	0	0	0	0	0	0	0	0
673|1	1912.99	31.25	56.25	12.5	18.75	25	75	43.75	18.75	25	4.49395	-1.53125	-1.78117	4.12875	0.0625	0.0625	0	0.1875	0	0.0625	0.0625	0	0.0625	0	0	0.0625	0	0.0625	0	0.0625	0.1875	0	0.0625	0.0625	0	0	0	0	0	0.0666667	0	0	0	0	0	0	0	0	0
674|1	2011.49	13.333	26.667	6.667	6.667	53.333	46.667	46.667	33.333	13.333	9.90469	-1.12667	2.91647	4.26	0	0.266667	0	0.0666667	0.133333	0.0666667	0	0	0	0	0.0666667	0.0666667	0.2	0	0.0666667	0	0	0.0666667	0	0	0	0	0	0	0	0	0	0	0	0	0	0	0	0	0
675|1	2174.39	33.333	44.444	16.667	22.222	44.444	55.556	27.778	11.111	16.667	4.36597	-0.622222	-1.84327	1.97389	0.0555556	0	0	0.111111	0.111111	0.0555556	0.111111	0	0.0555556	0.0555556	0.0555556	0.0555556	0	0.0555556	0	0.111111	0.0555556	0.0555556	0.0555556	0	0	0	0	0	0.0588235	0	0	0	0	0	0	0	0	0	0
676|1	1933.17	35.294	52.941	17.647	17.647	52.941	47.059	11.765	5.882	5.882	6.2288	-0.347059	-0.0544537	1.17824	0.0588235	0	0.117647	0	0.0588235	0.0588235	0.0588235	0.0588235	0	0	0.117647	0.0588235	0	0.117647	0.0588235	0.0588235	0.117647	0	0.0588235	0	0	0	0	0	0.0625	0	0	0	0	0	0	0	0	0	0
677|1	2360.71	31.579	42.105	15.789	15.789	47.368	52.632	21.053	15.789	5.263	8.50962	-0.852632	1.88361	2.35737	0.0526316	0.0526316	0.0526316	0.0526316	0.157895	0	0.157895	0	0	0.105263	0	0.105263	0	0	0	0.105263	0	0.105263	0.0526316	0	0	0	0	0	0	0	0	0	0	0	0	0	0	0	0
678|1	2027.2	31.25	37.5	6.25	50	50	50	31.25	25	6.25	7.61272	-1	0.665512	1.68188	0.0625	0	0.0625	0	0.0625	0.0625	0	0.0625	0.1875	0	0	0.0625	0	0.125	0	0.0625	0.0625	0.0625	0.125	0	0	0	0	0	0	0.0666667	0	0	0	0	0	0	0	0	0
679|1	1876.17	13.333	53.333	13.333	13.333	53.333	46.667	20	6.667	13.333	4.10922	-0.313333	-1.05317	2.20533	0	0.0666667	0.2	0.133333	0.0666667	0	0	0	0	0	0.0666667	0	0.2	0.0666667	0	0.0666667	0	0.0666667	0	0.0666667	0	0	0	0	0	0	0	0	0	0	0	0	0	0	0
68|0	3283.24	11.111	11.111	37.037	0	48.148	51.852	48.148	48.148	0	13.2131	-0.777778	12.9748	3.03296	0	0.222222	0	0	0	0	0.037037	0.111111	0	0	0.37037	0.259259	0	0	0	0	0	0	0	0	0	0	0	0	0	0	0	0	0	0	0	0	0	0	0
680|1	1833.2	6.25	56.25	56.25	12.5	75	25	12.5	6.25	6.25	6.32401	1.0375	-0.0250576	-0.61375	0.0625	0	0.125	0.0625	0	0	0	0	0	0.125	0.125	0.0625	0	0	0.0625	0	0	0	0.125	0.25	0	0	0	0	0	0	0	0	0	0	0	0.0666667	0	0	0
681|1	1699.84	33.333	60	20	20	60	40	20	6.667	13.333	4.10926	-0.8	-1.02426	1.32	0.0666667	0	0	0.133333	0	0	0.0666667	0.133333	0	0	0.0666667	0.0666667	0	0	0.0666667	0.0666667	0.0666667	0.0666667	0.133333	0.0666667	0	0	0	0	0	0	0	0.0714286	0	0	0	0	0	0	0
682|1	2023.21	41.176	52.941	5.882	23.529	47.059	52.941	17.647	5.882	11.765	4.18438	-0.464706	-1.05271	1.96118	0	0.0588235	0	0.0588235	0.0588235	0.0588235	0.117647	0.117647	0	0	0	0	0	0.176471	0	0	0.235294	0.0588235	0	0.0588235	0	0	0	0	0	0	0	0	0	0	0	0	0	0	0
683|1	1990.19	20	26.667	6.667	33.333	53.333	46.667	33.333	20	13.333	7.55228	-1.54667	0.218656	2.95267	0.0666667	0.133333	0.0666667	0	0	0.133333	0.0666667	0.133333	0.0666667	0	0	0	0.0666667	0.0666667	0	0	0	0.2	0	0	0	0	0	0	0	0	0	0.0714286	0	0	0	0	0	0	0
684|1	2311.62	5.556	38.889	27.778	33.333	61.111	38.889	16.667	5.556	11.111	4.10926	0.177778	-1.02426	0.632222	0	0	0.111111	0.111111	0	0	0.0555556	0	0	0.0555556	0.111111	0.0555556	0	0.166667	0	0.0555556	0	0.0555556	0.111111	0.111111	0	0	0	0	0	0	0	0	0	0	0	0	0	0	0
685|1	2163.56	27.778	50	27.778	11.111	55.556	44.444	11.111	11.111	0	8.77693	0.15	1.91299	1.68556	0	0.111111	0.0555556	0	0.111111	0	0.111111	0	0	0	0.111111	0	0.0555556	0	0	0.111111	0.0555556	0	0.111111	0.166667	0	0	0	0	0	0	0	0	0	0	0	0	0	0	0
686|1	2411.64	15.789	42.105	21.053	26.316	57.895	42.105	26.316	0	26.316	3.16789	-0.236842	-5.05112	1.39947	0.0526316	0	0.0526316	0.210526	0.0526316	0.0526316	0.0526316	0	0	0.0526316	0.105263	0	0.0526316	0.105263	0	0.0526316	0	0.105263	0.0526316	0	0	0	0	0	0	0	0	0	0	0	0.0555556	0	0	0	0
687|1	2119.4	38.889	50	16.667	22.222	44.444	55.556	22.222	16.667	5.556	7.52428	-0.177778	0.426538	1.625	0	0.0555556	0	0.0555556	0.0555556	0	0.0555556	0.0555556	0.111111	0.0555556	0.0555556	0	0.0555556	0.0555556	0	0.111111	0.166667	0.0555556	0	0.0555556	0	0	0	0	0	0	0	0	0	0	0	0	0	0	0
688|1	1943.1	18.75	56.25	12.5	6.25	37.5	62.5	37.5	6.25	31.25	3.57489	-1.11875	-4.08114	3.20812	0	0	0.0625	0.25	0.125	0.0625	0.125	0	0	0.0625	0	0.0625	0.0625	0	0	0	0.0625	0.0625	0	0.0625	0	0	0	0	0	0	0	0	0	0	0	0	0	0	0
689|1	2179.45	21.053	42.105	31.579	10.526	47.368	52.632	31.579	15.789	15.789	5.38908	-0.321053	-1.57095	2.03684	0.0526316	0.0526316	0.105263	0.0526316	0.0526316	0.105263	0.0526316	0.0526316	0.105263	0.105263	0.105263	0	0.0526316	0	0	0.0526316	0	0	0	0.0526316	0	0	0	0	0	0.0555556	0	0	0	0	0	0	0	0	0
69|0	2945.65	33.333	40.741	44.444	11.111	70.37	29.63	18.519	18.519	0	11.9974	0.555556	4.97526	-0.21	0.185185	0.037037	0	0	0	0	0.037037	0.0740741	0	0	0.222222	0.148148	0.037037	0.0740741	0.037037	0.0740741	0	0.037037	0	0.037037	0.0769231	0	0	0	0	0	0	0.0384615	0	0	0.0769231	0	0	0	0
690|1	2540.96	15.789	26.316	5.263	26.316	47.368	52.632	42.105	26.316	15.789	8.23957	-1.11053	1.15783	2.92632	0	0.105263	0	0.0526316	0.105263	0.105263	0.0526316	0	0.0526316	0.0526316	0	0.105263	0.0526316	0.105263	0.0526316	0	0.0526316	0.105263	0	0	0	0	0	0	0	0	0	0	0	0	0	0	0	0	0
691|1	2112.39	29.412	35.294	17.647	17.647	52.941	47.059	35.294	17.647	17.647	6.43044	-0.770588	-0.0519453	2.36647	0	0.117647	0	0	0.0588235	0.176471	0	0.117647	0	0.117647	0	0.0588235	0	0	0	0.0588235	0.0588235	0.117647	0.0588235	0.0588235	0	0	0	0	0	0	0	0	0	0	0	0	0	0	0
692|1	1885.17	33.333	61.111	33.333	11.111	61.111	38.889	16.667	11.111	5.556	7.54934	0.172222	0.216783	0.475	0.111111	0	0.111111	0.0555556	0	0	0	0.111111	0.0555556	0.0555556	0.111111	0.0555556	0.0555556	0.0555556	0.0555556	0.0555556	0.0555556	0	0	0.0555556	0.0588235	0	0.0588235	0	0	0	0	0	0	0	0	0	0	0	0
693|1	1963.21	12.5	43.75	25	12.5	43.75	56.25	37.5	18.75	18.75	5.54429	-0.7875	-0.842806	2.88563	0	0.0625	0.1875	0.0625	0.125	0.125	0	0	0.0625	0.0625	0.125	0.0625	0	0	0	0	0	0	0.0625	0.0625	0	0	0	0	0	0	0	0	0	0	0	0	0	0	0
694|1	2331.78	26.316	42.105	26.316	21.053	57.895	42.105	36.842	26.316	10.526	8.8181	-0.384211	2.15641	1.40158	0.105263	0.0526316	0	0.0526316	0.105263	0.0526316	0	0	0.0526316	0	0.105263	0.157895	0	0.0526316	0.0526316	0	0.0526316	0.105263	0	0.0526316	0	0.0555556	0	0	0	0	0	0	0	0	0	0	0	0	0
695|1	2105.51	27.778	44.444	27.778	16.667	66.667	33.333	16.667	5.556	11.111	4.18439	0.788889	-1.05287	-0.118333	0.0555556	0	0.0555556	0.0555556	0.0555556	0.0555556	0	0.0555556	0	0.166667	0	0.0555556	0.111111	0.111111	0	0.0555556	0.0555556	0.0555556	0	0.0555556	0	0	0	0	0	0	0	0	0	0	0	0.0588235	0	0	0
696|1	1941.35	25	43.75	18.75	12.5	56.25	43.75	25	18.75	6.25	8.82157	-0.075	1.91552	1.38563	0	0.0625	0.0625	0	0.125	0.0625	0	0	0	0.0625	0.0625	0.125	0.0625	0.0625	0.0625	0.125	0	0.0625	0	0.0625	0	0	0	0	0	0	0	0	0	0	0	0	0	0	0
697|1	2125.62	16.667	50	27.778	11.111	72.222	27.778	16.667	16.667	0	10.5274	0.166667	2.18549	0.913889	0.0555556	0.111111	0.111111	0	0.0555556	0	0	0.0555556	0.0555556	0.0555556	0.0555556	0	0.166667	0	0.111111	0	0	0.0555556	0	0.111111	0	0	0	0	0	0	0	0	0	0	0	0	0.0588235	0	0
698|1	2149.45	22.222	44.444	22.222	11.111	50	50	22.222	11.111	11.111	6.48753	-0.733333	-0.0230097	2.01222	0.0555556	0.0555556	0	0.0555556	0	0.0555556	0.111111	0	0	0.111111	0	0.0555556	0.0555556	0	0.111111	0.111111	0.0555556	0.0555556	0.0555556	0.0555556	0	0	0	0	0	0	0	0	0	0	0	0	0	0	0
699|1	2130.5	11.765	41.176	11.765	23.529	52.941	47.059	29.412	23.529	5.882	10.2438	-1.07647	2.21629	1.97765	0	0.0588235	0.0588235	0	0	0.0588235	0	0	0.0588235	0	0.0588235	0.117647	0.0588235	0.0588235	0.176471	0.0588235	0.0588235	0.0588235	0.0588235	0.0588235	0	0	0	0	0	0	0	0	0	0	0	0	0	0	0
7|0	1836.11	33.333	46.667	13.333	6.667	33.333	66.667	33.333	33.333	0	12.6761	-1.21333	4.94523	5.466	0	0.333333	0.0666667	0	0.0666667	0	0.0666667	0.0666667	0	0.0666667	0	0	0	0.0666667	0	0.133333	0.0666667	0	0	0.0666667	0	0	0	0	0	0	0	0	0	0	0	0	0	0	0
70|0	3174.97	28.571	39.286	42.857	14.286	75	25	14.286	14.286	0	12.5317	1.02143	3.97557	-0.56	0.107143	0.0714286	0	0	0	0	0	0.0714286	0	0.107143	0.178571	0.0714286	0.0357143	0.107143	0.0714286	0	0.107143	0.0357143	0	0.0357143	0	0	0	0	0	0	0	0	0	0	0	0	0.037037	0	0
700|1	1888.17	6.667	46.667	20	13.333	46.667	53.333	26.667	13.333	13.333	6.53076	-1.02	-0.0219077	1.81333	0	0	0.2	0	0	0.133333	0	0	0	0	0.0666667	0.133333	0.0666667	0	0.0666667	0	0.0666667	0.133333	0	0.133333	0	0	0	0	0	0	0	0	0	0	0	0	0	0	0
701|1	1843.02	20	40	13.333	26.667	53.333	46.667	20	6.667	13.333	4.25427	-0.766667	-1.78213	1.58933	0.0666667	0	0.133333	0	0	0.133333	0.0666667	0.0666667	0.0666667	0	0	0	0.133333	0.0666667	0	0.0666667	0	0.0666667	0.0666667	0.0666667	0	0	0	0	0	0	0	0	0	0	0	0	0	0	0
702|1	2129.41	5.882	41.176	17.647	23.529	41.176	58.824	23.529	23.529	0	10.6429	-1.59412	3.21488	2.53	0.0588235	0	0.235294	0	0	0	0.117647	0	0.0588235	0	0.0588235	0.176471	0	0.0588235	0.0588235	0	0	0.0588235	0.0588235	0.0588235	0	0	0	0	0	0	0.0625	0	0	0	0	0	0	0	0
703|1	2279.71	16.667	33.333	22.222	22.222	55.556	44.444	27.778	27.778	0	12.2271	-0.6	4.21519	2.50833	0.0555556	0.166667	0.111111	0	0	0	0	0.0555556	0.0555556	0	0.111111	0.0555556	0.111111	0.0555556	0	0.0555556	0	0.0555556	0.0555556	0.0555556	0	0.0588235	0	0	0	0	0	0	0	0	0	0	0	0	0
704|1	1986.37	17.647	47.059	23.529	11.765	70.588	29.412	5.882	0	5.882	3.84997	0.141176	-1.02285	-0.157059	0.0588235	0	0	0	0	0.0588235	0.117647	0	0	0.117647	0	0	0.117647	0.0588235	0.235294	0	0.117647	0.0588235	0	0.0588235	0	0	0	0	0	0	0	0	0	0	0	0	0.0625	0	0
705|1	2004.38	12.5	31.25	31.25	12.5	56.25	43.75	25	18.75	6.25	10.4464	-0.4375	1.97573	2.10375	0.0625	0.125	0.0625	0.0625	0	0	0.0625	0	0	0.1875	0.0625	0.0625	0.0625	0	0.0625	0.0625	0	0.0625	0.0625	0	0	0	0	0	0	0	0	0	0	0.0666667	0	0	0	0	0
706|1	2157.29	16.667	38.889	5.556	5.556	22.222	77.778	55.556	22.222	33.333	4.38511	-2.38333	-2.04957	4.54889	0	0	0.0555556	0.111111	0.0555556	0.222222	0.111111	0.0555556	0	0	0	0.222222	0	0	0	0.0555556	0	0	0.0555556	0.0555556	0	0	0	0	0	0	0	0	0	0	0	0	0	0	0
707|1	1996.3	23.529	47.059	35.294	11.765	47.059	52.941	35.294	29.412	5.882	11.4308	-0.676471	3.21598	3.22647	0.117647	0.176471	0.0588235	0.0588235	0	0	0	0	0.0588235	0.117647	0.0588235	0.0588235	0	0	0.0588235	0.117647	0	0	0.0588235	0.0588235	0	0	0	0	0	0	0	0	0	0	0.0625	0	0	0	0.0625
708|1	2229.67	16.667	38.889	27.778	22.222	72.222	27.778	22.222	11.111	11.111	5.48796	0.255556	-0.84439	0.0794444	0.0555556	0	0.0555556	0	0.111111	0.111111	0	0	0.0555556	0.0555556	0.0555556	0.0555556	0.111111	0	0.0555556	0	0	0.0555556	0.111111	0.111111	0	0	0	0	0	0	0	0	0	0	0	0	0	0	0
709|1	2004.29	11.765	41.176	17.647	17.647	47.059	52.941	29.412	17.647	11.765	7.54872	-0.682353	0.217882	1.77412	0	0	0.0588235	0.0588235	0	0.0588235	0.117647	0.0588235	0.0588235	0	0.0588235	0.117647	0.0588235	0.117647	0.0588235	0.0588235	0	0	0	0.117647	0	0	0	0	0	0	0	0	0	0	0	0	0	0	0
71|0	4279.22	17.143	28.571	28.571	5.714	45.714	54.286	40	37.143	2.857	12.9866	-0.834286	11.9763	3.54629	0.0285714	0.228571	0.0857143	0	0	0.0285714	0	0.0857143	0	0.114286	0.114286	0.142857	0.0285714	0.0285714	0	0.0285714	0.0285714	0.0285714	0	0.0285714	0	0	0	0	0	0	0	0	0	0	0	0.0294118	0	0	0
710|1	2217.56	33.333	38.889	22.222	22.222	61.111	38.889	22.222	11.111	11.111	6.31195	-0.0944444	-0.0543015	1.89111	0.166667	0.111111	0	0.0555556	0.0555556	0.0555556	0.0555556	0	0	0.0555556	0	0	0.111111	0.111111	0	0	0.111111	0	0.111111	0	0	0	0	0.0588235	0	0	0	0	0	0	0	0	0.0588235	0	0
711|1	1734.99	33.333	60	33.333	13.333	60	40	13.333	13.333	0	9.44787	-0.5	1.94429	1.6	0.2	0.0666667	0.133333	0	0.0666667	0	0.0666667	0	0	0	0.0666667	0.0666667	0	0	0.0666667	0	0.0666667	0.0666667	0.0666667	0.0666667	0	0	0.0714286	0	0	0	0	0	0	0	0.0714286	0	0	0	0
712|1	1813.96	25	56.25	12.5	12.5	43.75	56.25	25	12.5	12.5	5.40814	-1.20625	-0.782268	2.98188	0.0625	0.0625	0.0625	0.125	0	0	0.125	0.0625	0.0625	0.0625	0	0	0.0625	0.0625	0.125	0.0625	0.0625	0	0	0	0	0	0	0	0	0	0	0	0	0.0666667	0	0	0	0	0
713|1	1902.03	18.75	56.25	6.25	18.75	43.75	56.25	12.5	6.25	6.25	5.36346	-1.5875	-0.783389	2.4325	0	0	0.1875	0	0	0.0625	0.125	0.0625	0.0625	0	0	0	0.0625	0	0.125	0.0625	0.0625	0.0625	0.0625	0.0625	0	0	0	0	0	0	0	0	0	0	0	0	0	0	0
714|1	2023.27	17.647	47.059	17.647	29.412	58.824	41.176	23.529	11.765	11.765	5.29489	-0.0941176	-1.573	1.00235	0	0	0.0588235	0.0588235	0.0588235	0.0588235	0.0588235	0.0588235	0.117647	0.0588235	0	0	0.0588235	0.117647	0.0588235	0.0588235	0	0	0.0588235	0.117647	0	0	0	0	0	0	0	0	0	0	0	0	0	0	0
715|1	2409.79	15.789	31.579	15.789	21.053	42.105	57.895	42.105	36.842	5.263	10.9931	-1.12632	3.66645	4.01421	0	0.210526	0.0526316	0	0.0526316	0.0526316	0.0526316	0.0526316	0.157895	0.0526316	0	0	0.105263	0	0	0.0526316	0	0	0.0526316	0.105263	0	0	0	0	0	0	0	0	0	0	0	0	0	0	0
716|1	2146.38	42.105	52.632	10.526	15.789	42.105	57.895	26.316	15.789	10.526	7.35613	-0.621053	0.186126	2.38211	0	0.0526316	0	0.105263	0.0526316	0	0.0526316	0.105263	0.0526316	0.105263	0	0.0526316	0.0526316	0.0526316	0	0.157895	0.105263	0	0.0526316	0	0	0	0	0	0	0	0	0	0	0	0	0	0	0	0
717|1	2208.53	31.579	42.105	31.579	10.526	57.895	42.105	10.526	0	10.526	3.55006	0.263158	-2.05271	0.355789	0.0526316	0	0	0.0526316	0.0526316	0.0526316	0.157895	0.0526316	0	0.105263	0.105263	0	0.0526316	0	0	0.105263	0.0526316	0.105263	0	0.0526316	0	0	0	0	0	0	0	0	0	0	0	0	0	0	0
718|1	2124.48	42.105	42.105	15.789	21.053	73.684	26.316	15.789	10.526	5.263	7.55129	0.110526	0.217402	0.0694737	0.0526316	0.0526316	0	0	0	0.0526316	0	0.263158	0.0526316	0.0526316	0.0526316	0	0.157895	0.0526316	0	0.0526316	0.0526316	0.105263	0	0	0	0	0	0	0	0	0	0	0	0	0.0555556	0	0	0	0
719|1	1399.56	53.333	80	53.333	0	66.667	33.333	6.667	0	6.667	3.84997	0.866667	-1.02285	-0.233333	0.266667	0	0	0	0	0.0666667	0.0666667	0.0666667	0	0.0666667	0	0	0	0	0.0666667	0.133333	0.0666667	0	0	0.2	0.142857	0	0	0	0	0	0	0.0714286	0	0	0	0	0	0	0
72|0	2409.93	25	30	30	0	45	55	45	40	5	12.5111	-0.91	6.94616	4.3425	0.05	0.3	0	0	0.05	0.05	0.05	0.1	0	0.1	0.1	0.1	0	0	0	0	0.05	0	0	0.05	0	0	0	0	0	0	0	0	0	0	0.0526316	0	0	0	0
720|1	1989.14	18.75	31.25	12.5	18.75	50	50	37.5	6.25	31.25	3.67193	-1.23125	-4.05068	2.27125	0	0	0	0.0625	0.0625	0.25	0.0625	0.0625	0	0.125	0	0.0625	0	0	0.0625	0.0625	0	0.0625	0.125	0	0	0	0	0	0	0	0	0	0	0	0	0	0	0	0
721|1	1792	26.667	40	20	33.333	60	40	33.333	20	13.333	6.49271	-0.226667	-0.572535	1.49667	0.0666667	0.0666667	0	0	0.0666667	0.133333	0	0.0666667	0.133333	0.0666667	0	0	0	0.133333	0.0666667	0.0666667	0	0	0.0666667	0.0666667	0	0	0	0	0	0	0	0.0714286	0	0	0	0	0	0	0
722|1	1982.28	23.529	52.941	11.765	11.765	35.294	64.706	35.294	29.412	5.882	8.52619	-1.32353	2.36522	2.87294	0	0	0.176471	0	0.176471	0.0588235	0.0588235	0	0.117647	0	0.0588235	0.176471	0	0	0.0588235	0.0588235	0	0	0	0.0588235	0	0	0	0	0	0	0	0	0	0	0	0	0	0	0
723|1	2055.3	20	26.667	13.333	33.333	60	40	26.667	6.667	20	3.92755	-0.593333	-2.05145	1.40067	0	0.0666667	0	0.0666667	0.0666667	0.133333	0.0666667	0.0666667	0	0.133333	0	0	0	0.0666667	0	0	0.0666667	0.266667	0	0	0	0	0	0	0	0	0	0	0	0	0	0	0	0	0
724|1	2144.36	27.778	50	16.667	16.667	33.333	66.667	33.333	16.667	16.667	5.32617	-0.883333	-1.57203	2.46833	0	0	0.0555556	0.166667	0.0555556	0	0.0555556	0	0.111111	0	0.166667	0.0555556	0.0555556	0	0	0.111111	0.111111	0.0555556	0	0	0	0	0	0	0	0	0	0	0	0	0	0	0	0	0
725|1	2506.82	15.789	31.579	15.789	21.053	47.368	52.632	21.053	10.526	10.526	6.31803	-1.00526	-0.0527141	2.55737	0	0.105263	0.0526316	0.0526316	0.0526316	0.0526316	0.157895	0	0	0	0.157895	0	0	0.0526316	0.0526316	0.0526316	0.0526316	0.157895	0	0	0	0	0	0	0	0	0	0	0	0	0	0	0	0	0
726|1	1988.22	13.333	33.333	13.333	40	53.333	46.667	40	26.667	13.333	7.7151	-0.973333	0.458445	2.77133	0.0666667	0.133333	0.0666667	0.0666667	0	0.0666667	0	0.0666667	0.133333	0	0	0	0.0666667	0.133333	0	0	0	0.133333	0	0.0666667	0	0	0	0	0	0	0	0	0	0	0	0	0	0	0
727|1	1869.23	26.667	33.333	33.333	26.667	66.667	33.333	20	13.333	6.667	7.35618	0.713333	0.185491	0.265333	0.0666667	0.0666667	0	0.0666667	0.0666667	0	0	0	0.0666667	0.133333	0.133333	0	0.0666667	0.0666667	0	0.0666667	0.0666667	0.0666667	0.0666667	0	0	0	0	0	0.0714286	0	0	0	0	0	0	0	0	0	0
728|1	2122.36	23.529	47.059	11.765	11.765	41.176	58.824	29.412	17.647	11.765	8.54505	-1.57647	0.946664	3.75294	0.0588235	0.117647	0.117647	0.117647	0.0588235	0	0.117647	0.0588235	0	0	0.0588235	0.0588235	0.0588235	0	0	0	0.0588235	0.117647	0	0	0	0	0	0	0	0	0	0.0625	0	0	0	0	0	0	0
729|1	2214.64	27.778	33.333	33.333	27.778	61.111	38.889	27.778	22.222	5.556	10.507	-0.0333333	2.21647	0.0533333	0.111111	0	0	0.0555556	0	0	0	0.0555556	0.0555556	0.0555556	0.166667	0.166667	0	0.0555556	0	0	0.111111	0.166667	0	0	0	0	0	0	0	0	0	0	0	0.0588235	0	0	0	0	0
73|0	2241.85	25	30	30	0	45	55	45	40	5	11.0234	-0.73	6.94523	1.5315	0.05	0	0	0	0.05	0.05	0.05	0.1	0	0.1	0.1	0.4	0	0	0	0	0.05	0	0	0.05	0	0	0	0	0	0	0	0	0	0	0.0526316	0	0	0	0
730|1	2137.6	17.647	41.176	35.294	23.529	70.588	29.412	17.647	11.765	5.882	7.25116	0.823529	0.154682	-0.532353	0	0	0.0588235	0.0588235	0.117647	0	0	0	0.0588235	0.117647	0.117647	0.0588235	0.0588235	0	0	0	0.0588235	0.117647	0.0588235	0.117647	0	0	0	0	0	0	0	0	0	0	0	0	0	0	0
731|1	2620.15	23.81	38.095	47.619	28.571	80.952	19.048	9.524	4.762	4.762	6.15161	1.1381	-0.0565047	-1.37286	0.0952381	0	0	0.047619	0.047619	0	0	0	0	0.142857	0.142857	0.047619	0	0	0	0.047619	0.047619	0.142857	0.142857	0.0952381	0.05	0	0	0	0	0	0	0	0	0	0.05	0	0	0	0
732|1	2651.15	9.524	28.571	28.571	28.571	66.667	33.333	33.333	14.286	19.048	4.53867	0.309524	-1.78086	0.338095	0.0952381	0	0	0.0952381	0	0.0952381	0	0	0.047619	0	0.0952381	0.0952381	0.142857	0.142857	0	0	0	0.047619	0.047619	0.0952381	0	0	0	0	0	0.05	0	0	0	0	0	0	0	0	0
733|1	2795.4	26.087	39.13	26.087	26.087	73.913	26.087	8.696	4.348	4.348	5.35866	1.21739	-0.843902	-1.06217	0	0	0.0434783	0	0.0869565	0.0434783	0	0.0434783	0.0434783	0	0.173913	0	0.130435	0.130435	0	0.0869565	0.0434783	0.0869565	0	0.0869565	0	0	0	0	0	0	0	0	0	0	0	0	0	0	0
734|1	3010.4	25	37.5	12.5	37.5	66.667	33.333	16.667	12.5	4.167	7.52087	-0.558333	0.426208	0.895833	0.0833333	0.0416667	0.0416667	0	0.0416667	0.0416667	0.0833333	0.0833333	0.0833333	0	0.0416667	0	0.0416667	0.125	0.0833333	0	0.0416667	0.125	0.0416667	0	0	0	0	0	0	0	0	0.0434783	0	0	0	0	0	0.0434783	0
735|1	2622.03	41.667	66.667	16.667	8.333	66.667	33.333	29.167	8.333	20.833	3.918	0.0166667	-3.20345	0.988333	0.0416667	0	0	0.125	0.25	0.0833333	0	0.0833333	0	0	0.0833333	0.0833333	0	0.0416667	0.0833333	0.0416667	0	0.0416667	0	0.0416667	0	0	0	0	0	0	0	0.0434783	0	0	0	0	0	0	0
736|1	2680.04	17.391	43.478	21.739	17.391	56.522	43.478	21.739	8.696	13.043	4.41664	-0.369565	-2.54108	1.29739	0.0869565	0	0.130435	0.0434783	0	0.0869565	0.0434783	0.0434783	0.0869565	0.0434783	0.0434783	0	0.173913	0.0434783	0.0434783	0.0434783	0	0	0.0434783	0.0434783	0	0	0.0454545	0	0	0	0	0	0	0	0	0	0	0	0
737|1	2501.02	15	35	25	30	80	20	20	15	5	9.14769	0.22	1.21519	-0.1085	0.05	0.05	0	0.05	0	0	0	0.1	0.05	0	0.1	0.05	0.15	0.05	0.05	0	0	0.1	0.1	0.1	0	0	0	0	0	0	0	0	0	0	0	0.0526316	0	0	0
738|1	2673.11	31.818	40.909	13.636	36.364	81.818	18.182	13.636	13.636	0	8.77478	-0.236364	2.15309	0.00136364	0.0454545	0.0454545	0	0	0.0909091	0	0.0454545	0.181818	0.0454545	0	0.0909091	0.0454545	0	0.0909091	0.0909091	0	0	0.136364	0.0909091	0	0	0	0	0	0	0	0	0.047619	0	0	0	0	0	0	0
739|1	2537.05	19.048	28.571	23.81	9.524	57.143	42.857	23.81	14.286	9.524	8.54045	-0.228571	0.947436	1.23762	0.047619	0.047619	0	0	0.047619	0.0952381	0.142857	0.047619	0	0.142857	0	0.0952381	0.0952381	0.047619	0.047619	0	0.047619	0.047619	0	0.047619	0	0	0	0	0	0	0	0	0	0	0	0	0	0.05	0
74|0	1974.57	12.5	12.5	31.25	6.25	43.75	56.25	56.25	50	6.25	11.1854	-0.76875	6.94539	2.17687	0.0625	0.0625	0	0	0.0625	0.0625	0	0	0	0.0625	0.1875	0.4375	0	0.0625	0	0	0	0	0	0	0	0	0	0	0	0	0	0	0	0	0	0.0666667	0	0	0
740|1	2599.93	22.727	50	18.182	18.182	54.545	45.455	22.727	9.091	13.636	4.36604	-0.440909	-1.81261	1.43045	0.0454545	0	0.0909091	0.0909091	0.0454545	0.0454545	0.0454545	0.0454545	0.0454545	0.0909091	0	0.0454545	0.0909091	0.0454545	0.0454545	0.0454545	0.0454545	0.0454545	0.0454545	0.0454545	0	0	0	0	0	0	0	0	0	0	0	0	0	0	0
741|1	2363.48	56.522	65.217	21.739	8.696	34.783	65.217	17.391	8.696	8.696	5.49306	-0.565217	-0.781496	1.88	0.0869565	0	0.0434783	0	0	0.0869565	0.0434783	0.0869565	0.0434783	0.0869565	0	0.0434783	0	0	0	0.304348	0.0869565	0.0434783	0	0.0434783	0.0454545	0	0	0	0	0	0	0	0	0	0	0	0	0	0
742|1	2640.16	23.81	23.81	19.048	19.048	52.381	47.619	33.333	28.571	4.762	10.9493	-0.671429	4.21549	2.26476	0	0.142857	0	0	0	0.047619	0	0.0952381	0.047619	0.0952381	0.0952381	0.0952381	0.0952381	0	0	0.047619	0.0952381	0.047619	0.0952381	0	0	0	0	0	0	0	0	0	0	0	0	0	0	0	0
743|1	2759.13	22.727	45.455	13.636	36.364	63.636	36.364	22.727	13.636	9.091	6.20295	-0.463636	-1.33274	0.625909	0.0454545	0	0.0454545	0.0454545	0.0454545	0.0454545	0	0.0454545	0.136364	0	0.0454545	0	0.0909091	0.0454545	0.0909091	0	0.0909091	0.136364	0.0454545	0.0454545	0	0	0	0	0	0	0	0	0.047619	0	0	0	0	0	0
744|1	2770.18	13.636	40.909	18.182	22.727	50	50	45.455	31.818	13.636	9.40586	-1.25455	2.42747	3.395	0.0909091	0.136364	0.0454545	0.0909091	0.0454545	0.0454545	0	0	0.0909091	0.0454545	0	0.0909091	0.0454545	0.0454545	0.0909091	0	0	0.0454545	0.0454545	0.0454545	0	0	0	0	0	0	0	0	0	0	0	0	0	0	0
745|1	2820.23	17.391	34.783	13.043	17.391	47.826	52.174	34.783	17.391	17.391	5.63501	-0.913043	-0.809796	2.11826	0	0.0434783	0.0869565	0	0.0434783	0.173913	0	0.0434783	0.0434783	0	0.130435	0.0869565	0.0434783	0.0869565	0.0869565	0	0.0869565	0.0434783	0	0	0	0	0	0	0	0	0	0	0	0	0	0	0	0	0
746|1	2355.74	20	35	20	20	50	50	40	30	10	10.1173	-0.89	2.45764	2.048	0.05	0.05	0.05	0	0	0.1	0	0.1	0.1	0.1	0	0.15	0.05	0.05	0.05	0	0.05	0	0.05	0.05	0	0	0	0	0	0	0	0	0.0526316	0	0	0	0	0	0
747|1	2324.83	15	30	40	10	80	20	20	0	20	3.3317	1.13	-4.08164	-0.945	0	0	0	0.05	0.1	0.15	0	0.05	0	0.1	0.3	0	0.05	0.05	0.1	0	0	0	0.05	0	0	0	0	0	0	0	0	0	0	0	0	0	0	0	0
748|1	2611.99	27.273	54.545	18.182	31.818	63.636	36.364	22.727	18.182	4.545	9.86714	-0.577273	2.21488	0.746364	0.0909091	0	0	0.0454545	0	0	0	0.0454545	0.0454545	0	0	0.136364	0	0.0909091	0.136364	0.0909091	0.0454545	0.0909091	0.0909091	0.0909091	0	0	0	0	0	0	0	0	0	0	0	0	0	0	0.047619
749|1	2488.91	31.818	54.545	27.273	9.091	45.455	54.545	31.818	22.727	9.091	8.8181	-0.381818	2.15688	2.02682	0.0909091	0.0454545	0.0909091	0	0.0909091	0.0909091	0	0	0.0454545	0.0909091	0	0.136364	0	0.0454545	0.0454545	0.0454545	0.0909091	0	0	0.0909091	0	0	0	0	0	0	0	0	0	0.047619	0	0	0	0	0
75|0	1458.56	88.235	88.235	5.882	0	64.706	35.294	11.765	11.765	0	8.52487	-0.335294	1.88393	1.83588	0.0588235	0.117647	0	0	0.176471	0	0	0.411765	0	0	0	0	0	0	0	0.235294	0	0	0	0	0	0	0	0	0	0	0	0	0	0	0	0	0	0	0
750|1	2300.68	30	45	25	20	55	45	20	15	5	8.52628	-0.035	1.18564	0.9	0.1	0	0.05	0	0.05	0.05	0.05	0	0.05	0.05	0.05	0.1	0.05	0.1	0.05	0.15	0	0	0.05	0.05	0	0	0	0	0	0	0.0526316	0	0.0526316	0	0	0	0	0	0
751|1	2600.93	4.762	57.143	14.286	19.048	61.905	38.095	14.286	4.762	9.524	4.18439	-0.938095	-1.02285	1.69667	0	0.047619	0.142857	0.047619	0	0.047619	0.047619	0	0	0.047619	0	0	0.047619	0.047619	0.238095	0	0.047619	0.0952381	0.047619	0.0952381	0	0	0	0	0	0	0	0	0	0	0	0	0	0	0
752|1	2475.86	30	45	20	30	70	30	10	10	0	9.13576	-0.305	1.9419	0.7945	0.1	0.05	0.05	0	0.05	0	0.05	0.05	0	0	0.05	0.05	0.05	0.05	0.05	0	0.1	0.05	0.2	0.05	0.0526316	0	0	0	0	0	0	0	0	0	0	0	0	0	0
753|1	2554.03	19.048	33.333	23.81	19.048	61.905	38.095	28.571	19.048	9.524	7.52119	-0.1	0.426998	1.66238	0.0952381	0.0952381	0.047619	0.047619	0.047619	0.047619	0.047619	0.047619	0.0952381	0.047619	0.047619	0	0.190476	0.047619	0	0	0	0	0.047619	0.047619	0	0.05	0	0	0	0	0	0.05	0	0	0	0	0	0	0
754|1	2804.25	20.833	41.667	12.5	20.833	58.333	41.667	20.833	12.5	8.333	6.50085	-0.520833	-0.542037	0.989583	0.0416667	0	0.0416667	0	0	0.0833333	0.0416667	0.0416667	0.0833333	0.0833333	0	0.0416667	0.125	0.0833333	0.166667	0.0416667	0.0833333	0	0.0416667	0	0	0	0	0	0	0	0	0	0	0	0	0	0.0434783	0	0
755|1	2647.9	27.273	54.545	18.182	13.636	45.455	54.545	22.727	9.091	13.636	4.37042	-1.19091	-1.02142	2.45136	0.0909091	0.0454545	0.0909091	0.0909091	0	0.0454545	0.0909091	0.0454545	0	0	0.0454545	0.0454545	0.0454545	0	0.0454545	0	0.136364	0.136364	0	0.0454545	0	0	0	0	0	0	0	0	0	0	0	0	0.047619	0	0
756|1	2406.83	14.286	47.619	23.81	9.524	52.381	47.619	28.571	19.048	9.524	9.53692	-0.52381	1.21788	1.67857	0	0.047619	0.047619	0.047619	0	0.047619	0.047619	0.047619	0.047619	0.047619	0.0952381	0.0952381	0.047619	0.047619	0.142857	0.047619	0.047619	0	0	0.0952381	0	0	0	0	0	0	0	0	0	0	0	0	0	0	0
757|1	2595.81	14.286	42.857	23.81	38.095	47.619	52.381	23.81	14.286	9.524	6.20423	-0.371429	-1.30335	1.58857	0.047619	0	0.0952381	0.0952381	0	0	0.0952381	0	0.142857	0.047619	0.047619	0	0	0.142857	0	0.047619	0.047619	0	0.0952381	0.0952381	0	0	0	0.05	0	0	0	0	0	0	0	0	0	0	0
758|1	2483.84	40.909	72.727	18.182	4.545	50	50	22.727	13.636	9.091	7.91625	-0.5	0.854703	2.54273	0.0454545	0.0909091	0.0454545	0.0909091	0.181818	0	0.0909091	0.0454545	0	0	0	0.0454545	0	0	0.0454545	0	0.136364	0.0454545	0	0.136364	0	0	0	0	0	0	0	0	0	0	0	0	0	0	0.047619
759|1	2663.95	41.667	62.5	33.333	16.667	58.333	41.667	20.833	12.5	8.333	7.35722	-0.225	0.186745	1.72125	0.208333	0.0833333	0.0416667	0.0416667	0.0416667	0.0416667	0.0416667	0.0416667	0.0416667	0.0416667	0	0	0	0.0416667	0.0416667	0.0416667	0.0833333	0.0416667	0.0416667	0.0833333	0.0434783	0	0	0.0434783	0	0	0	0	0	0.0434783	0	0	0	0	0
76|0	1596.78	76.471	76.471	5.882	0	64.706	35.294	23.529	23.529	0	10.5136	-0.770588	3.88392	3.19118	0.0588235	0.235294	0	0	0.176471	0	0	0.411765	0	0	0	0	0	0	0	0.117647	0	0	0	0	0	0	0	0	0	0	0	0	0	0	0	0	0	0	0
760|1	2758.98	41.667	58.333	8.333	25	41.667	58.333	16.667	8.333	8.333	5.33173	-0.404167	-1.60239	1.64833	0	0	0.125	0	0.0833333	0.0833333	0	0.0416667	0.0833333	0.0833333	0	0	0	0.125	0.0416667	0.166667	0.125	0.0416667	0	0	0	0	0	0	0	0	0	0	0	0	0	0	0	0	0
761|1	2874.13	20.833	50	0	4.167	25	75	45.833	25	20.833	7.36214	-2.3125	0.190527	5.22792	0	0.125	0.125	0.0833333	0.0416667	0.125	0.0416667	0.0416667	0.0416667	0	0	0.0833333	0.0833333	0	0.0833333	0.0416667	0.0833333	0	0	0	0	0	0	0	0	0	0	0	0	0	0	0	0	0	0
762|1	2551.03	30.435	60.87	17.391	17.391	69.565	30.435	13.043	13.043	0	8.2454	0.208696	1.3943	0.486087	0	0.0434783	0.0869565	0	0.0869565	0	0	0.130435	0.0869565	0	0.0434783	0	0.130435	0.0434783	0.0869565	0.0434783	0.0434783	0	0.0434783	0.130435	0	0	0	0	0	0	0	0	0	0	0	0	0	0	0
763|1	2322.52	35	50	10	25	60	40	20	10	10	6.48219	-0.745	-0.0236481	1.9775	0	0.1	0	0.05	0	0.05	0.05	0.2	0	0	0.05	0	0	0.1	0.05	0.1	0.05	0.05	0.1	0.05	0	0	0	0	0	0	0	0	0	0	0	0	0	0	0
764|1	2410.72	35	55	10	30	65	35	15	10	5	7.17659	-0.22	0.123391	1.1465	0	0.05	0.05	0.05	0.15	0	0.05	0.1	0.05	0	0.05	0	0	0.1	0.05	0	0.1	0.05	0.1	0.05	0	0	0	0	0	0	0	0	0	0	0	0	0	0	0
765|1	2987.54	12.5	29.167	25	29.167	66.667	33.333	25	16.667	8.333	7.52425	0.170833	0.4281	0.363333	0	0.0416667	0.0416667	0	0.0416667	0.0833333	0.0416667	0.0833333	0.0833333	0.0416667	0.125	0.0416667	0.0416667	0.125	0.0416667	0	0	0.0833333	0	0.0833333	0	0	0	0	0	0	0	0	0	0	0	0	0	0	0
766|1	2797.12	21.739	43.478	17.391	13.043	30.435	69.565	39.13	26.087	13.043	8.55525	-1.36957	1.42873	3.72957	0.0434783	0.0869565	0.130435	0.0434783	0.0434783	0.0869565	0.0434783	0	0.0869565	0.0869565	0	0.0869565	0.0434783	0	0	0.0869565	0.0434783	0.0434783	0	0.0434783	0	0	0	0	0	0	0	0	0	0	0	0	0	0	0
767|1	2532.94	23.81	47.619	14.286	23.81	57.143	42.857	33.333	23.81	9.524	8.78973	-0.652381	2.15516	1.95333	0.047619	0.047619	0.047619	0.0952381	0.0952381	0	0.047619	0.0952381	0.047619	0	0	0.142857	0.047619	0.0952381	0	0	0	0.047619	0.047619	0.0952381	0	0	0.05	0	0	0	0	0	0	0	0	0	0	0	0
768|1	2690.92	15	30	15	45	55	45	40	20	20	5.41125	-1.025	-1.54235	2.5955	0.05	0.1	0	0.15	0	0.05	0	0.05	0.1	0.05	0.05	0	0	0.1	0	0	0.05	0.1	0.15	0	0	0	0	0.0526316	0	0	0	0	0	0	0	0	0	0	0
769|1	2751.17	29.167	50	20.833	8.333	54.167	45.833	33.333	20.833	12.5	9.40335	-0.945833	1.94743	2.82958	0.125	0.125	0	0.0416667	0.0416667	0.0833333	0.0416667	0.0416667	0	0	0.0416667	0.0833333	0.0416667	0.0416667	0.125	0.0416667	0.0416667	0	0.0416667	0.0416667	0	0	0	0	0	0	0	0	0	0	0.0434783	0	0	0	0
77|0	1735	64.706	64.706	5.882	0	64.706	35.294	35.294	35.294	0	12.1993	-1.20588	5.88392	4.54647	0.0588235	0.352941	0	0	0.176471	0	0	0.411765	0	0	0	0	0	0	0	0	0	0	0	0	0	0	0	0	0	0	0	0	0	0	0	0	0	0	0
770|1	2799.21	17.391	39.13	8.696	17.391	39.13	60.87	39.13	26.087	13.043	10.0257	-1.41739	2.21756	3.05783	0.0434783	0.0434783	0.0434783	0.0869565	0	0.0434783	0.0434783	0	0.0434783	0	0.0434783	0.173913	0.0869565	0.0869565	0.0869565	0.0869565	0.0434783	0	0.0434783	0	0	0.0454545	0	0	0	0	0	0	0	0	0	0	0	0	0
771|1	2261.66	30	55	35	10	60	40	5	0	5	3.74999	0.79	-1.05397	-0.248	0	0	0	0.05	0.05	0	0.1	0	0	0.1	0.15	0	0	0.05	0.1	0.1	0.15	0.05	0	0.1	0	0	0	0	0	0	0	0	0	0	0	0	0	0	0
772|1	2598.03	26.087	56.522	13.043	4.348	52.174	47.826	30.435	21.739	8.696	10.1285	-1.23043	2.94555	2.97478	0.0869565	0.0869565	0.0869565	0.0869565	0.0434783	0	0.0434783	0.0869565	0	0	0	0.130435	0.130435	0	0.0869565	0.0434783	0	0	0.0434783	0.0434783	0	0.0454545	0	0	0	0	0	0.0454545	0	0	0	0	0	0	0
773|1	2798.31	17.391	43.478	26.087	21.739	65.217	34.783	21.739	13.043	8.696	8.48025	0.0217391	0.944127	0.92913	0.0434783	0.0434783	0.0434783	0.0869565	0.0434783	0	0	0	0	0.0434783	0.130435	0.0869565	0.0434783	0.0869565	0.0869565	0.0434783	0.0434783	0	0.130435	0.0434783	0	0	0	0	0	0	0	0	0	0	0	0.0454545	0	0	0
774|1	2912.32	20.833	37.5	12.5	16.667	41.667	58.333	37.5	20.833	16.667	6.49795	-1.00417	-0.570801	2.67083	0.0416667	0.0416667	0.0416667	0.0416667	0.0416667	0.125	0.0416667	0	0.0833333	0	0.0416667	0.0833333	0.125	0.0416667	0.0416667	0.0833333	0.0416667	0	0.0416667	0.0416667	0	0	0	0	0	0	0	0	0	0	0	0	0	0	0
775|1	2782.11	9.524	23.81	4.762	28.571	38.095	61.905	42.857	28.571	14.286	9.12595	-1.98571	1.45826	3.87476	0.047619	0.0952381	0.0952381	0	0	0.142857	0.047619	0	0.0952381	0	0	0.0952381	0.0952381	0.047619	0.047619	0.047619	0	0.047619	0.0952381	0	0	0	0.05	0	0	0	0	0	0	0	0	0	0	0	0
776|1	2967.44	21.739	39.13	17.391	26.087	56.522	43.478	26.087	17.391	8.696	8.06122	-0.517391	1.12654	1.8513	0.0434783	0.0869565	0.0869565	0	0.130435	0.0869565	0.0434783	0	0.0434783	0	0.0869565	0.0434783	0	0.0869565	0.0434783	0	0.0434783	0.130435	0	0.0434783	0	0.0454545	0	0	0	0	0	0	0	0	0	0	0	0	0
777|1	2633.01	22.727	27.273	9.091	18.182	50	50	13.636	9.091	4.545	7.53419	-0.845455	0.215659	1.48273	0	0	0	0	0	0.0454545	0.227273	0.0909091	0.0454545	0.0454545	0.0454545	0.0454545	0.136364	0.0454545	0.0454545	0.0909091	0.0454545	0	0.0909091	0	0	0	0	0	0	0	0	0	0	0	0	0	0	0	0
778|1	2929.23	16.667	45.833	8.333	12.5	41.667	58.333	45.833	20.833	25	4.73411	-1.55	-1.80852	3.93542	0	0.125	0.0416667	0.125	0.0416667	0.125	0	0.0416667	0.0416667	0.0416667	0.0416667	0.0416667	0.0416667	0.0416667	0.125	0.0416667	0.0416667	0.0416667	0	0	0	0	0	0	0	0	0	0	0	0	0	0	0	0	0
779|1	2548.77	39.13	73.913	8.696	13.043	43.478	56.522	21.739	8.696	13.043	4.36166	-0.63913	-2.66337	2.15739	0	0	0.0434783	0.0869565	0.173913	0.0434783	0.0869565	0	0.0869565	0	0	0	0	0.0434783	0.130435	0.0869565	0.130435	0	0	0.0869565	0	0	0	0	0	0	0	0	0	0	0	0	0	0	0
78|0	1933.27	52.941	52.941	5.882	0	52.941	47.059	47.059	47.059	0	12.5001	-1.68824	7.88391	6.41235	0.0588235	0.470588	0	0	0.176471	0	0	0.294118	0	0	0	0	0	0	0	0	0	0	0	0	0	0	0	0	0	0	0	0	0	0	0	0	0	0	0
780|1	2876.28	29.167	45.833	33.333	25	66.667	33.333	12.5	4.167	8.333	4.2581	0.25	-1.0532	0.0275	0.125	0	0.0833333	0	0.0416667	0.0833333	0.0416667	0.0416667	0	0	0.125	0.0416667	0	0.0833333	0	0.0416667	0.0416667	0.125	0.0416667	0.0833333	0	0	0	0	0	0.0434783	0	0	0	0	0	0	0	0	0
781|1	2928.27	29.167	41.667	12.5	29.167	45.833	54.167	37.5	25	12.5	7.44204	-0.729167	0.607043	2.72958	0.0416667	0.0833333	0.0416667	0.0416667	0.125	0.0833333	0.0416667	0.0416667	0.125	0	0.0416667	0.0416667	0	0.125	0	0.0416667	0.0416667	0	0.0416667	0.0416667	0	0	0	0	0.0434783	0	0	0	0	0	0	0	0	0	0
782|1	2545.96	30.435	47.826	30.435	13.043	47.826	52.174	43.478	30.435	13.043	8.25914	-0.256522	1.63725	1.89652	0.0434783	0.0434783	0	0.130435	0.0869565	0	0	0.0869565	0.130435	0.173913	0.0434783	0.130435	0	0	0	0.0869565	0	0	0	0.0434783	0	0	0	0.0454545	0	0	0	0	0	0	0	0	0	0	0
783|1	2541.88	31.818	36.364	31.818	18.182	63.636	36.364	27.273	9.091	18.182	4.18739	0.0181818	-2.84188	0.570909	0.0909091	0	0	0	0.0909091	0.181818	0.0454545	0.0909091	0.0454545	0.136364	0.0454545	0.0454545	0	0	0	0.0454545	0	0.0454545	0.0909091	0.0454545	0	0	0	0	0	0	0	0.047619	0	0	0	0	0	0	0
784|1	2453.74	25	45	5	25	40	60	35	30	5	9.36902	-1.59	3.39398	3.674	0	0.1	0.1	0.05	0.1	0	0.05	0.05	0.1	0	0.05	0.1	0	0.05	0.05	0.1	0	0	0.1	0	0	0	0	0	0	0	0	0	0	0	0	0	0	0	0
785|1	2667.92	31.818	40.909	13.636	18.182	45.455	54.545	18.182	4.545	13.636	3.97864	-0.827273	-2.81073	1.66636	0.0454545	0	0.0909091	0	0.0454545	0.136364	0.0909091	0.0454545	0.0454545	0	0.0909091	0	0.0909091	0	0	0.136364	0.0454545	0.136364	0	0	0	0	0	0	0	0	0.047619	0	0	0	0	0	0	0	0
786|1	2474.86	36.364	50	22.727	9.091	54.545	45.455	27.273	18.182	9.091	8.24127	-0.409091	1.15673	1.94727	0.0454545	0.0909091	0	0.0454545	0.0909091	0.0454545	0.0909091	0.136364	0.0454545	0	0.0909091	0.0454545	0.0454545	0	0	0.0454545	0.0454545	0.0454545	0	0.0909091	0	0	0	0	0	0	0	0	0.047619	0	0	0	0	0	0
787|1	2632.11	28.571	38.095	23.81	33.333	76.19	23.81	14.286	9.524	4.762	7.35618	0.390476	0.185491	-0.182857	0.0952381	0.047619	0	0.047619	0.047619	0	0	0.047619	0.047619	0	0.142857	0	0.0952381	0.0952381	0.047619	0.047619	0.047619	0.142857	0.047619	0	0	0	0	0	0	0	0	0.05	0	0	0	0	0.05	0	0
788|1	2304.61	42.857	66.667	28.571	9.524	57.143	42.857	19.048	4.762	14.286	3.82607	0.0666667	-2.08478	0.943333	0.0952381	0	0	0.142857	0.0952381	0	0	0	0	0.0952381	0.0952381	0.047619	0	0	0.0952381	0.047619	0.190476	0	0.0952381	0	0	0	0	0	0	0	0	0	0	0	0.05	0	0	0	0.05
789|1	2511.99	36.364	50	36.364	13.636	63.636	36.364	9.091	9.091	0	8.55747	0.559091	1.18549	0.0527273	0.0909091	0.0454545	0	0	0.0454545	0	0.0909091	0.0454545	0.0454545	0.136364	0.0454545	0	0.0454545	0	0.0454545	0.0454545	0.136364	0.0909091	0	0.0909091	0	0	0	0	0	0	0	0	0.047619	0	0	0	0	0	0
79|0	1993.32	52.941	52.941	5.882	0	41.176	58.824	47.059	47.059	0	12.5001	-1.73529	7.88391	6.92294	0.0588235	0.470588	0	0	0.176471	0	0	0.176471	0	0	0	0	0	0	0	0.117647	0	0	0	0	0	0	0	0	0	0	0	0	0	0	0	0	0	0	0
790|1	2523.83	23.81	42.857	9.524	23.81	61.905	38.095	23.81	9.524	14.286	4.37036	-0.871429	-1.05541	1.61524	0.047619	0	0.047619	0.0952381	0.047619	0.047619	0.047619	0.0952381	0	0.047619	0	0.0952381	0.0952381	0.047619	0.047619	0.047619	0	0	0.190476	0	0	0	0.05	0	0	0	0	0	0	0	0	0	0	0	0
791|1	2499.8	28.571	52.381	4.762	4.762	38.095	61.905	38.095	28.571	9.524	12.1991	-1.87143	3.94727	5.4519	0	0.285714	0	0.047619	0.047619	0.047619	0.0952381	0.0952381	0	0	0	0	0	0.047619	0.142857	0.047619	0.0952381	0	0	0.047619	0	0	0	0	0	0	0	0	0	0	0	0	0	0	0
792|1	2601.94	19.048	42.857	9.524	23.81	33.333	66.667	42.857	28.571	14.286	10.0257	-1.25238	2.21756	3.13333	0	0.047619	0	0.0952381	0	0.047619	0.047619	0	0.047619	0	0	0.190476	0	0.142857	0.047619	0.047619	0.142857	0	0.047619	0.0952381	0	0	0	0	0	0	0	0	0	0	0	0	0	0	0
793|1	2768.04	26.087	43.478	26.087	21.739	52.174	47.826	30.435	13.043	17.391	4.53867	-0.608696	-1.78134	2.22826	0.0869565	0.0869565	0	0.0869565	0	0.0869565	0.0434783	0.0434783	0.0434783	0.0869565	0.0434783	0	0	0.0434783	0.0434783	0.0434783	0.0869565	0.0434783	0.0869565	0.0434783	0	0	0	0	0	0	0	0	0	0.0454545	0	0	0	0	0
794|1	2448.77	33.333	47.619	19.048	33.333	57.143	42.857	28.571	28.571	0	9.45284	-0.780952	2.9053	1.61571	0.142857	0.047619	0.0952381	0	0.047619	0	0	0.0952381	0.190476	0.047619	0	0.047619	0.047619	0.047619	0.047619	0	0.047619	0.047619	0.047619	0	0	0	0	0	0	0	0	0	0.05	0	0	0.05	0	0	0.05
795|1	2647.98	22.727	40.909	31.818	27.273	59.091	40.909	27.273	9.091	18.182	4.06136	0.15	-2.78117	0.781818	0.136364	0	0.0454545	0.136364	0	0.0454545	0	0	0.0454545	0.0454545	0.136364	0.0454545	0.0454545	0.136364	0	0.0454545	0.0454545	0.0454545	0.0454545	0	0.047619	0	0	0	0	0	0	0	0.047619	0	0.047619	0	0	0	0
796|1	2411.83	38.095	42.857	23.81	28.571	57.143	42.857	33.333	33.333	0	8.8427	-0.371429	3.11569	1.24952	0.142857	0.047619	0.047619	0	0.0952381	0	0	0.0952381	0.238095	0.047619	0.047619	0.047619	0.0952381	0	0	0	0.047619	0.047619	0	0	0	0	0	0	0	0	0	0	0.1	0	0	0	0	0	0
797|1	2972.2	42.308	61.538	15.385	15.385	38.462	61.538	23.077	15.385	7.692	8.51016	-1.16538	1.18579	3.03308	0.0769231	0.0769231	0.0769231	0.0384615	0.0384615	0.0384615	0.0384615	0.0384615	0.0384615	0	0.0384615	0.0384615	0	0	0.0384615	0.153846	0.115385	0.0384615	0.0769231	0.0384615	0	0	0	0	0	0	0	0	0	0	0.04	0	0	0	0
798|1	3238.79	28.571	50	14.286	3.571	50	50	25	21.429	3.571	10.7584	-0.939286	4.88486	3.07429	0	0.142857	0.142857	0	0.107143	0.0357143	0.0714286	0.142857	0	0	0.0714286	0.0714286	0.0714286	0	0	0.0357143	0	0.0357143	0	0.0714286	0	0	0	0	0	0	0	0	0	0	0	0	0	0	0
799|1	3514.05	24.138	41.379	27.586	20.69	55.172	44.828	31.034	17.241	13.793	7.53602	-0.158621	0.218031	2.11621	0.137931	0.103448	0.0344828	0.103448	0	0.0344828	0	0	0.0344828	0.0689655	0.0344828	0.0344828	0.103448	0.103448	0	0.0344828	0.0689655	0	0.0689655	0.0344828	0.0357143	0.0357143	0	0.0357143	0	0	0	0	0	0	0	0.0357143	0	0	0
8|0	2999.79	20	24	32	0	40	60	56	56	0	13.2152	-1.652	13.9746	4.464	0.16	0.24	0	0	0	0	0.04	0.04	0	0	0.16	0.32	0	0	0.04	0	0	0	0	0	0	0	0	0	0	0	0	0	0	0	0.166667	0	0	0	0
80|0	2024.32	35.294	52.941	17.647	5.882	52.941	47.059	47.059	29.412	17.647	8.52479	-1.01765	1.88676	4.85588	0.117647	0.294118	0	0.117647	0.176471	0.0588235	0	0.0588235	0	0	0.0588235	0	0	0.0588235	0.0588235	0	0	0	0	0	0	0	0	0	0	0	0	0	0	0	0	0	0	0	0.0625
800|1	3008.56	40.741	55.556	29.63	22.222	81.481	18.519	3.704	3.704	0	7.24864	0.696296	0.153253	-0.811852	0.148148	0	0.0740741	0	0.0740741	0	0	0.111111	0.037037	0.0740741	0.037037	0	0.111111	0.037037	0.037037	0.037037	0.037037	0.0740741	0.0740741	0.037037	0	0	0	0	0	0	0	0	0.0384615	0	0	0	0.0384615	0.0384615	0
801|1	3605.05	20.69	41.379	24.138	31.034	62.069	37.931	31.034	13.793	17.241	4.57949	-0.327586	-3.33195	1.34	0.103448	0.0344828	0	0.137931	0.0344828	0.0344828	0.0344828	0.0344828	0.103448	0	0.0689655	0	0.103448	0.0344828	0	0	0.0344828	0.0689655	0.103448	0.0689655	0	0	0	0	0	0	0	0	0	0	0.0357143	0	0	0.0357143	0
802|1	3056.59	33.333	55.556	40.741	18.519	74.074	25.926	3.704	3.704	0	8.52295	0.692593	0.944289	-0.644444	0.148148	0	0.111111	0	0.037037	0	0.037037	0.0740741	0	0.037037	0.111111	0.037037	0.037037	0.037037	0	0.037037	0.037037	0.111111	0.037037	0.111111	0.0384615	0	0.0769231	0	0	0	0	0.0384615	0	0	0	0	0	0	0
803|1	3410.76	33.333	40.741	7.407	33.333	48.148	51.852	33.333	18.519	14.815	6.20941	-1.01481	-1.36104	2.00741	0.037037	0.037037	0	0.037037	0.0740741	0.111111	0	0.037037	0.111111	0	0.037037	0.037037	0.037037	0.037037	0.037037	0.111111	0.0740741	0.148148	0.037037	0	0	0	0	0	0	0	0	0	0	0	0	0	0	0	0
804|1	3086.89	18.519	44.444	33.333	18.519	77.778	22.222	14.815	14.815	0	8.52839	1.04074	2.36412	-0.901852	0.037037	0	0.037037	0	0.111111	0	0.037037	0.037037	0.0740741	0.0740741	0.111111	0.0740741	0.0740741	0.111111	0.111111	0	0	0	0	0.111111	0	0	0	0	0	0	0	0	0	0	0	0	0	0.0384615	0
805|1	3151.56	15.385	34.615	15.385	15.385	34.615	65.385	42.308	30.769	11.538	10.7864	-1.59615	3.45861	3.61154	0.0384615	0.0769231	0.115385	0.0769231	0	0.0384615	0.0769231	0.0769231	0.0769231	0.115385	0	0.153846	0.0384615	0.0384615	0	0.0384615	0	0.0384615	0	0	0	0	0	0	0	0	0	0	0	0	0	0	0.04	0	0
806|1	3485.08	14.286	42.857	25	21.429	57.143	42.857	21.429	14.286	7.143	9.1724	-0.289286	1.94443	1.33179	0.0357143	0.0357143	0.0714286	0.0357143	0.0357143	0.0357143	0.0714286	0	0	0.0357143	0.0357143	0.107143	0.0357143	0.0714286	0.0357143	0	0.0714286	0.0357143	0.107143	0.142857	0	0	0	0	0	0	0	0	0	0	0	0.037037	0	0	0
807|1	3317.74	25	42.857	25	25	67.857	32.143	17.857	3.571	14.286	3.69898	0.0607143	-3.05287	0.4475	0.0714286	0	0.0357143	0.107143	0.0357143	0.0357143	0.0714286	0.107143	0	0.0357143	0.107143	0.0357143	0.0357143	0.107143	0	0.0357143	0	0.0714286	0.0714286	0.0357143	0	0	0	0	0	0	0	0	0	0	0	0	0	0	0
808|1	3095.43	27.586	55.172	34.483	3.448	48.276	51.724	27.586	10.345	17.241	4.15491	-0.393103	-2.81085	1.6831	0.0689655	0	0.0344828	0.172414	0.0344828	0	0.137931	0.103448	0.0344828	0	0.206897	0.0689655	0	0	0	0.0344828	0.0344828	0	0	0.0689655	0	0	0	0	0	0	0	0.0357143	0	0	0	0	0	0	0
809|1	3113.41	29.63	62.963	25.926	22.222	59.259	40.741	25.926	11.111	14.815	4.49386	-0.459259	-1.81262	1.58852	0.111111	0.037037	0.037037	0.111111	0.037037	0.037037	0	0.037037	0.037037	0	0.037037	0.037037	0	0.037037	0.0740741	0.111111	0	0.0740741	0.0740741	0.111111	0.0384615	0	0	0	0	0	0	0	0	0	0	0	0	0.0384615	0
81|0	1626.81	76.471	76.471	5.882	0	58.824	41.176	23.529	23.529	0	10.5136	-0.794118	3.88392	3.44647	0.0588235	0.235294	0	0	0.176471	0	0	0.352941	0	0	0	0	0	0	0	0.176471	0	0	0	0	0	0	0	0	0	0	0	0	0	0	0	0	0	0	0
810|1	3052.49	26.923	46.154	11.538	15.385	38.462	61.538	34.615	26.923	7.692	8.79548	-1.20769	2.63613	2.71308	0	0.0384615	0.0769231	0.0384615	0.0769231	0.0384615	0.0384615	0.0384615	0.115385	0.0769231	0.0384615	0.115385	0.0384615	0	0.0769231	0.0384615	0.115385	0	0.0384615	0	0	0	0	0	0	0	0	0	0	0	0	0	0	0	0
811|1	3308.77	33.333	37.037	18.519	33.333	66.667	33.333	14.815	7.407	7.407	5.29367	0.0296296	-1.60365	0.237407	0.111111	0	0	0.037037	0.0740741	0.037037	0.111111	0.0740741	0.0740741	0.037037	0.037037	0	0.0740741	0.111111	0	0	0.0740741	0.111111	0.037037	0	0	0	0	0.0384615	0	0	0	0	0	0.0384615	0	0	0	0	0
812|1	3774.36	7.143	25	10.714	25	53.571	46.429	25	14.286	10.714	8.48022	-1.12143	0.946309	2.29393	0	0.0714286	0.142857	0	0.0357143	0.107143	0.0357143	0	0	0	0.107143	0.0714286	0.107143	0.0357143	0.0357143	0.0357143	0	0.107143	0.107143	0	0	0	0	0	0	0	0	0	0	0	0	0	0	0	0
813|1	3397.77	25	39.286	17.857	25	46.429	53.571	21.429	10.714	10.714	5.38902	-0.642857	-1.57269	1.57857	0.0357143	0	0.0357143	0.0357143	0.0357143	0.0714286	0.107143	0	0.0714286	0.107143	0.0357143	0.0357143	0	0.0714286	0.0714286	0.0714286	0.107143	0.0357143	0.0714286	0	0	0	0	0	0	0	0	0	0.037037	0	0	0	0	0	0
814|1	2947.48	20	36	28	16	56	44	28	20	8	9.12639	-0.308	1.45608	1.4	0.08	0.04	0.04	0.08	0	0	0.04	0.04	0.08	0.16	0.04	0.08	0.12	0	0.04	0.04	0.04	0	0.08	0	0	0	0	0	0	0	0	0.0416667	0	0.0416667	0	0	0	0	0
815|1	2762.01	36	56	24	20	56	44	16	8	8	5.29485	-0.34	-1.57379	0.9816	0.04	0	0.04	0.04	0.04	0.04	0.08	0.12	0.08	0.04	0.08	0	0	0	0.04	0.12	0.04	0.04	0.08	0.08	0	0	0.0416667	0	0	0	0	0	0	0	0	0	0	0	0
816|1	3533.04	20.69	41.379	24.138	13.793	44.828	55.172	27.586	17.241	10.345	9.2569	-0.813793	1.21834	2.36414	0.0689655	0.0689655	0.0689655	0.0344828	0	0.0689655	0.0689655	0	0.0344828	0.0689655	0.0344828	0.0689655	0.0689655	0	0.0344828	0.0689655	0.0689655	0.0689655	0.0344828	0.0689655	0	0	0	0	0	0.0357143	0	0	0	0	0	0.0357143	0	0	0
817|1	3084.5	16	44	32	28	52	48	28	24	4	10.2441	-0.764	2.6968	1.6484	0.12	0.04	0.08	0	0	0.04	0.08	0	0.12	0.04	0	0.08	0	0	0.04	0.04	0	0.12	0.04	0.16	0.0416667	0	0	0	0	0	0	0	0.0416667	0	0	0	0	0	0.0416667
818|1	2978.37	28	40	20	20	56	44	20	8	12	4.47944	-0.476	-1.02224	0.9292	0.04	0	0	0	0	0.12	0.08	0.08	0	0.04	0.04	0.08	0.04	0.04	0.04	0.08	0.08	0.08	0.08	0.08	0	0	0	0	0	0	0.0416667	0	0	0	0	0	0	0	0
819|1	3377.74	32.143	46.429	17.857	25	60.714	39.286	25	7.143	17.857	3.91725	-0.235714	-3.8733	1.4	0.0357143	0.0357143	0	0.107143	0.107143	0.0714286	0.0357143	0.0714286	0.0357143	0.0714286	0.0357143	0	0.0357143	0.0357143	0	0.107143	0	0.0714286	0.107143	0.0357143	0	0	0	0.037037	0	0	0	0	0	0	0	0	0	0	0
82|0	1795.05	64.706	64.706	5.882	0	52.941	47.059	35.294	35.294	0	12.1993	-1.25294	5.88392	5.05706	0.0588235	0.352941	0	0	0.176471	0	0	0.294118	0	0	0	0	0	0	0	0.117647	0	0	0	0	0	0	0	0	0	0	0	0	0	0	0	0	0	0	0
820|1	2886.18	36	52	20	12	44	56	20	8	12	4.36599	-0.504	-1.84311	2.16	0.04	0.04	0.08	0.08	0.08	0.04	0.08	0.04	0.04	0.12	0.04	0	0.04	0	0	0.12	0.08	0.04	0.04	0	0	0	0	0	0	0	0	0	0	0	0	0	0	0	0
821|1	3550.12	24.138	31.034	20.69	31.034	58.621	41.379	20.69	17.241	3.448	8.52084	-0.282759	1.66489	0.575862	0.0344828	0	0	0.0344828	0.0344828	0	0.103448	0.0689655	0.103448	0.0689655	0.103448	0.0689655	0.0344828	0.0689655	0.0344828	0.0344828	0.0689655	0.0689655	0.0689655	0	0	0	0	0	0	0	0	0	0	0.0357143	0	0	0	0	0
822|1	3237.89	28.571	39.286	28.571	17.857	60.714	39.286	25	21.429	3.571	9.72625	-0.0785714	3.42414	0.775357	0.0714286	0.0357143	0	0	0.0357143	0.0357143	0	0.0357143	0.0714286	0.0714286	0.107143	0.107143	0.0714286	0	0.0714286	0.107143	0.0357143	0	0.107143	0.0357143	0	0	0	0	0	0	0	0	0	0	0	0	0	0	0.037037
823|1	3111.72	28.571	57.143	21.429	14.286	67.857	32.143	17.857	10.714	7.143	8.04384	0.317857	0.88551	0.399286	0.0714286	0	0.0357143	0.0357143	0.107143	0.0357143	0.0714286	0.0714286	0	0	0	0.107143	0.0714286	0.142857	0.0714286	0.0357143	0	0	0	0.142857	0	0	0	0	0	0	0	0	0	0	0	0	0	0.0740741	0
824|1	3022.59	37.037	51.852	25.926	11.111	59.259	40.741	14.815	11.111	3.704	9.27451	0.103704	1.94459	0.756296	0.0740741	0.037037	0.037037	0	0.037037	0.037037	0	0.037037	0	0.037037	0.111111	0.0740741	0.0740741	0.037037	0.0740741	0.111111	0.111111	0	0.0740741	0.037037	0	0	0	0	0	0.0384615	0	0	0	0	0	0	0	0	0
825|1	3006.4	15.385	53.846	26.923	15.385	61.538	38.462	19.231	7.692	11.538	4.36607	-0.373077	-1.7826	1.43385	0.0769231	0.0384615	0.153846	0.0769231	0	0.0384615	0	0.0384615	0.0384615	0.0769231	0.0769231	0	0.0769231	0.0384615	0.115385	0	0.0384615	0	0.0769231	0.0384615	0	0	0	0	0	0	0	0	0	0.04	0.04	0	0	0	0
826|1	3146.55	18.519	37.037	18.519	18.519	51.852	48.148	40.741	22.222	18.519	6.21708	-1.0963	-1.32945	1.84222	0.037037	0	0.0740741	0.037037	0.037037	0.148148	0	0.111111	0.111111	0.0740741	0.0740741	0.111111	0.037037	0	0.0740741	0	0	0.037037	0.037037	0	0	0	0	0	0	0.0384615	0	0	0	0	0	0	0	0	0
827|1	3184.31	30.769	50	3.846	23.077	38.462	61.538	34.615	11.538	23.077	4.10261	-1.86923	-3.81123	3.45654	0.0384615	0.0384615	0.0384615	0.0769231	0.0384615	0.153846	0.0384615	0.0384615	0.0384615	0	0	0.0384615	0	0	0.0769231	0.0384615	0.153846	0.0384615	0.153846	0	0	0	0	0	0	0	0	0	0	0	0	0	0	0	0.04
828|1	3185.8	39.286	50	17.857	17.857	64.286	35.714	21.429	17.857	3.571	8.65397	-0.0392857	3.09193	0.831786	0.0357143	0.0357143	0	0	0.142857	0.0357143	0	0.0714286	0.0357143	0.0357143	0.0714286	0.107143	0.0357143	0.0357143	0.0714286	0.107143	0.0357143	0	0.107143	0.0357143	0	0	0	0	0	0	0	0	0	0	0	0	0	0	0
829|1	3509.24	27.586	37.931	34.483	31.034	75.862	24.138	13.793	13.793	0	8.49228	0.827586	1.66282	-0.557241	0.103448	0.0344828	0	0	0.0344828	0	0	0.0344828	0.103448	0.0344828	0.103448	0	0.137931	0.0344828	0	0.0344828	0.0689655	0.0344828	0.137931	0.103448	0.0357143	0	0	0	0	0	0	0	0	0	0.0357143	0	0	0	0
83|0	2569.84	68	68	4	0	44	56	32	32	0	12.5001	-1.372	7.88391	5.1012	0.04	0.32	0	0	0.12	0	0	0.28	0	0	0	0	0	0	0	0.24	0	0	0	0	0	0	0	0	0	0	0	0	0	0	0	0	0	0	0
830|1	3291.79	19.231	30.769	19.231	26.923	53.846	46.154	30.769	19.231	11.538	6.7718	-0.65	-0.36263	1.60038	0.0384615	0.0384615	0.0384615	0	0.0769231	0.115385	0.0384615	0	0.115385	0	0.115385	0.0384615	0.0769231	0	0.0384615	0.0769231	0	0.0769231	0.0769231	0.0384615	0	0	0	0	0	0	0	0	0	0	0	0	0.04	0	0
831|1	3112.6	23.077	42.308	19.231	34.615	69.231	30.769	23.077	15.385	7.692	7.52049	0.161538	0.426843	0.401154	0.0384615	0.0384615	0	0.0384615	0.0384615	0.0384615	0	0.0769231	0.0769231	0.0769231	0.0384615	0.0384615	0	0.192308	0.115385	0.0384615	0.0384615	0.0384615	0.0384615	0.0384615	0	0	0	0.04	0	0	0	0	0	0	0	0	0	0	0
832|1	3118.53	26.923	46.154	23.077	34.615	57.692	42.308	26.923	26.923	0	10.9019	-0.738462	3.93579	1.29692	0.115385	0.0384615	0.115385	0	0	0	0	0.115385	0.153846	0	0.0384615	0.0769231	0.0384615	0.0384615	0	0	0.0384615	0.115385	0.0384615	0.0769231	0	0	0	0	0	0	0	0.04	0	0	0.04	0	0	0	0
833|1	3391.89	25.926	51.852	11.111	25.926	55.556	44.444	29.63	22.222	7.407	8.34133	-0.714815	2.33377	2.94222	0.037037	0.148148	0.0740741	0.0740741	0.148148	0	0	0	0.0740741	0	0.037037	0	0.037037	0.0740741	0.0740741	0.037037	0.037037	0.037037	0.0740741	0.037037	0	0	0	0	0	0	0	0	0	0	0	0	0	0.0384615	0
834|1	3213.73	28.571	39.286	32.143	17.857	57.143	42.857	17.857	14.286	3.571	9.73719	0.0142857	2.2147	0.768929	0.0357143	0.0357143	0.0357143	0	0	0.0357143	0.0714286	0.107143	0.0357143	0.107143	0.107143	0.0714286	0	0.0357143	0	0.0357143	0.107143	0	0.107143	0.0714286	0	0	0	0	0	0	0	0	0	0	0	0	0	0	0
835|1	2960.33	24	60	24	16	60	40	4	0	4	3.74999	-0.276	-1.05397	0.6788	0.04	0	0.12	0.04	0.04	0	0.12	0.04	0	0.04	0.04	0	0.04	0	0.08	0.08	0.04	0.16	0	0.12	0	0	0.0416667	0	0	0	0	0	0	0	0	0	0	0	0
836|1	2906.18	39.286	71.429	14.286	7.143	57.143	42.857	21.429	7.143	14.286	4.10369	-0.821429	-2.84201	1.735	0.107143	0	0.0357143	0.0714286	0.0714286	0.0714286	0.0357143	0.0714286	0.0357143	0	0	0.0357143	0.0714286	0	0.178571	0.142857	0	0	0.0357143	0.0357143	0	0	0	0	0	0.037037	0	0	0	0	0	0	0	0	0.037037
837|1	2845.12	36	56	4	16	44	56	28	12	16	4.53278	-0.888	-2.60096	2.1964	0	0	0.08	0.08	0.08	0.08	0.04	0.12	0.08	0	0	0.04	0.12	0.04	0	0.08	0.08	0.04	0	0.04	0	0	0	0	0	0	0	0	0	0	0	0	0	0	0
838|1	3014.61	28	48	28	16	60	40	28	20	8	8.33876	-0.064	2.09478	1.1584	0.08	0.04	0.08	0	0.16	0.08	0	0	0.04	0	0.08	0.12	0.04	0	0	0.04	0	0.08	0.04	0.12	0	0	0	0	0	0	0	0	0	0	0	0	0	0	0
839|1	3213.63	22.222	48.148	18.519	18.519	55.556	44.444	33.333	14.815	18.519	4.63614	-0.803704	-1.08353	1.76556	0.037037	0	0.037037	0.111111	0.0740741	0.0740741	0.037037	0.0740741	0	0.037037	0.037037	0.148148	0	0.037037	0.037037	0	0.037037	0.037037	0.111111	0.0740741	0	0	0	0	0	0	0	0	0	0	0	0.0384615	0	0	0
84|0	3077.52	32	48	16	4	40	60	52	40	12	12.1322	-1.692	6.88675	6.6152	0.12	0.4	0.04	0.08	0.12	0.04	0	0.04	0	0	0.04	0	0	0.04	0.04	0.04	0	0	0	0	0	0	0	0	0	0.0416667	0	0	0	0	0	0	0	0	0.0416667
840|1	3625.29	17.241	41.379	27.586	27.586	62.069	37.931	20.69	17.241	3.448	8.51972	0.382759	2.36428	0.855517	0	0.0689655	0.0344828	0.0344828	0.103448	0	0.0689655	0	0.0689655	0.137931	0	0.0344828	0	0.103448	0.0344828	0.0689655	0	0.0689655	0.0344828	0.137931	0	0	0	0	0	0	0	0	0	0	0	0	0	0	0
841|1	3066.44	38.462	46.154	11.538	19.231	42.308	57.692	26.923	15.385	11.538	6.4879	-0.611538	-0.602883	2.17538	0.0384615	0.0384615	0.0384615	0	0.0769231	0.115385	0	0	0.0769231	0.0769231	0	0.0384615	0.0769231	0.0384615	0.0384615	0.153846	0.115385	0	0.0769231	0	0	0	0	0	0	0	0	0	0	0	0	0	0	0	0.04
842|1	3358.73	21.429	46.429	21.429	10.714	39.286	60.714	28.571	14.286	14.286	5.59476	-0.867857	-0.780553	3.02286	0	0.107143	0.0357143	0.0714286	0	0.0714286	0.0714286	0	0.0357143	0.0714286	0.0714286	0	0.0357143	0	0.0714286	0.142857	0.0714286	0.0357143	0.0357143	0.0714286	0	0	0	0	0	0	0	0	0	0	0	0	0	0	0
843|1	2882.27	24	32	24	8	36	64	40	24	16	9.37411	-1.192	1.22008	2.788	0.08	0.04	0	0.04	0	0.12	0.12	0.04	0.04	0.04	0.12	0.16	0	0.04	0.04	0.08	0.04	0	0	0	0	0	0	0	0	0.0416667	0	0	0	0	0	0	0	0	0
844|1	3303.92	19.231	38.462	15.385	15.385	53.846	46.154	30.769	19.231	11.538	8.2328	-0.526923	1.15672	2.35385	0	0.115385	0.0384615	0.0769231	0.0769231	0.0384615	0.0384615	0.0384615	0.0384615	0.0384615	0.0384615	0.0384615	0.153846	0	0	0	0.0769231	0.0769231	0.0384615	0.0769231	0	0	0	0	0	0	0	0	0	0	0	0	0	0	0
845|1	3207.75	25.926	48.148	14.815	14.815	55.556	44.444	18.519	11.111	7.407	8.03989	-0.285185	0.884872	1.47963	0	0.037037	0.0740741	0.037037	0.111111	0.037037	0.037037	0	0	0.111111	0.037037	0.0740741	0.037037	0.0740741	0.111111	0.148148	0	0.037037	0.037037	0	0	0	0	0	0	0	0	0	0	0	0	0	0	0	0
846|1	3253.75	25.926	40.741	25.926	25.926	59.259	40.741	22.222	14.815	7.407	7.52097	0.0518519	0.426535	1.22889	0.0740741	0.0740741	0	0.0740741	0.037037	0	0.0740741	0.037037	0.0740741	0.0740741	0.0740741	0	0.037037	0.111111	0.037037	0.037037	0.0740741	0.037037	0.037037	0.037037	0	0	0	0	0	0	0.0384615	0	0.0384615	0	0	0	0	0	0
847|1	3603.09	31.034	41.379	13.793	24.138	55.172	44.828	20.69	10.345	10.345	5.54422	-0.558621	-0.8436	1.52793	0.0689655	0.0344828	0.0344828	0.0344828	0.0689655	0.0689655	0.0689655	0.0344828	0.0344828	0	0.0344828	0.0344828	0.103448	0.0344828	0	0.0689655	0.0689655	0.103448	0.0689655	0.0344828	0	0	0	0	0	0	0	0	0	0	0	0.0357143	0	0	0
848|1	3144.7	12	32	28	24	60	40	32	20	12	9.12334	-0.228	1.21755	1.5524	0.08	0.08	0.04	0.04	0	0.08	0	0	0.04	0.08	0.04	0.08	0.08	0.08	0.04	0.04	0	0.04	0.08	0.08	0	0.0416667	0	0	0	0	0	0	0	0	0	0	0	0.0416667	0
849|1	3193.83	15.385	42.308	26.923	19.231	73.077	26.923	23.077	11.538	11.538	6.37509	-0.0192308	-0.0530279	0.404615	0.0769231	0.0384615	0	0.0769231	0.0384615	0.0384615	0	0	0	0.0769231	0.0769231	0.0769231	0.0769231	0.0384615	0.153846	0.0384615	0	0.115385	0.0384615	0.0384615	0	0	0	0	0	0	0	0	0	0	0	0	0	0.04	0
85|0	2830.15	52	52	4	16	36	64	48	48	0	12.5001	-1.788	8.84492	5.65	0.04	0.32	0	0	0.12	0	0	0.2	0.16	0	0	0	0	0	0	0.16	0	0	0	0	0	0	0	0	0	0	0	0	0	0	0	0	0	0	0
850|1	3521.13	10.345	37.931	17.241	13.793	58.621	41.379	13.793	6.897	6.897	6.48622	-0.57931	-0.023165	0.986552	0	0	0.0344828	0.0344828	0	0.0344828	0.172414	0.0344828	0	0.103448	0	0.0689655	0.103448	0.0344828	0.137931	0.0344828	0.0344828	0.0689655	0.0344828	0.0689655	0	0	0	0	0	0	0	0	0	0	0	0	0	0	0
851|1	3303.72	26.923	38.462	7.692	34.615	53.846	46.154	30.769	23.077	7.692	7.96143	-0.876923	1.57434	2.30538	0	0.0769231	0.0769231	0.0384615	0.153846	0.0384615	0.0384615	0.0769231	0.115385	0	0.0769231	0.0384615	0	0.0769231	0	0.0384615	0	0.0769231	0.0769231	0	0	0	0	0	0	0	0	0	0	0	0	0	0	0	0
852|1	3608.99	24.138	48.276	13.793	20.69	48.276	51.724	27.586	13.793	13.793	5.60944	-1.03103	-0.871412	2.60517	0.0344828	0.0689655	0.172414	0.0344828	0.103448	0.103448	0	0.0344828	0.0344828	0.0689655	0.0344828	0.0344828	0	0.0344828	0.0344828	0.0689655	0	0.137931	0	0	0	0	0	0	0.0357143	0	0	0	0	0	0	0	0	0	0
853|1	3227.65	19.231	30.769	19.231	26.923	57.692	42.308	23.077	7.692	15.385	4.14587	-0.369231	-2.78183	0.956154	0.0384615	0	0	0.0384615	0	0.115385	0.0769231	0.0384615	0.0384615	0.0384615	0.0769231	0.0384615	0.0769231	0.0769231	0.0384615	0.0384615	0.0769231	0.0384615	0.115385	0.0384615	0	0	0	0	0	0	0	0	0	0	0	0	0	0	0
854|1	2758.05	32	52	32	8	48	52	24	8	16	4.14753	-0.332	-2.0513	1.6348	0.12	0	0.12	0.04	0.04	0.12	0.04	0.04	0	0.08	0.08	0.08	0	0.04	0	0.08	0.04	0	0.04	0.04	0	0	0.0833333	0	0	0.0416667	0	0	0	0	0	0	0	0	0
855|1	3352.73	20.69	51.724	20.69	24.138	55.172	44.828	34.483	20.69	13.793	6.79478	-0.796552	-0.300822	1.86069	0.0689655	0.0344828	0.0689655	0.103448	0	0.0344828	0	0.103448	0.103448	0	0.0689655	0.0689655	0.0344828	0.0689655	0.0689655	0	0.0344828	0.0344828	0.0344828	0.0689655	0	0	0	0	0	0	0	0.0357143	0	0	0	0	0	0	0
856|1	3386.84	31.034	44.828	24.138	27.586	68.966	31.034	10.345	3.448	6.897	4.18108	0.344828	-1.84549	-0.00793103	0.0344828	0	0.0344828	0.0344828	0.0689655	0.0344828	0.0689655	0.103448	0.0344828	0.103448	0.0689655	0	0	0.103448	0.0344828	0.0344828	0.0689655	0.0344828	0.103448	0.0344828	0	0	0	0	0	0	0	0	0	0	0	0	0	0.0357143	0
857|1	3681.25	25.806	38.71	25.806	22.581	61.29	38.71	25.806	19.355	6.452	9.76172	-0.390323	3.1853	1.81581	0.129032	0.0967742	0.0645161	0	0.0322581	0.0645161	0.0322581	0.0645161	0.0322581	0.0645161	0.0322581	0.0645161	0.0322581	0.0967742	0.0322581	0.0322581	0	0	0.0967742	0.0322581	0	0.0333333	0	0	0	0.0333333	0	0	0.0333333	0	0	0	0	0	0
858|1	3910.53	24.242	39.394	15.152	30.303	66.667	33.333	21.212	18.182	3.03	9.06544	-0.675758	2.66281	0.6	0.030303	0	0	0	0.030303	0.030303	0.030303	0.0909091	0.0909091	0.030303	0.0909091	0.0909091	0.030303	0.030303	0.151515	0.0606061	0.030303	0.030303	0.151515	0	0	0	0	0	0	0	0	0	0.03125	0	0	0	0	0	0
859|1	3264.73	33.333	56.667	20	13.333	63.333	36.667	26.667	20	6.667	9.36768	-0.556667	3.15498	1.906	0.0333333	0.1	0.0666667	0.0333333	0.0666667	0.0333333	0	0.2	0.0333333	0.0666667	0.0333333	0.0666667	0	0.0333333	0.0666667	0.0333333	0	0	0.0666667	0.0666667	0	0	0	0	0	0	0	0	0	0	0	0	0	0	0
86|0	1925.2	52.941	52.941	5.882	17.647	58.824	41.176	41.176	41.176	0	11.8989	-1.32353	5.36442	4.19059	0.0588235	0.294118	0	0	0.176471	0	0	0.294118	0.117647	0	0	0	0	0	0	0	0	0.0588235	0	0	0	0	0	0	0	0	0	0	0	0	0	0	0	0	0
860|1	3976.47	26.471	52.941	11.765	11.765	47.059	52.941	26.471	11.765	14.706	4.66482	-1.03235	-1.84107	2.17147	0.0588235	0	0.0882353	0.0588235	0.0588235	0.0882353	0.0588235	0.0294118	0.0294118	0	0	0.0882353	0.117647	0	0.0588235	0.0882353	0.0294118	0.0588235	0.0294118	0.0588235	0	0	0	0	0	0	0	0	0	0	0	0.030303	0	0	0.030303
861|1	3448.85	33.333	46.667	16.667	13.333	43.333	56.667	30	16.667	13.333	6.48368	-0.913333	-0.631644	2.39433	0.0666667	0.0333333	0.0333333	0	0.1	0.133333	0.1	0.0333333	0.0666667	0.0666667	0	0.0666667	0	0.0333333	0.0666667	0.0333333	0.1	0	0.0333333	0.0333333	0	0	0	0	0	0.0344828	0	0	0	0	0	0	0	0	0.0344828
862|1	4368.98	24.242	39.394	15.152	33.333	51.515	48.485	24.242	18.182	6.061	9.77948	-0.784848	2.45544	2.05576	0.0606061	0.0909091	0.0606061	0.0606061	0	0	0	0	0.0606061	0.030303	0.030303	0.030303	0.0909091	0.030303	0	0.030303	0.151515	0.151515	0.0909091	0.030303	0	0	0	0	0	0	0	0	0.03125	0	0	0	0	0	0
863|1	3813.18	18.75	43.75	21.875	15.625	43.75	56.25	25	12.5	12.5	5.61453	-0.8125	-0.810743	2.90094	0.03125	0.09375	0.15625	0.03125	0.03125	0.09375	0.09375	0.0625	0.03125	0	0.125	0	0	0.09375	0	0.03125	0.03125	0	0.03125	0.0625	0	0	0.0322581	0	0	0	0	0	0	0	0	0	0	0	0
864|1	3932.34	27.273	48.485	18.182	21.212	48.485	51.515	24.242	6.061	18.182	3.81451	-0.433333	-4.78024	1.49152	0.030303	0	0.030303	0.0909091	0	0.0909091	0	0	0.030303	0.030303	0.0909091	0.030303	0.0606061	0.0606061	0.0606061	0.121212	0.121212	0.030303	0.0909091	0.030303	0	0	0	0.03125	0	0	0	0	0	0	0	0	0	0	0
865|1	3972.83	16.667	26.667	16.667	26.667	53.333	46.667	30	30	0	11.598	-0.363333	7.39381	2.072	0	0.133333	0.0666667	0	0.0666667	0	0	0	0.0666667	0.133333	0	0.1	0.1	0.0666667	0	0.0666667	0.0333333	0.1	0.0333333	0.0333333	0	0	0	0	0	0	0	0	0	0	0	0	0	0	0
866|1	3636.29	37.5	53.125	25	21.875	65.625	34.375	12.5	12.5	0	8.82757	0.225	2.39478	-0.0296875	0.09375	0	0.0625	0	0.0625	0	0.03125	0.09375	0.0625	0.03125	0.0625	0.0625	0.0625	0.0625	0.03125	0.03125	0.09375	0.09375	0	0.0625	0	0	0	0	0	0	0	0	0.0322581	0	0	0	0	0.0322581	0
867|1	4133.59	23.529	38.235	14.706	29.412	50	50	26.471	14.706	11.765	7.53344	-0.667647	0.218184	1.85824	0.0588235	0.0294118	0.0294118	0.0588235	0	0.0588235	0.0882353	0.0588235	0.0294118	0.0588235	0	0.0882353	0	0.176471	0.0294118	0.0588235	0.0588235	0.0294118	0.0588235	0.0294118	0	0	0	0	0	0	0	0	0	0	0	0	0	0	0
868|1	3809.43	34.375	43.75	18.75	12.5	59.375	40.625	25	15.625	9.375	8.50125	-0.51875	1.88548	2.16406	0.0625	0.125	0.03125	0.03125	0.09375	0.0625	0.03125	0.09375	0	0.09375	0.03125	0.03125	0.0625	0	0.03125	0.03125	0.0625	0.0625	0.0625	0	0	0.0322581	0	0	0	0	0	0	0	0.0322581	0	0	0	0	0
869|1	3660.43	25.806	41.935	19.355	25.806	74.194	25.806	19.355	16.129	3.226	8.08272	0.0935484	1.60438	-0.149677	0.0645161	0	0	0.0322581	0.0967742	0	0.0322581	0.0645161	0.0967742	0.0322581	0.0967742	0.0645161	0.0967742	0.0645161	0.129032	0	0.0322581	0.0645161	0.0322581	0	0	0	0	0	0	0	0	0	0	0	0	0	0	0.0333333	0
87|0	5274.31	26.667	26.667	0	31.111	31.111	68.889	68.889	40	28.889	6.36373	-2.53778	-4.12554	4.88556	0	0.133333	0	0	0	0.288889	0	0.266667	0.266667	0	0	0	0	0.0222222	0	0	0	0	0.0222222	0	0	0	0	0	0	0	0	0	0	0	0	0	0	0	0
870|1	3877.51	21.212	45.455	24.242	12.121	54.545	45.455	27.273	18.182	9.091	8.76469	-0.615152	2.15562	1.89758	0.030303	0.0606061	0.0909091	0.0606061	0.0606061	0.030303	0.030303	0.0606061	0.030303	0.0606061	0.121212	0.0909091	0.030303	0	0.0606061	0.030303	0.030303	0.030303	0.0606061	0.030303	0	0	0	0	0	0	0	0	0	0	0.03125	0	0	0	0
871|1	3783.16	21.212	48.485	33.333	15.152	48.485	51.515	30.303	12.121	18.182	4.31818	-0.287879	-4.32911	1.93061	0.0909091	0.030303	0.0606061	0.121212	0.030303	0.0606061	0.0909091	0.030303	0.0909091	0.0909091	0.0606061	0	0.030303	0.030303	0	0.030303	0.030303	0	0.030303	0.0909091	0.03125	0.03125	0	0	0	0	0	0	0	0	0	0	0	0	0
872|1	3942.27	32.353	64.706	8.824	11.765	44.118	55.882	17.647	2.941	14.706	3.57489	-0.879412	-4.11179	2.24735	0	0	0.147059	0.117647	0.0882353	0.0294118	0.0882353	0.0882353	0	0.0294118	0	0.0294118	0.0588235	0.0294118	0	0.0294118	0.117647	0.0882353	0	0.0588235	0	0	0	0	0	0	0	0	0	0	0	0	0	0	0
873|1	3867.42	31.25	43.75	21.875	21.875	53.125	46.875	21.875	9.375	12.5	4.57448	0.10625	-2.63179	1.11625	0.03125	0.03125	0.03125	0.03125	0.09375	0.09375	0.03125	0	0.0625	0.03125	0.09375	0	0.0625	0.0625	0	0.125	0.0625	0.0625	0.03125	0.0625	0	0	0	0	0	0	0	0	0	0	0	0	0	0.0322581	0
874|1	3953.48	29.412	47.059	20.588	20.588	58.824	41.176	29.412	14.706	14.706	5.46929	-0.523529	-1.63273	1.20088	0.0588235	0	0.0294118	0.0882353	0.0882353	0.0588235	0.0294118	0.0882353	0.0588235	0.0882353	0.0588235	0.0882353	0	0.0294118	0.0588235	0	0.0588235	0.0588235	0.0588235	0	0	0	0	0	0	0	0	0.030303	0	0	0	0.030303	0	0	0
875|1	4035.49	21.212	45.455	12.121	18.182	48.485	51.515	18.182	9.091	9.091	5.48238	-0.933333	-0.815306	2.5297	0	0.0606061	0.121212	0.0909091	0.030303	0	0.0909091	0.0606061	0.030303	0.030303	0.0606061	0	0.121212	0	0	0.0909091	0.030303	0.030303	0.121212	0.030303	0	0	0	0	0	0	0	0	0	0	0	0	0	0	0
876|1	3828.15	22.581	45.161	12.903	35.484	51.613	48.387	22.581	12.903	9.677	6.03852	-0.903226	-2.09203	1.49935	0.0322581	0	0.0322581	0.0322581	0.0322581	0.0645161	0.0967742	0.0322581	0.129032	0.0322581	0	0	0	0.0645161	0.0967742	0.0645161	0.0645161	0.0967742	0.0645161	0.0645161	0	0	0.0333333	0	0	0	0	0	0	0	0	0	0	0	0
877|1	3979.67	15.625	34.375	9.375	15.625	37.5	62.5	40.625	31.25	9.375	10.5767	-1.42188	5.4273	3.14	0	0.0625	0.09375	0.03125	0.03125	0.0625	0.03125	0.03125	0.0625	0.0625	0	0.1875	0.09375	0.03125	0.03125	0.03125	0.0625	0.03125	0.03125	0.03125	0	0	0	0	0	0	0	0	0	0	0	0	0	0	0
878|1	3894.45	20.588	50	29.412	5.882	55.882	44.118	20.588	5.882	14.706	3.8842	-0.0735294	-3.05113	1.53529	0	0.0588235	0.0294118	0.117647	0.0294118	0.0294118	0.117647	0.0882353	0	0.117647	0.0588235	0	0.0588235	0	0.0294118	0.0294118	0.0588235	0.0294118	0.0294118	0.117647	0	0	0	0	0	0	0	0	0	0	0	0	0	0	0
879|1	3638.15	43.75	59.375	12.5	15.625	59.375	40.625	25	9.375	15.625	4.22902	-0.246875	-2.14309	1.0225	0.03125	0	0	0.09375	0.125	0.0625	0	0.125	0	0	0.03125	0.09375	0.0625	0.03125	0	0.0625	0.09375	0.09375	0.03125	0.0625	0	0	0	0	0	0.0322581	0	0	0	0	0	0	0	0	0
88|0	2598.15	10	20	25	10	45	55	50	45	5	12.5175	-1.445	7.97586	4.5805	0	0.3	0	0	0	0.05	0.05	0.1	0	0	0.15	0.15	0	0	0	0	0	0.05	0.05	0.1	0	0	0	0	0	0	0	0	0	0	0	0	0	0	0
880|1	3832.49	26.471	44.118	35.294	11.765	61.765	38.235	17.647	8.824	8.824	6.40058	0.279412	-0.0535133	0.338235	0.0588235	0	0.117647	0.0294118	0.0294118	0.0588235	0	0.0882353	0	0.147059	0.117647	0.0882353	0.0294118	0.0294118	0	0.0588235	0.0294118	0.0294118	0.0588235	0.0294118	0	0	0	0	0	0.030303	0	0	0	0	0	0	0	0	0
881|1	3562.15	25	53.125	18.75	9.375	56.25	43.75	25	12.5	12.5	5.5922	-0.46875	-0.810879	1.25969	0.0625	0	0.0625	0.0625	0.03125	0.0625	0.03125	0.0625	0.03125	0.03125	0.0625	0.09375	0.09375	0.0625	0.125	0	0.09375	0	0	0.03125	0	0	0	0	0	0	0	0	0	0.0322581	0	0	0	0	0
882|1	4396.17	26.471	41.176	17.647	32.353	64.706	35.294	17.647	14.706	2.941	8.49937	-0.132353	2.36269	0.767059	0.0294118	0.0588235	0	0.0294118	0.0882353	0	0.0294118	0	0.0588235	0.0588235	0.0294118	0.0294118	0.0588235	0.0294118	0.0588235	0.0588235	0.0882353	0.147059	0.0882353	0.0588235	0	0	0	0	0	0	0	0	0	0	0	0	0	0	0
883|1	4004.5	18.182	39.394	21.212	18.182	54.545	45.455	21.212	15.152	6.061	9.20533	-0.990909	2.18453	2.36364	0.030303	0.0909091	0.0606061	0.0606061	0.030303	0	0.151515	0.0909091	0.030303	0.121212	0.030303	0.030303	0	0	0.0606061	0.030303	0	0.0606061	0.0909091	0.030303	0	0	0	0	0	0	0	0	0	0.03125	0	0	0	0	0
884|1	3599.08	21.875	65.625	15.625	9.375	59.375	40.625	18.75	12.5	6.25	8.24127	-0.9875	1.15673	2.01719	0.03125	0.0625	0.125	0.03125	0.0625	0.03125	0.0625	0.09375	0.03125	0.03125	0	0.03125	0.03125	0	0.1875	0	0.03125	0.0625	0	0.09375	0	0	0	0	0	0	0	0	0.0322581	0	0	0	0	0	0
885|1	4374.94	11.765	32.353	14.706	26.471	50	50	20.588	8.824	11.765	4.57466	-0.617647	-2.54221	1.77824	0	0.0294118	0.117647	0.0294118	0	0.0882353	0.0588235	0	0.0588235	0.117647	0	0	0.117647	0.0588235	0.0294118	0	0.117647	0.0294118	0.117647	0.0294118	0	0	0	0	0	0	0	0	0	0	0	0	0	0	0
886|1	3732.11	25	62.5	18.75	21.875	56.25	43.75	15.625	3.125	12.5	3.73726	-0.240625	-3.8112	1.09344	0.03125	0	0.125	0.0625	0.03125	0.0625	0	0.03125	0.03125	0.03125	0.03125	0	0.03125	0.09375	0.09375	0.0625	0.09375	0.0625	0.03125	0.09375	0	0	0	0	0	0.0322581	0	0	0	0	0	0	0	0	0
887|1	3773.3	16.129	38.71	12.903	25.806	48.387	51.613	32.258	19.355	12.903	7.71076	-0.622581	0.459561	1.91742	0	0.0322581	0.0645161	0.0967742	0	0.0322581	0.0322581	0.0645161	0.0645161	0	0.0967742	0.0967742	0.0645161	0.16129	0.0322581	0.0645161	0.0322581	0.0322581	0	0.0322581	0	0	0	0	0	0	0	0	0	0	0	0	0	0	0
888|1	3970.49	26.471	44.118	14.706	14.706	50	50	26.471	11.765	14.706	4.62914	-0.655882	-1.84138	2.06559	0.0588235	0.0294118	0.0588235	0.0882353	0.0588235	0.0588235	0.0882353	0.0588235	0.0294118	0	0.0882353	0.0588235	0.0882353	0.0882353	0.0294118	0.0294118	0.0588235	0	0.0294118	0	0.030303	0	0	0	0	0	0	0	0	0	0	0	0	0.030303	0
889|1	4491.06	24.324	40.541	16.216	16.216	45.946	54.054	35.135	10.811	24.324	3.9717	-0.632432	-5.10724	1.99108	0.0540541	0	0	0.108108	0.0810811	0.135135	0.0810811	0	0	0.027027	0.0540541	0.108108	0.027027	0.108108	0.027027	0.027027	0.0810811	0.0540541	0	0.027027	0	0	0	0	0	0.0277778	0	0	0	0	0	0	0	0	0
89|0	1938.49	23.529	23.529	41.176	11.765	64.706	35.294	35.294	35.294	0	11.2491	0.341176	5.18486	0.253529	0.0588235	0.0588235	0	0	0.0588235	0	0	0.117647	0.0588235	0	0.352941	0.235294	0	0.0588235	0	0	0	0	0	0	0	0	0	0	0	0	0	0	0	0	0.0625	0	0	0	0
890|1	4450.92	25	38.889	11.111	27.778	50	50	30.556	22.222	8.333	8.09043	-1.48333	1.84634	2.53833	0.0555556	0.0555556	0.0277778	0.0277778	0.0833333	0.0555556	0.138889	0.0833333	0.111111	0	0.0277778	0.0555556	0	0	0.0555556	0.0277778	0	0.111111	0.0555556	0.0277778	0	0	0	0.0285714	0	0.0285714	0	0	0	0	0	0	0	0	0
891|1	4141.72	27.778	55.556	16.667	8.333	52.778	47.222	33.333	16.667	16.667	6.36704	-0.886111	-0.111191	2.60333	0.0555556	0.0833333	0	0.0833333	0.0833333	0.0833333	0.0555556	0.0555556	0	0.0277778	0	0.0833333	0.0277778	0.0277778	0.111111	0.0277778	0.0555556	0.0277778	0.0277778	0.0833333	0	0	0	0	0	0	0	0	0	0	0	0	0	0	0.0285714
892|1	4883.38	13.158	39.474	0	23.684	47.368	52.632	28.947	13.158	15.789	4.77281	-1.79211	-1.01956	2.96711	0	0.0526316	0.105263	0.0526316	0	0.105263	0.0526316	0.0526316	0	0	0	0.0789474	0.0789474	0.0526316	0.105263	0.0789474	0	0.131579	0.0526316	0	0	0	0	0	0	0	0	0	0	0	0	0	0	0	0
893|1	4031.5	31.429	54.286	17.143	8.571	37.143	62.857	25.714	14.286	11.429	7.54362	-0.762857	0.218824	2.94429	0.0285714	0.0857143	0.0285714	0.0857143	0	0.0285714	0.0857143	0.0285714	0.0285714	0.0571429	0	0.0285714	0.0857143	0.0285714	0.0285714	0.114286	0.142857	0	0.0285714	0.0857143	0	0	0	0	0	0	0	0	0	0	0	0	0.0294118	0	0
894|1	4025.36	22.222	66.667	19.444	13.889	50	50	25	11.111	13.889	4.59168	-0.963889	-1.78292	2.2525	0	0.0277778	0.111111	0.111111	0	0.0277778	0	0.0833333	0.0277778	0.0277778	0.0555556	0.0555556	0	0	0.111111	0.0833333	0.0555556	0	0.111111	0.111111	0	0	0	0	0	0	0	0	0	0	0	0	0	0	0
895|1	4199.78	29.73	51.351	27.027	13.514	56.757	43.243	18.919	8.108	10.811	4.53867	-0.213514	-1.7815	1.18378	0.108108	0.027027	0.027027	0.0540541	0	0.0540541	0.0540541	0.027027	0.027027	0.0810811	0.027027	0.027027	0.0810811	0.027027	0.0810811	0.0810811	0.0810811	0.027027	0.0540541	0.0540541	0	0	0	0.0277778	0	0	0	0	0	0	0	0	0.0277778	0	0
896|1	4591.32	30.769	46.154	17.949	23.077	66.667	33.333	10.256	7.692	2.564	8.03639	-0.225641	1.12116	0.632051	0.102564	0	0.0769231	0	0.0769231	0.025641	0.0769231	0.0512821	0.025641	0.025641	0.025641	0.0512821	0.102564	0.0512821	0.0512821	0.0512821	0.025641	0.025641	0.128205	0.025641	0	0	0	0	0	0	0.0263158	0	0	0	0	0	0.0263158	0	0.0263158
897|1	4201.99	22.222	47.222	33.333	11.111	66.667	33.333	25	16.667	8.333	8.83751	-0.0194444	2.15767	1.55222	0.0833333	0.138889	0.0277778	0.0555556	0.0555556	0.0277778	0.0277778	0.0555556	0.0277778	0.0833333	0.111111	0	0.0277778	0.0277778	0.111111	0	0.0277778	0.0555556	0	0.0555556	0	0	0	0	0.0285714	0	0	0	0	0.0285714	0	0	0	0	0
898|1	4403.1	28.947	50	28.947	13.158	57.895	42.105	21.053	10.526	10.526	5.56754	-0.210526	-0.812775	1.18	0.131579	0.0263158	0.0263158	0.0789474	0.0263158	0.0263158	0.0526316	0	0.0263158	0.0263158	0.0789474	0.0526316	0.105263	0	0.0526316	0.0789474	0.0526316	0.0526316	0.0526316	0.0526316	0	0	0	0	0	0	0	0	0	0	0.027027	0.027027	0.027027	0	0
899|1	4305.02	24.324	35.135	24.324	16.216	56.757	43.243	29.73	18.919	10.811	8.52931	-0.383784	1.42904	1.44216	0.0540541	0.0540541	0	0.027027	0.027027	0.0810811	0.0810811	0.108108	0.0540541	0.0540541	0.0810811	0.0810811	0.0540541	0.0540541	0.027027	0.027027	0.027027	0.027027	0.027027	0.0540541	0	0	0	0	0	0	0.0277778	0	0	0	0	0	0	0	0.0277778
9|0	2887.53	20.833	33.333	33.333	8.333	45.833	54.167	37.5	37.5	0	11.5086	-1.15	8.94333	2.65667	0.166667	0.0833333	0.125	0	0.0416667	0	0.0416667	0	0	0	0.166667	0.291667	0	0	0	0	0	0.0416667	0.0416667	0	0	0	0	0	0	0	0	0	0	0	0.173913	0	0	0	0
90|0	5008.5	2.632	2.632	31.579	2.632	36.842	63.158	63.158	63.158	0	13.2114	-1.49737	23.9732	4.88947	0	0.315789	0	0	0	0	0	0.0263158	0	0	0.315789	0.315789	0	0	0	0	0	0	0.0263158	0	0	0	0	0	0	0	0	0	0	0	0	0	0	0	0
900|1	4433.06	25	38.889	13.889	30.556	63.889	36.111	13.889	11.111	2.778	8.98387	-0.688889	2.18072	0.816111	0.0277778	0	0.0277778	0	0.0277778	0.0277778	0.111111	0.111111	0.0277778	0	0.0277778	0.0833333	0.0555556	0.0277778	0.0277778	0	0.0833333	0.0555556	0.194444	0.0833333	0	0	0	0	0	0	0	0	0	0	0	0	0	0	0
901|1	4616.41	23.077	38.462	20.513	15.385	51.282	48.718	28.205	20.513	7.692	8.79007	-0.646154	2.6363	1.68872	0.0512821	0.025641	0.0512821	0.0769231	0.0512821	0	0.0769231	0.0512821	0.0769231	0.0512821	0.102564	0.102564	0.102564	0	0.025641	0.0769231	0	0.0512821	0.025641	0	0	0	0	0.0263158	0.0263158	0	0	0	0	0	0	0	0	0	0
902|1	4302.1	34.211	47.368	31.579	13.158	57.895	42.105	26.316	26.316	0	12.69	-0.313158	8.42526	1.87289	0.131579	0.131579	0.0526316	0	0.0263158	0	0.0263158	0.105263	0.0526316	0.105263	0.0263158	0.0789474	0.0263158	0.0263158	0.0263158	0.0263158	0.0526316	0.0526316	0	0.0526316	0.027027	0	0	0	0	0	0	0.027027	0	0.027027	0	0	0	0.027027	0
903|1	4267.92	25	44.444	16.667	22.222	63.889	36.111	16.667	8.333	8.333	5.57346	-0.197222	-0.812483	0.755556	0.0277778	0.0277778	0.0555556	0	0.0277778	0.0833333	0.0277778	0.0833333	0.0277778	0.0277778	0.0555556	0.0277778	0.0833333	0.0833333	0.0833333	0.0555556	0.0555556	0.0555556	0.0555556	0.0555556	0	0	0	0	0	0	0	0	0	0	0	0	0	0	0
904|1	4480.08	35.897	48.718	12.821	23.077	61.538	38.462	17.949	10.256	7.692	6.48525	-0.361538	-0.604604	1.15487	0.0769231	0.025641	0	0.0512821	0.0512821	0.025641	0.0769231	0.102564	0.0512821	0.025641	0	0.025641	0.102564	0.0769231	0.0512821	0.0769231	0.0512821	0.025641	0.0769231	0.025641	0.0263158	0	0	0	0	0	0.0263158	0	0	0	0	0	0	0.0263158	0
905|1	4519.2	23.684	44.737	15.789	18.421	60.526	39.474	18.421	10.526	7.895	8.21954	-0.434211	0.916779	1.32447	0	0.0526316	0.0526316	0.0263158	0.0526316	0.0526316	0.0789474	0.105263	0	0.0789474	0.0263158	0.0526316	0.0263158	0.0789474	0.0789474	0.0526316	0.0263158	0.0789474	0.0263158	0.0526316	0	0	0	0	0	0	0	0	0	0	0	0	0	0	0
906|1	4266.8	29.73	51.351	27.027	18.919	54.054	45.946	24.324	13.514	10.811	7.52793	-0.408108	0.218009	1.7473	0.135135	0.0540541	0.0810811	0.027027	0	0.0810811	0	0.027027	0.027027	0.0540541	0.027027	0.0540541	0.027027	0.0810811	0.0540541	0.027027	0.108108	0	0.0810811	0.0540541	0	0	0	0.0277778	0	0	0	0	0	0	0	0.0277778	0	0	0
907|1	4761.39	20.513	38.462	17.949	17.949	48.718	51.282	30.769	17.949	12.821	7.41529	-1.0359	0.397921	2.30282	0.025641	0.0512821	0.025641	0.0769231	0.0512821	0.0512821	0.102564	0.0512821	0.0512821	0.0512821	0.0769231	0.0769231	0.025641	0	0.0512821	0.0512821	0.025641	0.0769231	0.0512821	0.025641	0	0	0	0	0	0	0	0.0263158	0	0	0	0	0	0	0
908|1	4219.81	21.053	47.368	39.474	13.158	55.263	44.737	26.316	15.789	10.526	6.49436	0.0789474	-1.12046	1.15895	0.0789474	0.0263158	0.105263	0.0526316	0.0526316	0.0526316	0.0789474	0.0789474	0.105263	0.131579	0.0789474	0.0263158	0	0.0263158	0	0	0	0	0	0.105263	0	0	0.027027	0.027027	0	0	0	0	0	0	0.027027	0	0	0	0
909|1	4173	28.571	48.571	5.714	14.286	57.143	42.857	17.143	14.286	2.857	9.85595	-0.668571	3.91362	1.31	0	0.0285714	0.0285714	0	0.0571429	0.0285714	0.0285714	0.0285714	0	0	0.0285714	0.114286	0.142857	0.0285714	0.142857	0.114286	0.0857143	0.0571429	0.0571429	0.0285714	0	0	0	0	0	0	0	0	0	0	0	0	0	0	0
91|0	4843.94	2.632	23.684	21.053	2.632	26.316	73.684	52.632	52.632	0	12.9996	-2.16053	19.9732	5.23474	0	0.210526	0.210526	0	0	0	0	0.0263158	0	0	0.210526	0.315789	0	0	0	0	0	0	0.0263158	0	0	0	0	0	0	0	0	0	0	0	0	0	0	0	0
910|1	4710.45	20.513	35.897	17.949	25.641	48.718	51.282	35.897	28.205	7.692	8.79838	-0.812821	3.35752	1.77769	0.025641	0.025641	0.025641	0.0512821	0.0512821	0.025641	0.0512821	0.0512821	0.153846	0.0512821	0.0769231	0.102564	0.0512821	0.025641	0.0512821	0.0512821	0.025641	0.0512821	0.025641	0.025641	0	0	0	0	0	0	0	0	0	0	0	0.0263158	0	0	0
911|1	4516.38	16.216	37.838	32.432	18.919	62.162	37.838	16.216	10.811	5.405	9.23314	0.0891892	1.94461	0.295676	0.0540541	0	0.0810811	0.0540541	0.027027	0	0.0540541	0	0	0.0810811	0.162162	0.108108	0.027027	0.0540541	0.0540541	0.027027	0.0540541	0.0810811	0.0540541	0.027027	0	0	0	0	0	0	0	0	0	0.0277778	0	0	0	0	0
912|1	4250.59	14.286	51.429	17.143	14.286	42.857	57.143	28.571	5.714	22.857	3.60364	-1.07714	-6.01873	2.49543	0	0	0.114286	0.171429	0	0.0571429	0.0571429	0.0285714	0	0.0857143	0.0285714	0.0571429	0.0571429	0	0.0285714	0.0857143	0.0285714	0.0857143	0.0571429	0.0571429	0	0	0	0	0	0	0	0	0	0	0	0	0	0	0
913|1	4735.48	15.789	34.211	15.789	15.789	44.737	55.263	31.579	18.421	13.158	7.413	-1.01579	0.397899	2.31921	0.0263158	0.0263158	0.0789474	0.0263158	0.0526316	0.105263	0.0789474	0	0.0526316	0.0263158	0.0526316	0.105263	0.105263	0	0.0263158	0	0.0789474	0.0263158	0.0789474	0.0526316	0	0	0	0	0	0	0	0	0	0	0	0	0	0	0
914|1	4705.56	13.889	22.222	22.222	30.556	55.556	44.444	27.778	19.444	8.333	9.66509	-0.327778	2.45669	0.878333	0	0.0277778	0	0.0277778	0	0.0555556	0.0277778	0	0.0555556	0.0555556	0.138889	0.111111	0.0555556	0.0555556	0.0277778	0.0833333	0.0555556	0.111111	0.0833333	0.0277778	0	0	0	0	0	0	0	0	0	0	0	0	0	0	0
915|1	5095.72	29.545	47.727	15.909	27.273	59.091	40.909	25	13.636	11.364	5.92555	-0.327273	-2.91324	1.09023	0.0454545	0	0.0227273	0.0681818	0.0681818	0.0454545	0.0454545	0.0909091	0.113636	0.0454545	0.0227273	0.0227273	0.0681818	0.0681818	0.0454545	0.0227273	0.0681818	0	0.0909091	0.0454545	0	0	0	0	0	0	0	0	0	0	0	0	0.0232558	0	0
916|1	4541.94	31.707	58.537	14.634	12.195	46.341	53.659	21.951	12.195	9.756	6.49416	-1.06341	-0.572985	2.40756	0.0487805	0.0243902	0.121951	0.097561	0.0243902	0	0.0731707	0.121951	0.0487805	0.0243902	0.0487805	0.0487805	0.0731707	0	0.0243902	0.097561	0.0243902	0.0243902	0.0487805	0.0243902	0	0	0	0	0	0	0	0.025	0	0	0	0	0	0	0
917|1	5415.1	22.727	38.636	13.636	22.727	50	50	25	15.909	9.091	8.47826	-0.972727	1.42681	2.35773	0.0454545	0.0681818	0.0909091	0.0227273	0.0227273	0.0681818	0.0454545	0.0454545	0.0454545	0.0681818	0.0227273	0.0454545	0.0681818	0.0454545	0.0454545	0.0681818	0.0454545	0.0454545	0.0909091	0	0	0	0	0	0	0	0	0.0232558	0	0.0232558	0	0	0	0	0
918|1	5131.93	20.93	34.884	20.93	16.279	48.837	51.163	41.86	20.93	20.93	5.46613	-0.52093	-3.08415	2.22442	0.0697674	0.0697674	0	0.0697674	0.0232558	0.139535	0	0.0232558	0.0930233	0.0232558	0.0930233	0.0465116	0.116279	0.0697674	0.0465116	0.0232558	0.0697674	0	0	0.0232558	0	0	0	0.0238095	0	0.0238095	0	0	0	0	0	0	0	0	0.0238095
919|1	4978.84	24.39	46.341	21.951	24.39	60.976	39.024	19.512	14.634	4.878	9.58643	-0.165854	3.18327	0.833171	0.0487805	0.0243902	0.0487805	0.0487805	0.0243902	0	0	0.0243902	0.0243902	0.0487805	0.0487805	0.097561	0.0731707	0.0487805	0.0487805	0.097561	0.0487805	0.0731707	0.097561	0.0731707	0	0	0	0	0	0	0	0	0	0.025	0	0.025	0	0	0
92|0	4767.58	21.053	21.053	0	21.053	42.105	57.895	47.368	47.368	0	11.3005	-2.66842	17.9676	4.52316	0	0.157895	0	0	0	0	0.105263	0.210526	0	0	0	0.315789	0	0	0	0	0	0	0.210526	0	0	0	0	0	0	0	0	0	0	0	0	0	0	0	0
920|1	5706.47	26.531	42.857	22.449	10.204	46.939	53.061	28.571	16.327	12.245	7.34664	-0.8	0.370242	2.26653	0.0408163	0.0612245	0.0612245	0.0204082	0.0612245	0.102041	0.0816327	0.0612245	0.0408163	0.142857	0.0204082	0.0612245	0	0	0.0612245	0.0204082	0.0816327	0.0408163	0.0204082	0.0204082	0	0	0	0	0	0.0208333	0	0.0208333	0	0	0	0	0	0	0
921|1	6217.21	16.327	40.816	12.245	26.531	55.102	44.898	30.612	18.367	12.245	7.38438	-0.416327	0.576555	2.13224	0	0.0816327	0.0204082	0.102041	0.0816327	0.0204082	0.0408163	0	0.0612245	0.0204082	0.0204082	0.0408163	0.102041	0.102041	0.0408163	0.0816327	0	0.0408163	0.0612245	0.0816327	0	0	0	0	0	0	0	0	0	0	0	0	0	0	0
922|1	5864.73	42.308	61.538	19.231	9.615	55.769	44.231	19.231	13.462	5.769	8.40393	-0.448077	3.7319	1.98154	0.0769231	0.0769231	0.0769231	0.0192308	0.153846	0.0384615	0.0384615	0.0576923	0	0	0.0576923	0.0576923	0.0192308	0	0.0384615	0.115385	0.0192308	0.0576923	0.0384615	0.0576923	0	0	0.0196078	0.0196078	0	0	0	0.0196078	0	0	0	0	0	0	0
923|1	6570.9	26.786	46.429	28.571	23.214	73.214	26.786	16.071	8.929	7.143	6.46647	0.832143	-0.69531	-0.0357143	0.0892857	0.0357143	0.0357143	0.0357143	0.0892857	0.0357143	0	0.0178571	0.0357143	0.0535714	0.0714286	0.0178571	0.0892857	0.142857	0.0535714	0.0178571	0.0535714	0	0.0535714	0.0714286	0	0	0	0	0.0181818	0	0	0	0	0	0.0181818	0	0	0	0
924|1	7165.3	22.414	39.655	25.862	20.69	55.172	44.828	24.138	15.517	8.621	8.867	-0.206897	3.12588	1.69017	0.0344828	0.0862069	0.0517241	0.0344828	0.0517241	0.0517241	0.0344828	0.0172414	0.0172414	0.103448	0.0517241	0.0517241	0.0172414	0.0517241	0.0172414	0.0862069	0.0344828	0.0689655	0.0689655	0.0689655	0	0	0	0	0	0	0	0	0	0	0.0175439	0	0	0	0
93|0	4092.46	26.316	26.316	65.789	0	65.789	34.211	34.211	34.211	0	11.8794	0.731579	12.9738	-0.519737	0.263158	0	0	0	0	0	0	0	0	0.131579	0.263158	0.342105	0	0	0	0	0	0	0	0	0	0	0	0	0	0	0	0	0	0	0.243243	0	0	0	0
94|0	4199.57	23.684	23.684	60.526	2.632	63.158	36.842	36.842	36.842	0	11.5865	0.355263	13.9729	-0.192895	0.236842	0	0	0	0	0	0	0	0	0	0.368421	0.368421	0	0	0	0	0	0	0.0263158	0	0	0	0	0	0	0	0	0	0	0	0.216216	0	0	0	0
95|0	4320.84	15.789	15.789	55.263	0	55.263	44.737	44.737	44.737	0	12.0043	0.205263	16.9732	0.255	0.157895	0	0	0	0	0	0	0	0	0.236842	0.157895	0.447368	0	0	0	0	0	0	0	0	0	0	0	0	0	0	0	0	0	0	0.162162	0	0	0	0
96|0	3794.03	30.556	30.556	69.444	0	69.444	30.556	30.556	30.556	0	11.8003	0.894444	10.9742	-0.770556	0.305556	0	0	0	0	0	0	0	0	0.0833333	0.305556	0.305556	0	0	0	0	0	0	0	0	0	0	0	0	0	0	0	0	0	0	0.314286	0	0	0	0
97|0	4670.16	7.895	7.895	47.368	2.632	47.368	52.632	50	50	0	13.223	-0.205263	18.2142	2.15368	0.0526316	0.157895	0	0	0	0	0	0	0.0263158	0.210526	0.210526	0.315789	0	0	0	0.0263158	0	0	0	0	0	0.0540541	0	0	0	0	0	0	0	0	0	0	0	0	0
98|0	1800.42	25	25	43.75	0	62.5	37.5	37.5	37.5	0	10.8046	0.3625	5.91364	-0.095625	0.0625	0	0	0	0.125	0	0	0.0625	0	0	0.375	0.375	0	0	0	0	0	0	0	0	0	0	0	0	0	0	0	0	0	0	0.0666667	0	0	0	0
99|0	2486.72	19.048	52.381	23.81	23.81	47.619	52.381	33.333	14.286	19.048	4.53288	-0.514286	-2.54045	1.56286	0	0	0	0.0952381	0	0.0952381	0.047619	0.047619	0.0952381	0	0.047619	0.047619	0	0.047619	0.047619	0.047619	0.0952381	0.047619	0.047619	0.190476	0	0	0	0	0	0	0	0	0	0	0	0	0	0	0
[truncated: 1,046 more columns]
