# Supplementary material for: Machine learning-driven multifunctional peptide engineering for sustained ocular drug delivery
Source: Nat Commun. 2023 May 2;14:2509. doi: 10.1038/s41467-023-38056-w (PMC10154330; doi:10.1038/s41467-023-38056-w)
Supplement: Supplementary file 8 — Supplementary Data 5 [file 41467_2023_38056_MOESM8_ESM.xlsx]

## Sheet: 5_tx_ml_input
	weight	Tiny	Small	Aliphatic	Aromatic	NonPolar	Polar	Charged	Basic	Acidic	pI.value	hydrophobicity.value	net.charge	boman.index	A	R	N	D	C	E	Q	G	H	I	L	K	M	F	P	S	T	W	Y_tyrosine	V	AA	RA	NA_dipeptide	DA	CA	EA	QA	GA	HA	IA	LA	KA	MA	FA	PA
1|0	3548.78	40.625	50	18.75	6.25	53.125	46.875	43.75	3.125	40.625	3.25598	-0.65	-12.1931	2.18625	0.125	0	0	0.03125	0.1875	0.375	0	0.0625	0	0	0.03125	0.03125	0	0.03125	0.03125	0	0.03125	0	0.03125	0.03125	0.0645161	0	0	0	0.0322581	0	0	0	0	0	0	0	0	0	0
1|1	3584.09	51.429	62.857	28.571	11.429	65.714	34.286	17.143	14.286	2.857	10.5065	-0.22	3.91536	1.104	0.228571	0.0571429	0.0571429	0	0.0571429	0.0285714	0.0285714	0.142857	0	0	0.0571429	0.0857143	0	0.0857143	0.0571429	0.0571429	0.0285714	0.0285714	0	0	0.117647	0	0	0	0	0	0	0.0588235	0	0	0	0.0294118	0	0	0
10|0	3720.38	33.333	51.515	21.212	9.091	54.545	45.455	33.333	24.242	9.091	9.07546	-0.748485	4.09604	2.15242	0.121212	0.0606061	0.0606061	0.030303	0.121212	0.0606061	0.030303	0.0606061	0.030303	0	0.0606061	0.151515	0.030303	0.030303	0.0606061	0.030303	0	0.030303	0	0.030303	0.03125	0	0	0	0	0	0	0	0	0	0	0.03125	0	0	0.03125
10|1	1105.3	30	50	40	20	80	20	10	10	0	10.55	0.72	0.975891	0.098	0.2	0.1	0	0	0	0	0.1	0.1	0	0	0.1	0	0	0.2	0.1	0	0	0	0	0.1	0.111111	0	0	0	0	0	0	0	0	0	0	0	0	0	0
100|0	1257.48	10	50	30	10	60	40	30	20	10	10.3978	-0.61	0.976682	2.975	0.1	0.2	0.1	0.1	0	0	0	0	0	0.1	0	0	0.1	0	0.1	0	0	0.1	0	0.1	0	0	0	0	0	0	0	0	0	0	0	0	0	0	0
100|1	2729.2	40.741	59.259	33.333	7.407	59.259	40.741	25.926	22.222	3.704	11.0796	-0.125926	3.45718	0.871111	0.111111	0.037037	0.037037	0	0	0.037037	0	0.185185	0.0740741	0.037037	0.0740741	0.111111	0.037037	0	0.037037	0.037037	0.0740741	0	0	0.111111	0	0	0	0	0	0	0	0.0384615	0.0384615	0	0	0	0	0	0
1000|0	1722.94	52.941	82.353	11.765	11.765	70.588	29.412	5.882	5.882	0	7.12077	-0.158824	0.0927402	0.642941	0.0588235	0	0.0588235	0	0.235294	0	0.0588235	0.117647	0.0588235	0	0	0	0	0	0.176471	0.117647	0	0	0.0588235	0.0588235	0	0	0	0	0.0625	0	0	0	0	0	0	0	0	0	0
1000|1	3544.62	20.588	52.941	64.706	2.941	88.235	11.765	5.882	5.882	0	9.83324	2.39706	1.94508	-2.33441	0.0294118	0.0294118	0	0	0.0294118	0	0	0.0882353	0	0.147059	0.205882	0.0294118	0.0294118	0.0294118	0.0588235	0.0588235	0	0	0	0.264706	0	0	0	0	0	0	0	0.030303	0	0	0	0	0	0	0
1001|0	1611.88	50	81.25	18.75	6.25	81.25	18.75	0	0	0	5.70715	0.3375	-0.147513	-0.114375	0.0625	0	0.125	0	0.25	0	0	0.125	0	0.0625	0.0625	0	0	0	0.1875	0.0625	0	0	0.0625	0	0	0	0	0	0	0	0	0	0	0.0666667	0	0	0	0	0
1001|1	3097.7	46.667	70	26.667	6.667	70	30	13.333	6.667	6.667	6.02623	0.913333	-0.207086	-0.185	0	0	0	0.0333333	0.2	0.0333333	0	0.1	0	0.1	0.0333333	0.0666667	0	0.0333333	0.0666667	0.166667	0	0	0.0333333	0.133333	0	0	0	0	0	0	0	0	0	0	0	0	0	0	0
1002|0	3825.49	42.857	57.143	20	8.571	60	40	22.857	17.143	5.714	8.39035	-0.122857	3.03395	1.56714	0.0285714	0.0857143	0.0571429	0.0285714	0.171429	0.0285714	0	0.114286	0.0285714	0.0285714	0.142857	0.0571429	0	0.0285714	0.0571429	0.114286	0	0.0285714	0	0	0	0	0.0294118	0	0	0	0	0	0	0	0	0	0	0	0
1002|1	3194.82	43.333	66.667	23.333	6.667	66.667	33.333	13.333	10	3.333	8.11138	0.56	1.79212	0.458	0	0.0333333	0.0666667	0	0.2	0.0333333	0	0.1	0	0.133333	0	0.0666667	0	0.0333333	0.0666667	0.1	0.0333333	0	0.0333333	0.1	0	0	0	0	0	0	0	0	0	0	0	0	0	0	0
1003|0	3753.42	45.714	60	22.857	8.571	62.857	37.143	17.143	14.286	2.857	8.39034	0.06	3.03316	1.006	0.0571429	0.0571429	0.0857143	0	0.171429	0.0285714	0	0.114286	0.0285714	0.0285714	0.142857	0.0571429	0	0.0285714	0.0571429	0.0857143	0.0285714	0.0285714	0	0	0	0	0.0294118	0	0	0	0	0	0	0	0	0	0	0	0
1003|1	3123.74	50	66.667	26.667	6.667	70	30	13.333	10	3.333	8.11138	0.656667	1.79212	0.250667	0.0666667	0.0333333	0.0333333	0	0.2	0.0333333	0	0.1	0	0.133333	0	0.0666667	0	0.0333333	0.0666667	0.1	0.0333333	0	0.0333333	0.0666667	0.0344828	0	0	0	0	0	0	0	0	0	0	0	0	0	0
1004|0	2521.99	18.182	54.545	9.091	13.636	63.636	36.364	36.364	31.818	4.545	10.26	-1.41818	4.39477	2.71636	0	0.136364	0	0.0454545	0.0909091	0	0	0.0909091	0.0909091	0.0454545	0.0454545	0.0909091	0	0	0.318182	0	0	0	0.0454545	0	0	0	0	0	0	0	0	0	0	0	0	0	0	0	0
1004|1	3109.72	50	66.667	23.333	6.667	70	30	13.333	10	3.333	8.11138	0.583333	1.79212	0.279667	0.0333333	0.0333333	0.0333333	0	0.2	0.0333333	0	0.133333	0	0.133333	0	0.0666667	0	0.0333333	0.0666667	0.1	0.0333333	0	0.0333333	0.0666667	0	0	0	0	0	0	0	0	0	0.0344828	0	0	0	0	0
1005|0	2548.02	18.182	54.545	9.091	13.636	68.182	31.818	31.818	27.273	4.545	9.96409	-1.33182	4.15372	2.51091	0	0.136364	0	0.0454545	0.0909091	0	0	0.0909091	0.0454545	0.0454545	0.0454545	0.0909091	0	0	0.318182	0	0	0	0.0909091	0	0	0	0	0	0	0	0	0	0	0	0	0	0	0	0
1005|1	3125.72	50	70	23.333	6.667	66.667	33.333	13.333	10	3.333	8.11138	0.56	1.79212	0.453667	0.0333333	0.0333333	0.0333333	0	0.2	0.0333333	0	0.1	0	0.1	0	0.0666667	0	0.0333333	0.0666667	0.133333	0.0333333	0	0.0333333	0.1	0	0	0	0	0	0	0	0	0	0	0	0	0	0	0
1006|0	2877.39	48.148	55.556	14.815	11.111	70.37	29.63	7.407	7.407	0	8.33009	0.259259	1.85153	0.400741	0	0.037037	0.0740741	0	0.148148	0	0.037037	0.222222	0	0.0740741	0.0740741	0.037037	0.0740741	0.037037	0	0.0740741	0.037037	0	0.0740741	0	0	0	0	0	0	0	0	0	0	0	0	0	0	0	0
1006|1	3166.77	46.667	70	23.333	6.667	66.667	33.333	13.333	10	3.333	8.11138	0.45	1.79212	0.534	0.0333333	0.0333333	0.0666667	0	0.2	0.0333333	0	0.1	0	0.0666667	0.0333333	0.0666667	0	0.0333333	0.0666667	0.0666667	0.0666667	0	0.0333333	0.1	0	0	0	0	0	0	0	0	0	0	0	0	0	0	0
1007|0	2890.39	44.444	59.259	14.815	11.111	70.37	29.63	7.407	7.407	0	8.33009	0.174074	1.85153	0.553333	0	0.037037	0.111111	0	0.148148	0	0.037037	0.222222	0	0.0740741	0.037037	0.037037	0.0740741	0.037037	0	0.037037	0.037037	0	0.0740741	0.037037	0	0	0	0	0	0	0	0	0	0	0	0	0	0	0
1007|1	3175.78	46.667	66.667	26.667	6.667	70	30	13.333	10	3.333	8.11138	0.44	1.79212	0.408	0.0666667	0.0333333	0.0666667	0	0.2	0.0333333	0	0.1	0	0.133333	0	0.0666667	0	0	0.0666667	0.1	0	0.0333333	0.0333333	0.0666667	0.0344828	0	0	0	0	0	0	0	0	0	0	0	0	0	0
1008|0	2659.88	36.364	50	4.545	13.636	40.909	59.091	45.455	22.727	22.727	5.65943	-1.68182	-0.901605	4.35364	0.0454545	0.136364	0.0909091	0.0454545	0.181818	0.181818	0	0.0909091	0.0454545	0	0	0.0454545	0	0	0	0	0.0454545	0.0454545	0.0454545	0	0	0	0	0	0	0	0	0	0.047619	0	0	0	0	0	0
1008|1	3191.78	46.667	66.667	23.333	6.667	66.667	33.333	13.333	10	3.333	8.11138	0.353333	1.79212	0.581667	0.0333333	0.0333333	0.0666667	0	0.2	0.0333333	0	0.1	0	0.133333	0	0.0666667	0	0	0.0666667	0.133333	0	0.0333333	0.0333333	0.0666667	0	0	0	0	0	0	0	0	0	0	0	0	0	0	0
1009|0	2716.94	39.13	52.174	4.348	13.043	43.478	56.522	43.478	21.739	21.739	5.65943	-1.62609	-0.901605	4.12348	0.0434783	0.130435	0.0869565	0.0434783	0.173913	0.173913	0	0.130435	0.0434783	0	0	0.0434783	0	0	0	0	0.0434783	0.0434783	0.0434783	0	0	0	0	0	0	0	0	0	0.0454545	0	0	0	0	0	0
1009|1	3164.75	50	66.667	23.333	6.667	66.667	33.333	13.333	10	3.333	8.11138	0.443333	1.79212	0.473667	0.0333333	0.0333333	0.0333333	0	0.2	0.0333333	0	0.1	0	0.133333	0	0.0666667	0	0	0.0666667	0.166667	0	0.0333333	0.0333333	0.0666667	0	0	0	0	0	0	0	0	0	0	0	0	0	0	0
101|0	902.916	25	75	12.5	0	25	75	62.5	25	37.5	4.31196	-2.4375	-1.02189	6.0275	0.125	0.125	0	0.375	0	0	0	0	0	0	0	0.125	0	0	0.125	0.125	0	0	0	0	0	0	0	0	0	0	0	0	0	0	0	0	0	0	0
101|1	1399.61	46.154	53.846	23.077	15.385	53.846	46.154	15.385	15.385	0	10.2476	-0.230769	1.97478	0.745385	0.0769231	0	0	0	0	0	0.0769231	0.153846	0	0	0.0769231	0.153846	0	0.0769231	0	0.0769231	0.153846	0	0.0769231	0.0769231	0	0	0	0	0	0	0	0	0	0	0	0	0	0	0
1010|0	2631.87	36.364	50	4.545	13.636	40.909	59.091	45.455	22.727	22.727	5.65942	-1.65455	-0.90176	3.92773	0.0454545	0.0909091	0.0909091	0.0454545	0.181818	0.181818	0	0.0909091	0.0454545	0	0	0.0909091	0	0	0	0	0.0454545	0.0454545	0.0454545	0	0	0	0	0	0	0	0	0	0.047619	0	0	0	0	0	0
1010|1	3178.78	50	66.667	23.333	6.667	66.667	33.333	13.333	10	3.333	8.11138	0.446667	1.79212	0.446	0.0333333	0.0333333	0.0333333	0	0.2	0.0333333	0	0.1	0	0.133333	0	0.0666667	0	0	0.0666667	0.133333	0.0333333	0.0333333	0.0333333	0.0666667	0	0	0	0	0	0	0	0	0	0	0	0	0	0	0
1011|0	1251.51	58.333	75	16.667	16.667	91.667	8.333	0	0	0	5.70715	1.41667	-0.147513	-1.28333	0	0	0	0	0.333333	0	0	0.166667	0	0.0833333	0	0	0	0.0833333	0.0833333	0.0833333	0	0	0.0833333	0.0833333	0	0	0	0	0	0	0	0	0	0	0	0	0	0	0
1011|1	3179.77	50	66.667	23.333	6.667	66.667	33.333	16.667	10	6.667	7.73231	0.423333	0.792911	0.515333	0.0333333	0.0333333	0	0.0333333	0.2	0.0333333	0	0.1	0	0.1	0.0333333	0.0666667	0	0	0.0666667	0.133333	0.0333333	0.0333333	0.0333333	0.0666667	0	0	0	0	0	0	0	0	0	0	0	0	0	0	0
1012|0	2819.47	30.769	42.308	42.308	3.846	61.538	38.462	19.231	19.231	0	11.9974	0.307692	4.97526	0.218077	0.0769231	0.0384615	0.0384615	0	0	0	0.0384615	0.115385	0	0.153846	0.153846	0.153846	0	0	0.0384615	0.0384615	0.0769231	0.0384615	0	0.0384615	0	0	0	0	0	0	0	0.04	0	0	0.04	0	0	0	0
1012|1	3178.78	50	66.667	23.333	6.667	66.667	33.333	13.333	10	3.333	8.11138	0.423333	1.79212	0.446	0.0333333	0.0333333	0.0333333	0	0.2	0.0333333	0	0.1	0	0.1	0.0333333	0.0666667	0	0	0.0666667	0.133333	0.0333333	0.0333333	0.0333333	0.0666667	0	0	0	0	0	0	0	0	0	0	0	0	0	0	0
1013|0	2848.47	30.769	38.462	42.308	3.846	61.538	38.462	23.077	19.231	3.846	11.7511	0.280769	3.97667	0.616923	0.0769231	0.0769231	0	0	0	0.0384615	0.0384615	0.115385	0	0.153846	0.153846	0.115385	0	0	0.0384615	0.0769231	0.0384615	0.0384615	0	0.0384615	0	0	0	0	0	0	0	0.04	0	0	0	0	0	0	0.04
1013|1	3164.75	50	70	23.333	6.667	66.667	33.333	13.333	10	3.333	8.11138	0.413333	1.79212	0.475333	0.0333333	0.0333333	0.0333333	0	0.2	0.0333333	0	0.1	0	0.0666667	0.0333333	0.0666667	0	0	0.0666667	0.133333	0.0333333	0.0333333	0.0333333	0.1	0	0	0	0	0	0	0	0	0	0	0	0	0	0	0
1014|0	2993.51	38.462	53.846	23.077	15.385	65.385	34.615	23.077	11.538	11.538	5.50467	0.330769	-0.965884	0.87	0.0384615	0.0384615	0.0384615	0.0769231	0.230769	0.0384615	0	0.0384615	0.0384615	0.0769231	0.115385	0.0384615	0	0.0384615	0.0384615	0.0769231	0	0.0384615	0.0384615	0	0	0	0	0	0	0	0	0	0	0	0	0	0	0	0.04
1014|1	3141.72	50	70	23.333	6.667	66.667	33.333	13.333	10	3.333	8.10836	0.4	1.79132	0.557667	0.0333333	0.0333333	0.0333333	0	0.2	0.0333333	0	0.1	0	0.0666667	0.0333333	0.0666667	0	0	0.0666667	0.133333	0.0333333	0	0.0666667	0.1	0	0	0	0	0	0	0	0	0	0	0	0	0	0	0
1015|0	2970.48	38.462	57.692	23.077	11.538	65.385	34.615	19.231	7.692	11.538	4.37013	0.319231	-1.20614	0.946154	0.0384615	0.0384615	0.0769231	0.0769231	0.230769	0.0384615	0	0.0384615	0	0.0769231	0.115385	0.0384615	0	0.0384615	0.0384615	0.0769231	0	0.0384615	0.0384615	0	0	0	0	0	0	0	0	0	0	0	0	0	0	0	0.04
1015|1	3111.73	50	70	26.667	6.667	70	30	13.333	10	3.333	8.10775	0.51	1.79117	0.044	0.0666667	0	0.0333333	0	0.2	0.0333333	0	0.1	0	0.0666667	0.0333333	0.1	0	0	0.0666667	0.0666667	0.0666667	0	0.0666667	0.1	0	0	0	0	0	0	0	0	0	0	0.0344828	0	0	0	0
1016|0	2534.94	36.364	59.091	9.091	18.182	63.636	36.364	18.182	13.636	4.545	7.93242	-0.136364	1.09353	1.70273	0	0.0909091	0.0909091	0.0454545	0.181818	0	0	0.0909091	0.0454545	0.0909091	0	0	0.0454545	0.0909091	0.0909091	0.0454545	0.0454545	0	0.0454545	0	0	0	0	0	0	0	0	0	0	0	0	0	0	0	0
1016|1	1941.39	26.316	52.632	47.368	5.263	73.684	26.316	21.053	15.789	5.263	10.5069	0.947368	1.97621	-0.697895	0.0526316	0	0.0526316	0.0526316	0	0	0	0.210526	0	0.157895	0.105263	0.157895	0	0.0526316	0	0	0	0	0	0.157895	0	0	0	0	0	0	0	0	0	0	0	0	0	0.0555556	0
1017|0	2584.02	36.364	54.545	9.091	22.727	68.182	31.818	18.182	13.636	4.545	7.92902	-0.0363636	1.09273	1.40727	0	0.0909091	0.0454545	0.0454545	0.181818	0	0	0.0909091	0.0454545	0.0909091	0	0	0.0454545	0.0909091	0.0909091	0.0454545	0.0454545	0	0.0909091	0	0	0	0	0	0	0	0	0	0	0	0	0	0	0	0
1017|1	1927.32	31.579	57.895	47.368	5.263	73.684	26.316	21.053	15.789	5.263	10.789	0.810526	1.97637	-0.0410526	0.105263	0.0526316	0.0526316	0.0526316	0	0	0	0.210526	0	0.157895	0.0526316	0.105263	0	0.0526316	0	0	0	0	0	0.157895	0	0	0.0555556	0	0	0	0	0	0	0	0	0	0	0.0555556	0
1018|0	2902.15	40.741	70.37	7.407	7.407	55.556	44.444	29.63	7.407	22.222	3.81503	-0.777778	-4.14073	2.21926	0	0.037037	0.037037	0.111111	0.148148	0.111111	0	0.148148	0	0.037037	0	0.037037	0	0.037037	0.111111	0.0740741	0.037037	0.037037	0	0.037037	0	0	0	0	0	0	0	0	0	0	0	0	0	0	0
1018|1	2852.52	30.769	42.308	34.615	7.692	65.385	34.615	19.231	19.231	0	11.4029	0.0269231	4.9751	-0.119231	0.0769231	0	0	0	0	0	0.0769231	0.153846	0	0.0384615	0.153846	0.192308	0.0384615	0	0.0384615	0	0.0769231	0.0769231	0	0.0769231	0	0	0	0	0	0	0	0	0	0	0	0	0.04	0	0
1019|0	3147.57	58.065	77.419	16.129	3.226	54.839	45.161	25.806	12.903	12.903	6.07979	-0.0677419	-0.235983	1.80839	0.0645161	0.0322581	0.0322581	0.129032	0.225806	0	0	0.129032	0	0.0645161	0	0.0967742	0	0.0322581	0	0.129032	0.0322581	0	0	0.0322581	0	0	0.0333333	0	0.0333333	0	0	0	0	0	0	0	0	0	0
1019|1	2864.62	26.923	38.462	38.462	3.846	61.538	38.462	26.923	26.923	0	12.1018	0.111538	6.97494	0.423462	0.0769231	0.0384615	0	0	0	0	0.0384615	0.115385	0	0.153846	0.0769231	0.230769	0.0384615	0	0.0384615	0.0384615	0.0384615	0.0384615	0	0.0769231	0	0	0	0	0	0	0	0	0	0	0.04	0.04	0	0	0
102|0	4021.3	25.714	60	17.143	11.429	42.857	57.143	40	14.286	25.714	4.09042	-1.36571	-4.0181	3.36571	0.0857143	0.0571429	0.0571429	0.2	0	0.0571429	0	0.0571429	0	0	0.0571429	0.0857143	0.0285714	0.0285714	0.0571429	0.0571429	0.0571429	0.0285714	0.0571429	0.0285714	0	0	0	0.0294118	0	0	0	0	0	0	0.0294118	0	0	0	0
102|1	1085.2	40	60	20	20	70	30	20	10	10	6.33872	-0.12	-0.0233149	1.647	0.2	0.1	0.1	0.1	0	0	0	0.2	0	0	0	0	0.1	0.2	0	0	0	0	0	0	0	0	0	0	0	0	0	0.111111	0	0	0	0	0	0	0
1020|0	2994.34	53.571	75	10.714	10.714	64.286	35.714	21.429	7.143	14.286	4.06258	-0.403571	-2.23695	1.39929	0.0714286	0	0.0714286	0.107143	0.25	0.0357143	0	0.142857	0	0.0357143	0	0.0714286	0	0	0.0357143	0	0.0714286	0.0357143	0.0714286	0	0	0	0.037037	0	0	0	0	0	0	0	0	0.037037	0	0	0
1020|1	1542.68	35.714	57.143	14.286	14.286	64.286	35.714	28.571	7.143	21.429	3.87599	-0.392857	-2.05271	1.78286	0	0.0714286	0	0.142857	0.0714286	0.0714286	0	0.214286	0	0.142857	0	0	0	0.0714286	0.0714286	0	0.0714286	0	0.0714286	0	0	0	0	0	0	0	0	0	0	0	0	0	0	0	0
1021|0	2363.56	56.522	73.913	8.696	8.696	60.87	39.13	21.739	4.348	17.391	3.7379	-0.308696	-3.17502	1.42783	0	0	0.0434783	0.0869565	0.217391	0.0869565	0	0.217391	0	0.0434783	0	0.0434783	0	0	0	0.0869565	0.0434783	0	0.0869565	0.0434783	0	0	0	0	0	0	0	0	0	0	0	0	0	0	0
1021|1	2853.14	37.037	55.556	29.63	7.407	51.852	48.148	29.63	11.111	18.519	4.22911	-0.288889	-2.01953	1.77296	0.111111	0.037037	0.0740741	0.111111	0	0.0740741	0	0.148148	0	0.148148	0.037037	0.0740741	0	0.0740741	0	0.037037	0.0740741	0	0	0	0	0	0	0	0	0	0	0.0384615	0	0	0	0.0384615	0	0	0
1022|0	2151.48	42.105	52.632	5.263	15.789	52.632	47.368	31.579	21.053	10.526	8.78685	-0.789474	1.91537	2.03632	0	0.0526316	0	0.0526316	0.105263	0.0526316	0	0.157895	0	0	0.0526316	0.157895	0	0.105263	0.0526316	0	0.157895	0	0.0526316	0	0	0	0	0	0	0	0	0	0	0	0	0	0	0	0
1022|1	2151.48	42.105	52.632	5.263	15.789	52.632	47.368	31.579	21.053	10.526	8.78685	-0.789474	1.91537	2.03632	0	0.0526316	0	0.0526316	0.105263	0.0526316	0	0.157895	0	0	0.0526316	0.157895	0	0.105263	0.0526316	0	0.157895	0	0.0526316	0	0	0	0	0	0	0	0	0	0	0	0	0	0	0	0
1023|0	1961.39	33.333	33.333	44.444	5.556	61.111	38.889	22.222	16.667	5.556	10.5069	0.25	1.97668	0.217778	0.222222	0	0	0	0	0.0555556	0.111111	0.0555556	0	0.0555556	0.166667	0.166667	0.0555556	0.0555556	0	0	0.0555556	0	0	0	0.0588235	0	0	0	0	0	0.0588235	0	0	0.0588235	0.0588235	0	0	0	0
1023|1	1854.26	23.529	23.529	35.294	0	52.941	47.059	47.059	29.412	17.647	10.2108	-0.488235	1.97887	1.11471	0.0588235	0	0	0	0	0.176471	0	0.176471	0	0.176471	0.117647	0.294118	0	0	0	0	0	0	0	0	0	0	0	0	0	0.0625	0	0	0	0	0	0	0	0	0
1024|0	3256.81	31.034	55.172	20.69	13.793	68.966	31.034	17.241	6.897	10.345	4.42115	0.275862	-1.96462	0.357241	0	0	0.0689655	0.0344828	0.206897	0.0689655	0.0689655	0.103448	0.0344828	0.0344828	0.103448	0.0344828	0	0.0689655	0.0689655	0	0	0.0344828	0	0.0689655	0	0	0	0	0	0	0	0	0	0	0	0	0	0	0
1024|1	3542.87	33.333	53.333	6.667	20	50	50	26.667	10	16.667	4.22906	-0.83	-2.11372	2.62033	0	0.0666667	0.0333333	0.1	0.1	0.0666667	0.0333333	0.0666667	0	0.0333333	0.0333333	0.0333333	0	0.1	0.0666667	0.1	0.0666667	0	0.1	0	0	0	0	0	0	0	0	0	0	0	0	0	0	0	0
1025|0	2058.22	16.667	27.778	38.889	0	44.444	55.556	38.889	0	38.889	3.1665	-0.4	-7.0153	1.71167	0.0555556	0	0	0	0	0.388889	0.111111	0.0555556	0	0	0.222222	0	0	0	0	0	0.0555556	0	0	0.111111	0	0	0	0	0	0	0.0588235	0	0	0	0	0	0	0	0
1025|1	1961.39	33.333	33.333	44.444	5.556	61.111	38.889	22.222	16.667	5.556	10.5069	0.25	1.97668	0.217778	0.222222	0	0	0	0	0.0555556	0.111111	0.0555556	0	0.0555556	0.166667	0.166667	0.0555556	0.0555556	0	0	0.0555556	0	0	0	0.0588235	0	0	0	0	0	0.0588235	0	0	0.0588235	0.0588235	0	0	0	0
1026|0	2510.82	47.826	60.87	17.391	17.391	56.522	43.478	21.739	13.043	8.696	6.46877	-0.117391	-0.664165	1.4813	0.0869565	0.0434783	0.0434783	0.0434783	0.173913	0.0434783	0.0434783	0.0869565	0.0869565	0	0.0869565	0	0	0.0869565	0.0434783	0.0434783	0.0869565	0	0	0	0	0	0	0	0	0	0	0	0.0454545	0	0	0	0	0	0.0454545
1026|1	1650.91	7.143	50	7.143	21.429	78.571	21.429	21.429	7.143	14.286	4.1844	-0.907143	-1.0238	0.726429	0	0	0	0.0714286	0	0.0714286	0	0.0714286	0	0.0714286	0	0.0714286	0.0714286	0.0714286	0.357143	0	0	0	0.142857	0	0	0	0	0	0	0	0	0	0	0	0	0	0	0	0
1027|0	1587.74	35.714	57.143	21.429	7.143	50	50	28.571	7.143	21.429	3.87598	-0.307143	-2.08336	2.44786	0	0.0714286	0	0.142857	0.142857	0.0714286	0.0714286	0.0714286	0	0.0714286	0.0714286	0	0	0	0	0.142857	0	0	0.0714286	0.0714286	0	0	0	0	0	0	0	0	0	0	0	0	0	0	0
1027|1	3556.8	31.25	59.375	25	9.375	46.875	53.125	34.375	9.375	25	3.79089	-0.715625	-5.01825	2.62094	0.0625	0.0625	0	0.21875	0	0.03125	0.03125	0.09375	0	0.03125	0.125	0.03125	0	0.03125	0.03125	0.09375	0.0625	0.03125	0.03125	0.03125	0	0	0	0.0322581	0	0	0	0	0	0	0.0322581	0	0	0	0
1028|0	3401.83	37.5	62.5	21.875	9.375	62.5	37.5	18.75	6.25	12.5	4.06267	-0.265625	-2.08288	0.915937	0.0625	0	0.0625	0.09375	0.0625	0.03125	0.03125	0.15625	0	0.03125	0.09375	0.0625	0.03125	0.03125	0.0625	0.03125	0.0625	0.03125	0.03125	0.03125	0	0	0.0322581	0	0	0	0	0	0	0	0	0	0	0.0322581	0
1028|1	1644.98	43.75	56.25	31.25	6.25	62.5	37.5	18.75	18.75	0	11.8231	0.225	2.97557	0.509375	0.0625	0.0625	0	0	0	0	0	0.1875	0	0.0625	0.125	0.125	0	0.0625	0.0625	0.0625	0.125	0	0	0.0625	0	0	0	0	0	0	0	0	0	0.0666667	0	0	0	0	0
1029|0	3809.49	42.857	60	20	14.286	71.429	28.571	20	14.286	5.714	8.11607	0.251429	2.03252	0.921143	0.0285714	0.0857143	0	0.0285714	0.171429	0.0285714	0	0.142857	0.0285714	0.0857143	0.0285714	0.0285714	0	0.0571429	0.0857143	0.0571429	0.0285714	0	0.0571429	0.0571429	0	0	0	0	0.0294118	0	0	0	0	0	0	0	0	0	0
1029|1	2007.36	26.316	63.158	42.105	10.526	63.158	36.842	26.316	15.789	10.526	9.44155	0.515789	0.977007	0.351053	0.105263	0	0.0526316	0.105263	0	0	0	0.105263	0	0	0.105263	0.157895	0	0.105263	0	0.0526316	0	0	0	0.210526	0	0	0	0	0	0	0	0	0	0	0.0555556	0.0555556	0	0	0
103|0	785.899	28.571	57.143	28.571	0	42.857	57.143	42.857	28.571	14.286	9.69502	-1.14286	0.976527	3.69429	0.142857	0.142857	0	0.142857	0	0	0	0	0	0.142857	0	0.142857	0	0	0.142857	0.142857	0	0	0	0	0	0	0	0	0	0	0	0	0	0	0	0	0	0	0
103|1	2232.48	27.273	63.636	45.455	4.545	63.636	36.364	22.727	4.545	18.182	3.69841	0.318182	-3.78021	0.466818	0.0909091	0	0.0909091	0.136364	0	0.0454545	0	0.136364	0.0454545	0	0.272727	0	0	0	0.0454545	0.0454545	0	0	0	0.0909091	0	0	0	0	0	0	0	0	0	0	0	0	0	0	0
1030|0	3879.54	48.571	57.143	20	14.286	60	40	22.857	20	2.857	8.63948	-0.142857	4.27341	1.47286	0.0857143	0.0857143	0.0285714	0	0.171429	0.0285714	0	0.0857143	0.0571429	0.0571429	0.0571429	0.0571429	0	0.0285714	0.0571429	0.114286	0.0285714	0.0571429	0	0	0	0	0	0	0.0294118	0	0	0	0	0	0.0294118	0	0	0	0
1030|1	3232.82	33.333	43.333	36.667	6.667	56.667	43.333	23.333	20	3.333	10.7498	-0.353333	4.97431	1.16967	0.133333	0.0333333	0.0333333	0.0333333	0	0	0.0666667	0.1	0	0.0666667	0.166667	0.166667	0	0	0.0333333	0.1	0	0	0.0666667	0	0	0	0	0	0	0	0	0.0344828	0	0	0.0344828	0	0	0	0
1031|0	3913.56	48.571	57.143	17.143	17.143	60	40	22.857	20	2.857	8.63948	-0.191429	4.27341	1.52829	0.0857143	0.0857143	0.0285714	0	0.171429	0.0285714	0	0.0857143	0.0571429	0.0285714	0.0571429	0.0571429	0	0.0571429	0.0571429	0.114286	0.0285714	0.0571429	0	0	0	0	0	0	0.0294118	0	0	0	0	0	0.0294118	0	0	0	0
1031|1	2494.92	48	52	32	12	68	32	12	12	0	11.1031	0.248	2.97542	-0.1384	0.16	0	0	0	0	0	0.08	0.2	0	0	0.16	0.12	0	0.12	0.04	0.08	0.04	0	0	0	0	0	0	0	0	0	0.0416667	0.0416667	0	0	0.0416667	0	0	0.0416667	0
1032|0	3326.97	56.25	65.625	12.5	3.125	59.375	40.625	25	21.875	3.125	9.19541	-0.35	5.79133	1.86875	0.03125	0.09375	0	0.03125	0.1875	0	0	0.1875	0	0	0.0625	0.125	0.03125	0	0.03125	0.09375	0.0625	0	0.03125	0.03125	0	0	0	0	0	0	0	0.0322581	0	0	0	0	0	0	0
1032|1	2988.37	51.613	61.29	35.484	9.677	70.968	29.032	12.903	9.677	3.226	9.29973	0.13871	1.21599	0.290323	0.193548	0.0322581	0.0322581	0.0322581	0	0	0.0322581	0.225806	0.0322581	0	0.16129	0.0322581	0.0322581	0.0322581	0.0322581	0.0967742	0	0	0.0322581	0	0.1	0	0	0	0	0	0.0333333	0	0	0	0.0333333	0	0	0	0
1033|0	1127.35	20	40	40	0	50	50	20	20	0	11.6518	-0.06	1.97573	1.609	0	0.1	0	0	0	0	0.2	0.1	0	0	0.2	0.1	0	0	0	0.1	0	0	0	0.2	0	0	0	0	0	0	0	0	0	0	0	0	0	0	0
1033|1	1429.68	40	53.333	46.667	6.667	86.667	13.333	6.667	0	6.667	3.74997	1.27333	-1.02331	-1.57667	0.0666667	0	0.0666667	0.0666667	0	0	0	0.333333	0	0.0666667	0.333333	0	0	0.0666667	0	0	0	0	0	0	0	0	0	0.0714286	0	0	0	0	0	0	0	0	0	0	0
1034|0	3743.3	48.571	60	17.143	14.286	65.714	34.286	22.857	14.286	8.571	7.20648	0.0114286	0.27483	1.02286	0.0285714	0.0571429	0	0.0285714	0.171429	0.0571429	0	0.171429	0.0571429	0.0857143	0.0285714	0.0285714	0	0.0285714	0.0571429	0.0857143	0.0285714	0.0285714	0.0285714	0.0285714	0	0	0	0	0.0294118	0	0	0	0	0	0	0	0	0	0
1034|1	1630	31.25	50	50	6.25	75	25	18.75	12.5	6.25	9.5373	1.3	0.976371	-1.06688	0.0625	0	0	0.0625	0	0	0	0.1875	0	0.1875	0.125	0.125	0	0.0625	0	0.0625	0	0	0	0.125	0	0	0	0	0	0	0	0	0	0.0666667	0	0	0	0	0
1035|0	3860.55	42.857	51.429	20	14.286	65.714	34.286	22.857	17.143	5.714	8.12593	0.137143	2.27403	1.20114	0.0571429	0.0857143	0	0	0.171429	0.0571429	0.0285714	0.114286	0.0571429	0.0857143	0.0285714	0.0285714	0.0285714	0.0571429	0.0571429	0.0857143	0	0	0.0285714	0.0285714	0	0	0	0	0.0294118	0	0	0	0	0.0294118	0	0	0	0	0
1035|1	1480.77	23.077	30.769	38.462	15.385	61.538	38.462	30.769	15.385	15.385	6.49297	0.669231	-0.0223713	0.126154	0.0769231	0	0	0.0769231	0	0.0769231	0	0.0769231	0	0.230769	0.0769231	0.153846	0	0.153846	0	0.0769231	0	0	0	0	0	0	0	0	0	0	0	0	0	0.0833333	0	0	0	0	0
1036|0	3842.43	45.714	57.143	17.143	14.286	62.857	37.143	25.714	17.143	8.571	7.78118	-0.105714	1.27483	1.476	0.0285714	0.0857143	0	0.0285714	0.171429	0.0571429	0	0.142857	0.0571429	0.0857143	0.0285714	0.0285714	0	0.0285714	0.0571429	0.0857143	0.0285714	0.0285714	0.0285714	0.0285714	0	0	0	0	0.0294118	0	0	0	0	0	0	0	0	0	0
1036|1	1446.75	23.077	30.769	46.154	7.692	61.538	38.462	30.769	15.385	15.385	6.49297	0.8	-0.0223713	-0.0230769	0.0769231	0	0	0.0769231	0	0.0769231	0	0.0769231	0	0.307692	0.0769231	0.153846	0	0.0769231	0	0.0769231	0	0	0	0	0	0	0	0	0	0	0	0	0	0.0833333	0	0	0	0	0
1037|0	3784.44	51.429	60	22.857	14.286	65.714	34.286	20	17.143	2.857	8.3897	0.148571	3.27278	1.02914	0.0857143	0.0857143	0	0	0.171429	0.0285714	0	0.114286	0.0571429	0.0285714	0.0857143	0.0285714	0	0.0285714	0.0571429	0.0857143	0.0571429	0.0285714	0.0285714	0.0285714	0	0	0	0	0.0294118	0	0	0	0	0	0.0294118	0	0	0	0
1037|1	1630	31.25	50	50	6.25	75	25	18.75	12.5	6.25	9.5373	1.3	0.976371	-1.06688	0.0625	0	0	0.0625	0	0	0	0.1875	0	0.1875	0.125	0.125	0	0.0625	0	0.0625	0	0	0	0.125	0	0	0	0	0	0	0	0	0	0	0	0	0	0	0
1038|0	3408.02	34.483	51.724	6.897	6.897	58.621	41.379	20.69	17.241	3.448	8.62926	-0.8	3.79227	2.73138	0	0.137931	0.103448	0	0.206897	0.0344828	0.0689655	0.103448	0	0.0344828	0.0344828	0.0344828	0.0689655	0	0.0689655	0.0344828	0	0.0344828	0.0344828	0	0	0	0	0	0	0	0	0	0	0	0	0	0	0	0
1038|1	1615.98	31.25	56.25	50	6.25	75	25	18.75	12.5	6.25	9.5373	1.28125	0.976371	-1.01188	0.0625	0	0	0.0625	0	0	0	0.1875	0	0.125	0.125	0.125	0	0.0625	0	0.0625	0	0	0	0.1875	0	0	0	0	0	0	0	0	0	0	0	0	0	0	0
1039|0	2638.89	30.435	65.217	4.348	8.696	52.174	47.826	30.435	8.696	21.739	3.91723	-1.17391	-3.90157	2.89913	0.0434783	0.0434783	0.0869565	0.130435	0.173913	0.0869565	0.0434783	0.0434783	0.0434783	0	0	0	0.0869565	0	0.130435	0.0434783	0	0.0434783	0	0	0	0	0	0	0	0	0	0	0	0	0	0	0	0	0.0454545
1039|1	1814.2	33.333	61.111	50	5.556	72.222	27.778	16.667	11.111	5.556	9.5373	1.12778	0.976371	-0.758889	0.111111	0	0	0.0555556	0	0	0	0.111111	0	0.111111	0.111111	0.111111	0	0.0555556	0.0555556	0.111111	0	0	0	0.166667	0	0	0	0	0	0	0	0	0	0	0.0588235	0	0	0	0
104|0	1085.27	22.222	44.444	33.333	11.111	55.556	44.444	33.333	22.222	11.111	9.69502	-0.488889	0.976527	2.06778	0.111111	0.111111	0	0.111111	0	0	0	0	0	0.222222	0	0.111111	0	0	0.111111	0.111111	0	0.111111	0	0	0	0	0	0	0	0	0	0	0	0	0	0	0	0	0
104|1	1295.46	53.846	69.231	30.769	15.385	76.923	23.077	7.692	7.692	0	9.34882	0.330769	0.975098	0.203846	0.153846	0.0769231	0	0	0	0	0	0.230769	0	0	0.0769231	0	0	0.0769231	0.0769231	0.0769231	0.0769231	0	0.0769231	0.0769231	0	0	0	0	0	0	0	0	0	0	0	0	0	0	0
1040|0	3603.04	46.875	65.625	15.625	12.5	62.5	37.5	21.875	3.125	18.75	3.50524	-0.071875	-5.20234	1.24219	0.0625	0.03125	0	0.125	0.1875	0.0625	0.03125	0.09375	0	0	0.0625	0	0.03125	0.03125	0.03125	0.03125	0.09375	0.09375	0	0.03125	0.0322581	0	0	0	0	0	0	0	0	0	0.0322581	0	0	0	0
1040|1	1845.21	33.333	55.556	50	5.556	66.667	33.333	16.667	11.111	5.556	9.5373	1.02222	0.976371	-0.451111	0.111111	0	0	0.0555556	0	0	0.0555556	0.111111	0	0.111111	0.111111	0.111111	0	0.0555556	0	0.111111	0	0	0	0.166667	0	0	0	0	0	0	0	0	0	0	0.0588235	0	0	0	0
1041|0	3333.74	54.839	64.516	9.677	6.452	58.065	41.935	22.581	3.226	19.355	3.56005	-0.2	-5.20157	1.15129	0.0322581	0	0	0.0645161	0.193548	0.129032	0	0.129032	0	0	0.0645161	0.0322581	0.0645161	0	0.0322581	0.0967742	0.0967742	0.0645161	0	0	0	0	0	0	0	0	0	0	0	0	0.0333333	0	0	0	0
1041|1	1436.71	23.077	38.462	38.462	15.385	69.231	30.769	15.385	7.692	7.692	6.33737	1.09231	-0.0234702	-0.625385	0	0	0.0769231	0.0769231	0	0	0	0.153846	0	0.230769	0.153846	0.0769231	0	0.153846	0	0.0769231	0	0	0	0	0	0	0	0	0	0	0	0	0	0	0	0	0	0	0
1042|0	3384.93	48.387	61.29	9.677	6.452	58.065	41.935	19.355	9.677	9.677	6.11725	-0.403226	-0.205193	1.20323	0.0322581	0	0.0645161	0.0322581	0.193548	0.0645161	0.0322581	0.129032	0	0	0.0645161	0.0967742	0.0645161	0	0.0322581	0.0645161	0.0645161	0.0645161	0	0	0	0	0	0	0	0	0	0	0	0	0.0333333	0	0	0	0
1042|1	1432.72	23.077	46.154	46.154	7.692	61.538	38.462	15.385	7.692	7.692	6.33737	1.17692	-0.0234702	-0.436923	0	0	0.0769231	0.0769231	0	0	0	0.0769231	0	0.230769	0.153846	0.0769231	0	0.0769231	0	0.0769231	0.0769231	0	0	0.0769231	0	0	0	0	0	0	0	0	0	0	0	0	0	0	0
1043|0	3413.73	41.935	64.516	12.903	9.677	58.065	41.935	29.032	6.452	22.581	3.68547	-0.458065	-5.23395	2.19097	0.0322581	0.0322581	0.0645161	0.16129	0.225806	0.0645161	0.0322581	0.129032	0	0.0322581	0.0645161	0.0322581	0	0.0322581	0	0.0322581	0	0	0.0645161	0	0	0	0.0333333	0	0	0	0	0	0	0	0	0	0	0	0
1043|1	1739.09	35.294	47.059	47.059	11.765	70.588	29.412	23.529	17.647	5.882	9.53938	0.935294	1.21662	-0.598824	0.117647	0	0	0.0588235	0	0	0	0.176471	0.0588235	0.235294	0.0588235	0.117647	0	0.0588235	0	0.0588235	0	0	0	0.0588235	0	0	0	0	0	0	0	0	0	0.125	0	0	0	0	0
1044|0	1201.42	63.636	81.818	18.182	9.091	72.727	27.273	9.091	9.091	0	7.91687	0.536364	0.853278	0.974545	0.0909091	0.0909091	0.0909091	0	0.363636	0	0	0.0909091	0	0	0	0	0	0	0	0.0909091	0	0.0909091	0	0.0909091	0	0	0	0	0	0	0	0	0	0	0	0	0	0	0
1044|1	1769.12	35.294	47.059	47.059	11.765	64.706	35.294	23.529	17.647	5.882	9.53938	0.911765	1.21662	-0.343529	0.117647	0	0	0.0588235	0	0	0	0.117647	0.0588235	0.235294	0.0588235	0.117647	0	0.0588235	0	0.117647	0	0	0	0.0588235	0	0	0	0	0	0	0	0	0	0.125	0	0	0	0	0
1045|0	1793.97	33.333	53.333	20	33.333	66.667	33.333	13.333	13.333	0	8.47761	-0.606667	1.18232	1.47067	0.0666667	0.0666667	0.133333	0	0.0666667	0	0	0.133333	0.0666667	0	0.0666667	0	0	0	0	0	0.0666667	0	0.266667	0.0666667	0	0	0	0	0	0	0	0	0	0	0	0	0	0	0
1045|1	1797.17	29.412	47.059	47.059	11.765	64.706	35.294	23.529	17.647	5.882	9.53938	1.05294	1.21662	-0.474706	0.0588235	0	0	0.0588235	0	0	0	0.117647	0.0588235	0.235294	0.0588235	0.117647	0	0.0588235	0	0.117647	0	0	0	0.117647	0	0	0	0	0	0	0	0	0	0.0625	0	0	0	0	0
1046|0	1382.64	8.333	33.333	33.333	0	66.667	33.333	33.333	8.333	25	3.92756	0.05	-2.0208	1.19083	0	0.0833333	0	0.0833333	0	0.166667	0	0.0833333	0	0.25	0.0833333	0	0.0833333	0	0.166667	0	0	0	0	0	0	0	0	0	0	0	0	0	0	0	0	0	0	0	0
1046|1	1649.99	31.25	56.25	43.75	12.5	75	25	18.75	12.5	6.25	9.5373	1.175	0.976371	-0.890625	0.0625	0	0	0.0625	0	0	0	0.1875	0	0.0625	0.125	0.125	0	0.125	0	0.0625	0	0	0	0.1875	0	0	0	0	0	0	0	0.0666667	0	0	0	0	0	0	0
1047|0	1455.74	16.667	50	16.667	33.333	91.667	8.333	8.333	8.333	0	9.34882	0.433333	0.975098	-0.461667	0	0.0833333	0	0	0	0	0	0.166667	0	0	0	0	0.0833333	0.166667	0.166667	0	0	0.0833333	0.0833333	0.166667	0	0	0	0	0	0	0	0	0	0	0	0	0	0	0
1047|1	1615.98	31.25	56.25	50	6.25	75	25	18.75	12.5	6.25	9.5373	1.28125	0.976371	-1.01188	0.0625	0	0	0.0625	0	0	0	0.1875	0	0.125	0.125	0.125	0	0.0625	0	0.0625	0	0	0	0.1875	0	0	0	0	0	0	0	0.0666667	0	0	0	0	0	0	0
1048|0	2609.13	45.833	66.667	12.5	12.5	79.167	20.833	12.5	12.5	0	8.37866	-0.00833333	2.79022	0.8575	0.0416667	0.0833333	0.0416667	0	0.25	0	0	0.125	0	0	0.0833333	0.0416667	0	0.0416667	0.166667	0.0416667	0	0	0.0833333	0	0	0	0.0434783	0	0	0	0	0	0	0	0	0	0	0	0
1048|1	1615.98	31.25	56.25	50	6.25	75	25	18.75	12.5	6.25	9.5373	1.2375	0.976371	-1.01188	0.0625	0	0	0.0625	0	0	0	0.1875	0	0.0625	0.1875	0.125	0	0.0625	0	0.0625	0	0	0	0.1875	0	0	0	0	0	0	0	0.0666667	0	0	0	0	0	0	0
1049|0	2440.77	50	72.727	13.636	9.091	59.091	40.909	27.273	18.182	9.091	7.7611	-0.545455	1.0338	2.85864	0.0909091	0.136364	0.0454545	0.0909091	0.272727	0	0.0454545	0.0909091	0.0454545	0	0	0	0	0	0.0454545	0.0454545	0	0.0454545	0	0.0454545	0	0	0.047619	0	0	0	0	0	0.047619	0	0	0	0	0	0
1049|1	1630	31.25	56.25	50	6.25	75	25	18.75	12.5	6.25	9.5373	1.2875	0.976371	-1.06375	0.0625	0	0	0.0625	0	0	0	0.1875	0	0.125	0.125	0.125	0	0.0625	0	0	0.0625	0	0	0.1875	0	0	0	0	0	0	0	0	0	0.0666667	0	0	0	0	0
105|0	1956.1	17.647	64.706	17.647	17.647	58.824	41.176	23.529	11.765	11.765	6.42888	-1.41176	-0.0250607	2.68235	0.0588235	0.0588235	0.176471	0.117647	0	0	0	0.117647	0	0	0.0588235	0.0588235	0	0	0.117647	0	0	0	0.176471	0.0588235	0	0	0	0	0	0	0	0	0	0	0	0	0	0	0
105|1	2035.46	31.579	42.105	36.842	10.526	63.158	36.842	31.579	26.316	5.263	10.6985	-0.147368	3.9751	0.649474	0.157895	0	0.0526316	0.0526316	0	0	0	0.157895	0	0.210526	0	0.263158	0	0.0526316	0	0	0	0	0.0526316	0	0	0	0	0	0	0	0	0	0	0.0555556	0	0.0555556	0	0	0
1050|0	2428.75	54.545	68.182	4.545	9.091	54.545	45.455	31.818	22.727	9.091	8.12217	-0.890909	2.03411	3.15	0.0454545	0.136364	0.0454545	0.0454545	0.272727	0.0454545	0	0.136364	0.0454545	0	0	0.0454545	0	0	0.0454545	0.0909091	0	0.0454545	0	0	0	0	0	0	0	0	0	0	0.047619	0	0	0	0	0	0
1050|1	1615.98	31.25	56.25	50	6.25	75	25	18.75	12.5	6.25	9.5373	1.28125	0.976371	-1.01188	0.0625	0	0	0.0625	0	0	0	0.1875	0	0.125	0.125	0.125	0	0.0625	0	0.0625	0	0	0	0.1875	0	0	0	0	0	0	0	0	0	0	0	0	0	0	0
1051|0	1437.6	64.286	78.571	7.143	7.143	57.143	42.857	21.429	14.286	7.143	7.12328	-0.485714	0.0947881	2.15643	0.0714286	0.0714286	0.0714286	0	0.285714	0.0714286	0	0.142857	0.0714286	0	0	0	0	0	0.0714286	0.0714286	0.0714286	0	0	0	0	0	0	0	0	0	0	0	0	0	0	0	0	0	0.0769231
1051|1	1814.2	33.333	61.111	50	5.556	72.222	27.778	16.667	11.111	5.556	9.5373	1.12778	0.976371	-0.758889	0.111111	0	0	0.0555556	0	0	0	0.111111	0	0.111111	0.111111	0.111111	0	0.0555556	0.0555556	0.111111	0	0	0	0.166667	0	0	0	0	0	0	0	0	0	0	0.0588235	0	0	0	0
1052|0	1498.73	57.143	71.429	7.143	14.286	64.286	35.714	21.429	21.429	0	8.34116	-0.557143	2.09258	1.89286	0.0714286	0.0714286	0.0714286	0	0.285714	0	0	0.142857	0.0714286	0	0	0.0714286	0	0	0.0714286	0.0714286	0	0	0.0714286	0	0	0	0	0	0	0	0	0	0	0	0	0	0	0	0.0769231
1052|1	3289.94	39.394	57.576	36.364	3.03	66.667	33.333	21.212	15.152	6.061	9.54855	0.39697	2.91585	0.0254545	0.0606061	0	0.030303	0.030303	0.0606061	0.030303	0.030303	0.212121	0	0	0.181818	0.151515	0	0.030303	0	0.0606061	0	0	0	0.121212	0	0	0	0	0	0	0	0.03125	0	0	0	0	0	0	0
1053|0	1547.8	57.143	64.286	7.143	21.429	71.429	28.571	21.429	21.429	0	8.3352	-0.4	2.09178	1.42857	0.0714286	0.0714286	0	0	0.285714	0	0	0.142857	0.0714286	0	0	0.0714286	0	0	0.0714286	0.0714286	0	0	0.142857	0	0	0	0	0	0	0	0	0	0	0	0	0	0	0	0.0769231
1053|1	3318	36.364	57.576	36.364	3.03	66.667	33.333	21.212	15.152	6.061	9.54855	0.469697	2.91585	-0.0421212	0.030303	0	0.030303	0.030303	0.0606061	0.030303	0.030303	0.212121	0	0	0.181818	0.151515	0	0.030303	0	0.0606061	0	0	0	0.151515	0	0	0	0	0	0	0	0	0	0	0	0	0	0	0
1054|0	1422.59	64.286	85.714	7.143	7.143	57.143	42.857	14.286	14.286	0	7.93581	-0.485714	1.09353	2.14429	0.0714286	0.0714286	0.142857	0	0.285714	0	0	0.142857	0.0714286	0	0	0	0	0	0.0714286	0.0714286	0.0714286	0	0	0	0	0	0	0	0	0	0	0	0	0	0	0	0	0	0.0769231
1054|1	2146.56	33.333	57.143	57.143	19.048	80.952	19.048	19.048	14.286	4.762	7.71316	1.3	0.4575	-1.24429	0.238095	0	0	0	0	0.047619	0	0.0952381	0.0952381	0.047619	0.0952381	0.047619	0	0.0952381	0.047619	0	0	0	0	0.190476	0.05	0	0	0	0	0	0	0	0	0.05	0.05	0	0	0	0.05
1055|0	1467.67	57.143	78.571	7.143	14.286	71.429	28.571	14.286	14.286	0	7.93238	-0.392857	1.09274	1.49643	0.0714286	0.0714286	0.0714286	0	0.285714	0	0	0.142857	0.0714286	0	0	0	0	0	0.142857	0.0714286	0	0	0.0714286	0	0	0	0	0	0	0	0	0	0	0	0	0	0	0	0.0769231
1055|1	2361.77	34.783	56.522	52.174	17.391	73.913	26.087	17.391	13.043	4.348	7.71316	1	0.4575	-0.747391	0.217391	0	0	0	0	0.0434783	0.0434783	0.0869565	0.0869565	0.0434783	0.0869565	0.0434783	0	0.0869565	0.0434783	0.0434783	0	0	0	0.173913	0	0	0	0	0	0	0.0454545	0	0	0.0454545	0.0454545	0	0	0	0.0454545
1056|0	1482.69	57.143	71.429	7.143	14.286	64.286	35.714	14.286	14.286	0	7.93581	-0.235714	1.09353	1.66929	0.0714286	0.0714286	0.0714286	0	0.285714	0	0.0714286	0.142857	0.0714286	0	0	0	0	0.0714286	0.0714286	0.0714286	0	0	0	0	0	0	0	0	0	0	0	0	0	0	0	0	0	0	0.0769231
1056|1	2481.02	25	54.167	50	12.5	75	25	20.833	16.667	4.167	9.54141	1.0375	1.45734	-0.982917	0.0833333	0	0	0	0	0.0416667	0	0.125	0.0833333	0.0833333	0.125	0.0833333	0	0.0416667	0.0833333	0.0416667	0	0	0	0.208333	0	0	0	0	0	0	0	0	0	0.0869565	0	0	0	0	0
1057|0	1464.63	57.143	78.571	7.143	7.143	57.143	42.857	21.429	14.286	7.143	7.12285	-0.678571	0.0943245	2.44571	0.0714286	0.0714286	0.0714286	0.0714286	0.285714	0	0.0714286	0.142857	0.0714286	0	0	0	0	0	0.0714286	0	0.0714286	0	0	0	0	0	0	0	0	0	0	0	0	0	0	0	0	0	0.0769231
1057|1	3128.68	36.667	43.333	26.667	10	60	40	20	16.667	3.333	10.8027	-0.136667	3.21677	0.448333	0.0666667	0	0	0	0	0.0333333	0.1	0.2	0.0333333	0.0333333	0.133333	0.133333	0.0333333	0.0666667	0.0333333	0.0666667	0.0333333	0	0	0.0333333	0	0	0	0	0	0	0	0.0344828	0	0	0	0	0	0	0
1058|0	1477.71	57.143	71.429	7.143	7.143	57.143	42.857	21.429	21.429	0	8.34728	-0.707143	2.09337	2.21929	0.0714286	0.0714286	0.0714286	0	0.285714	0	0.0714286	0.142857	0.0714286	0	0	0.0714286	0	0	0.0714286	0	0.0714286	0	0	0	0	0	0	0	0	0	0	0	0	0	0	0	0	0	0.0769231
1058|1	2651.28	24	44	52	12	72	28	24	20	4	10.507	0.896	2.45718	-0.8268	0.12	0	0	0	0	0.04	0	0.08	0.08	0.08	0.2	0.12	0	0.04	0.08	0.04	0	0	0	0.12	0	0	0	0	0	0	0	0	0	0.0416667	0	0	0	0	0
1059|0	1436.62	64.286	78.571	7.143	7.143	57.143	42.857	14.286	14.286	0	7.93581	-0.485714	1.09353	2.06571	0.0714286	0.0714286	0.0714286	0	0.285714	0	0.0714286	0.142857	0.0714286	0	0	0	0	0	0.0714286	0.0714286	0.0714286	0	0	0	0	0	0	0	0	0	0	0	0	0	0	0	0	0	0.0769231
1059|1	2524.09	25	50	50	12.5	70.833	29.167	25	20.833	4.167	10.507	0.7625	2.45718	-0.619583	0.125	0	0	0	0	0.0416667	0	0.0833333	0.0833333	0.0416667	0.166667	0.125	0	0.0416667	0.0833333	0.0416667	0	0	0	0.166667	0	0	0	0	0	0	0	0	0	0.0434783	0	0	0	0	0
106|0	3069.38	32.143	67.857	21.429	14.286	67.857	32.143	10.714	0	10.714	3.33852	-0.253571	-3.11686	0.927143	0.0357143	0	0.107143	0.107143	0.107143	0	0.0357143	0.107143	0	0.0714286	0.0714286	0	0	0	0.107143	0.0357143	0.0357143	0	0.142857	0.0357143	0	0	0	0	0	0	0	0	0	0	0	0	0	0	0
106|1	972.155	33.333	44.444	44.444	11.111	77.778	22.222	11.111	11.111	0	10.55	0.444444	0.975891	0.342222	0.222222	0.111111	0	0	0	0	0.111111	0.111111	0	0	0.222222	0	0	0.111111	0.111111	0	0	0	0	0	0	0	0	0	0	0	0	0	0	0	0	0	0	0.125	0
1060|0	1450.64	64.286	71.429	7.143	7.143	57.143	42.857	14.286	14.286	0	7.93581	-0.485714	1.09353	1.98714	0.0714286	0.0714286	0	0	0.285714	0	0.142857	0.142857	0.0714286	0	0	0	0	0	0.0714286	0.0714286	0.0714286	0	0	0	0	0	0	0	0	0	0	0	0	0	0	0	0	0	0.0769231
1060|1	2552.14	20.833	50	50	12.5	70.833	29.167	25	20.833	4.167	10.507	0.8625	2.45718	-0.7125	0.0833333	0	0	0	0	0.0416667	0	0.0833333	0.0833333	0.0416667	0.166667	0.125	0	0.0416667	0.0833333	0.0416667	0	0	0	0.208333	0	0	0	0	0	0	0	0	0	0.0434783	0	0	0	0	0
1061|0	1413.58	64.286	85.714	7.143	0	57.143	42.857	7.143	7.143	0	7.91687	-0.507143	0.853278	2.20714	0.0714286	0.0714286	0.142857	0	0.285714	0	0.0714286	0.142857	0	0	0	0	0	0	0.0714286	0.0714286	0.0714286	0	0	0	0	0	0	0	0	0	0	0	0	0	0	0	0	0	0.0769231
1061|1	3188.88	38.71	51.613	35.484	3.226	64.516	35.484	29.032	19.355	9.677	9.50587	0.187097	2.91648	0.275484	0.0967742	0	0	0.0645161	0.0645161	0.0322581	0	0.16129	0	0.0322581	0.193548	0.193548	0	0.0322581	0.0322581	0	0.0645161	0	0	0.0322581	0.0333333	0	0	0	0	0	0	0.0333333	0	0	0	0	0	0	0
1062|0	1459.57	50	78.571	7.143	7.143	42.857	57.143	28.571	21.429	7.143	8.24126	-1.37143	1.15547	3.34643	0.0714286	0.0714286	0.142857	0.0714286	0.142857	0	0	0.142857	0.0714286	0	0	0.0714286	0	0	0.0714286	0.0714286	0.0714286	0	0	0	0	0	0	0	0	0	0	0	0	0	0	0	0	0	0.0769231
1062|1	2786.47	37.037	44.444	37.037	3.704	70.37	29.63	22.222	18.519	3.704	10.2296	0.433333	3.91459	-0.32	0.0740741	0	0	0.037037	0.0740741	0	0.037037	0.185185	0	0.037037	0.259259	0.185185	0	0.037037	0.037037	0	0.037037	0	0	0	0	0	0	0	0	0	0	0	0	0	0.0384615	0.0384615	0	0	0
1063|0	1473.6	50	71.429	7.143	7.143	42.857	57.143	28.571	21.429	7.143	8.24126	-1.37143	1.15547	3.26786	0.0714286	0.0714286	0.0714286	0.0714286	0.142857	0	0.0714286	0.142857	0.0714286	0	0	0.0714286	0	0	0.0714286	0.0714286	0.0714286	0	0	0	0	0	0	0	0	0	0	0	0	0	0	0	0	0	0.0769231
1063|1	2481.02	25	58.333	54.167	12.5	75	25	20.833	16.667	4.167	9.54141	1.11667	1.45734	-0.9825	0.125	0	0	0	0	0.0416667	0	0.0833333	0.0833333	0.0416667	0.125	0.0833333	0	0.0416667	0.0833333	0.0416667	0	0	0	0.25	0	0	0	0	0	0	0	0.0434783	0	0.0434783	0	0	0	0	0
1064|0	1473.6	50	71.429	7.143	7.143	42.857	57.143	28.571	21.429	7.143	8.24125	-1.37143	1.15594	3.21	0.0714286	0.0714286	0.142857	0	0.142857	0.0714286	0	0.142857	0.0714286	0	0	0.0714286	0	0	0.0714286	0.0714286	0.0714286	0	0	0	0	0	0	0	0	0	0	0	0	0	0	0	0	0	0.0769231
1064|1	2594.18	24	56	56	12	76	24	20	16	4	9.54141	1.224	1.45734	-1.14	0.12	0	0	0	0	0.04	0	0.08	0.08	0.04	0.16	0.08	0	0.04	0.08	0.04	0	0	0	0.24	0	0	0	0	0	0	0	0.0416667	0	0.0416667	0	0	0	0	0
1065|0	1487.63	50	64.286	7.143	7.143	42.857	57.143	28.571	21.429	7.143	8.24125	-1.37143	1.15594	3.13143	0.0714286	0.0714286	0.0714286	0	0.142857	0.0714286	0.0714286	0.142857	0.0714286	0	0	0.0714286	0	0	0.0714286	0.0714286	0.0714286	0	0	0	0	0	0	0	0	0	0	0	0	0	0	0	0	0	0.0769231
1065|1	2610.18	28	48	52	12	72	28	20	16	4	9.54141	1.02	1.45734	-0.9128	0.12	0	0	0	0	0.04	0	0.08	0.08	0.08	0.2	0.08	0	0.04	0.08	0.08	0	0	0	0.12	0	0	0	0	0	0	0	0	0	0.0416667	0	0	0	0	0
1066|0	1680.91	56.25	75	6.25	12.5	68.75	31.25	18.75	18.75	0	8.34238	-0.65	2.09273	2.18312	0.0625	0.125	0.0625	0	0.25	0	0	0.1875	0.0625	0	0	0	0	0	0.125	0.0625	0	0	0.0625	0	0	0	0	0	0	0	0	0	0	0	0	0	0	0	0.0666667
1066|1	2624.21	24	52	52	12	72	28	20	16	4	9.54141	1.104	1.45734	-0.9668	0.08	0	0	0	0	0.04	0	0.08	0.08	0.04	0.2	0.08	0	0.04	0.08	0.08	0	0	0	0.2	0	0	0	0	0	0	0	0	0	0.0416667	0	0	0	0	0
1067|0	1989.41	33.333	33.333	44.444	5.556	61.111	38.889	22.222	16.667	5.556	10.789	0.216667	1.97683	0.738333	0.222222	0.0555556	0	0	0	0.0555556	0.111111	0.0555556	0	0.0555556	0.166667	0.111111	0.0555556	0.0555556	0	0	0.0555556	0	0	0	0.0588235	0	0	0	0	0	0.0588235	0	0	0.0588235	0.0588235	0	0	0	0
1067|1	3276.94	42.424	60.606	39.394	3.03	66.667	33.333	15.152	12.121	3.03	9.60067	0.736364	2.91521	-0.32	0.0606061	0	0.030303	0	0.0606061	0.030303	0.030303	0.181818	0	0.030303	0.151515	0.121212	0	0.030303	0	0.0909091	0.030303	0	0	0.151515	0	0	0	0	0	0	0	0	0	0	0	0.03125	0	0	0
1068|1	1040.27	36.364	45.455	54.545	0	90.909	9.091	9.091	0	9.091	3.74997	1.67273	-1.02331	-2.23273	0	0	0	0.0909091	0	0	0	0.363636	0	0.0909091	0.454545	0	0	0	0	0	0	0	0	0	0	0	0	0	0	0	0	0	0	0	0	0	0	0	0
1069|1	1103.25	36.364	72.727	36.364	9.091	72.727	27.273	9.091	9.091	0	10.55	0.372727	0.975891	0.69	0.0909091	0.0909091	0.181818	0	0	0	0	0.272727	0	0	0.0909091	0	0	0.0909091	0	0	0	0	0	0.181818	0	0	0.1	0	0	0	0	0	0	0	0	0	0	0	0
107|0	2168.36	40	70	25	20	70	30	5	0	5	3.74999	-0.17	-1.05714	0.5635	0.1	0	0.1	0.05	0.05	0	0	0.1	0	0.05	0.05	0	0	0	0.1	0.1	0.05	0	0.2	0.05	0	0	0	0	0	0	0	0.0526316	0	0	0	0	0	0	0
107|1	884.083	33.333	44.444	66.667	0	88.889	11.111	11.111	0	11.111	3.74997	1.91111	-1.02331	-2.17444	0.111111	0	0	0.111111	0	0	0	0.222222	0	0.111111	0.444444	0	0	0	0	0	0	0	0	0	0	0	0	0	0	0	0	0	0	0	0	0	0	0	0
1070|0	3385.72	45.161	64.516	12.903	9.677	58.065	41.935	25.806	6.452	19.355	3.78652	-0.370968	-4.23474	2.01935	0.0322581	0.0322581	0.0645161	0.129032	0.225806	0.0645161	0.0322581	0.129032	0	0.0322581	0.0645161	0.0322581	0	0.0322581	0	0.0645161	0	0	0.0645161	0	0	0	0.0333333	0	0	0	0	0	0	0	0	0	0	0	0
1070|1	2519.07	38.462	53.846	50	0	73.077	26.923	15.385	11.538	3.846	10.5069	0.834615	1.97621	-0.763846	0.115385	0	0	0.0384615	0	0	0.0384615	0.192308	0	0.0769231	0.230769	0.115385	0	0	0.0384615	0.0769231	0	0	0	0.0769231	0.04	0	0	0	0	0	0.04	0	0	0	0	0.04	0	0	0
1071|0	1405.59	64.286	92.857	14.286	0	50	50	14.286	7.143	7.143	5.94659	0.285714	-0.146084	1.39571	0	0	0.0714286	0.0714286	0.285714	0	0	0.0714286	0	0	0	0.0714286	0	0	0	0.214286	0.0714286	0	0	0.142857	0	0	0	0	0	0	0	0	0	0	0	0	0	0	0
1071|1	2396.85	34.783	39.13	39.13	0	56.522	43.478	21.739	13.043	8.696	9.44156	0.226087	0.977934	0.253913	0.0434783	0	0	0	0	0.0869565	0.0869565	0.173913	0	0.130435	0.173913	0.130435	0	0	0	0.0434783	0.0869565	0	0	0.0434783	0	0	0	0	0	0	0	0	0	0	0.0454545	0	0	0	0
1072|0	1801.11	76.471	76.471	23.529	0	52.941	47.059	23.529	23.529	0	9.12224	-0.235294	3.85327	3.33294	0.235294	0.235294	0	0	0.235294	0	0	0.0588235	0	0	0	0	0	0	0	0	0.235294	0	0	0	0	0	0	0	0.1875	0	0	0	0	0	0	0	0	0	0
1072|1	785.939	37.5	50	50	0	75	25	0	0	0	6.09998	1.4375	-0.0241054	-1.44	0	0	0.125	0	0	0	0	0.25	0	0.25	0.25	0	0	0	0	0.125	0	0	0	0	0	0	0	0	0	0	0	0	0	0	0	0	0	0	0
1073|0	4042.66	13.333	23.333	16.667	46.667	66.667	33.333	20	20	0	9.86455	-0.53	4.44988	1.29667	0	0.1	0	0	0	0	0.0333333	0.0333333	0.0666667	0.0333333	0.1	0.0333333	0	0.1	0.0666667	0.0333333	0.0666667	0.0333333	0.266667	0.0333333	0	0	0	0	0	0	0	0	0	0	0	0	0	0	0
1073|1	3108.78	40	50	40	6.667	70	30	23.333	20	3.333	11.102	0.0266667	4.97574	-0.036	0.2	0	0	0.0333333	0	0	0.0333333	0.166667	0	0.0666667	0.1	0.2	0.0333333	0	0.0333333	0	0.0333333	0.0666667	0	0.0333333	0.103448	0	0	0	0	0	0	0	0	0.0344828	0	0.0344828	0.0344828	0	0
1074|0	1237.49	58.333	83.333	16.667	16.667	91.667	8.333	0	0	0	5.70715	1.39167	-0.147513	-1.21	0	0	0	0	0.333333	0	0	0.166667	0	0	0	0	0	0.0833333	0.0833333	0.0833333	0	0	0.0833333	0.166667	0	0	0	0	0	0	0	0	0	0	0	0	0	0	0
1074|1	872.078	25	50	50	12.5	87.5	12.5	12.5	12.5	0	10.55	1.2375	0.975891	-0.58625	0.125	0.125	0	0	0	0	0	0.125	0	0	0.25	0	0	0.125	0.125	0	0	0	0	0.125	0	0	0	0	0	0	0	0	0	0	0.142857	0	0	0	0
1075|0	3531.98	41.935	70.968	9.677	22.581	70.968	29.032	9.677	3.226	6.452	4.10908	-0.129032	-1.20977	0.595484	0	0	0.0645161	0.0645161	0.193548	0	0	0.0967742	0	0	0.0322581	0.0322581	0	0.0322581	0.0967742	0.0967742	0.0322581	0.0645161	0.129032	0.0645161	0	0	0	0	0	0	0	0	0	0	0	0	0	0	0
1075|1	2189.67	33.333	42.857	38.095	9.524	71.429	28.571	23.81	19.048	4.762	10.4849	0.247619	2.97572	-0.307143	0.0952381	0	0	0	0	0.047619	0	0.190476	0	0	0.238095	0.190476	0	0.047619	0.047619	0.047619	0	0	0.047619	0.047619	0	0	0	0	0	0	0	0	0	0	0.1	0	0	0	0
1076|0	3046.53	54.839	74.194	22.581	6.452	70.968	29.032	3.226	0	3.226	3.84991	0.848387	-1.14626	-0.365484	0	0	0.0645161	0	0.129032	0.0322581	0	0.225806	0	0.0322581	0.0645161	0	0.0645161	0.0322581	0	0.129032	0.0645161	0	0.0322581	0.129032	0	0	0	0	0	0	0	0	0	0	0	0	0	0	0
1076|1	2027.48	35	45	45	5	75	25	20	15	5	10.1196	0.505	1.97588	-0.697	0.1	0	0	0	0	0.05	0	0.2	0	0	0.3	0.15	0	0	0.05	0.05	0	0	0.05	0.05	0	0	0	0	0	0	0	0	0	0	0.105263	0	0	0	0
1077|0	2742.09	26.087	52.174	8.696	13.043	47.826	52.174	34.783	21.739	13.043	7.29122	-1.32174	0.336467	3.28826	0.0434783	0.0869565	0.0434783	0.0869565	0.173913	0.0434783	0.130435	0.0434783	0.0869565	0	0	0.0434783	0.0434783	0	0.0869565	0	0	0.0434783	0	0.0434783	0	0	0	0	0	0	0	0	0	0	0	0	0	0	0.0454545
1077|1	2155.65	33.333	42.857	42.857	4.762	71.429	28.571	23.81	19.048	4.762	10.4849	0.295238	2.97572	-0.399524	0.0952381	0	0	0	0	0.047619	0	0.190476	0	0	0.285714	0.190476	0	0	0.047619	0.047619	0	0	0.047619	0.047619	0	0	0	0	0	0	0	0	0	0	0.1	0	0	0	0
1078|0	2692.2	45.455	45.455	13.636	22.727	59.091	40.909	27.273	27.273	0	9.05023	-0.472727	5.05938	2.30136	0.0454545	0.136364	0	0	0.227273	0	0	0.0454545	0.0454545	0	0.0909091	0.0909091	0	0	0	0.0454545	0.0909091	0	0.181818	0	0	0.047619	0	0	0	0	0	0	0	0	0	0	0	0	0
1078|1	1141.37	41.667	50	58.333	0	83.333	16.667	8.333	0	8.333	3.74997	1.65	-1.02331	-1.83583	0.0833333	0	0	0.0833333	0	0	0	0.25	0	0.0833333	0.416667	0	0	0	0	0.0833333	0	0	0	0	0	0	0	0.0909091	0	0	0	0	0	0	0	0	0	0	0
1079|0	1297.59	33.333	75	16.667	8.333	83.333	16.667	16.667	8.333	8.333	5.2829	0.433333	-0.905672	-0.131667	0	0	0	0.0833333	0.333333	0	0	0	0.0833333	0.0833333	0.0833333	0	0	0	0.333333	0	0	0	0	0	0	0	0	0	0	0	0	0	0	0	0	0	0	0	0
1079|1	1730.08	35.294	52.941	47.059	5.882	70.588	29.412	17.647	11.765	5.882	9.5373	0.758824	0.976371	-0.531176	0.117647	0	0.0588235	0.0588235	0	0	0	0.176471	0	0	0.294118	0.117647	0	0.0588235	0	0	0.0588235	0	0	0.0588235	0.0625	0	0	0	0	0	0	0	0	0	0	0.0625	0	0	0
108|0	1817.06	41.176	82.353	23.529	5.882	58.824	41.176	17.647	11.765	5.882	7.12328	-0.217647	0.0947881	1.93471	0.117647	0.0588235	0.176471	0	0.235294	0.0588235	0	0	0.0588235	0	0	0	0	0	0.117647	0.0588235	0	0	0	0.117647	0	0	0	0	0	0	0	0	0	0	0	0	0	0	0.0625
108|1	1001.24	22.222	44.444	55.556	11.111	88.889	11.111	11.111	11.111	0	9.34882	1.06667	0.975098	-0.721111	0.111111	0.111111	0	0	0	0	0	0.111111	0	0	0.333333	0	0	0	0.111111	0	0	0	0.111111	0.111111	0	0	0	0	0	0	0	0	0	0	0	0	0	0	0
1080|0	1328.6	33.333	66.667	16.667	8.333	75	25	16.667	8.333	8.333	5.2829	0.275	-0.905672	0.33	0	0	0	0.0833333	0.333333	0	0.0833333	0	0.0833333	0.0833333	0.0833333	0	0	0	0.25	0	0	0	0	0	0	0	0	0	0	0	0	0	0	0	0	0	0	0	0
1080|1	2275.72	23.81	42.857	42.857	9.524	66.667	33.333	19.048	9.524	9.524	6.44727	0.809524	-0.022835	-0.285714	0.047619	0	0	0.0952381	0	0	0.0952381	0.142857	0	0.142857	0.142857	0.0952381	0	0.0952381	0	0	0.047619	0	0	0.0952381	0	0	0	0	0	0	0	0	0	0	0	0	0	0.05	0
1081|0	2758.13	39.13	56.522	13.043	21.739	43.478	56.522	30.435	21.739	8.696	7.34033	-0.569565	0.543689	2.32783	0	0.0434783	0.0869565	0.0434783	0.217391	0.0434783	0	0	0.130435	0	0.0869565	0.0434783	0	0	0	0	0.173913	0	0.0869565	0.0434783	0	0	0	0	0	0	0	0	0	0	0	0	0	0	0
1081|1	1097.32	41.667	50	50	0	91.667	8.333	8.333	0	8.333	3.74997	1.44167	-1.02331	-2.125	0	0	0	0.0833333	0	0	0	0.416667	0	0	0.5	0	0	0	0	0	0	0	0	0	0	0	0	0	0	0	0	0	0	0	0	0	0	0	0
1082|0	2277.59	52.381	61.905	0	9.524	52.381	47.619	33.333	23.81	9.524	7.78316	-0.990476	1.27483	2.86524	0	0.0952381	0	0	0.285714	0.0952381	0.047619	0.142857	0.0952381	0	0	0.047619	0	0	0.0952381	0.0952381	0	0	0	0	0	0	0	0	0	0	0	0	0	0	0	0	0	0	0
1082|1	1615.98	31.25	56.25	50	6.25	75	25	18.75	12.5	6.25	9.5373	1.2375	0.976371	-1.01188	0.0625	0	0	0.0625	0	0	0	0.1875	0	0.0625	0.1875	0.125	0	0.0625	0	0.0625	0	0	0	0.1875	0	0	0	0	0	0	0	0.0666667	0	0	0	0	0	0	0
1083|0	1002.09	33.333	55.556	0	22.222	44.444	55.556	44.444	33.333	11.111	9.25847	-2.1	1.21583	2.81222	0	0	0	0.111111	0	0	0	0.222222	0.111111	0	0	0.222222	0	0	0.111111	0	0.111111	0	0.111111	0	0	0	0	0	0	0	0	0	0	0	0	0	0	0	0
1083|1	2547.07	28	60	48	0	68	32	16	8	8	6.44727	0.852	-0.022835	-0.4956	0.04	0	0.04	0.08	0	0	0	0.12	0	0.08	0.24	0.08	0	0	0.08	0.04	0.08	0	0	0.12	0	0	0	0	0	0	0	0	0	0	0	0	0	0	0.0416667
1084|0	2250.48	38.095	71.429	9.524	9.524	57.143	42.857	28.571	14.286	14.286	5.35603	-0.952381	-1.66337	2.35762	0.047619	0.047619	0.047619	0.0952381	0.190476	0.047619	0.047619	0.0952381	0.0952381	0.047619	0	0	0	0	0.190476	0	0.047619	0	0	0	0	0	0	0	0	0	0	0	0	0	0	0	0	0	0.05
1084|1	1315.59	30.769	53.846	46.154	0	76.923	23.077	7.692	0	7.692	3.74997	1.24615	-1.02331	-1.22154	0	0	0.0769231	0.0769231	0	0	0	0.230769	0	0	0.384615	0	0.0769231	0	0	0	0.0769231	0	0	0.0769231	0	0	0	0	0	0	0	0	0	0	0	0	0	0	0
1085|0	1012.14	12.5	50	0	37.5	50	50	25	25	0	9.702	-1.5875	1.21599	1.8675	0	0	0.125	0	0	0	0	0	0.125	0	0	0.125	0	0.125	0.25	0.125	0	0.125	0	0	0	0	0	0	0	0	0	0	0	0	0	0	0	0	0
1085|1	3425.12	42.424	54.545	36.364	3.03	57.576	42.424	24.242	18.182	6.061	10.1381	0.19697	3.91522	0.659394	0.151515	0	0.0606061	0.0606061	0.0606061	0	0	0.0909091	0	0.121212	0.0909091	0.181818	0.030303	0.030303	0	0.0606061	0.0606061	0	0	0	0	0	0.03125	0	0	0	0	0	0	0.0625	0	0	0	0	0
1086|0	2519.95	52.174	65.217	8.696	13.043	65.217	34.783	17.391	17.391	0	8.38184	-0.417391	3.03047	1.72957	0.0434783	0.0869565	0	0	0.26087	0	0.0434783	0.0869565	0.0434783	0	0.0434783	0.0434783	0	0	0.130435	0.130435	0	0	0.0869565	0	0	0	0	0	0	0	0	0	0	0	0	0	0	0	0
1086|1	3348.04	42.424	54.545	39.394	0	60.606	39.394	21.212	15.152	6.061	9.54853	0.360606	2.91538	0.328182	0.121212	0	0.030303	0.0606061	0.0606061	0	0.030303	0.121212	0	0.0606061	0.181818	0.151515	0.030303	0	0	0.0909091	0.030303	0	0	0.030303	0	0	0	0	0	0	0	0.03125	0	0	0	0	0.03125	0	0
1087|0	3846.44	34.286	45.714	34.286	11.429	54.286	45.714	22.857	14.286	8.571	9.10199	-0.137143	1.21739	1.02886	0.114286	0.0285714	0	0.0285714	0	0.0571429	0.0285714	0.0285714	0.0285714	0.0571429	0.171429	0.0857143	0	0.0285714	0.0857143	0.142857	0.0571429	0	0.0571429	0	0	0	0	0.0294118	0	0	0	0	0	0	0.0882353	0	0	0	0
1087|1	3332.92	45.455	60.606	39.394	0	54.545	45.455	15.152	12.121	3.03	9.60065	0.260606	2.91475	0.578788	0.121212	0	0.0909091	0.030303	0.0606061	0	0.030303	0.0909091	0	0.030303	0.212121	0.121212	0	0	0	0.121212	0.0606061	0	0	0.030303	0.03125	0	0.03125	0	0	0	0	0.03125	0	0	0.03125	0	0	0	0
1088|0	2298.45	10.526	31.579	26.316	21.053	42.105	57.895	36.842	10.526	26.316	4.01952	-0.905263	-4.53811	2.21789	0.0526316	0	0.105263	0	0	0.263158	0.0526316	0	0.105263	0.0526316	0.105263	0	0	0.0526316	0.0526316	0.0526316	0	0	0.0526316	0.0526316	0	0	0	0	0	0	0	0	0	0	0.0555556	0	0	0	0
1088|1	3367.97	45.455	63.636	39.394	3.03	54.545	45.455	15.152	12.121	3.03	9.60065	0.430303	2.91475	0.478788	0.121212	0	0.0909091	0.030303	0.0606061	0	0	0.0606061	0	0	0.212121	0.121212	0	0.030303	0	0.151515	0.0606061	0	0	0.0606061	0.03125	0	0.03125	0	0	0	0	0	0	0	0.03125	0	0	0	0
1089|0	3755.35	42.424	57.576	24.242	21.212	54.545	45.455	18.182	12.121	6.061	7.28932	0.524242	0.334727	0.44303	0.030303	0	0	0.030303	0.121212	0.030303	0.030303	0.030303	0.0606061	0.0909091	0	0.0606061	0	0.0909091	0	0.0909091	0.151515	0.030303	0.030303	0.121212	0	0	0	0	0	0	0	0	0	0	0	0	0	0	0
1089|1	2864.51	42.857	57.143	39.286	0	60.714	39.286	25	17.857	7.143	9.54853	0.507143	2.91538	0.2275	0.107143	0	0	0.0714286	0.0714286	0	0	0.107143	0	0.0714286	0.142857	0.178571	0.0357143	0	0	0.0714286	0.0714286	0	0	0.0714286	0.037037	0	0	0	0	0	0	0	0	0	0	0	0	0	0
109|0	2095.32	27.778	61.111	22.222	16.667	50	50	27.778	11.111	16.667	4.41653	-0.294444	-2.63304	1.84944	0.0555556	0	0.166667	0.0555556	0.166667	0.111111	0	0	0.111111	0.0555556	0	0	0.0555556	0	0	0	0.0555556	0	0.0555556	0.111111	0	0	0	0	0	0	0	0	0	0	0	0	0	0	0
109|1	1264.48	25	50	33.333	0	66.667	33.333	25	8.333	16.667	4.25814	-0.3	-1.02175	0.3525	0.0833333	0	0	0	0	0.166667	0	0.0833333	0	0	0.25	0.0833333	0	0	0.25	0	0.0833333	0	0	0	0	0	0	0	0	0	0	0	0	0	0	0	0	0	0
1090|0	2045.31	36.842	78.947	26.316	5.263	57.895	42.105	21.053	10.526	10.526	5.44457	-0.142105	-0.904418	1.93105	0.105263	0.0526316	0.157895	0.0526316	0.210526	0.0526316	0	0	0.0526316	0.0526316	0	0	0	0	0.105263	0.0526316	0	0	0	0.105263	0	0	0	0	0	0	0	0	0	0.0555556	0	0	0	0	0.0555556
1090|1	1409.69	33.333	60	53.333	0	86.667	13.333	6.667	0	6.667	3.74997	1.48	-1.02331	-1.796	0	0	0.0666667	0.0666667	0	0	0	0.333333	0	0	0.4	0	0	0	0	0	0	0	0	0.133333	0	0	0	0	0	0	0	0	0	0	0	0	0	0	0
1091|0	2667.14	48	60	32	12	80	20	12	4	8	4.25798	0.624	-1.1458	0.0168	0.2	0.04	0	0	0.16	0.08	0	0.04	0	0.08	0.04	0	0.04	0.04	0.12	0.08	0	0	0.08	0	0	0	0	0	0.0416667	0.0416667	0	0.0416667	0	0.0416667	0	0	0.0416667	0	0
1091|1	1505.78	26.667	60	53.333	6.667	73.333	26.667	13.333	6.667	6.667	5.29228	1.29333	-0.783059	-1.07467	0	0	0.0666667	0.0666667	0	0	0	0.2	0.0666667	0	0.333333	0	0	0	0	0.0666667	0	0	0	0.2	0	0	0	0	0	0	0	0	0	0	0	0	0	0	0
1092|0	1358.63	53.846	76.923	15.385	7.692	76.923	23.077	7.692	7.692	0	7.91265	0.246154	0.852329	0.226154	0.0769231	0	0.0769231	0	0.307692	0	0	0.0769231	0	0.0769231	0	0.0769231	0	0	0.153846	0.0769231	0	0	0.0769231	0	0	0	0	0	0	0	0	0	0	0	0	0	0	0	0.0833333
1092|1	2829.45	39.286	60.714	46.429	0	64.286	35.714	25	17.857	7.143	9.54853	0.532143	2.91538	0.126429	0.142857	0	0.0357143	0.0714286	0.0714286	0	0	0.107143	0	0	0.214286	0.178571	0	0	0	0.0357143	0.0357143	0	0	0.107143	0.037037	0	0	0	0	0	0	0.037037	0	0	0.037037	0	0	0	0
1093|0	1348.54	36.364	63.636	9.091	18.182	72.727	27.273	18.182	0	18.182	3.55004	0.0181818	-2.14546	0.903636	0	0	0.0909091	0.0909091	0.363636	0.0909091	0	0	0	0.0909091	0	0	0	0	0.0909091	0	0	0.0909091	0.0909091	0	0	0	0	0	0	0	0	0	0	0	0	0	0	0	0
1093|1	1372.67	46.667	53.333	46.667	6.667	93.333	6.667	0	0	0	6.09998	1.82	-0.0241054	-2.58533	0	0	0	0	0	0	0	0.4	0	0.0666667	0.333333	0	0	0.0666667	0	0.0666667	0	0	0	0.0666667	0	0	0	0	0	0	0	0	0	0	0	0	0	0	0
1094|0	2297.75	47.619	61.905	19.048	9.524	52.381	47.619	19.048	14.286	4.762	8.33974	0.461905	1.8536	0.787143	0	0	0.047619	0.047619	0.190476	0	0	0.047619	0	0.0952381	0.047619	0.142857	0	0.0952381	0	0.142857	0.0952381	0	0	0.047619	0	0	0	0	0	0	0	0	0	0	0	0	0	0	0
1094|1	1762.08	59.091	63.636	36.364	0	100	0	0	0	0	6.09998	1.07273	-0.0241054	-2.34455	0	0	0	0	0	0	0	0.590909	0	0	0.363636	0	0	0	0.0454545	0	0	0	0	0	0	0	0	0	0	0	0	0	0	0	0	0	0	0	0
1095|0	1655.01	14.286	28.571	50	7.143	57.143	42.857	35.714	21.429	14.286	9.44155	0.0642857	0.977007	0.648571	0.142857	0	0	0.142857	0	0	0.0714286	0	0	0.142857	0.214286	0.214286	0	0	0	0	0	0.0714286	0	0	0.0769231	0	0	0.0769231	0	0	0	0	0	0	0	0	0	0	0
1095|1	1356.69	46.667	53.333	46.667	0	93.333	6.667	0	0	0	6.09998	1.71333	-0.0241054	-2.54333	0	0	0	0	0	0	0	0.4	0	0	0.4	0	0.0666667	0	0	0.0666667	0	0	0	0.0666667	0	0	0	0	0	0	0	0	0	0	0	0	0	0	0
1096|0	1661.09	7.143	35.714	42.857	7.143	71.429	28.571	28.571	14.286	14.286	6.44727	0.857143	-0.022835	-0.513571	0	0	0	0.142857	0	0	0	0.0714286	0	0.0714286	0.214286	0.142857	0.142857	0	0	0	0	0.0714286	0	0.142857	0	0	0	0	0	0	0	0	0	0	0	0	0	0	0
1096|1	1777.22	33.333	50	55.556	0	77.778	22.222	11.111	11.111	0	10.8054	1.12222	1.97558	-1.32111	0.111111	0	0.0555556	0	0	0	0	0.166667	0	0.0555556	0.333333	0.111111	0	0	0.0555556	0.0555556	0	0	0	0.0555556	0.0588235	0	0	0	0	0	0	0	0	0.0588235	0	0	0	0	0
1097|0	3136.74	61.765	70.588	35.294	0	82.353	17.647	8.824	5.882	2.941	7.73484	0.873529	0.79307	-0.535	0.147059	0.0294118	0	0	0.176471	0.0294118	0.0294118	0.235294	0	0.0882353	0.0882353	0.0294118	0	0	0.0588235	0.0588235	0	0	0	0.0294118	0	0	0	0	0.0606061	0	0	0.030303	0	0	0.030303	0	0	0	0
1097|1	1979.43	57.143	57.143	42.857	4.762	80.952	19.048	9.524	9.524	0	8.82167	1.2381	1.91427	-1.29952	0.142857	0	0	0	0.0952381	0	0	0.238095	0	0.0952381	0.190476	0.0952381	0	0.047619	0	0.0952381	0	0	0	0	0	0	0	0	0.05	0	0	0.05	0	0.05	0	0	0	0	0
1098|0	1622.01	30.769	38.462	30.769	23.077	84.615	15.385	0	0	0	5.70715	1.60769	-0.147513	-1.36846	0	0	0.0769231	0	0.307692	0	0.0769231	0	0	0.230769	0.0769231	0	0	0.0769231	0	0	0	0.0769231	0.0769231	0	0	0	0	0	0	0	0	0	0	0	0	0	0	0	0
1098|1	2141.63	33.333	42.857	38.095	4.762	71.429	28.571	23.81	19.048	4.762	10.4849	0.22381	2.97572	-0.358095	0.047619	0	0	0	0	0.047619	0	0.238095	0	0.047619	0.238095	0.190476	0	0	0.047619	0.047619	0	0	0.047619	0.047619	0	0	0	0	0	0	0	0	0	0	0.05	0	0	0	0
1099|0	1735.17	28.571	35.714	35.714	21.429	85.714	14.286	0	0	0	5.70715	1.76429	-0.147513	-1.62214	0	0	0.0714286	0	0.285714	0	0.0714286	0	0	0.214286	0.142857	0	0	0.0714286	0	0	0	0.0714286	0.0714286	0	0	0	0	0	0	0	0	0	0	0	0	0	0	0	0
1099|1	1954.34	40	55	45	5	75	25	10	10	0	10.8054	0.715	1.97558	-0.6955	0.15	0	0.1	0	0	0	0	0.2	0	0.15	0.15	0.1	0	0.05	0.05	0.05	0	0	0	0	0	0	0.0526316	0	0	0	0	0.0526316	0	0.0526316	0	0	0	0	0
11|0	3614.12	42.424	54.545	24.242	6.061	48.485	51.515	33.333	18.182	15.152	7.12594	-0.557576	0.097948	2.41152	0.151515	0.0606061	0	0.0909091	0.121212	0.0606061	0.0606061	0.030303	0.030303	0	0.0909091	0.0909091	0.030303	0.030303	0.030303	0.0909091	0.030303	0	0	0	0.03125	0	0	0	0.03125	0	0	0	0	0	0	0.03125	0	0	0.03125
11|1	984.141	60	60	30	20	90	10	10	10	0	10.55	0.72	0.975891	-0.164	0.3	0.1	0	0	0	0	0	0.3	0	0	0	0	0.1	0.2	0	0	0	0	0	0	0.111111	0	0	0	0	0	0	0.111111	0	0	0	0	0	0	0
110|0	3680.16	30.303	63.636	27.273	15.152	66.667	33.333	21.212	9.091	12.121	4.49373	-0.109091	-1.90616	1.14515	0.0606061	0.030303	0.0909091	0.0909091	0.121212	0.030303	0	0.0909091	0.030303	0.0606061	0.0606061	0.030303	0	0	0.0606061	0	0.030303	0	0.121212	0.0909091	0	0	0	0	0	0	0	0.03125	0	0	0	0	0	0	0
110|1	963.15	25	37.5	25	25	75	25	25	25	0	12.5001	0.1125	1.97589	2.02625	0.125	0.25	0	0	0	0	0	0.125	0	0.125	0	0	0	0.25	0.125	0	0	0	0	0	0	0	0	0	0	0	0	0	0	0	0	0	0	0	0
1100|0	1609.95	38.462	46.154	23.077	23.077	76.923	23.077	0	0	0	5.70715	1.20769	-0.147513	-0.792308	0	0	0.0769231	0	0.307692	0	0.0769231	0	0	0.153846	0.0769231	0	0	0.0769231	0	0	0.0769231	0.0769231	0.0769231	0	0	0	0	0	0	0	0	0	0	0	0	0	0	0	0
1100|1	2082.52	38.095	52.381	42.857	4.762	71.429	28.571	14.286	14.286	0	11.1031	0.495238	2.97542	-0.398095	0.142857	0	0.0952381	0	0	0	0	0.190476	0	0.142857	0.142857	0.142857	0	0.047619	0.047619	0.047619	0	0	0	0	0	0	0.05	0	0	0	0	0.05	0	0.05	0	0	0	0	0
1101|0	1607.98	30.769	46.154	30.769	23.077	84.615	15.385	0	0	0	5.70715	1.58462	-0.147513	-1.30077	0	0	0.0769231	0	0.307692	0	0.0769231	0	0	0.153846	0.0769231	0	0	0.0769231	0	0	0	0.0769231	0.0769231	0.0769231	0	0	0	0	0	0	0	0	0	0	0	0	0	0	0
1101|1	1965.4	57.143	61.905	42.857	4.762	80.952	19.048	9.524	9.524	0	8.82167	1.19048	1.91427	-1.25762	0.142857	0	0	0	0.0952381	0	0	0.238095	0	0	0.238095	0.0952381	0	0.047619	0	0.0952381	0	0	0	0.047619	0	0	0	0	0.05	0	0	0.05	0	0	0	0	0	0	0
1102|0	3905.65	45.714	60	11.429	5.714	51.429	48.571	28.571	22.857	5.714	8.78055	-0.634286	5.73017	2.25371	0.0285714	0.0571429	0.0571429	0.0285714	0.228571	0.0285714	0	0.0571429	0	0.0571429	0.0285714	0.171429	0	0	0.0571429	0.0857143	0.0571429	0	0.0571429	0	0	0.0294118	0	0	0	0	0	0	0	0	0	0	0	0	0
1102|1	1424.7	40	53.333	46.667	0	80	20	0	0	0	6.09998	1.12667	-0.0241054	-1.55267	0	0	0.133333	0	0	0	0	0.333333	0	0	0.466667	0	0	0	0	0	0.0666667	0	0	0	0	0	0	0	0	0	0	0	0	0	0	0	0	0	0
1103|0	1049.15	22.222	55.556	11.111	11.111	44.444	55.556	33.333	22.222	11.111	9.29735	-1.66667	0.975733	3.72333	0	0.111111	0.111111	0.111111	0	0	0	0.111111	0	0.111111	0	0.111111	0	0	0.111111	0.111111	0	0	0.111111	0	0	0	0	0	0	0	0	0	0	0	0	0	0	0	0
1103|1	2555.11	24	56	56	12	76	24	20	16	4	7.80959	1.204	0.697753	-1.2184	0.08	0	0	0	0	0.04	0	0.12	0.12	0.04	0.2	0.04	0	0	0.08	0.04	0	0	0	0.24	0	0	0	0	0	0	0	0	0	0.0416667	0	0	0	0	0
1104|0	3618.22	47.059	70.588	29.412	8.824	61.765	38.235	11.765	11.765	0	9.02013	0.00588235	3.85121	0.889118	0.147059	0.0294118	0.0882353	0	0.117647	0	0	0.0294118	0	0.0588235	0.0294118	0.0882353	0	0	0.0882353	0.117647	0.0588235	0.0294118	0.0588235	0.0588235	0.030303	0	0	0	0	0	0	0	0	0.030303	0	0.030303	0	0	0
1104|1	1154.5	20	20	50	0	60	40	30	30	0	11.8231	0.63	2.97557	0.305	0	0.1	0	0	0	0	0	0.1	0	0.1	0.4	0.2	0	0	0	0	0.1	0	0	0	0	0	0	0	0	0	0	0	0	0	0	0	0	0	0
1105|0	3839.57	40	62.857	31.429	11.429	62.857	37.143	17.143	17.143	0	9.73018	0.0371429	5.8501	0.808286	0.114286	0.0285714	0.0857143	0	0.114286	0	0	0.0571429	0	0.0285714	0.0571429	0.142857	0	0	0.0285714	0.0857143	0.0285714	0.0285714	0.0857143	0.114286	0.0294118	0	0	0	0	0	0	0	0	0	0	0.0294118	0	0	0
1105|1	2704.45	25	29.167	45.833	0	62.5	37.5	33.333	33.333	0	12.5317	0.141667	7.94459	1.52167	0.0833333	0.166667	0.0416667	0	0.0416667	0	0	0.125	0	0.0833333	0.291667	0.166667	0	0	0	0	0	0	0	0	0	0.0434783	0	0	0	0	0	0	0	0	0.0434783	0	0	0	0
1106|0	1240.59	33.333	33.333	58.333	0	75	25	8.333	8.333	0	9.70002	1.81667	0.975736	-2.06667	0	0	0	0	0	0	0	0.166667	0	0.166667	0.416667	0.0833333	0	0	0	0.0833333	0.0833333	0	0	0	0	0	0	0	0	0	0	0	0	0	0	0	0	0	0
1106|1	2726.21	34.615	38.462	42.308	0	53.846	46.154	23.077	11.538	11.538	6.60778	0.261538	-0.0208088	0.426538	0.0769231	0	0	0	0	0.115385	0.0769231	0.115385	0	0.115385	0.192308	0.115385	0	0	0	0.115385	0.0384615	0	0	0.0384615	0	0	0	0	0	0	0.04	0	0	0	0.04	0	0	0	0
1107|0	1179.29	20	70	20	0	40	60	30	10	20	4.10919	-0.87	-1.08383	3.988	0	0.1	0.3	0.2	0.2	0	0	0	0	0.1	0.1	0	0	0	0	0	0	0	0	0	0	0	0	0	0	0	0	0	0	0	0	0	0	0	0
1107|1	2402.82	34.783	47.826	34.783	4.348	56.522	43.478	21.739	13.043	8.696	9.44156	0.156522	0.977934	0.414783	0.0434783	0	0	0	0	0.0869565	0.0869565	0.173913	0	0.0434783	0.130435	0.130435	0	0.0434783	0	0.0434783	0.0869565	0	0	0.130435	0	0	0	0	0	0	0	0	0	0	0	0	0	0.0454545	0
1108|0	2991.64	26.923	50	34.615	15.385	76.923	23.077	15.385	11.538	3.846	7.92834	0.680769	1.09258	-0.181923	0.0384615	0.0384615	0	0.0384615	0.153846	0	0.0384615	0.0384615	0.0384615	0.153846	0.0769231	0.0384615	0	0	0.115385	0.0384615	0	0.0384615	0.0769231	0.0769231	0	0	0	0	0.04	0	0	0	0	0	0	0	0	0	0
1108|1	2438.93	30.435	39.13	43.478	0	56.522	43.478	21.739	13.043	8.696	9.44156	0.395652	0.977934	0.11913	0.0434783	0	0	0	0	0.0869565	0.0869565	0.130435	0	0.0869565	0.217391	0.130435	0	0	0	0.0434783	0.0869565	0	0	0.0869565	0	0	0	0	0	0	0	0	0	0	0.0454545	0	0	0	0
1109|0	1523.97	21.429	28.571	57.143	0	64.286	35.714	21.429	21.429	0	11.1031	1.05714	2.97542	-0.75	0.0714286	0	0.0714286	0	0	0	0	0.0714286	0	0.285714	0.214286	0.214286	0	0	0	0.0714286	0	0	0	0	0	0	0	0	0	0	0	0	0	0.0769231	0	0	0	0	0
1109|1	2389.77	39.13	47.826	34.783	4.348	56.522	43.478	17.391	8.696	8.696	6.53076	0.278261	-0.0219077	0.246957	0.0434783	0	0	0	0	0.0869565	0.0869565	0.173913	0	0.0434783	0.173913	0.0869565	0	0.0434783	0	0.0434783	0.130435	0	0	0.0869565	0	0	0	0	0	0	0	0	0	0	0	0	0	0.0454545	0
111|0	3621.17	47.059	70.588	20.588	8.824	64.706	35.294	20.588	11.765	8.824	7.73196	-0.302941	0.793546	1.31912	0.147059	0.0294118	0.0588235	0.0588235	0.176471	0.0294118	0	0.0588235	0	0.0294118	0.0294118	0.0882353	0	0.0294118	0.117647	0.0588235	0.0294118	0.0294118	0.0294118	0	0	0.030303	0	0	0	0	0	0.030303	0	0.030303	0	0	0	0	0
111|1	1516.72	53.333	73.333	26.667	13.333	73.333	26.667	6.667	6.667	0	10.55	0.16	0.975891	0.183333	0.133333	0.0666667	0	0	0	0	0	0.2	0	0	0.0666667	0	0	0.0666667	0.133333	0.0666667	0.133333	0.0666667	0	0.0666667	0	0	0	0	0	0	0	0	0	0	0	0	0	0	0
1110|0	1614.02	14.286	35.714	50	7.143	71.429	28.571	21.429	14.286	7.143	9.5373	0.871429	0.976371	-0.686429	0.0714286	0	0.0714286	0.0714286	0	0	0	0.0714286	0	0.142857	0.214286	0.142857	0.0714286	0	0	0	0	0.0714286	0	0.0714286	0	0	0	0.0769231	0	0	0	0	0	0	0	0	0	0	0
1110|1	3264.01	42.424	57.576	36.364	3.03	69.697	30.303	21.212	18.182	3.03	10.5092	0.475758	4.91443	-0.184242	0.0909091	0	0.030303	0.030303	0.0606061	0	0	0.212121	0	0	0.181818	0.181818	0.030303	0.030303	0	0.0606061	0	0	0	0.0909091	0	0	0	0	0	0	0	0.03125	0	0	0	0	0	0	0
1111|0	1611	28.571	64.286	28.571	14.286	85.714	14.286	7.143	7.143	0	8.22968	0.514286	0.914429	-1.05643	0.0714286	0	0	0	0.142857	0	0	0	0	0.142857	0	0.0714286	0	0	0.285714	0	0.0714286	0.142857	0	0.0714286	0	0	0	0	0.0769231	0	0	0	0	0	0	0	0	0	0
1111|1	728.887	50	50	50	0	87.5	12.5	0	0	0	6.09998	1.65	-0.0241054	-2.3875	0	0	0	0	0	0	0	0.375	0	0	0.5	0	0	0	0	0.125	0	0	0	0	0	0	0	0	0	0	0	0	0	0	0	0	0	0	0
1112|0	1651.1	14.286	57.143	35.714	14.286	92.857	7.143	7.143	7.143	0	8.22968	1.05714	0.914429	-1.75071	0	0	0	0	0.142857	0	0	0	0	0.214286	0	0.0714286	0	0	0.285714	0	0	0.142857	0	0.142857	0	0	0	0	0	0	0	0	0	0	0	0	0	0	0
1112|1	3400.12	36.364	57.576	36.364	3.03	57.576	42.424	27.273	21.212	6.061	10.1382	0.269697	4.15548	0.535455	0.0606061	0	0.030303	0.0606061	0.0606061	0	0	0.121212	0.030303	0.030303	0.151515	0.181818	0.030303	0	0	0.121212	0	0	0	0.121212	0	0	0	0	0	0	0	0	0	0	0	0	0	0	0
1113|0	2086.41	36.842	73.684	26.316	5.263	57.895	42.105	21.053	15.789	5.263	7.93587	-0.194737	1.09478	2.25737	0.105263	0.105263	0.157895	0	0.210526	0.0526316	0	0	0.0526316	0.0526316	0	0	0	0	0.105263	0.0526316	0	0	0	0.105263	0	0.0555556	0	0	0	0	0	0	0	0	0	0	0	0	0.0555556
1113|1	2030.56	42.857	61.905	42.857	0	76.19	23.81	14.286	14.286	0	9.66777	1.21429	2.91411	-1.17	0	0	0	0	0.0952381	0	0	0.238095	0	0	0.238095	0.142857	0	0	0	0.0952381	0	0	0	0.190476	0	0	0	0	0	0	0	0	0	0	0	0	0	0	0
1114|0	3709.37	50	64.706	8.824	5.882	55.882	44.118	20.588	17.647	2.941	8.59151	-0.494118	4.72923	2.02853	0.0294118	0.0588235	0.0588235	0.0294118	0.235294	0	0.0294118	0.0882353	0	0.0588235	0	0.117647	0.0294118	0	0.0588235	0.117647	0.0294118	0	0.0588235	0	0	0	0.030303	0	0	0	0	0	0	0	0	0	0	0	0
1114|1	986.176	40	50	50	0	70	30	0	0	0	6.09998	1.31	-0.0241054	-1.304	0	0	0.1	0	0	0	0	0.2	0	0	0.5	0	0	0	0	0.2	0	0	0	0	0	0	0	0	0	0	0	0	0	0	0	0	0	0	0
1115|0	2072.38	36.842	78.947	26.316	5.263	57.895	42.105	21.053	15.789	5.263	7.93585	-0.194737	1.09432	2.35789	0.105263	0.105263	0.157895	0.0526316	0.210526	0	0	0	0.0526316	0.0526316	0	0	0	0	0.105263	0.0526316	0	0	0	0.105263	0	0	0	0.0555556	0	0	0	0	0	0	0	0	0	0	0.0555556
1115|1	2603.1	28	56	52	12	64	36	20	16	4	7.80959	0.972	0.697753	-0.5736	0.08	0	0	0	0	0.04	0	0.04	0.12	0.04	0.2	0.04	0	0	0.08	0.16	0	0	0	0.2	0	0	0	0	0	0	0	0	0	0.0416667	0	0	0	0	0
1116|0	2114.42	31.579	73.684	26.316	5.263	57.895	42.105	26.316	15.789	10.526	7.12405	-0.336842	0.0955787	2.53737	0.105263	0.105263	0.157895	0.0526316	0.210526	0.0526316	0	0	0.0526316	0.0526316	0	0	0	0	0.105263	0	0	0	0	0.105263	0	0	0	0	0.0555556	0	0	0	0	0	0	0	0	0	0.0555556
1116|1	2585.13	24	56	56	12	72	28	20	16	4	7.80959	1.188	0.697753	-1.0448	0.08	0	0	0	0	0.04	0	0.08	0.12	0.04	0.2	0.04	0	0	0.08	0.08	0	0	0	0.24	0	0	0	0	0	0	0	0	0	0.0416667	0	0	0	0	0
1117|0	2087.39	36.842	73.684	26.316	5.263	57.895	42.105	26.316	15.789	10.526	7.12405	-0.194737	0.0955787	2.36684	0.105263	0.105263	0.105263	0.0526316	0.210526	0.0526316	0	0	0.0526316	0.0526316	0	0	0	0	0.105263	0.0526316	0	0	0	0.105263	0	0	0	0	0	0	0	0	0	0	0	0	0	0	0.0555556
1117|1	2585.09	24	56	56	12	72	28	16	12	4	6.79281	1.204	-0.302089	-1.0452	0.08	0	0	0	0	0.04	0.04	0.08	0.12	0.04	0.2	0	0	0	0.08	0.08	0	0	0	0.24	0	0	0	0	0	0	0	0	0	0.0416667	0	0	0	0	0
1118|0	2104.38	36.842	73.684	26.316	5.263	52.632	47.368	26.316	15.789	10.526	7.12405	-0.294737	0.0955787	2.71632	0.105263	0.105263	0.157895	0.0526316	0.210526	0.0526316	0	0	0.0526316	0.0526316	0	0	0	0	0.0526316	0.0526316	0	0	0	0.105263	0.0555556	0	0.0555556	0	0	0	0	0	0	0	0	0	0	0	0
1118|1	2613.19	20	56	56	12	72	28	20	16	4	7.80959	1.312	0.697753	-1.134	0.04	0	0	0	0	0.04	0	0.08	0.12	0.08	0.16	0.04	0	0	0.08	0.08	0	0	0	0.28	0	0	0	0	0	0	0	0	0	0.0416667	0	0	0	0	0
1119|0	2045.31	36.842	78.947	26.316	5.263	57.895	42.105	21.053	10.526	10.526	5.44457	-0.142105	-0.904418	1.93105	0.105263	0.0526316	0.157895	0.0526316	0.210526	0.0526316	0	0	0.0526316	0.0526316	0	0	0	0	0.105263	0.0526316	0	0	0	0.105263	0	0	0	0	0.0555556	0	0	0	0	0	0	0	0	0	0.0555556
1119|1	2900.52	42.857	57.143	35.714	3.571	64.286	35.714	21.429	14.286	7.143	8.80904	0.471429	1.91554	0.21	0.142857	0	0.0357143	0.0714286	0.0714286	0	0	0.107143	0	0.0357143	0.142857	0.142857	0.0714286	0.0357143	0	0.0357143	0.0714286	0	0	0.0357143	0.037037	0	0	0	0	0	0	0.037037	0	0	0	0	0	0.037037	0
112|0	3484.02	50	59.375	9.375	9.375	59.375	40.625	18.75	12.5	6.25	8.11143	-0.3375	1.79291	1.81031	0.0625	0.0625	0.0625	0.03125	0.1875	0.03125	0.0625	0.15625	0	0.03125	0	0.0625	0.0625	0.0625	0	0.03125	0.0625	0	0.03125	0	0	0	0	0	0	0	0	0	0	0	0	0	0	0	0
112|1	1197.44	46.154	69.231	46.154	0	76.923	23.077	7.692	7.692	0	9.70002	1.07692	0.975736	-1.16308	0.0769231	0	0	0	0	0	0	0.230769	0	0.0769231	0.153846	0.0769231	0	0	0.0769231	0.153846	0	0	0	0.153846	0	0	0	0	0	0	0	0	0	0	0	0	0	0	0
1120|0	2102.36	36.842	73.684	21.053	5.263	52.632	47.368	26.316	15.789	10.526	7.12405	-0.6	0.0955787	2.92895	0.105263	0.105263	0.157895	0.0526316	0.210526	0.0526316	0	0	0.0526316	0.0526316	0	0	0	0	0.105263	0.0526316	0	0	0	0.0526316	0	0.0555556	0	0	0	0	0	0	0	0	0	0	0	0	0.0555556
1120|1	2452.98	40	60	40	0	68	32	16	12	4	10.5069	0.6	1.97621	-0.3676	0.08	0	0	0.04	0	0	0	0.16	0	0.08	0.16	0.12	0.04	0	0.08	0.12	0.04	0	0	0.08	0	0	0	0	0	0	0	0	0	0	0	0.0416667	0	0	0.0416667
1121|0	2087.39	36.842	73.684	26.316	5.263	57.895	42.105	26.316	15.789	10.526	7.12405	-0.194737	0.0955787	2.36684	0.105263	0.105263	0.105263	0.0526316	0.210526	0.0526316	0	0	0.0526316	0.0526316	0	0	0	0	0.105263	0.0526316	0	0	0	0.105263	0	0	0	0	0	0	0	0	0	0	0	0	0	0	0.0555556
1121|1	2922.51	51.724	62.069	37.931	0	58.621	41.379	10.345	10.345	0	9.66777	0.462069	2.91411	0.11	0.137931	0	0.0689655	0	0.0689655	0	0.0344828	0.103448	0	0	0.206897	0.103448	0.0344828	0	0	0.0344828	0.172414	0	0	0.0344828	0.0714286	0	0.0357143	0	0	0	0	0.0357143	0	0	0	0	0	0	0
1122|0	2087.39	36.842	73.684	26.316	5.263	57.895	42.105	26.316	15.789	10.526	7.12405	-0.194737	0.0955787	2.36684	0.105263	0.105263	0.105263	0.0526316	0.210526	0.0526316	0	0	0.0526316	0.0526316	0	0	0	0	0.105263	0.0526316	0	0	0	0.105263	0	0	0.0555556	0	0	0	0	0	0	0	0	0	0	0	0.0555556
1122|1	2950.56	48.276	62.069	37.931	0	58.621	41.379	10.345	10.345	0	9.66777	0.544828	2.91411	0.0331034	0.103448	0	0.0689655	0	0.0689655	0	0.0344828	0.103448	0	0	0.206897	0.103448	0.0344828	0	0	0.0344828	0.172414	0	0	0.0689655	0.0357143	0	0	0	0	0	0	0.0357143	0	0	0	0	0	0	0
1123|0	2104.38	36.842	73.684	26.316	5.263	52.632	47.368	26.316	15.789	10.526	7.12405	-0.294737	0.0955787	2.71632	0.105263	0.105263	0.157895	0.0526316	0.210526	0.0526316	0	0	0.0526316	0.0526316	0	0	0	0	0.0526316	0.0526316	0	0	0	0.105263	0	0	0.0555556	0	0	0	0	0	0	0	0	0	0	0	0.0555556
1123|1	1956.33	40	60	40	10	75	25	10	10	0	9.702	1.005	1.21599	-0.9995	0.05	0	0.05	0	0	0	0	0.25	0.05	0	0.2	0.05	0.05	0.05	0	0.1	0	0	0	0.15	0	0	0	0	0	0	0	0	0.0526316	0	0	0	0	0	0
1124|0	2064.35	36.842	78.947	26.316	0	57.895	42.105	21.053	10.526	10.526	6.10352	-0.210526	-0.144674	2.47105	0.105263	0.105263	0.157895	0.0526316	0.210526	0.0526316	0	0	0	0.0526316	0	0	0	0	0.105263	0.0526316	0	0	0	0.105263	0	0	0	0	0	0	0	0	0	0	0	0	0	0	0.111111
1124|1	2685.17	16.667	37.5	41.667	12.5	54.167	45.833	25	20.833	4.167	10.507	-0.00833333	2.45718	0.7375	0.0833333	0	0.125	0	0	0.0416667	0.0833333	0.0833333	0.0833333	0.125	0.125	0.125	0	0.0416667	0	0	0	0	0	0.0833333	0	0	0.0434783	0	0	0.0434783	0	0	0	0	0	0	0	0	0
1125|0	2102.36	36.842	73.684	21.053	5.263	52.632	47.368	26.316	15.789	10.526	7.12405	-0.6	0.0955787	2.92895	0.105263	0.105263	0.157895	0.0526316	0.210526	0.0526316	0	0	0.0526316	0.0526316	0	0	0	0	0.105263	0.0526316	0	0	0	0.0526316	0	0	0	0	0	0	0	0	0.0555556	0	0	0	0	0	0.0555556
1125|1	2715.19	16.667	37.5	37.5	12.5	50	50	25	20.833	4.167	10.507	-0.141667	2.45718	0.92	0.0416667	0	0.125	0	0	0.0416667	0.0833333	0.0833333	0.0833333	0.0833333	0.166667	0.125	0	0.0416667	0	0	0.0416667	0	0	0.0833333	0	0	0	0	0	0.0434783	0	0	0	0	0	0	0	0	0
1126|0	2130.42	31.579	73.684	21.053	5.263	52.632	47.368	26.316	15.789	10.526	7.12405	-0.473684	0.0955787	2.81158	0.0526316	0.105263	0.157895	0.0526316	0.210526	0.0526316	0	0	0.0526316	0.0526316	0	0	0	0	0.105263	0.0526316	0	0	0	0.105263	0	0	0	0	0	0	0	0	0	0	0	0	0	0	0.0555556
1126|1	3153.72	43.333	73.333	23.333	6.667	66.667	33.333	13.333	6.667	6.667	6.02623	0.563333	-0.207086	0.253	0	0	0.0666667	0.0333333	0.2	0.0333333	0	0.1	0	0.0666667	0.0333333	0.0666667	0	0.0333333	0.0666667	0.0666667	0.0666667	0	0.0333333	0.133333	0	0	0	0	0	0	0	0	0	0	0	0	0	0	0
1127|0	2598.98	27.273	63.636	18.182	4.545	45.455	54.545	36.364	27.273	9.091	8.69844	-1.02273	3.09557	4.46273	0.0454545	0.227273	0.136364	0.0454545	0.181818	0.0454545	0	0	0.0454545	0.0454545	0	0	0	0	0.0909091	0.0454545	0	0	0	0.0909091	0	0	0	0	0	0	0	0	0	0	0	0	0	0	0.047619
1127|1	3152.74	43.333	73.333	23.333	6.667	66.667	33.333	10	6.667	3.333	7.73225	0.563333	0.792121	0.183667	0	0	0.1	0	0.2	0.0333333	0	0.1	0	0.0666667	0.0333333	0.0666667	0	0.0333333	0.0666667	0.0666667	0.0666667	0	0.0333333	0.133333	0	0	0	0	0	0	0	0	0	0	0	0	0	0	0
1128|0	2864.27	30.435	43.478	8.696	21.739	52.174	47.826	26.087	13.043	13.043	5.41154	-0.573913	-1.66403	1.93739	0	0.0434783	0.0434783	0	0.173913	0.130435	0.0434783	0	0.0869565	0.0434783	0	0	0.0869565	0	0.0434783	0.0434783	0.0869565	0.0434783	0.0869565	0.0434783	0	0	0	0	0	0	0	0	0	0	0	0	0	0	0
1128|1	3074.63	51.724	65.517	10.345	10.345	65.517	34.483	13.793	10.345	3.448	8.10775	-0.0275862	1.79117	0.541724	0	0	0.0344828	0	0.206897	0.0344828	0	0.137931	0	0.0689655	0.0344828	0.103448	0	0.0344828	0.103448	0.0689655	0.103448	0	0.0689655	0	0	0	0	0	0	0	0	0	0	0	0	0	0	0	0
1129|0	1396.64	69.231	69.231	15.385	7.692	53.846	46.154	15.385	15.385	0	7.93581	0.2	1.09353	1.54154	0.0769231	0.0769231	0	0	0.307692	0	0.0769231	0.0769231	0.0769231	0.0769231	0	0	0	0	0	0	0.230769	0	0	0	0	0	0	0	0.0833333	0	0	0	0	0	0	0	0	0	0
1129|1	1578.75	55.556	77.778	27.778	0	77.778	22.222	11.111	5.556	5.556	6.41014	-0.0388889	-0.0228512	0.299444	0.111111	0.0555556	0	0	0	0.0555556	0	0.333333	0	0.0555556	0.0555556	0	0	0	0.166667	0.111111	0	0	0	0.0555556	0	0	0	0	0	0	0	0.0588235	0	0	0	0	0	0	0.0588235
113|0	3402.16	38.71	48.387	25.806	6.452	61.29	38.71	25.806	19.355	6.452	8.38845	0.293548	3.03364	0.809355	0.0322581	0.0322581	0.0322581	0.0322581	0.193548	0.0322581	0.0322581	0.0967742	0.0322581	0.0322581	0.16129	0.129032	0.0322581	0.0322581	0	0.0645161	0	0	0	0.0322581	0	0	0	0	0	0	0	0	0	0	0	0	0	0	0
113|1	794.905	50	62.5	37.5	25	100	0	0	0	0	6.09322	0.8125	-0.0248991	-1.6575	0.25	0	0	0	0	0	0	0.25	0	0	0.125	0	0	0.125	0.125	0	0	0	0.125	0	0	0	0	0	0	0	0	0	0	0	0	0	0	0	0
1130|0	3026.47	44.444	59.259	14.815	7.407	44.444	55.556	29.63	22.222	7.407	9.05262	-0.644444	3.85359	3.02481	0.037037	0.111111	0.037037	0.0740741	0.148148	0	0.037037	0.0740741	0	0.0740741	0	0.111111	0	0.037037	0	0.148148	0.037037	0	0.037037	0.037037	0	0	0	0	0.0384615	0	0	0	0	0	0	0	0	0	0
1130|1	923.036	33.333	66.667	22.222	22.222	88.889	11.111	0	0	0	6.09322	0.355556	-0.0248991	-0.886667	0	0	0.111111	0	0	0	0	0.333333	0	0	0.111111	0	0	0.111111	0.111111	0	0	0	0.111111	0.111111	0	0	0	0	0	0	0	0	0	0	0	0	0	0	0
1131|0	3037.58	40.741	59.259	18.519	7.407	48.148	51.852	22.222	22.222	0	10.1627	-0.27037	5.852	2.39259	0	0.111111	0.0740741	0	0.148148	0	0.037037	0.0740741	0	0.0740741	0	0.111111	0	0.037037	0	0.148148	0.037037	0	0.037037	0.111111	0	0	0	0	0	0	0	0	0	0	0	0	0	0	0
1131|1	2902.32	58.621	82.759	13.793	3.448	65.517	34.483	6.897	3.448	3.448	5.9416	0.155172	-0.206772	0.699655	0	0.0344828	0.0689655	0	0.206897	0.0344828	0	0.172414	0	0.0344828	0.0344828	0	0	0	0.103448	0.103448	0.103448	0.0344828	0	0.0689655	0	0	0	0	0	0	0	0	0	0	0	0	0	0	0
1132|0	2917.3	30.769	57.692	42.308	11.538	53.846	46.154	26.923	15.385	11.538	7.36142	0.1	0.188329	2.12654	0.192308	0.115385	0.0769231	0.0769231	0.0384615	0.0384615	0.0384615	0	0.0384615	0.0384615	0.0769231	0	0	0.0769231	0	0.0384615	0.0384615	0	0	0.115385	0.04	0	0.08	0	0	0	0	0	0	0	0	0	0	0	0
1132|1	2916.34	58.621	82.759	13.793	3.448	65.517	34.483	6.897	3.448	3.448	5.9416	0.158621	-0.206772	0.671034	0	0.0344828	0.0689655	0	0.206897	0.0344828	0	0.172414	0	0.0344828	0.0344828	0	0	0	0.103448	0.0689655	0.137931	0.0344828	0	0.0689655	0	0	0	0	0	0	0	0	0	0	0	0	0	0	0
1133|0	2096.5	41.176	52.941	17.647	5.882	52.941	47.059	41.176	35.294	5.882	10.471	-0.711765	4.85406	4.85176	0.0588235	0.352941	0	0.0588235	0.235294	0	0	0.0588235	0	0.0588235	0	0	0	0	0	0.0588235	0	0.0588235	0	0.0588235	0	0.0625	0	0	0	0	0	0	0	0	0	0	0	0	0
1133|1	3054.42	63.333	80	6.667	6.667	60	40	10	3.333	6.667	4.18424	-0.0833333	-1.20598	1.087	0	0.0333333	0.0333333	0.0333333	0.2	0.0333333	0	0.166667	0	0.0333333	0.0333333	0	0	0.0333333	0.1	0.1	0.166667	0.0333333	0	0	0	0	0	0	0	0	0	0	0	0	0	0	0	0	0
1134|0	1938.29	47.059	64.706	17.647	5.882	64.706	35.294	29.412	23.529	5.882	8.69619	-0.3	2.85406	3.04118	0.0588235	0.235294	0	0.0588235	0.235294	0	0	0.117647	0	0.0588235	0	0	0	0	0.0588235	0.0588235	0	0.0588235	0	0.0588235	0	0	0	0	0.0625	0	0	0	0	0	0	0	0	0	0
1134|1	3072.44	56.667	83.333	6.667	10	63.333	36.667	10	3.333	6.667	4.18096	-0.163333	-1.96572	0.741333	0	0	0.0666667	0.0333333	0.2	0.0333333	0	0.166667	0.0333333	0	0.0333333	0	0	0.0333333	0.133333	0	0.2	0.0333333	0	0.0333333	0	0	0	0	0	0	0	0	0	0	0	0	0	0	0
1135|0	2844.49	28	28	44	16	56	44	28	28	0	11.4029	0.064	5.45561	0.2476	0.16	0	0	0	0	0	0.08	0.04	0.08	0.04	0.24	0.2	0	0.04	0	0.04	0.04	0.04	0	0	0.0416667	0	0	0	0	0	0	0	0.0416667	0	0.0416667	0	0	0	0
1135|1	3163.51	61.29	80.645	6.452	9.677	58.065	41.935	9.677	3.226	6.452	4.18096	-0.148387	-1.96572	0.908387	0	0	0.0645161	0.0322581	0.193548	0.0322581	0	0.16129	0.0322581	0.0322581	0.0322581	0	0	0.0322581	0.0967742	0.0645161	0.193548	0.0322581	0	0	0	0	0	0	0	0	0	0	0	0	0	0	0	0	0
1136|0	2883.52	28	32	40	16	56	44	28	28	0	12.0546	-0.028	6.21535	0.7796	0.16	0.04	0.04	0	0	0	0.04	0.04	0.04	0.04	0.2	0.2	0	0.08	0	0.04	0.04	0.04	0	0	0.0416667	0	0.0416667	0	0	0	0	0	0	0	0	0	0	0.0416667	0
1136|1	3000.42	58.621	75.862	10.345	10.345	68.966	31.034	10.345	3.448	6.897	4.18423	0.182759	-1.20677	0.583793	0	0.0344828	0	0.0344828	0.206897	0.0344828	0	0.172414	0	0.0344828	0.0344828	0	0	0.0344828	0.103448	0.103448	0.103448	0.0344828	0.0344828	0.0344828	0	0	0	0	0	0	0	0	0	0	0	0	0	0	0
1137|0	3040.57	53.333	70	23.333	10	73.333	26.667	10	6.667	3.333	7.03706	0.416667	0.033326	-0.024	0.133333	0	0.0333333	0	0.2	0.0333333	0.0333333	0.1	0.0333333	0.0333333	0.0666667	0.0333333	0	0.0666667	0.133333	0.0333333	0.0666667	0	0	0	0.0344828	0	0	0	0	0	0	0	0	0	0.0344828	0.0344828	0	0.0344828	0
1137|1	3046.45	53.333	83.333	13.333	6.667	70	30	13.333	3.333	10	3.87595	0.0366667	-2.20518	0.814	0.0333333	0.0333333	0.0333333	0.0666667	0.2	0.0333333	0	0.166667	0	0	0.0333333	0	0	0.0333333	0.133333	0.0333333	0.1	0.0333333	0	0.0666667	0	0	0	0	0.0344828	0	0	0	0	0	0	0	0	0	0
1138|0	2691.11	56	68	16	4	52	48	32	16	16	6.10537	-0.384	-0.236469	1.9656	0.12	0	0	0.12	0.28	0.04	0.04	0.04	0	0.04	0	0.16	0	0	0	0.04	0.08	0	0.04	0	0	0	0	0	0.0416667	0	0	0.0416667	0	0	0	0.0416667	0	0	0
1138|1	2999.43	58.621	79.31	13.793	10.345	68.966	31.034	6.897	3.448	3.448	5.94079	0.248276	-0.207566	0.512414	0.0344828	0.0344828	0.0344828	0	0.206897	0.0344828	0	0.137931	0	0	0.0344828	0	0	0.0344828	0.103448	0.103448	0.103448	0.0344828	0.0344828	0.0689655	0	0	0	0	0.0357143	0	0	0	0	0	0	0	0	0	0
1139|0	806.96	28.571	42.857	28.571	14.286	42.857	57.143	57.143	42.857	14.286	10.5069	-1.25714	1.97621	2.68143	0.285714	0	0	0.142857	0	0	0	0	0	0	0	0.428571	0	0.142857	0	0	0	0	0	0	0	0	0	0	0	0	0	0	0	0	0	0.333333	0	0	0
1139|1	3010.46	55.172	75.862	10.345	6.897	65.517	34.483	10.345	6.897	3.448	7.73313	-0.0310345	0.792431	1.19	0	0.0689655	0.0689655	0	0.206897	0.0344828	0	0.172414	0	0.0344828	0.0344828	0	0	0.0344828	0.103448	0.0344828	0.137931	0	0.0344828	0.0344828	0	0	0	0	0	0	0	0	0	0	0	0	0	0	0
114|0	3387.15	38.71	48.387	29.032	6.452	64.516	35.484	22.581	16.129	6.452	8.12096	0.541935	2.0338	0.471613	0.0322581	0.0322581	0.0322581	0.0322581	0.193548	0.0322581	0.0322581	0.0967742	0.0322581	0.0322581	0.193548	0.0967742	0.0322581	0.0322581	0	0.0645161	0	0	0	0.0322581	0	0	0	0	0	0	0	0	0	0	0	0	0	0	0
114|1	810.905	50	62.5	25	25	87.5	12.5	0	0	0	6.09322	0.4875	-0.0248991	-1.00625	0.125	0	0	0	0	0	0	0.25	0	0	0.125	0	0	0.125	0.125	0.125	0	0	0.125	0	0	0	0	0	0	0	0	0	0	0	0	0	0	0	0
1140|0	829.013	28.571	28.571	28.571	28.571	42.857	57.143	57.143	57.143	0	11.1031	-1.21429	3.21567	2.10143	0.285714	0	0	0	0	0	0	0	0.142857	0	0	0.428571	0	0.142857	0	0	0	0	0	0	0	0	0	0	0	0	0	0	0	0	0	0.333333	0	0	0
1140|1	3060.47	53.333	83.333	13.333	6.667	70	30	13.333	3.333	10	3.87595	0.04	-2.20518	0.786333	0.0333333	0.0333333	0.0333333	0.0666667	0.2	0.0333333	0	0.166667	0	0	0.0333333	0	0	0.0333333	0.133333	0	0.133333	0.0333333	0	0.0666667	0	0	0	0	0.0344828	0	0	0	0	0	0	0	0	0	0
1141|0	823.064	28.571	28.571	28.571	14.286	57.143	42.857	42.857	42.857	0	11.1031	-0.485714	2.97542	1.1	0.285714	0	0	0	0	0	0	0	0	0	0	0.428571	0.142857	0.142857	0	0	0	0	0	0	0	0	0	0	0	0	0	0	0	0	0	0.333333	0	0	0
1141|1	3101.57	50	80	13.333	6.667	70	30	10	3.333	6.667	4.18424	0.13	-1.20598	0.613333	0	0.0333333	0.0666667	0.0333333	0.2	0.0333333	0	0.166667	0	0.0333333	0.0333333	0	0	0.0333333	0.133333	0	0.133333	0.0333333	0	0.0666667	0	0	0	0	0	0	0	0	0	0	0	0	0	0	0
1142|0	788.988	28.571	42.857	28.571	14.286	57.143	42.857	42.857	42.857	0	11.1031	-0.985714	2.97542	1.43571	0.285714	0	0	0	0	0	0	0	0	0	0	0.428571	0	0.142857	0.142857	0	0	0	0	0	0	0	0	0	0	0	0	0	0	0	0	0.333333	0	0	0
1142|1	3093.52	53.333	80	6.667	6.667	66.667	33.333	10	3.333	6.667	4.18424	-0.126667	-1.20598	0.974667	0	0.0333333	0.0666667	0.0333333	0.2	0.0333333	0	0.166667	0	0	0.0333333	0	0.0333333	0.0333333	0.133333	0.0666667	0.1	0.0333333	0	0.0333333	0	0	0	0	0	0	0	0	0	0	0	0	0	0	0
1143|0	820.002	28.571	28.571	28.571	14.286	42.857	57.143	42.857	42.857	0	11.1031	-1.25714	2.97542	2.22714	0.285714	0	0	0	0	0	0.142857	0	0	0	0	0.428571	0	0.142857	0	0	0	0	0	0	0	0	0	0	0	0	0	0	0	0	0	0.333333	0	0	0
1143|1	3079.47	56.667	80	10	6.667	63.333	36.667	10	3.333	6.667	4.25791	-0.02	-1.20551	0.940333	0	0.0333333	0.0666667	0	0.2	0.0666667	0	0.166667	0	0	0.0333333	0	0	0.0333333	0.1	0.0666667	0.133333	0.0333333	0	0.0666667	0	0	0	0	0	0	0	0	0	0	0	0	0	0	0
1144|0	848.059	28.571	28.571	28.571	14.286	42.857	57.143	57.143	57.143	0	11.9245	-1.4	3.97542	3.56714	0.285714	0.142857	0	0	0	0	0	0	0	0	0	0.428571	0	0.142857	0	0	0	0	0	0	0	0	0	0	0	0	0	0	0	0	0	0.333333	0	0	0
1144|1	2941.35	58.621	79.31	10.345	6.897	65.517	34.483	6.897	3.448	3.448	5.94079	0.0965517	-0.207566	0.792759	0	0.0344828	0.0689655	0	0.206897	0.0344828	0	0.172414	0	0.0344828	0.0344828	0	0	0.0344828	0.103448	0.0689655	0.137931	0	0.0344828	0.0344828	0	0	0	0	0	0	0	0	0	0	0	0	0	0	0
1145|0	792.977	42.857	42.857	28.571	14.286	42.857	57.143	42.857	42.857	0	11.1031	-0.857143	2.97542	1.80286	0.285714	0	0	0	0	0	0	0	0	0	0	0.428571	0	0.142857	0	0	0.142857	0	0	0	0	0	0	0	0	0	0	0	0	0	0	0.333333	0	0	0
1145|1	2908.27	58.621	82.759	10.345	3.448	62.069	37.931	13.793	3.448	10.345	3.87595	0.0241379	-2.20518	1.13172	0	0.0344828	0.0344828	0.0689655	0.206897	0.0344828	0	0.172414	0	0.0344828	0.0344828	0	0	0.0344828	0.103448	0.0344828	0.172414	0	0	0.0344828	0	0	0	0	0	0	0	0	0	0	0	0	0	0	0
1146|0	2657.95	50	54.167	8.333	25	41.667	58.333	29.167	29.167	0	12.5317	-1.01667	4.69633	2.49917	0.0833333	0.0833333	0	0	0	0	0	0.125	0.125	0	0	0.0833333	0.0416667	0.0833333	0.0416667	0.208333	0.0833333	0.0416667	0	0	0	0	0	0	0	0	0	0	0	0	0	0.0434783	0	0	0
1146|1	2955.38	58.621	79.31	10.345	6.897	65.517	34.483	6.897	3.448	3.448	5.94079	0.1	-0.207566	0.764138	0	0.0344828	0.0689655	0	0.206897	0.0344828	0	0.172414	0	0.0344828	0.0344828	0	0	0.0344828	0.103448	0.0344828	0.172414	0	0.0344828	0.0344828	0	0	0	0	0	0	0	0	0	0	0	0	0	0	0
1147|0	3096.81	46.667	63.333	40	10	83.333	16.667	10	6.667	3.333	7.73225	1.41667	0.792121	-1.07767	0.133333	0	0.0333333	0	0.2	0.0333333	0	0.1	0	0.133333	0.0333333	0.0666667	0	0.0666667	0.0333333	0.0333333	0	0	0.0333333	0.1	0.0689655	0	0	0	0.0344828	0.0344828	0	0	0	0	0	0	0	0	0
1147|1	3199.63	53.333	80	10	10	63.333	36.667	10	3.333	6.667	4.18423	-0.0433333	-1.20677	0.984667	0	0.0333333	0.0666667	0.0333333	0.2	0.0333333	0	0.133333	0	0	0.0333333	0	0	0.0333333	0.1	0	0.2	0.0333333	0.0333333	0.0666667	0	0	0	0	0	0	0	0	0	0	0	0	0	0	0
1148|0	1789.33	52.941	64.706	17.647	0	88.235	11.765	11.765	11.765	0	8.11508	1.01176	1.79181	-0.32	0.0588235	0.0588235	0	0	0.352941	0	0	0.117647	0	0.117647	0	0.0588235	0.117647	0	0.117647	0	0	0	0	0	0	0	0	0	0	0	0	0.0625	0	0	0	0	0	0	0
1148|1	3072.57	55.172	72.414	17.241	10.345	68.966	31.034	10.345	6.897	3.448	7.73055	0.186207	0.791482	0.524483	0.0344828	0.0344828	0.0344828	0	0.206897	0.0344828	0	0.137931	0	0	0.0689655	0.0344828	0	0	0.0689655	0.0689655	0.103448	0.0344828	0.0689655	0.0689655	0	0	0	0	0	0	0	0	0	0	0	0	0	0	0
1149|0	1728.23	50	68.75	12.5	0	81.25	18.75	12.5	12.5	0	8.11508	0.725	1.79181	0.139375	0	0.0625	0	0	0.375	0	0	0.0625	0	0.125	0	0.0625	0.0625	0	0.1875	0	0.0625	0	0	0	0	0	0	0	0	0	0	0	0	0	0	0	0	0	0
1149|1	2902.32	58.621	86.207	13.793	3.448	65.517	34.483	6.897	3.448	3.448	5.9416	0.148276	-0.206772	0.701379	0	0.0344828	0.0689655	0	0.206897	0.0344828	0	0.172414	0	0	0.0344828	0	0	0	0.103448	0.0689655	0.137931	0.0344828	0	0.103448	0	0	0	0	0	0	0	0	0	0	0	0	0	0	0
115|0	3430.17	38.71	48.387	25.806	6.452	61.29	38.71	25.806	19.355	6.452	8.38936	0.274194	3.0338	1.11161	0.0322581	0.0645161	0.0322581	0.0322581	0.193548	0.0322581	0.0322581	0.0967742	0.0322581	0.0322581	0.16129	0.0967742	0.0322581	0.0322581	0	0.0645161	0	0	0	0.0322581	0	0	0	0	0	0	0	0	0	0	0	0	0	0	0
115|1	1028.15	33.333	44.444	11.111	22.222	66.667	33.333	22.222	11.111	11.111	6.33872	-0.333333	-0.0233149	1.90889	0.111111	0.111111	0	0.111111	0	0	0.111111	0.222222	0	0	0	0	0.111111	0.222222	0	0	0	0	0	0	0	0	0	0	0	0	0	0	0	0	0	0	0	0	0
1150|0	1717.03	40	66.667	13.333	6.667	53.333	46.667	20	20	0	8.67778	-0.726667	2.85217	2.50867	0.0666667	0.0666667	0.2	0	0.266667	0	0	0	0	0	0.0666667	0.133333	0	0	0.0666667	0.0666667	0	0	0.0666667	0	0	0	0	0	0	0	0	0	0	0	0	0	0	0	0.0714286
1150|1	2917.33	58.621	86.207	13.793	3.448	65.517	34.483	10.345	3.448	6.897	4.18424	0.151724	-1.20598	0.744483	0	0.0344828	0.0344828	0.0344828	0.206897	0.0344828	0	0.172414	0	0	0.0344828	0	0	0	0.103448	0.0344828	0.172414	0.0344828	0	0.103448	0	0	0	0	0	0	0	0	0	0	0	0	0	0	0
1151|0	1872.14	41.176	76.471	17.647	5.882	58.824	41.176	17.647	11.765	5.882	7.91268	-0.564706	0.853119	2.29353	0.117647	0.0588235	0.176471	0.0588235	0.235294	0	0	0	0	0.0588235	0	0.0588235	0	0	0.117647	0.0588235	0	0	0.0588235	0	0	0	0	0	0	0	0	0	0	0	0	0	0	0	0.125
1151|1	2995.44	58.621	82.759	13.793	6.897	65.517	34.483	6.897	3.448	3.448	5.94079	0.213793	-0.207566	0.598276	0	0.0344828	0.0344828	0	0.206897	0.0344828	0	0.137931	0	0	0.0344828	0	0	0	0.103448	0.0689655	0.172414	0.0344828	0.0344828	0.103448	0	0	0	0	0	0	0	0	0	0	0	0	0	0	0
1152|0	1874.33	55.556	83.333	16.667	0	72.222	27.778	5.556	5.556	0	7.73475	0.705556	0.791816	-0.0161111	0.0555556	0	0	0	0.333333	0	0.0555556	0	0	0	0	0.0555556	0.0555556	0	0.166667	0.0555556	0.111111	0	0	0.111111	0	0	0	0	0.0588235	0	0	0	0	0	0	0	0	0	0
1152|1	3050.43	33.333	59.259	25.926	11.111	51.852	48.148	25.926	18.519	7.407	11.3596	-0.640741	2.97698	2.68185	0.0740741	0.148148	0.0740741	0.037037	0	0.037037	0	0.111111	0	0	0.0740741	0.037037	0	0.037037	0.037037	0.0740741	0.0740741	0.037037	0.037037	0.111111	0	0.0384615	0	0	0	0	0	0	0	0	0	0	0	0	0
1153|0	2937.54	46.429	67.857	14.286	7.143	64.286	35.714	17.857	17.857	0	8.62631	-0.271429	4.0308	0.768929	0.0357143	0	0.0357143	0	0.214286	0	0.0357143	0.107143	0.0357143	0.0357143	0.0357143	0.142857	0	0	0.142857	0.0357143	0.0714286	0	0.0357143	0.0357143	0	0	0	0	0	0	0	0.037037	0	0	0	0	0	0	0
1153|1	2243.64	50	59.091	22.727	4.545	63.636	36.364	18.182	13.636	4.545	8.82805	0.372727	1.91522	0.972727	0	0.0909091	0	0.0454545	0.0909091	0	0	0.227273	0	0.0454545	0.136364	0.0454545	0.0454545	0.0454545	0	0.181818	0	0	0	0.0454545	0	0	0	0	0	0	0	0	0	0	0	0	0	0	0
1154|1	1183.33	41.667	66.667	25	0	58.333	41.667	16.667	8.333	8.333	6.33737	-0.583333	-0.0234702	1.02083	0.0833333	0	0	0.0833333	0	0	0.0833333	0.166667	0	0	0.166667	0.0833333	0	0	0.166667	0.0833333	0.0833333	0	0	0	0	0	0	0	0	0	0	0	0	0	0	0	0	0	0
1155|1	2036.36	45	55	40	5	55	45	25	20	5	10.789	-0.02	2.21662	1.0755	0.15	0.05	0	0.05	0	0	0.05	0.15	0.05	0.05	0.15	0.1	0	0	0	0.05	0.1	0	0	0.05	0	0	0	0	0	0	0	0.0526316	0	0	0	0.0526316	0	0	0
1156|0	1151.24	20	70	20	10	40	60	50	20	30	4.31196	-1.59	-1.02283	3.412	0.1	0	0	0.3	0	0	0	0	0	0	0	0.2	0	0	0.1	0	0.1	0	0.1	0.1	0	0	0	0	0	0	0	0	0	0	0	0	0	0	0
1156|1	2449.88	40	60	48	0	68	32	20	12	8	9.53486	0.476	0.977626	0.2468	0.16	0.04	0	0.04	0	0.04	0.04	0.16	0	0.04	0.16	0.08	0	0	0.04	0.08	0	0	0	0.12	0	0.0416667	0	0	0	0	0	0	0	0	0.0416667	0	0	0	0.0416667
1157|0	3037.58	46.429	50	10.714	7.143	60.714	39.286	28.571	14.286	14.286	6.25445	-0.403571	-0.144375	1.13036	0.0357143	0	0	0.0357143	0.142857	0.107143	0	0.178571	0	0	0.0714286	0.142857	0.107143	0	0	0.0357143	0.0714286	0	0.0714286	0	0	0	0	0	0.037037	0	0	0	0	0	0	0	0	0	0
1157|1	1819.3	22.222	50	50	0	77.778	22.222	22.222	16.667	5.556	10.5069	0.983333	1.97621	-1.11278	0	0	0	0.0555556	0	0	0	0.222222	0	0.0555556	0.277778	0.166667	0	0	0.0555556	0	0	0	0	0.166667	0	0	0	0	0	0	0	0	0	0	0	0	0	0	0
1158|0	2803.25	42.308	61.538	26.923	11.538	73.077	26.923	23.077	7.692	15.385	4.06264	0.142308	-2.14578	0.482308	0.115385	0	0	0.115385	0.153846	0.0384615	0	0.115385	0	0	0.115385	0.0769231	0.0384615	0	0.0384615	0	0.0384615	0	0.115385	0.0384615	0	0	0	0	0.04	0	0	0.04	0	0	0	0	0	0	0
1158|1	1876.36	26.316	52.632	47.368	0	78.947	21.053	21.053	15.789	5.263	10.5069	0.910526	1.97621	-1.10368	0	0	0	0.0526316	0	0	0	0.263158	0	0.0526316	0.263158	0.157895	0	0	0.0526316	0	0	0	0	0.157895	0	0	0	0	0	0	0	0	0	0	0	0	0	0	0
1159|0	1443.59	30.769	53.846	7.692	15.385	61.538	38.462	30.769	15.385	15.385	6.3108	-1.33846	-0.0546121	1.88692	0	0	0.0769231	0.0769231	0.0769231	0.0769231	0	0.230769	0	0	0.0769231	0.153846	0	0	0.0769231	0	0	0	0.153846	0	0	0	0	0	0	0	0	0	0	0	0	0	0	0	0
1159|1	1888.15	33.333	50	38.889	5.556	66.667	33.333	27.778	11.111	16.667	4.37042	0.483333	-1.02127	1.12778	0.0555556	0.111111	0	0.111111	0	0.0555556	0	0.222222	0	0.222222	0.0555556	0	0	0.0555556	0	0.0555556	0	0	0	0.0555556	0	0	0	0	0	0	0	0	0	0	0	0	0	0.0588235	0
116|0	3427.16	38.71	48.387	25.806	6.452	58.065	41.935	29.032	22.581	6.452	8.63432	0.0870968	4.03364	1.36645	0.0322581	0.0645161	0.0322581	0.0322581	0.193548	0.0322581	0.0322581	0.0967742	0.0322581	0.0322581	0.16129	0.129032	0	0.0322581	0	0.0645161	0	0	0	0.0322581	0	0	0	0	0	0	0	0	0	0	0	0	0	0	0
116|1	1085.2	22.222	44.444	11.111	22.222	55.556	44.444	22.222	11.111	11.111	6.33872	-0.677778	-0.0233149	2.75111	0.111111	0.111111	0.111111	0.111111	0	0	0.111111	0.111111	0	0	0	0	0.111111	0.222222	0	0	0	0	0	0	0	0	0	0	0	0	0	0	0	0	0	0	0	0	0
1160|0	3184.58	41.379	58.621	13.793	17.241	62.069	37.931	27.586	13.793	13.793	5.58456	-0.393103	-0.904271	1.45966	0.0344828	0.0344828	0.0344828	0.0689655	0.137931	0.0689655	0	0.172414	0.0344828	0	0.0689655	0.0689655	0	0.0689655	0.0344828	0	0.0689655	0	0.0689655	0.0344828	0	0	0	0	0.0357143	0	0	0	0	0	0	0	0	0	0
1160|1	3060.6	51.724	68.966	10.345	10.345	65.517	34.483	13.793	10.345	3.448	8.10775	-0.037931	1.79117	0.572069	0	0	0.0344828	0	0.206897	0.0344828	0	0.137931	0	0.0344828	0.0344828	0.103448	0	0.0344828	0.103448	0.0689655	0.103448	0	0.0689655	0.0344828	0	0	0	0	0	0	0	0	0	0	0	0	0	0	0
1161|0	1615.73	21.429	64.286	14.286	14.286	50	50	35.714	14.286	21.429	4.37037	-1.52857	-1.05382	2.91714	0.0714286	0	0.142857	0.142857	0.0714286	0.0714286	0	0.0714286	0	0	0	0.142857	0	0	0.0714286	0	0	0	0.142857	0.0714286	0	0	0.0769231	0	0	0	0	0	0	0	0	0	0	0	0
1161|1	1236.48	16.667	58.333	50	0	75	25	0	0	0	6.09998	0.858333	-0.0241054	-0.883333	0	0	0.25	0	0	0	0	0.166667	0	0	0.416667	0	0	0	0.0833333	0	0	0	0	0.0833333	0	0	0	0	0	0	0	0	0	0	0	0	0	0	0
1162|0	1951.24	44.444	61.111	16.667	16.667	55.556	44.444	33.333	22.222	11.111	6.75062	-0.322222	-0.423604	1.23833	0.0555556	0	0	0	0.222222	0.111111	0	0.0555556	0.166667	0	0.0555556	0.0555556	0	0	0.111111	0.0555556	0.0555556	0	0	0.0555556	0	0	0	0	0	0	0	0	0	0	0	0	0	0	0.0588235
1162|1	959.11	22.222	66.667	33.333	11.111	77.778	22.222	22.222	11.111	11.111	6.33057	-0.277778	-0.0242639	0.3	0.111111	0	0	0.111111	0	0	0	0.111111	0	0	0.111111	0.111111	0	0	0.222222	0	0	0	0.111111	0.111111	0	0	0	0	0	0	0	0	0	0	0	0	0	0	0.125
1163|0	3488.97	33.333	50	16.667	16.667	53.333	46.667	33.333	20	13.333	7.91989	-0.8	1.09382	2.109	0.0333333	0.0333333	0.0666667	0.0666667	0.133333	0.0666667	0	0.1	0.0333333	0.0333333	0.0666667	0.133333	0	0	0	0	0.0666667	0	0.133333	0.0333333	0	0	0	0	0.0344828	0	0	0	0	0	0	0	0	0	0
1163|1	771.912	37.5	62.5	50	0	75	25	0	0	0	6.09998	1.4	-0.0241054	-1.33	0	0	0.125	0	0	0	0	0.25	0	0.125	0.25	0	0	0	0	0.125	0	0	0	0.125	0	0	0	0	0	0	0	0	0	0	0	0	0	0	0
1164|0	1113.24	40	40	10	20	60	40	30	20	10	9.29735	-0.86	0.976197	2.01	0	0.1	0	0	0	0.1	0	0.3	0	0	0.1	0.1	0	0.1	0	0.1	0	0	0.1	0	0	0	0	0	0	0	0	0	0	0	0	0	0	0	0
1164|1	2365.8	44	64	44	0	68	32	16	12	4	10.5069	0.52	1.97621	-0.2296	0.12	0	0	0.04	0	0	0.04	0.2	0	0.04	0.16	0.12	0	0	0.04	0.12	0	0	0	0.12	0	0	0	0	0	0	0	0	0	0	0.0416667	0.0416667	0	0	0.0416667
1165|0	1079.22	40	40	20	10	60	40	30	20	10	9.29735	-0.76	0.976197	1.816	0	0.1	0	0	0	0.1	0	0.3	0	0	0.2	0.1	0	0	0	0.1	0	0	0.1	0	0	0	0	0	0	0	0	0	0	0	0	0	0	0	0
1165|1	2451.89	40	60	44	0	64	36	20	12	8	9.44155	0.4	0.97747	0.0472	0.12	0	0	0.04	0	0.04	0.04	0.16	0	0.04	0.16	0.12	0	0	0.04	0.08	0.04	0	0	0.12	0	0	0	0	0	0	0	0	0	0	0.0416667	0.0416667	0	0	0.0416667
1166|0	3264.84	34.483	48.276	20.69	17.241	62.069	37.931	31.034	20.69	10.345	8.33757	-0.110345	2.09541	1.2069	0.0689655	0.0344828	0.0344828	0.0344828	0.137931	0.0689655	0	0.103448	0.0344828	0.0689655	0.0344828	0.137931	0	0.103448	0.0344828	0.0344828	0	0	0.0344828	0.0344828	0	0	0	0	0.0357143	0	0	0	0	0.0357143	0	0	0	0	0
1166|1	2465.88	40	60	44	0	64	36	20	12	8	9.53486	0.372	0.977626	0.4552	0.12	0.04	0	0.04	0	0.04	0.04	0.16	0	0.04	0.16	0.08	0	0	0.04	0.12	0	0	0	0.12	0	0.0416667	0	0	0	0	0	0	0	0	0.0416667	0	0	0	0.0416667
1167|0	1959.22	47.368	78.947	15.789	5.263	57.895	42.105	15.789	15.789	0	8.34728	-0.663158	2.09337	2.07	0.105263	0.0526316	0.157895	0	0.210526	0	0.0526316	0.105263	0.0526316	0	0	0.0526316	0	0	0.105263	0.0526316	0	0	0	0.0526316	0	0	0	0	0.0555556	0	0	0	0	0	0	0	0	0	0.0555556
1167|1	2393.81	44	64	44	0	68	32	16	12	4	10.789	0.496	1.97637	0.1452	0.12	0.04	0	0.04	0	0	0.04	0.2	0	0.04	0.16	0.08	0	0	0.04	0.12	0	0	0	0.12	0	0.0416667	0	0	0	0	0	0	0	0	0.0416667	0	0	0	0.0416667
1168|0	3871.65	42.857	54.286	22.857	5.714	60	40	22.857	20	2.857	9.25186	-0.108571	5.79274	1.74486	0.0571429	0.114286	0.0571429	0	0.171429	0.0285714	0	0.0857143	0	0.0285714	0.142857	0.0857143	0	0.0285714	0.0571429	0.114286	0	0.0285714	0	0	0	0	0.0294118	0	0	0	0	0	0	0	0	0	0	0	0
1168|1	2336.76	41.667	62.5	45.833	0	66.667	33.333	16.667	12.5	4.167	10.789	0.533333	1.97637	0.190417	0.125	0.0416667	0	0.0416667	0	0	0.0416667	0.166667	0	0.0416667	0.166667	0.0833333	0	0	0.0416667	0.125	0	0	0	0.125	0	0.0434783	0	0	0	0	0	0	0	0	0.0434783	0	0	0	0.0434783
1169|0	2179.57	52.381	61.905	9.524	14.286	71.429	28.571	19.048	14.286	4.762	7.20651	0.119048	0.273579	0.302857	0	0	0	0	0.285714	0.047619	0.047619	0.190476	0.0952381	0	0.0952381	0.047619	0	0.047619	0.0952381	0.047619	0	0	0	0	0	0	0	0	0	0	0	0	0	0	0	0	0	0	0
1169|1	2585.04	40	56	52	4	60	40	28	16	12	9.37312	0.364	0.978105	0.3936	0.24	0	0	0.08	0	0.04	0	0.04	0	0.04	0.16	0.16	0	0	0	0.12	0	0.04	0	0.08	0.125	0	0	0	0	0	0	0	0	0	0.0416667	0.0416667	0	0	0
117|0	3412.14	38.71	48.387	29.032	6.452	61.29	38.71	25.806	19.355	6.452	8.38936	0.335484	3.0338	1.02871	0.0322581	0.0645161	0.0322581	0.0322581	0.193548	0.0322581	0.0322581	0.0967742	0.0322581	0.0322581	0.193548	0.0967742	0	0.0322581	0	0.0645161	0	0	0	0.0322581	0	0	0	0	0	0	0	0	0	0	0	0	0	0	0
117|1	705.679	57.143	71.429	14.286	0	28.571	71.429	14.286	0	14.286	3.84997	-1.51429	-1.02285	3.17286	0.142857	0	0.142857	0	0	0.142857	0.142857	0.142857	0	0	0	0	0	0	0	0.142857	0.142857	0	0	0	0	0	0	0	0	0	0	0	0	0	0	0	0	0	0
1170|0	3206.94	22.222	22.222	22.222	14.815	48.148	51.852	40.741	33.333	7.407	11.0227	-0.659259	6.21739	1.33407	0.0740741	0	0	0	0	0.0740741	0.037037	0.0740741	0.037037	0.111111	0.037037	0.296296	0.0740741	0.0740741	0	0.037037	0.037037	0.037037	0	0	0	0	0	0	0	0	0	0	0	0.0769231	0	0	0	0	0
1170|1	2426.84	22.727	40.909	36.364	4.545	54.545	45.455	36.364	18.182	18.182	6.66404	-0.227273	-0.0197099	0.941818	0.0454545	0	0.0454545	0	0	0.181818	0	0.136364	0	0.0909091	0.0909091	0.181818	0	0	0	0.0454545	0	0.0454545	0	0.136364	0	0	0	0	0	0	0	0	0	0	0	0.047619	0	0	0
1171|0	3278.07	18.519	18.519	22.222	14.815	44.444	55.556	44.444	37.037	7.407	11.1017	-0.788889	7.21724	1.57444	0.0740741	0	0	0	0	0.0740741	0.037037	0.037037	0.037037	0.111111	0.037037	0.333333	0.0740741	0.0740741	0	0.037037	0.037037	0.037037	0	0	0	0	0	0	0	0	0	0	0	0.0769231	0	0	0	0	0
1171|1	2399.81	27.273	40.909	36.364	4.545	54.545	45.455	36.364	18.182	18.182	6.66404	-0.104545	-0.0197099	0.794545	0.0454545	0	0	0	0	0.181818	0	0.136364	0	0.0909091	0.0909091	0.181818	0	0	0	0.0909091	0	0.0454545	0	0.136364	0	0	0	0	0	0	0	0	0	0	0	0.047619	0	0	0
1172|0	3149.89	19.231	19.231	23.077	15.385	46.154	53.846	42.308	34.615	7.692	11.0227	-0.723077	6.21739	1.42154	0.0769231	0	0	0	0	0.0769231	0.0384615	0.0384615	0.0384615	0.0384615	0.115385	0.307692	0.0769231	0.0769231	0	0.0384615	0.0384615	0.0384615	0	0	0	0	0	0	0	0	0	0	0	0	0.08	0	0	0	0
1172|1	2454.85	22.727	40.909	36.364	4.545	54.545	45.455	36.364	18.182	18.182	6.66536	-0.254545	-0.0195546	1.36773	0.0454545	0.0454545	0.0454545	0	0	0.181818	0	0.136364	0	0.0909091	0.0909091	0.136364	0	0	0	0.0454545	0	0.0454545	0	0.136364	0	0	0	0	0	0	0	0	0	0	0	0.047619	0	0	0
1173|0	3141.96	22.222	22.222	29.63	11.111	51.852	48.148	40.741	37.037	3.704	11.3446	-0.544444	8.21598	1.05333	0.111111	0	0	0	0	0.037037	0.037037	0.0740741	0.037037	0.111111	0.0740741	0.333333	0.0740741	0.037037	0	0.037037	0	0.037037	0	0	0	0	0	0	0	0	0	0	0	0.0769231	0	0.0384615	0	0	0
1173|1	2412.81	22.727	45.455	36.364	4.545	54.545	45.455	36.364	18.182	18.182	6.66404	-0.240909	-0.0197099	0.981818	0.0454545	0	0.0454545	0	0	0.181818	0	0.136364	0	0.0454545	0.0909091	0.181818	0	0	0	0.0454545	0	0.0454545	0	0.181818	0	0	0	0	0	0	0	0	0	0	0	0.047619	0	0	0
1174|1	3233.88	31.034	41.379	24.138	13.793	58.621	41.379	24.138	20.69	3.448	10.2297	-0.0586207	4.15531	0.492759	0	0	0.103448	0	0.0689655	0.0344828	0	0.172414	0.0344828	0.103448	0.137931	0.172414	0	0.0689655	0	0	0.0689655	0.0344828	0	0	0	0	0	0	0	0	0	0	0	0	0	0	0	0	0
1175|0	2008.25	44.444	66.667	11.111	0	38.889	61.111	44.444	16.667	27.778	4.19284	-0.855556	-2.17342	3.15111	0.0555556	0	0	0.222222	0.277778	0.0555556	0.0555556	0	0	0.0555556	0	0.166667	0	0	0	0.0555556	0.0555556	0	0	0	0	0	0	0	0.0588235	0	0	0	0	0	0	0	0	0	0
1175|1	2598.14	42.308	53.846	46.154	3.846	73.077	26.923	15.385	11.538	3.846	10.5069	0.688462	1.97668	-0.698077	0.153846	0	0.0384615	0	0	0.0384615	0	0.192308	0	0.0384615	0.192308	0.115385	0.0384615	0	0	0.0384615	0.0384615	0.0384615	0	0.0769231	0.04	0	0	0	0	0.04	0	0.04	0	0	0.04	0	0	0	0
1176|0	3415.95	24.138	48.276	13.793	13.793	48.276	51.724	34.483	24.138	10.345	9.29229	-1.1	3.88391	2.50172	0	0.0344828	0.137931	0.0344828	0.103448	0.0689655	0	0.103448	0	0	0.0689655	0.206897	0	0.0344828	0	0	0.0344828	0	0.103448	0.0689655	0	0	0	0	0	0	0	0	0	0	0	0	0	0	0
1176|1	2597.16	42.308	53.846	46.154	3.846	73.077	26.923	11.538	11.538	0	11.1031	0.688462	2.97542	-0.746923	0.153846	0	0.0384615	0	0	0	0.0384615	0.192308	0	0.0384615	0.192308	0.115385	0.0384615	0	0	0.0384615	0.0384615	0.0384615	0	0.0769231	0.04	0	0	0	0	0	0.04	0.04	0	0	0.04	0	0	0	0
1177|0	1642.85	21.429	42.857	7.143	14.286	50	50	35.714	21.429	14.286	8.49491	-1.69286	0.945229	2.61143	0	0	0.0714286	0.0714286	0.0714286	0.0714286	0.0714286	0.142857	0	0.0714286	0	0.214286	0	0	0.0714286	0	0	0	0.142857	0	0	0	0	0	0	0	0	0	0	0	0	0	0	0	0
1177|1	2969.5	37.931	62.069	44.828	3.448	62.069	37.931	17.241	13.793	3.448	10.8027	0.131034	2.97605	0.420345	0.206897	0	0.103448	0.0344828	0	0	0.0344828	0.103448	0	0	0.137931	0.137931	0.0344828	0	0	0.0344828	0.0344828	0.0344828	0	0.103448	0.0714286	0	0.0357143	0	0	0	0.0357143	0	0	0	0	0.0714286	0	0	0
1178|1	2985.49	37.931	62.069	41.379	3.448	58.621	41.379	17.241	13.793	3.448	10.8027	0.0413793	2.97605	0.6	0.172414	0	0.103448	0.0344828	0	0	0.0344828	0.103448	0	0	0.137931	0.137931	0.0344828	0	0	0.0689655	0.0344828	0.0344828	0	0.103448	0.0714286	0	0.0357143	0	0	0	0	0	0	0	0	0.0714286	0	0	0
1179|0	1552.7	40	66.667	26.667	6.667	46.667	53.333	33.333	20	13.333	9.22014	-0.926667	0.976677	2.14533	0.133333	0	0.0666667	0.0666667	0	0.0666667	0	0.133333	0	0	0	0.2	0	0	0	0.133333	0	0	0.0666667	0.133333	0	0	0	0	0	0	0	0	0	0	0	0	0	0	0
1179|1	2869.38	35.714	64.286	46.429	3.571	64.286	35.714	14.286	10.714	3.571	10.5069	0.360714	1.97621	0.1575	0.178571	0	0.107143	0.0357143	0	0	0.0357143	0.107143	0	0	0.142857	0.107143	0.0357143	0	0	0.0357143	0.0357143	0.0357143	0	0.142857	0.0740741	0	0.037037	0	0	0	0	0	0	0	0	0.037037	0	0	0
118|0	3430.17	38.71	48.387	25.806	6.452	61.29	38.71	25.806	19.355	6.452	8.38936	0.274194	3.0338	1.11161	0.0322581	0.0645161	0.0322581	0.0322581	0.193548	0.0322581	0.0322581	0.0967742	0.0322581	0.0322581	0.16129	0.0967742	0.0322581	0.0322581	0	0.0645161	0	0	0	0.0322581	0	0	0	0	0	0	0	0	0	0	0	0	0	0	0
118|1	3530.92	58.824	67.647	17.647	0	29.412	70.588	32.353	32.353	0	13.2848	-1.52647	10.9752	4.67765	0.176471	0.205882	0	0	0	0	0	0.0294118	0	0	0	0.117647	0	0	0.0882353	0.382353	0	0	0	0	0.030303	0.030303	0	0	0	0	0	0	0	0	0	0	0	0	0.030303
1180|0	1452.7	57.143	71.429	14.286	7.143	57.143	42.857	21.429	14.286	7.143	7.12258	0.285714	0.0941692	0.945	0	0	0	0.0714286	0.285714	0	0	0.0714286	0.0714286	0.142857	0	0.0714286	0	0	0.0714286	0.214286	0	0	0	0	0	0	0	0	0	0	0	0	0	0	0	0	0	0	0
1180|1	2704.18	38.462	53.846	42.308	7.692	65.385	34.615	23.077	15.385	7.692	10.3333	0.134615	1.97778	0.32	0.230769	0	0.0769231	0	0	0.0769231	0	0.115385	0	0.0384615	0.0769231	0.153846	0.0384615	0.0384615	0	0.0384615	0	0.0384615	0	0.0769231	0.12	0	0	0	0	0.04	0	0	0	0	0	0.08	0	0	0
1181|0	2946.45	62.069	75.862	10.345	3.448	62.069	37.931	20.69	17.241	3.448	8.40775	-0.206897	3.73019	1.72	0.0344828	0.0689655	0.0344828	0.0344828	0.275862	0	0	0.172414	0	0	0.0344828	0.103448	0	0	0.0344828	0.137931	0	0	0.0344828	0.0344828	0	0	0	0	0	0	0	0.0357143	0	0	0	0	0	0	0
1181|1	2384.8	27.273	45.455	36.364	4.545	54.545	45.455	31.818	18.182	13.636	9.37312	-0.104545	0.978569	0.823636	0.0454545	0	0	0.0454545	0	0.0909091	0.0454545	0.136364	0	0.0909091	0.0909091	0.181818	0	0	0	0.0909091	0	0.0454545	0	0.136364	0	0	0	0	0	0	0	0	0	0	0	0.047619	0	0	0
1182|1	2355.72	39.13	52.174	39.13	4.348	60.87	39.13	21.739	13.043	8.696	9.44155	0.0391304	0.97747	0.478261	0.130435	0	0.0434783	0.0434783	0	0.0434783	0.0434783	0.173913	0	0.130435	0.0869565	0.130435	0	0	0	0.0869565	0	0.0434783	0	0.0434783	0.0454545	0	0.0454545	0	0	0	0	0	0	0	0.0454545	0	0	0	0
1183|0	3417.22	43.75	59.375	31.25	6.25	78.125	21.875	12.5	9.375	3.125	8.1151	1.0375	1.7926	-0.271875	0.03125	0.0625	0	0.03125	0.1875	0	0.03125	0.15625	0	0.09375	0.09375	0.03125	0.03125	0.03125	0.03125	0	0.0625	0.03125	0	0.09375	0	0	0	0	0	0	0	0.0322581	0	0	0	0	0	0	0
1183|1	2342.72	43.478	52.174	43.478	4.348	60.87	39.13	21.739	13.043	8.696	9.44155	0.252174	0.97747	0.299565	0.173913	0	0	0.0434783	0	0.0434783	0.0434783	0.130435	0	0.130435	0.0869565	0.130435	0	0	0	0.130435	0	0.0434783	0	0.0434783	0.0454545	0	0	0	0	0.0454545	0	0	0	0	0.0454545	0	0	0	0
1184|0	3573.34	40.625	56.25	25	15.625	75	25	12.5	9.375	3.125	8.1151	1.03125	1.7926	-0.131875	0	0.0625	0	0.03125	0.1875	0	0.03125	0.125	0	0.0625	0.09375	0.03125	0	0.125	0.03125	0.03125	0.0625	0.03125	0	0.09375	0	0	0	0	0	0	0	0	0	0	0	0	0	0	0
1184|1	2328.69	43.478	52.174	39.13	4.348	60.87	39.13	21.739	13.043	8.696	9.44155	0.156522	0.97747	0.337391	0.130435	0	0	0.0434783	0	0.0434783	0.0434783	0.173913	0	0.130435	0.0869565	0.130435	0	0	0	0.130435	0	0.0434783	0	0.0434783	0.0454545	0	0	0	0	0	0	0	0	0	0.0454545	0	0	0	0
1185|0	2505.99	30.435	60.87	21.739	4.348	56.522	43.478	26.087	17.391	8.696	8.51601	-0.326087	1.88489	1.26957	0.0434783	0	0	0.0869565	0.130435	0	0.0869565	0.0434783	0	0.0434783	0.0434783	0.173913	0	0.0434783	0.130435	0.0434783	0.0434783	0	0	0.0869565	0	0	0	0	0	0	0	0	0	0	0	0.0454545	0	0	0
1185|1	2523.91	34.783	47.826	30.435	13.043	56.522	43.478	21.739	13.043	8.696	9.44155	-9.65411e-18	0.977007	0.663478	0.0869565	0	0	0.0869565	0	0	0.0869565	0.130435	0	0.0869565	0.0869565	0.130435	0	0.0869565	0	0.0434783	0.0869565	0.0434783	0	0.0434783	0.0454545	0	0	0.0454545	0	0	0	0	0	0	0	0	0	0	0
1186|0	2207.63	35	60	30	5	70	30	20	10	10	6.05787	0.365	-0.145293	0.7505	0.05	0.05	0	0.1	0.2	0	0.1	0.1	0	0.1	0.05	0.05	0	0	0.05	0	0	0.05	0	0.1	0	0	0	0	0.0526316	0	0	0	0	0	0	0	0	0	0
1186|1	2489.9	34.783	47.826	34.783	8.696	56.522	43.478	21.739	13.043	8.696	9.44155	0.073913	0.977007	0.57913	0.0869565	0	0	0.0869565	0	0	0.0869565	0.130435	0	0.130435	0.0869565	0.130435	0	0.0434783	0	0.0434783	0.0869565	0.0434783	0	0.0434783	0.0454545	0	0	0.0454545	0	0	0	0	0	0	0	0	0	0	0
1187|0	2273.69	35	55	30	10	70	30	20	10	10	6.05674	0.38	-0.146087	0.7575	0.05	0.05	0	0.1	0.2	0	0.1	0.1	0	0.1	0.05	0.05	0	0	0	0	0	0.05	0.05	0.1	0	0	0	0	0.0526316	0	0	0	0	0	0	0	0	0	0
1187|1	2489.9	34.783	47.826	34.783	8.696	56.522	43.478	21.739	13.043	8.696	9.44155	0.0434783	0.977007	0.57913	0.0869565	0	0	0.0869565	0	0	0.0869565	0.130435	0	0.0869565	0.130435	0.130435	0	0.0434783	0	0.0434783	0.0869565	0.0434783	0	0.0434783	0.0454545	0	0	0.0454545	0	0	0	0	0	0	0	0	0	0	0
1188|0	2176.49	45	55	25	0	45	55	30	20	10	8.82145	-0.815	1.91632	2.866	0.15	0.1	0	0.05	0.1	0.05	0.1	0.05	0	0.05	0.05	0.1	0	0	0.05	0.05	0.1	0	0	0	0	0.105263	0	0	0	0	0	0	0	0	0.0526316	0	0	0	0
1188|1	3152.69	54.545	63.636	54.545	3.03	66.667	33.333	24.242	18.182	6.061	10.8018	0.190909	3.97746	0.267879	0.393939	0	0.030303	0	0	0.0606061	0	0.0909091	0	0.030303	0.0606061	0.181818	0	0	0	0.0606061	0	0.030303	0	0.0606061	0.1875	0	0.03125	0	0	0.0625	0	0	0	0	0	0.125	0	0	0
1189|0	2474.87	31.818	63.636	27.273	9.091	63.636	36.364	22.727	13.636	9.091	7.12271	-0.177273	0.094785	1.78682	0.0909091	0.0909091	0.0909091	0.0454545	0.181818	0.0454545	0	0	0.0454545	0	0.136364	0	0	0	0.136364	0.0454545	0	0	0.0454545	0.0454545	0	0	0	0	0.047619	0	0	0	0	0	0.047619	0	0	0	0
1189|1	2638.14	40	52	36	8	64	36	24	16	8	10.3333	0.104	1.97778	0.3452	0.2	0	0.04	0	0	0.08	0	0.12	0	0.04	0.04	0.16	0.08	0.04	0	0.04	0.04	0.04	0	0.08	0.0833333	0	0	0	0	0.0416667	0	0	0	0	0	0.0416667	0	0	0
119|0	3488.36	38.71	45.161	22.581	6.452	61.29	38.71	25.806	25.806	0	9.78474	0.145161	7.03158	1.35387	0.0322581	0.0967742	0.0322581	0	0.193548	0	0.0322581	0.0967742	0.0322581	0	0.16129	0.129032	0.0645161	0.0322581	0	0.0645161	0	0	0	0.0322581	0	0	0	0	0	0	0	0	0	0	0	0	0	0	0
119|1	1363.57	50	66.667	25	25	75	25	16.667	8.333	8.333	6.06224	0.408333	-0.0855707	0.0425	0.166667	0	0	0.0833333	0.166667	0	0	0.0833333	0	0	0	0.0833333	0	0.0833333	0	0	0.0833333	0.0833333	0.0833333	0.0833333	0	0	0	0	0	0	0	0	0	0	0	0	0	0	0
1190|0	2548.97	45.833	66.667	25	8.333	62.5	37.5	25	25	0	9.12482	-0.3625	4.33377	2.43458	0.125	0.166667	0.0833333	0	0.166667	0	0	0.125	0.0833333	0.0416667	0.0416667	0	0	0	0.0833333	0.0416667	0	0	0	0.0416667	0	0	0	0	0.0434783	0	0	0	0	0	0.0434783	0	0	0	0.0434783
1190|1	2669.21	36	52	36	8	68	32	20	12	8	9.44155	0.416	0.97747	-0.0188	0.16	0	0.04	0.04	0	0.04	0	0.12	0	0.04	0.08	0.12	0.12	0.04	0	0.04	0.04	0.04	0	0.08	0.0416667	0	0	0	0	0.0416667	0	0	0	0	0	0	0.0416667	0	0
1191|0	2742.23	36	64	20	4	60	40	20	20	0	9.12356	-0.428	4.09352	2.5272	0.04	0.16	0.12	0	0.16	0	0.04	0.12	0.04	0	0.08	0	0.04	0	0.08	0.04	0	0	0	0.08	0	0	0	0	0	0	0	0	0	0	0.0416667	0	0	0	0
1191|1	2768.25	51.724	65.517	51.724	3.448	68.966	31.034	24.138	17.241	6.897	10.6273	0.355172	2.97715	0.0282759	0.310345	0	0	0.0344828	0	0.0344828	0	0.137931	0	0.0344828	0.0689655	0.172414	0	0	0	0.0689655	0	0.0344828	0	0.103448	0.107143	0	0	0	0	0.0357143	0	0.0357143	0	0	0	0.107143	0	0	0
1192|0	1675.93	38.462	53.846	15.385	23.077	69.231	30.769	23.077	0	23.077	3.4247	0.315385	-3.14341	0.295385	0	0	0	0.0769231	0.307692	0.153846	0	0	0	0	0.0769231	0	0	0	0	0	0.0769231	0.230769	0	0.0769231	0	0	0	0	0	0	0	0	0	0	0	0	0	0	0
1192|1	2767.27	51.724	65.517	51.724	3.448	68.966	31.034	20.69	17.241	3.448	10.9776	0.355172	3.97636	-0.0434483	0.310345	0	0.0344828	0	0	0.0344828	0	0.137931	0	0.0344828	0.0689655	0.172414	0	0	0	0.0689655	0	0.0344828	0	0.103448	0.107143	0	0	0	0	0.0357143	0	0.0357143	0	0	0	0.107143	0	0	0
1193|0	2036.44	11.765	41.176	35.294	5.882	52.941	47.059	35.294	17.647	17.647	6.31096	0.117647	-0.082424	1.65412	0	0.0588235	0.0588235	0.0588235	0.117647	0.117647	0.0588235	0	0	0	0.176471	0.117647	0	0.0588235	0	0	0	0	0	0.176471	0	0	0	0	0	0	0	0	0	0	0	0	0	0	0
1193|1	2954.46	44.828	51.724	44.828	3.448	58.621	41.379	31.034	20.69	10.345	10.503	-0.2	2.97872	0.792759	0.275862	0	0.0344828	0	0	0.103448	0	0.103448	0	0.0689655	0.0689655	0.206897	0	0	0	0.0344828	0.0344828	0.0344828	0	0.0344828	0.107143	0	0	0	0	0.0714286	0	0	0	0.0357143	0	0.0714286	0	0	0
1194|0	3031.31	48.148	66.667	7.407	22.222	55.556	44.444	22.222	11.111	11.111	5.29255	-0.62963	-2.48555	1.6	0.037037	0	0.0740741	0.037037	0.222222	0.0740741	0	0.0740741	0.111111	0	0.037037	0	0	0	0.0740741	0.0740741	0.0740741	0.037037	0.0740741	0	0	0	0	0	0	0	0	0	0.0384615	0	0	0	0	0	0
1194|1	2840.41	51.724	68.966	51.724	3.448	62.069	37.931	20.69	20.69	0	11.4996	0.334483	5.97494	0.185517	0.310345	0	0.0344828	0	0	0	0	0.0689655	0	0.0344828	0.0344828	0.206897	0	0	0	0.0689655	0.0689655	0.0344828	0	0.137931	0.107143	0	0.0357143	0	0	0	0	0	0	0	0	0.107143	0	0	0
1195|0	1119.28	20	50	30	10	60	40	20	10	10	6.33057	-0.29	-0.0242639	0.875	0	0	0.1	0.1	0	0	0	0.1	0	0.1	0.2	0.1	0	0	0.1	0.1	0	0	0.1	0	0	0	0	0	0	0	0	0	0	0	0	0	0	0	0
1195|1	3238.78	51.515	57.576	51.515	3.03	63.636	36.364	21.212	15.152	6.061	10.6273	0.19697	2.97762	0.279394	0.333333	0	0.030303	0	0	0.0606061	0.030303	0.0909091	0	0.0606061	0.0909091	0.151515	0	0	0	0.0606061	0.030303	0.030303	0	0.030303	0.15625	0	0.03125	0	0	0.0625	0	0	0	0.03125	0	0.0625	0	0	0
1196|0	1120.23	20	60	20	10	50	50	20	10	10	6.33057	-1.09	-0.0242639	2.031	0	0	0.2	0.1	0	0	0	0.1	0	0	0.2	0.1	0	0	0.1	0.1	0	0	0.1	0	0	0	0	0	0	0	0	0	0	0	0	0	0	0	0
1196|1	2795.28	55.172	55.172	51.724	3.448	68.966	31.034	17.241	13.793	3.448	10.8027	0.286207	2.97652	-0.0941379	0.344828	0	0	0	0	0.0344828	0.0689655	0.137931	0	0.0689655	0.103448	0.137931	0	0	0	0.0344828	0.0344828	0.0344828	0	0	0.178571	0	0	0	0	0.0357143	0.0357143	0.0357143	0	0.0357143	0	0.0357143	0	0	0
1197|0	3553.17	45.455	60.606	24.242	12.121	66.667	33.333	18.182	9.091	9.091	6.11662	0.669697	-0.205831	0.421818	0.030303	0.030303	0.030303	0.030303	0.181818	0.0606061	0	0.121212	0	0.0606061	0.0606061	0.0606061	0	0.0909091	0	0.0909091	0.030303	0	0.030303	0.0909091	0	0	0	0	0	0	0	0	0	0	0	0	0	0	0
1197|1	3210.68	54.545	57.576	51.515	3.03	63.636	36.364	18.182	12.121	6.061	10.3333	0.136364	1.97778	0.346667	0.363636	0	0.030303	0	0	0.0606061	0.0606061	0.0909091	0	0.0606061	0.0909091	0.121212	0	0	0	0.0606061	0.030303	0.030303	0	0	0.1875	0	0.03125	0	0	0.0625	0.03125	0	0	0.03125	0	0.03125	0	0	0
1198|0	3538.2	45.455	60.606	27.273	12.121	66.667	33.333	15.152	6.061	9.091	4.42612	1.03636	-1.20503	-0.167576	0.030303	0	0.030303	0.030303	0.181818	0.0606061	0	0.0909091	0	0.0606061	0.0909091	0.0606061	0	0.121212	0	0.0909091	0.0606061	0	0	0.0909091	0	0	0	0	0	0	0	0	0	0	0	0	0	0.03125	0
1198|1	3254.73	51.515	57.576	48.485	3.03	60.606	39.394	18.182	12.121	6.061	10.3333	0.130303	1.97778	0.43697	0.30303	0	0.030303	0	0	0.0606061	0.0606061	0.0909091	0	0.0606061	0.0909091	0.121212	0	0	0	0.0909091	0.030303	0.030303	0	0.030303	0.125	0	0	0	0	0.0625	0.03125	0	0	0.03125	0	0.03125	0	0	0
1199|0	3417.16	30	50	30	13.333	70	30	26.667	16.667	10	7.20701	0.663333	0.274696	0.589667	0.0333333	0.0666667	0	0.1	0.2	0	0	0.0333333	0.0666667	0.133333	0.133333	0.0333333	0	0.0666667	0.1	0	0.0333333	0	0	0	0	0	0	0	0	0	0	0	0	0.0344828	0	0	0	0	0
1199|1	1999.44	59.091	68.182	54.545	0	77.273	22.727	13.636	13.636	0	11.1031	0.922727	2.97542	-0.901364	0.318182	0	0	0	0	0	0	0.181818	0	0.0454545	0.0909091	0.136364	0.0454545	0	0	0	0.0909091	0	0	0.0909091	0.047619	0	0	0	0	0	0	0.047619	0	0	0	0.0952381	0.047619	0	0
12|0	3565.18	42.424	60.606	24.242	6.061	54.545	45.455	33.333	24.242	9.091	9.08398	-0.518182	4.09527	2.34636	0.151515	0.0909091	0	0.0909091	0.121212	0	0.030303	0.0606061	0.030303	0	0.0606061	0.121212	0.030303	0.030303	0.0606061	0.0606061	0.030303	0	0	0.030303	0.03125	0	0	0.03125	0	0	0	0	0	0	0	0.03125	0	0	0.03125
12|1	1042.18	33.333	44.444	22.222	22.222	66.667	33.333	22.222	11.111	11.111	6.33872	-0.0888889	-0.0233149	1.81222	0.222222	0.111111	0	0.111111	0	0	0.111111	0.111111	0	0	0	0	0.111111	0.222222	0	0	0	0	0	0	0.125	0	0	0	0	0	0	0	0	0	0	0	0	0	0
120|0	3439.12	38.71	48.387	25.806	6.452	61.29	38.71	29.032	19.355	9.677	8.12158	0.141935	2.03567	1.46903	0.0322581	0.0967742	0.0322581	0	0.193548	0.0967742	0	0.0967742	0.0322581	0.0322581	0.16129	0.0645161	0	0.0322581	0.0322581	0.0645161	0	0	0	0.0322581	0	0	0	0	0	0	0	0	0	0	0	0	0	0	0
120|1	1472.66	40	80	40	6.667	73.333	26.667	13.333	6.667	6.667	6.33057	0.0933333	-0.0242639	0.220667	0.2	0	0.0666667	0.0666667	0	0	0	0.133333	0	0.0666667	0	0.0666667	0	0	0.133333	0	0.0666667	0	0.0666667	0.133333	0	0	0	0	0	0	0	0	0	0	0	0	0	0	0.142857
1200|0	3844.72	27.273	51.515	24.242	18.182	69.697	30.303	21.212	18.182	3.03	8.62786	0.663636	4.03175	0.515758	0	0.0606061	0.0606061	0.030303	0.181818	0	0	0.0606061	0.030303	0.030303	0.0909091	0.0909091	0.030303	0.121212	0.030303	0.030303	0	0	0.030303	0.121212	0	0	0	0	0	0	0	0	0	0	0	0	0	0	0
1200|1	2488.88	40	68	40	8	76	24	12	4	8	4.18439	0.716	-1.02221	-0.6008	0.12	0	0.04	0.04	0	0.04	0	0.2	0	0	0.12	0.04	0.04	0.04	0.04	0.04	0.04	0.04	0	0.16	0	0	0	0	0	0	0	0.0416667	0	0	0.0416667	0	0	0	0
1201|0	2002.28	38.889	72.222	16.667	5.556	55.556	44.444	33.333	16.667	16.667	5.47532	-0.494444	-0.904091	2.77	0.0555556	0.111111	0	0.166667	0.222222	0	0	0	0.0555556	0.0555556	0.0555556	0	0	0	0.166667	0.0555556	0.0555556	0	0	0	0	0	0	0	0.0588235	0	0	0	0	0	0	0	0	0	0
1201|1	3357.92	32.258	41.935	25.806	16.129	61.29	38.71	25.806	22.581	3.226	10.5775	-0.387097	4.45497	0.977742	0.0645161	0.0322581	0.0322581	0.0322581	0	0	0.0322581	0.193548	0.0645161	0.0967742	0.0967742	0.129032	0.0322581	0.0322581	0.0322581	0.0645161	0	0	0.0645161	0	0.0333333	0	0	0	0	0	0	0	0	0	0	0	0	0	0
1202|0	2048.31	47.368	78.947	15.789	5.263	52.632	47.368	26.316	10.526	15.789	4.30807	-0.305263	-1.90409	2.10947	0.0526316	0.0526316	0	0.157895	0.210526	0	0	0	0.0526316	0.0526316	0.0526316	0	0	0	0.157895	0.0526316	0.157895	0	0	0	0	0	0	0	0.0555556	0	0	0	0	0	0	0	0	0	0
1202|1	1093.13	40	60	0	20	50	50	30	10	20	4.18115	-1.35	-1.7826	2.207	0	0	0	0.1	0	0.1	0	0.2	0.1	0	0	0	0.1	0	0.1	0.1	0.1	0	0.1	0	0	0	0	0	0	0	0	0	0	0	0	0	0	0	0
1203|0	2016.31	38.889	66.667	16.667	5.556	55.556	44.444	33.333	16.667	16.667	5.50952	-0.494444	-0.903628	2.66389	0.0555556	0.111111	0	0.111111	0.222222	0.0555556	0	0	0.0555556	0.0555556	0.0555556	0	0	0	0.166667	0.0555556	0.0555556	0	0	0	0	0	0	0	0.0588235	0	0	0	0	0	0	0	0	0	0
1203|1	1170.37	41.667	50	41.667	0	66.667	33.333	25	16.667	8.333	9.53732	-0.025	0.976835	0.279167	0.166667	0	0.0833333	0	0	0.0833333	0	0.25	0	0.0833333	0.166667	0.166667	0	0	0	0	0	0	0	0	0	0	0.0909091	0	0	0	0	0	0	0	0	0.0909091	0	0	0
1204|0	2062.33	47.368	73.684	15.789	5.263	52.632	47.368	26.316	10.526	15.789	4.36591	-0.305263	-1.90362	2.00895	0.0526316	0.0526316	0	0.105263	0.210526	0.0526316	0	0	0.0526316	0.0526316	0.0526316	0	0	0	0.157895	0.0526316	0.157895	0	0	0	0	0	0	0	0.0555556	0	0	0	0	0	0	0	0	0	0
1204|1	2354.77	41.667	75	37.5	0	66.667	33.333	20.833	12.5	8.333	9.44155	-0.1	0.977007	0.642917	0.25	0	0.0416667	0.0833333	0	0	0	0.0833333	0	0	0.0416667	0.125	0.0833333	0	0.125	0	0.0833333	0	0	0.0833333	0.0434783	0	0.0434783	0.0434783	0	0	0	0	0	0	0	0.0434783	0	0	0.0434783
1205|0	3639.01	13.333	53.333	20	13.333	40	60	33.333	16.667	16.667	6.6415	-1.05667	-0.0219171	3.49633	0	0.1	0.133333	0.1	0	0.0666667	0	0	0	0.0333333	0.0333333	0.0666667	0.0333333	0.0333333	0.0333333	0.133333	0	0	0.1	0.133333	0	0	0	0	0	0	0	0	0	0	0	0	0	0	0
1206|0	2789.32	24	40	36	12	64	36	12	12	0	12.5165	0.456	2.97573	0.5888	0.04	0.08	0.12	0	0	0	0.04	0.12	0	0.12	0.2	0.04	0	0.12	0.04	0.08	0	0	0	0	0	0	0	0	0	0	0	0.0416667	0	0	0	0	0	0	0
1206|1	1609.8	21.429	42.857	28.571	7.143	35.714	64.286	35.714	21.429	14.286	7.55074	-0.821429	0.218501	2.71714	0	0.0714286	0.0714286	0	0	0.142857	0.0714286	0.0714286	0.0714286	0	0.142857	0.0714286	0	0	0	0.0714286	0.0714286	0	0	0.142857	0	0	0	0	0	0	0	0	0	0	0	0	0	0	0
1207|0	2569.22	20.833	37.5	54.167	12.5	87.5	12.5	8.333	8.333	0	10.5518	1.6	1.21614	-1.68833	0.0833333	0.0416667	0	0	0	0	0.0416667	0.125	0.0416667	0.25	0.166667	0	0	0.0833333	0.125	0	0	0	0	0.0416667	0	0	0	0	0	0	0	0.0869565	0	0	0	0	0	0	0
1207|1	1963.32	5.882	58.824	17.647	11.765	70.588	29.412	23.529	23.529	0	12.2042	-1.21176	3.21534	2.43412	0	0.176471	0.0588235	0	0	0	0	0.0588235	0.0588235	0.0588235	0.0588235	0	0	0	0.411765	0	0	0	0.0588235	0.0588235	0	0	0	0	0	0	0	0	0	0	0	0	0	0	0
1208|0	2569.22	20.833	37.5	54.167	12.5	87.5	12.5	8.333	8.333	0	10.5518	1.57083	1.21614	-1.68833	0.0833333	0.0416667	0	0	0	0	0.0416667	0.125	0.0416667	0.208333	0.208333	0	0	0.0833333	0.125	0	0	0	0	0.0416667	0	0	0	0	0	0	0	0.0869565	0	0	0	0	0	0	0
1208|1	1495.7	42.857	64.286	14.286	14.286	57.143	42.857	21.429	21.429	0	10.9018	-0.892857	2.97478	1.87786	0.0714286	0.0714286	0.0714286	0	0	0	0	0.214286	0	0	0	0.142857	0	0.0714286	0.0714286	0	0.142857	0	0.0714286	0.0714286	0	0	0	0	0	0	0	0	0	0	0	0.0769231	0	0	0
1209|0	1767.22	20	46.667	26.667	13.333	66.667	33.333	20	20	0	9.46109	0.2	2.91332	0.110667	0	0	0.0666667	0	0.133333	0	0	0	0	0	0.2	0.2	0	0.0666667	0.133333	0	0.0666667	0	0.0666667	0.0666667	0	0	0	0	0	0	0	0	0	0	0	0	0	0	0
1209|1	1080.34	36.364	63.636	54.545	0	81.818	18.182	18.182	18.182	0	11.6518	0.8	1.97573	-0.268182	0.181818	0.0909091	0	0	0	0	0	0.181818	0	0	0.181818	0.0909091	0	0	0.0909091	0	0	0	0	0.181818	0.1	0	0	0	0	0	0	0	0	0	0	0	0	0	0.1
121|0	3465.16	38.71	48.387	25.806	6.452	64.516	35.484	25.806	16.129	9.677	8.11142	0.203226	1.79463	1.32323	0.0322581	0.0967742	0.0322581	0	0.193548	0.0967742	0	0.0967742	0	0.0322581	0.16129	0.0645161	0	0.0322581	0.0322581	0.0645161	0	0	0.0322581	0.0322581	0	0	0	0	0	0	0	0	0	0	0	0	0	0	0
121|1	1449.63	42.857	78.571	14.286	14.286	64.286	35.714	7.143	7.143	0	9.29829	-0.542857	0.974942	0.666429	0.0714286	0	0.0714286	0	0	0	0	0.142857	0	0	0	0.0714286	0	0.0714286	0.214286	0	0.214286	0	0.0714286	0.0714286	0	0	0	0	0	0	0	0	0	0	0	0	0	0	0
1210|0	2250.79	25	50	30	10	65	35	20	20	0	10.0571	0.04	3.91316	0.309	0.05	0	0.1	0	0.1	0	0	0.05	0	0	0.2	0.2	0	0.05	0.1	0	0.05	0	0.05	0.05	0	0	0	0	0	0	0	0	0	0	0	0	0	0	0.0526316
1210|1	975.112	33.333	55.556	33.333	11.111	66.667	33.333	22.222	11.111	11.111	6.33872	0.155556	-0.0233149	1.27444	0.111111	0.111111	0	0.111111	0	0	0	0.111111	0	0	0.222222	0	0	0.111111	0.111111	0.111111	0	0	0	0	0	0	0	0	0	0	0	0	0	0	0	0	0	0	0
1211|0	3247.72	36.667	56.667	13.333	6.667	53.333	46.667	23.333	13.333	10	7.91078	-0.66	0.855162	1.599	0	0	0.1	0.0333333	0.133333	0.0666667	0.0333333	0.133333	0	0.0333333	0.1	0.133333	0	0.0333333	0.0666667	0.0666667	0.0333333	0	0.0333333	0	0	0	0	0	0	0	0	0	0	0	0	0	0	0	0
1211|1	991.112	33.333	55.556	22.222	11.111	55.556	44.444	22.222	11.111	11.111	6.33872	-0.133333	-0.0233149	1.85333	0	0.111111	0	0.111111	0	0	0	0.111111	0	0	0.222222	0	0	0.111111	0.111111	0.222222	0	0	0	0	0	0	0	0	0	0	0	0	0	0	0	0	0	0	0
1212|0	1865.23	50	72.222	38.889	11.111	83.333	16.667	5.556	0	5.556	3.74992	1.46667	-1.14672	-1.02056	0.111111	0	0.0555556	0.0555556	0.222222	0	0	0.111111	0	0	0.166667	0	0	0.0555556	0	0	0.0555556	0	0.0555556	0.111111	0	0	0	0	0.0588235	0	0	0.0588235	0	0	0	0	0	0	0
1212|1	1005.14	33.333	55.556	22.222	11.111	55.556	44.444	22.222	11.111	11.111	6.33872	-0.122222	-0.0233149	1.76111	0	0.111111	0	0.111111	0	0	0	0.111111	0	0	0.222222	0	0	0.111111	0.111111	0.111111	0.111111	0	0	0	0	0	0	0	0	0	0	0	0	0	0	0	0	0	0
1213|0	1948.45	52.632	63.158	42.105	10.526	84.211	15.789	5.263	5.263	0	7.91615	1.92632	0.853122	-1.72737	0.105263	0	0	0	0.210526	0	0	0.105263	0	0	0.210526	0.0526316	0	0.105263	0	0.0526316	0.0526316	0	0	0.105263	0	0	0	0	0.0555556	0	0	0.0555556	0	0	0	0	0	0	0
1213|1	843.935	14.286	42.857	14.286	14.286	57.143	42.857	42.857	14.286	28.571	4.25814	-1.37143	-1.02175	1.69429	0	0	0	0	0	0.285714	0	0.142857	0	0	0	0.142857	0	0	0.142857	0	0	0.142857	0	0.142857	0	0	0	0	0	0	0	0	0	0	0	0	0	0	0
1214|0	1881.14	23.529	58.824	29.412	23.529	70.588	29.412	11.765	5.882	5.882	5.29219	0.458824	-0.783852	0.0164706	0.0588235	0	0.117647	0.0588235	0	0	0	0.117647	0.0588235	0.0588235	0.0588235	0	0.0588235	0.117647	0.0588235	0.0588235	0	0	0.0588235	0.117647	0	0	0	0	0	0	0	0	0	0	0	0	0	0	0
1214|1	989.139	33.333	44.444	33.333	11.111	66.667	33.333	22.222	11.111	11.111	6.41014	0.155556	-0.0228512	1.06222	0.111111	0.111111	0	0	0	0.111111	0	0.111111	0	0	0.222222	0	0	0.111111	0.111111	0.111111	0	0	0	0	0	0	0	0	0	0	0	0	0	0	0	0	0	0	0
1215|0	3537.26	41.176	64.706	23.529	8.824	70.588	29.412	20.588	14.706	5.882	8.38426	0.326471	2.79277	0.269706	0.0588235	0	0.0588235	0.0588235	0.176471	0	0	0.147059	0	0	0.117647	0.147059	0	0.0882353	0.0588235	0.0294118	0	0	0	0.0588235	0	0	0	0	0.030303	0	0	0	0	0	0.030303	0	0	0	0
1215|1	1037.18	33.333	44.444	22.222	22.222	66.667	33.333	22.222	11.111	11.111	6.41014	0.0555556	-0.0228512	1.18556	0.111111	0.111111	0	0	0	0.111111	0	0.111111	0	0	0.111111	0	0	0.222222	0.111111	0	0.111111	0	0	0	0	0	0	0	0	0	0	0	0	0	0	0	0	0	0
1216|0	3306.95	36.667	56.667	30	10	73.333	26.667	16.667	6.667	10	4.37012	0.876667	-1.20534	0.0773333	0.0333333	0.0333333	0.0666667	0.0666667	0.2	0.0333333	0	0.1	0	0.166667	0.0666667	0.0333333	0	0.0666667	0.0333333	0.0333333	0	0.0333333	0	0.0333333	0	0	0	0	0.0344828	0	0	0	0	0	0	0	0	0	0
1216|1	1003.17	33.333	44.444	33.333	11.111	66.667	33.333	22.222	11.111	11.111	6.41014	0.166667	-0.0228512	0.97	0.111111	0.111111	0	0	0	0.111111	0	0.111111	0	0	0.222222	0	0	0.111111	0.111111	0	0.111111	0	0	0	0	0	0	0	0	0	0	0	0	0	0	0	0	0	0
1217|0	3173.85	43.333	60	33.333	6.667	76.667	23.333	13.333	6.667	6.667	6.02723	1.07	-0.206137	-0.388	0.0333333	0.0333333	0.0333333	0.0333333	0.2	0.0333333	0	0.133333	0	0.1	0.133333	0.0333333	0	0.0333333	0.0333333	0.0666667	0	0.0333333	0	0.0666667	0	0	0	0	0.0344828	0	0	0	0	0	0	0	0	0	0
1217|1	852.991	14.286	42.857	14.286	14.286	71.429	28.571	14.286	14.286	0	10.55	-1.14286	0.975891	1.75286	0	0.142857	0	0	0	0	0.142857	0.142857	0	0.142857	0	0	0	0	0.285714	0	0	0.142857	0	0	0	0	0	0	0	0	0	0	0	0	0	0	0	0	0
1218|0	3335.05	31.034	51.724	27.586	17.241	75.862	24.138	13.793	6.897	6.897	6.06401	1.06897	-0.206467	-0.28	0	0.0344828	0.0689655	0	0.206897	0.0689655	0	0.0689655	0	0	0.172414	0.0344828	0	0.137931	0.0344828	0	0.0344828	0	0.0344828	0.103448	0	0	0	0	0	0	0	0	0	0	0	0	0	0	0
1218|1	1122.34	11.111	33.333	22.222	11.111	66.667	33.333	22.222	22.222	0	12.5001	-0.888889	1.97589	2.47444	0	0.222222	0	0	0	0	0.111111	0.111111	0	0.222222	0	0	0	0	0.222222	0	0	0.111111	0	0	0	0	0	0	0	0	0	0	0	0	0	0	0	0	0
1219|0	3378.03	27.586	48.276	24.138	17.241	72.414	27.586	17.241	6.897	10.345	4.4261	0.731034	-1.20567	0.262414	0	0.0344828	0.0689655	0.0344828	0.206897	0.0689655	0.0344828	0.0689655	0	0.0344828	0.137931	0.0344828	0	0.137931	0.0344828	0	0	0	0.0344828	0.0689655	0	0	0	0	0	0	0	0	0	0	0	0	0	0	0
1219|1	3765.16	34.286	62.857	17.143	11.429	65.714	34.286	11.429	5.714	5.714	6.10342	-0.531429	-0.117659	1.52057	0	0.0571429	0.114286	0.0571429	0.0857143	0	0.0571429	0.2	0	0.0857143	0.0571429	0	0	0	0.0857143	0.0571429	0	0	0.114286	0.0285714	0	0	0	0	0	0	0	0	0	0	0	0	0	0	0
122|0	3455.17	38.71	48.387	25.806	6.452	58.065	41.935	29.032	22.581	6.452	8.63596	0.0677419	4.03379	1.66871	0.0322581	0.0967742	0.0322581	0.0322581	0.193548	0.0322581	0.0322581	0.0967742	0.0322581	0.0322581	0.16129	0.0967742	0	0.0322581	0	0.0645161	0	0	0	0.0322581	0	0	0	0	0	0	0	0	0	0	0	0	0	0	0
122|1	1089.26	50	70	40	20	80	20	0	0	0	6.09998	1.07	-0.0241054	-1.621	0.1	0	0	0	0	0	0	0.2	0	0.1	0	0	0	0	0	0	0.2	0.2	0	0.2	0	0	0	0	0	0	0	0	0	0	0	0	0	0	0
1220|0	3599.44	28.125	56.25	31.25	12.5	78.125	21.875	9.375	6.25	3.125	7.73265	1.19063	0.791812	-0.46125	0	0.03125	0.09375	0.03125	0.1875	0	0	0.0625	0	0.09375	0.125	0.03125	0.03125	0.09375	0.0625	0.03125	0	0	0.03125	0.09375	0	0	0	0	0	0	0	0	0	0	0	0	0	0	0
1220|1	951.007	33.333	55.556	22.222	11.111	44.444	55.556	11.111	11.111	0	7.55033	-1.21111	0.216148	2.01222	0.111111	0	0.111111	0	0	0	0.222222	0.111111	0.111111	0	0.111111	0	0	0	0.111111	0.111111	0	0	0	0	0	0	0.125	0	0	0	0	0	0	0	0	0	0	0	0
1221|0	3690.51	36.364	54.545	30.303	15.152	78.788	21.212	9.091	6.061	3.03	7.73265	1.15152	0.791812	-0.57697	0.030303	0.030303	0.0606061	0.030303	0.181818	0	0	0.0909091	0	0.0606061	0.151515	0.030303	0.030303	0.0909091	0.030303	0.0606061	0	0.030303	0.030303	0.0606061	0	0	0	0	0	0	0	0.03125	0	0	0	0	0	0	0
1221|1	1738.92	37.5	56.25	25	18.75	68.75	31.25	6.25	6.25	0	9.1456	-0.64375	0.974149	0.59	0.125	0	0.125	0	0	0	0.0625	0.1875	0	0	0.125	0.0625	0	0	0.0625	0.0625	0	0.0625	0.125	0	0.0666667	0	0	0	0	0	0	0.0666667	0	0	0	0	0	0	0
1222|0	3609.35	37.5	56.25	28.125	12.5	75	25	9.375	6.25	3.125	7.73265	0.621875	0.791812	-0.055625	0.0625	0.03125	0.0625	0.03125	0.1875	0	0.03125	0.0625	0	0.03125	0.15625	0.03125	0.03125	0.03125	0.0625	0.0625	0	0.0625	0.03125	0.03125	0	0	0.0322581	0	0.0322581	0	0	0	0	0	0	0	0	0	0
1222|1	2082.3	35	70	20	5	55	45	15	10	5	9.69502	-0.65	0.976527	1.6685	0	0.05	0.1	0.05	0	0	0.05	0.2	0	0.1	0	0.05	0	0	0.1	0.1	0.05	0.05	0	0.1	0	0	0	0	0	0	0	0	0	0	0	0	0	0	0
1223|0	3503.2	37.5	56.25	31.25	6.25	68.75	31.25	12.5	6.25	6.25	5.98203	0.75625	-0.206445	0.42625	0.03125	0.0625	0.03125	0.0625	0.1875	0	0.0625	0.0625	0	0	0.25	0	0	0.0625	0.0625	0.0625	0.03125	0	0	0.03125	0	0	0	0	0.0322581	0	0	0	0	0	0	0	0	0	0
1223|1	900.129	11.111	66.667	33.333	0	100	0	0	0	0	6.09998	0.333333	-0.0241054	-1.74444	0	0	0	0	0	0	0	0.111111	0	0	0.333333	0	0	0	0.555556	0	0	0	0	0	0	0	0	0	0	0	0	0	0	0	0	0	0	0	0
1224|0	3669.23	41.176	67.647	14.706	11.765	70.588	29.412	17.647	5.882	11.765	4.06259	0.0558824	-2.20455	0.860294	0.0588235	0.0294118	0.0588235	0.0882353	0.176471	0.0294118	0	0.117647	0	0.0588235	0.0294118	0.0294118	0.0294118	0.0882353	0.117647	0.0294118	0.0294118	0.0294118	0	0	0	0	0	0	0.030303	0	0	0	0	0	0	0	0	0.030303	0
1224|1	882.986	25	62.5	0	25	87.5	12.5	12.5	0	12.5	3.74997	-0.5125	-1.02411	0.20625	0	0	0	0.125	0	0	0	0.25	0	0	0	0	0.125	0.125	0.25	0	0	0	0.125	0	0	0	0	0	0	0	0	0	0	0	0	0	0	0	0
1225|0	2786.26	33.333	58.333	12.5	16.667	62.5	37.5	25	25	0	9.5126	-0.620833	5.09178	2.62208	0	0.166667	0.0833333	0	0.166667	0	0	0.125	0.0416667	0	0.0416667	0.0416667	0	0.0416667	0.0833333	0.0416667	0	0	0.0833333	0.0833333	0	0	0	0	0	0	0	0	0	0	0	0	0	0	0
1225|1	860.024	37.5	50	37.5	12.5	75	25	12.5	12.5	0	10.55	0.6125	0.975891	0.34375	0.125	0.125	0	0	0	0	0	0.125	0	0	0.25	0	0	0.125	0.125	0.125	0	0	0	0	0	0	0	0	0	0	0	0	0	0	0	0	0	0	0
1226|0	2344.79	35	65	20	10	70	30	25	15	10	7.81409	0.105	0.823412	1.9075	0	0.15	0	0.1	0.25	0	0	0.05	0	0.05	0.05	0	0	0	0.1	0.05	0	0.05	0.05	0.1	0	0	0	0	0	0	0	0	0	0	0	0	0	0	0
1226|1	921.082	44.444	55.556	11.111	11.111	77.778	22.222	11.111	11.111	0	10.55	0.0444444	0.975891	0.583333	0	0.111111	0	0	0	0	0	0.333333	0	0	0.111111	0	0.111111	0.111111	0.111111	0.111111	0	0	0	0	0	0	0	0	0	0	0	0	0	0	0	0	0	0	0
1227|0	2345.73	35	70	15	10	65	35	25	15	10	7.81409	-0.295	0.823412	2.4855	0	0.15	0.05	0.1	0.25	0	0	0.05	0	0	0.05	0	0	0	0.1	0.05	0	0.05	0.05	0.1	0	0	0	0	0	0	0	0	0	0	0	0	0	0	0
1227|1	939.039	44.444	66.667	11.111	22.222	77.778	22.222	11.111	11.111	0	9.34882	-0.266667	0.975098	0.957778	0	0.111111	0	0	0	0	0	0.333333	0	0	0	0	0	0.111111	0.111111	0.111111	0	0	0.111111	0.111111	0	0	0	0	0	0	0	0	0	0	0	0	0	0	0
1228|0	2307.73	45	60	10	15	75	25	15	15	0	8.50227	-0.245	2.82103	1.6845	0	0.15	0.05	0	0.25	0	0	0.15	0	0.05	0.05	0	0	0	0.1	0.05	0	0.05	0.1	0	0	0	0	0	0	0	0	0	0	0	0	0	0	0	0
1228|1	1076.26	40	50	0	20	70	30	20	20	0	10.5518	-0.47	1.21614	1.248	0	0.1	0	0	0	0	0	0.3	0.1	0	0	0	0.2	0.1	0.1	0.1	0	0	0	0	0	0	0	0	0	0	0	0	0	0	0	0	0	0	0
1229|0	2934.27	55.172	72.414	20.69	6.897	62.069	37.931	10.345	0	10.345	3.37999	0.317241	-3.14387	0.428621	0.0344828	0	0.0344828	0.0689655	0.137931	0.0344828	0	0.137931	0	0.0344828	0.137931	0	0	0.0344828	0.0689655	0.172414	0.0689655	0.0344828	0	0	0	0	0	0	0	0	0	0.0357143	0	0	0	0	0	0	0
1229|1	1084.21	22.222	44.444	0	22.222	55.556	44.444	22.222	11.111	11.111	6.33872	-0.755556	-0.0233149	2.59222	0	0.111111	0	0.111111	0	0	0.111111	0.111111	0	0	0	0	0.111111	0.222222	0.111111	0.111111	0	0	0	0	0	0	0	0	0	0	0	0	0	0	0	0	0	0	0
123|0	3471.94	46.875	59.375	15.625	9.375	59.375	40.625	12.5	9.375	3.125	8.11572	-0.140625	1.79276	1.93219	0.0625	0.09375	0.09375	0.03125	0.1875	0	0.125	0.15625	0	0.09375	0	0	0	0.09375	0	0.03125	0.03125	0	0	0	0	0	0.0322581	0	0	0	0	0	0	0	0	0	0	0	0
123|1	2515.8	20	40	15	25	55	45	30	15	15	5.51675	-0.965	-0.813255	2.6125	0.05	0.1	0.05	0.1	0.05	0.05	0.05	0.05	0.05	0	0.1	0	0.05	0.05	0.05	0	0.05	0.05	0.1	0	0	0	0	0	0	0	0	0	0	0	0	0	0	0	0
1230|0	2720.36	40	64	16	8	64	36	24	24	0	8.87929	-0.436	5.03064	0.994	0.08	0	0.04	0	0.24	0	0	0	0.04	0	0.08	0.2	0	0	0.2	0.08	0	0	0.04	0	0	0	0	0	0	0	0	0	0	0	0	0	0	0	0.0833333
1230|1	1042.18	50	60	0	20	70	30	10	10	0	10.55	-0.14	0.975891	1.059	0	0.1	0	0	0	0	0	0.3	0	0	0	0	0.1	0.2	0.1	0.2	0	0	0	0	0	0	0	0	0	0	0	0	0	0	0	0	0	0	0
1231|0	2709.37	40	64	24	4	72	28	16	16	0	8.62606	0.128	3.7907	0.5668	0.08	0.04	0.04	0	0.24	0	0	0	0	0	0.16	0.12	0	0	0.2	0.08	0	0	0.04	0	0	0	0	0	0	0	0	0	0	0	0	0	0	0	0.0833333
1231|1	1012.09	60	70	0	20	60	40	10	10	0	10.55	-0.4	0.975891	1.551	0	0.1	0	0	0	0	0	0.3	0	0	0	0	0	0.2	0.1	0.2	0.1	0	0	0	0	0	0	0	0	0	0	0	0	0	0	0	0	0	0
1232|0	2701.35	40	68	12	8	68	32	24	24	0	8.87929	-0.572	5.03064	0.892	0.08	0	0	0	0.24	0	0	0	0.04	0	0.04	0.2	0	0	0.28	0.04	0.04	0	0.04	0	0	0	0	0	0	0	0	0	0	0	0	0	0	0	0.0833333
1232|1	1143.28	54.545	63.636	9.091	18.182	63.636	36.364	9.091	9.091	0	10.55	-6.05576e-17	0.975891	1.19273	0.0909091	0.0909091	0	0	0	0	0	0.181818	0	0	0	0	0.0909091	0.181818	0.0909091	0.272727	0	0	0	0	0	0	0	0	0	0	0	0	0	0	0	0	0	0	0
1233|0	2705.38	40	68	16	4	72	28	20	20	0	8.88134	-0.316	4.79054	0.8836	0.08	0.04	0	0	0.24	0	0	0	0	0	0.08	0.16	0	0	0.28	0.04	0.04	0	0.04	0	0	0	0	0	0	0	0	0	0	0	0	0	0	0	0.0833333
1233|1	2302.57	39.13	65.217	30.435	4.348	60.87	39.13	21.739	8.696	13.043	4.31196	0.0695652	-1.02189	1.06565	0.0434783	0.0434783	0.0434783	0.130435	0	0	0	0.217391	0	0.130435	0.0869565	0.0434783	0	0.0434783	0.0434783	0.0869565	0.0434783	0	0	0.0434783	0	0	0	0	0	0	0	0	0	0	0	0	0	0	0
1234|0	2690.37	40	68	20	4	76	24	16	16	0	8.62606	-0.008	3.7907	0.4648	0.08	0.04	0	0	0.24	0	0	0	0	0	0.12	0.12	0	0	0.28	0.04	0.04	0	0.04	0	0	0	0	0	0	0	0	0	0	0	0	0	0	0	0.0833333
1234|1	1610.78	33.333	53.333	33.333	13.333	66.667	33.333	20	6.667	13.333	4.1844	-0.273333	-1.0238	0.728	0.133333	0	0	0.0666667	0	0.0666667	0.0666667	0.133333	0	0.0666667	0.0666667	0.0666667	0	0	0.0666667	0.0666667	0	0	0.133333	0.0666667	0	0	0	0.0714286	0	0	0	0	0	0	0	0	0	0	0
1235|0	3330.99	31.034	48.276	20.69	10.345	68.966	31.034	13.793	6.897	6.897	6.06222	0.155172	-0.208209	0.389655	0	0	0.0344828	0	0.206897	0.0689655	0.103448	0.0689655	0	0.0689655	0.0689655	0.0689655	0.0344828	0	0.0689655	0	0.0344828	0	0.103448	0.0689655	0	0	0	0	0	0	0	0	0	0	0	0	0	0	0
1235|1	1658.92	47.368	84.211	31.579	0	84.211	15.789	0	0	0	6.09998	0.484211	-0.0241054	-1.00789	0.0526316	0	0	0	0	0	0	0.263158	0	0	0.157895	0	0	0	0.263158	0.157895	0	0	0	0.105263	0	0	0	0	0	0	0	0.0555556	0	0	0	0	0	0	0
1236|0	2496.14	36.364	59.091	9.091	0	72.727	27.273	27.273	22.727	4.545	8.63753	-0.263636	3.79306	2.21909	0	0.181818	0	0	0.272727	0.0454545	0	0.0909091	0	0	0.0454545	0.0454545	0.0909091	0	0.181818	0	0	0	0	0.0454545	0	0	0	0	0	0	0	0	0	0	0	0	0	0	0
1236|1	900.02	14.286	28.571	0	28.571	57.143	42.857	28.571	14.286	14.286	6.33872	-0.628571	-0.0233149	2.84714	0	0.142857	0	0.142857	0	0	0.142857	0.142857	0	0	0	0	0.142857	0.285714	0	0	0	0	0	0	0	0	0	0	0	0	0	0	0	0	0	0	0	0	0
1237|0	3160.8	44.828	58.621	17.241	13.793	72.414	27.586	17.241	10.345	6.897	7.03688	0.696552	0.0333228	0.180345	0	0.0344828	0	0.0344828	0.206897	0.0344828	0	0.137931	0.0344828	0.0689655	0.0344828	0.0344828	0.0689655	0.0689655	0.0344828	0.0689655	0.0344828	0	0.0344828	0.0689655	0	0	0	0	0	0	0	0	0	0	0	0	0	0	0
1237|1	3533.09	22.581	38.71	35.484	6.452	48.387	51.613	19.355	12.903	6.452	9.86564	-0.396774	1.97588	1.53645	0.0645161	0.0322581	0.0645161	0.0322581	0	0.0322581	0.129032	0.0322581	0	0.0645161	0.193548	0.0967742	0	0	0.0322581	0.0967742	0.0322581	0	0.0645161	0.0322581	0	0	0	0.0333333	0	0	0	0	0	0	0.0333333	0	0	0	0
1238|0	3339.02	37.931	55.172	17.241	10.345	65.517	34.483	20.69	13.793	6.897	8.1151	0.282759	1.79339	1.33586	0	0.103448	0	0.0689655	0.206897	0	0.0344828	0.0689655	0	0.0689655	0.0689655	0.0344828	0.0344828	0.0689655	0.0689655	0.0689655	0.0344828	0.0344828	0	0.0344828	0	0	0	0	0	0	0	0	0	0	0	0	0	0	0
1238|1	1746.81	33.333	60	6.667	13.333	26.667	73.333	33.333	13.333	20	4.31196	-1.6	-1.02268	4.13667	0	0.0666667	0.0666667	0.2	0	0	0.0666667	0.0666667	0	0	0.0666667	0.0666667	0	0.0666667	0	0.133333	0.133333	0	0.0666667	0	0	0	0	0	0	0	0	0	0	0	0	0	0	0	0
1239|0	3190.8	44.828	58.621	24.138	13.793	68.966	31.034	20.69	13.793	6.897	7.76066	0.613793	1.03365	0.636207	0.0344828	0.0689655	0	0.0689655	0.206897	0	0	0.103448	0.0344828	0.0689655	0.103448	0.0344828	0	0.0689655	0.0344828	0.103448	0	0.0344828	0	0.0344828	0	0	0	0	0.0357143	0	0	0	0	0	0	0	0	0	0
1239|1	1075.24	22.222	33.333	33.333	11.111	55.556	44.444	33.333	22.222	11.111	10.3978	-0.466667	0.977146	3.08	0.111111	0.222222	0.111111	0	0	0.111111	0	0.111111	0	0	0.222222	0	0	0.111111	0	0	0	0	0	0	0	0.125	0	0	0	0	0	0	0	0	0	0	0	0	0
124|0	1490.68	42.857	57.143	35.714	21.429	64.286	35.714	21.429	21.429	0	10.4551	-0.1	2.21519	1.13143	0.214286	0.0714286	0	0	0	0	0.0714286	0.142857	0.0714286	0	0	0.0714286	0	0.0714286	0	0.0714286	0	0	0.0714286	0.142857	0	0	0	0	0	0	0	0	0	0	0	0	0	0	0
124|1	1591.7	46.667	60	40	20	60	40	33.333	13.333	20	4.36607	-0.06	-1.78101	1.702	0.333333	0.0666667	0	0.133333	0	0.0666667	0	0.0666667	0.0666667	0	0.0666667	0	0	0.133333	0	0	0.0666667	0	0	0	0.0714286	0	0	0	0	0	0	0.0714286	0	0	0	0	0	0.0714286	0
1240|0	3261.88	41.379	55.172	24.138	13.793	65.517	34.483	20.69	13.793	6.897	7.76066	0.506897	1.03365	0.859655	0.0344828	0.0689655	0	0.0689655	0.206897	0	0.0344828	0.0689655	0.0344828	0.0689655	0.103448	0.0344828	0	0.0689655	0.0344828	0.103448	0	0.0344828	0	0.0344828	0	0	0	0	0.0357143	0	0	0	0	0	0	0	0	0	0
1240|1	4075.93	29.412	44.118	17.647	8.824	58.824	41.176	35.294	29.412	5.882	10.2826	-0.447059	7.79289	3.26029	0	0.235294	0	0.0294118	0.176471	0.0294118	0.0294118	0.0882353	0	0.0588235	0.0588235	0.0588235	0	0.0588235	0.0588235	0.0294118	0	0	0.0294118	0.0588235	0	0	0	0	0	0	0	0	0	0	0	0	0	0	0
1241|0	3204.82	44.828	55.172	24.138	13.793	68.966	31.034	20.69	13.793	6.897	7.76074	0.613793	1.03411	0.570345	0.0344828	0.0689655	0	0.0344828	0.206897	0.0344828	0	0.103448	0.0344828	0.0689655	0.103448	0.0344828	0	0.0689655	0.0344828	0.103448	0	0.0344828	0	0.0344828	0	0	0	0	0.0357143	0	0	0	0	0	0	0	0	0	0
1241|1	1179.3	45.455	63.636	27.273	9.091	54.545	45.455	18.182	18.182	0	11.1476	-0.581818	1.97509	2.79727	0.0909091	0.181818	0.0909091	0	0	0	0	0.181818	0	0	0.0909091	0	0	0	0	0.181818	0	0	0.0909091	0.0909091	0	0	0	0	0	0	0	0.1	0	0	0	0	0	0	0
1242|0	1505.76	60	80	20	6.667	66.667	33.333	20	13.333	6.667	7.12258	0.113333	0.0941692	0.686667	0.133333	0	0	0.0666667	0.266667	0	0	0.0666667	0.0666667	0	0.0666667	0.0666667	0	0	0.133333	0.0666667	0.0666667	0	0	0	0	0	0	0	0.0714286	0	0	0	0	0	0	0	0	0	0.0714286
1242|1	1149.27	45.455	63.636	27.273	9.091	63.636	36.364	18.182	18.182	0	11.1476	-0.545455	1.97509	2.40273	0.0909091	0.181818	0.0909091	0	0	0	0	0.272727	0	0	0.0909091	0	0	0	0	0.0909091	0	0	0.0909091	0.0909091	0	0	0	0	0	0	0	0.1	0	0	0	0	0	0	0
1243|0	3457.21	35.484	58.065	25.806	6.452	67.742	32.258	19.355	9.677	9.677	6.05426	0.567742	-0.206759	0.537419	0.0322581	0.0322581	0.0322581	0.0967742	0.193548	0	0	0.0322581	0	0.0322581	0.16129	0.0645161	0.0645161	0.0322581	0.0645161	0.0645161	0.0322581	0	0.0322581	0.0322581	0	0	0	0	0.0333333	0	0	0	0	0	0	0	0	0	0
1243|1	1175.31	36.364	63.636	18.182	9.091	63.636	36.364	18.182	18.182	0	11.1476	-0.854545	1.97509	2.56727	0	0.181818	0.0909091	0	0	0	0	0.272727	0	0	0.0909091	0	0	0	0.0909091	0.0909091	0	0	0.0909091	0.0909091	0	0	0	0	0	0	0	0	0	0	0	0	0	0	0
1244|0	1727.03	33.333	60	20	20	60	40	26.667	20	6.667	8.223	-0.22	1.15373	0.893333	0	0	0	0.0666667	0.133333	0	0	0.0666667	0.0666667	0	0.0666667	0.133333	0	0	0.0666667	0	0.133333	0	0.133333	0.133333	0	0	0	0	0	0	0	0	0	0	0	0	0	0	0
1244|1	1165.27	45.455	63.636	18.182	9.091	54.545	45.455	18.182	18.182	0	11.1476	-0.781818	1.97509	2.87636	0	0.181818	0.0909091	0	0	0	0	0.272727	0	0	0.0909091	0	0	0	0	0.181818	0	0	0.0909091	0.0909091	0	0	0	0	0	0	0	0	0	0	0	0	0	0	0
1245|0	1318.51	36.364	54.545	18.182	18.182	54.545	45.455	27.273	18.182	9.091	8.50258	-0.527273	0.944286	2.13	0	0.0909091	0	0.0909091	0.0909091	0	0	0.0909091	0	0	0.0909091	0.0909091	0	0	0	0	0.181818	0	0.181818	0.0909091	0	0	0	0	0	0	0	0	0	0	0	0	0	0	0
1245|1	1989.41	33.333	33.333	44.444	5.556	61.111	38.889	22.222	16.667	5.556	10.789	0.216667	1.97683	0.738333	0.222222	0.0555556	0	0	0	0.0555556	0.111111	0.0555556	0	0.0555556	0.166667	0.111111	0.0555556	0.0555556	0	0	0.0555556	0	0	0	0.0588235	0	0	0	0	0	0.0588235	0	0	0.0588235	0.0588235	0	0	0	0
1246|0	2203.46	42.857	80.952	14.286	4.762	57.143	42.857	14.286	4.762	9.524	4.10916	-0.309524	-1.14608	1.5019	0	0	0.142857	0.0952381	0.190476	0	0	0.0952381	0	0.047619	0.047619	0.047619	0	0	0.0952381	0.0952381	0.047619	0	0.047619	0.047619	0	0	0	0	0	0	0	0	0	0	0	0	0	0	0
1246|1	2141.37	35	65	20	5	50	50	20	15	5	11.4797	-0.795	1.97652	2.4145	0	0.1	0.1	0.05	0	0	0.05	0.2	0	0.1	0	0.05	0	0	0.05	0.1	0.05	0.05	0	0.1	0	0	0	0	0	0	0	0	0	0	0	0	0	0	0
1247|0	2558.99	43.478	65.217	13.043	8.696	60.87	39.13	21.739	17.391	4.348	8.6803	-0.46087	2.85311	2.29217	0.0434783	0.130435	0.0434783	0.0434783	0.173913	0	0	0.0869565	0	0.0434783	0.0434783	0.0434783	0	0.0434783	0.130435	0.0434783	0.0869565	0	0.0434783	0	0	0	0	0	0	0	0	0	0	0	0	0	0	0.0454545	0
1247|1	1794.05	12.5	68.75	12.5	6.25	50	50	25	25	0	12.5165	-1.73125	3.21598	3.29	0	0.125	0.1875	0	0	0	0	0.0625	0.0625	0	0.0625	0.0625	0	0	0.3125	0	0.0625	0	0	0.0625	0	0	0	0	0	0	0	0	0	0	0	0	0	0	0
1248|0	2472.9	33.333	52.381	14.286	9.524	52.381	47.619	28.571	19.048	9.524	7.93525	-0.609524	1.09588	2.25	0	0.0952381	0	0	0.190476	0.0952381	0.047619	0	0.047619	0	0.0952381	0.047619	0	0	0.142857	0.0952381	0.047619	0.047619	0	0.047619	0	0	0	0	0	0	0	0	0	0	0	0	0	0	0
1248|1	1807.09	18.75	68.75	12.5	6.25	56.25	43.75	18.75	18.75	0	11.5305	-1.4375	2.97494	2.75312	0	0.125	0.125	0	0	0	0	0.0625	0	0	0.0625	0.0625	0	0	0.3125	0	0.125	0	0.0625	0.0625	0	0	0	0	0	0	0	0	0	0	0	0	0	0	0
1249|0	2524.86	36.364	59.091	13.636	4.545	45.455	54.545	36.364	18.182	18.182	5.58469	-0.654545	-0.902373	3.36273	0	0.136364	0	0.0909091	0.181818	0.0909091	0.0454545	0.0454545	0.0454545	0	0.0454545	0	0.0454545	0	0.0454545	0.0909091	0.0454545	0	0	0.0909091	0	0	0	0	0	0	0	0	0	0	0	0	0	0	0
1249|1	3385.99	36.667	53.333	23.333	6.667	63.333	36.667	33.333	20	13.333	7.75873	-0.18	1.0349	2.27833	0.0666667	0.133333	0	0.1	0.2	0.0333333	0.0333333	0.1	0.0333333	0.0666667	0.0666667	0.0333333	0.0333333	0	0.0333333	0	0	0	0.0333333	0.0333333	0	0	0	0.0344828	0	0	0	0	0	0	0.0344828	0	0	0	0
125|0	2049.44	57.895	68.421	15.789	5.263	63.158	36.842	15.789	15.789	0	8.68032	-0.115789	2.85232	1.68368	0.105263	0.105263	0.0526316	0	0.210526	0	0	0.105263	0	0.0526316	0	0.0526316	0.0526316	0	0.0526316	0	0.157895	0	0.0526316	0	0	0	0	0	0	0	0	0.0555556	0	0	0	0	0	0	0
125|1	1548.76	40	73.333	40	6.667	53.333	46.667	26.667	20	6.667	9.69701	-0.2	1.21678	1.65267	0.2	0.0666667	0	0.0666667	0	0	0	0	0.0666667	0	0.0666667	0.0666667	0	0	0.133333	0.133333	0.0666667	0	0	0.133333	0	0	0	0.0714286	0	0	0	0	0	0	0	0	0	0	0.0714286
1250|0	3842.53	45.714	62.857	8.571	2.857	54.286	45.714	20	17.143	2.857	8.59842	-0.597143	4.73018	2.33943	0	0.0857143	0.0571429	0.0285714	0.228571	0	0.0857143	0.114286	0	0.0285714	0.0285714	0.0857143	0.0285714	0	0.0571429	0.0571429	0.0571429	0	0.0285714	0.0285714	0	0	0	0	0	0	0	0	0	0	0	0	0	0	0
1250|1	2781.16	28	48	32	12	56	44	24	8	16	4.18923	0.12	-2.01924	1.0344	0.08	0.04	0.04	0	0	0.16	0	0.04	0	0	0.16	0.04	0	0.12	0.08	0.12	0.04	0	0	0.08	0	0	0	0	0	0	0	0	0	0	0	0	0	0	0.0416667
1251|0	2457.83	45.833	70.833	29.167	4.167	62.5	37.5	16.667	8.333	8.333	5.39854	0.129167	-0.905037	0.742083	0.125	0	0	0.0833333	0.166667	0	0.0833333	0.0416667	0.0416667	0.0416667	0.0833333	0.0416667	0	0	0.125	0.0833333	0.0416667	0	0	0.0416667	0	0	0	0	0	0	0	0	0.0434783	0.0434783	0	0	0	0	0.0434783
1251|1	1140.27	40	60	10	30	70	30	10	10	0	10.55	-0.1	0.975891	0.898	0	0.1	0.1	0	0	0	0	0.3	0	0	0	0	0	0.2	0	0	0.1	0.1	0	0.1	0	0	0	0	0	0	0	0	0	0	0	0	0	0	0
1252|0	2853.37	32	60	16	12	64	36	20	20	0	9.07801	-0.284	4.09273	2.2556	0	0.16	0.08	0	0.16	0	0.04	0.12	0.04	0	0.04	0	0.04	0.04	0.08	0.04	0	0	0.04	0.12	0	0	0	0	0	0	0	0	0	0	0	0	0	0	0
1252|1	2777.15	46.429	67.857	32.143	3.571	64.286	35.714	17.857	10.714	7.143	8.54976	0.353571	0.947283	1.11464	0.0357143	0.107143	0.0357143	0.0357143	0.0357143	0.0357143	0	0.25	0	0.0357143	0.107143	0	0	0.0357143	0	0.107143	0.0357143	0	0	0.142857	0	0	0	0	0	0	0	0	0	0	0	0	0	0.037037	0
1253|1	2960.43	58.621	75.862	24.138	6.897	65.517	34.483	10.345	3.448	6.897	4.18423	0.631034	-1.20693	0.172414	0.0689655	0	0.0344828	0.0344828	0.206897	0.0344828	0	0.103448	0	0	0.103448	0.0344828	0	0.0344828	0.0344828	0.0689655	0.137931	0	0.0344828	0.0689655	0	0	0	0	0	0	0	0	0	0	0	0	0	0	0
1254|1	1174.38	50	66.667	33.333	0	66.667	33.333	8.333	8.333	0	10.55	0.575	0.975891	0.433333	0.0833333	0.0833333	0	0	0	0	0	0.166667	0	0.0833333	0.0833333	0	0.0833333	0	0.0833333	0.25	0	0	0	0.0833333	0	0	0	0	0	0	0	0	0	0	0	0	0	0	0
1255|0	2492.9	31.818	63.636	22.727	9.091	63.636	36.364	22.727	13.636	9.091	7.12271	-0.263636	0.094785	1.90364	0.0909091	0.0909091	0.0909091	0.0454545	0.181818	0.0454545	0	0	0.0454545	0	0.0909091	0	0.0454545	0	0.136364	0.0454545	0	0	0.0454545	0.0454545	0	0	0	0	0.047619	0	0	0	0	0	0	0	0.047619	0	0
1255|1	3385.72	45.161	64.516	12.903	9.677	58.065	41.935	25.806	6.452	19.355	3.78652	-0.370968	-4.23474	2.01935	0.0322581	0.0322581	0.0645161	0.129032	0.225806	0.0645161	0.0322581	0.129032	0	0.0322581	0.0645161	0.0322581	0	0.0322581	0	0.0645161	0	0	0.0645161	0	0	0	0.0333333	0	0	0	0	0	0	0	0	0	0	0	0
1256|0	2978.54	23.077	46.154	34.615	7.692	50	50	26.923	15.385	11.538	9.37311	0.15	0.977642	0.909231	0.0384615	0	0.0384615	0.115385	0	0	0.0384615	0.0384615	0	0.192308	0.0384615	0.153846	0.0384615	0.0384615	0	0.0384615	0.115385	0.0384615	0	0.0769231	0	0	0	0	0	0	0	0	0	0	0	0	0.04	0	0
1256|1	785.855	28.571	42.857	14.286	0	42.857	57.143	28.571	14.286	14.286	6.41014	-1.4	-0.0228512	3.54429	0	0.142857	0	0	0	0.142857	0.142857	0.142857	0	0.142857	0	0	0	0	0.142857	0.142857	0	0	0	0	0	0	0	0	0	0	0	0	0	0	0	0	0	0	0
1257|0	3008.57	23.077	46.154	34.615	7.692	46.154	53.846	26.923	15.385	11.538	9.37311	0.134615	0.977642	1.07615	0.0384615	0	0.0384615	0.115385	0	0	0.0384615	0	0	0.192308	0.0384615	0.153846	0.0384615	0.0384615	0	0.0769231	0.115385	0.0384615	0	0.0769231	0	0	0	0	0	0	0	0	0	0	0	0	0.04	0	0
1257|1	1249.3	36.364	63.636	9.091	27.273	45.455	54.545	36.364	18.182	18.182	5.40814	-0.981818	-0.782268	3.11636	0.0909091	0.0909091	0	0.181818	0	0	0	0.0909091	0.0909091	0	0	0	0	0.181818	0.0909091	0.0909091	0.0909091	0	0	0	0	0	0	0	0	0	0	0	0	0	0	0	0	0.1	0
1258|0	2567	45.833	66.667	20.833	8.333	62.5	37.5	25	25	0	9.12482	-0.441667	4.33377	2.54167	0.125	0.166667	0.0833333	0	0.166667	0	0	0.125	0.0833333	0.0416667	0	0	0.0416667	0	0.0833333	0.0416667	0	0	0	0.0416667	0	0	0	0	0.0434783	0	0	0	0	0	0	0	0.0434783	0	0.0434783
1258|1	1188.35	36.364	72.727	18.182	9.091	54.545	45.455	9.091	9.091	0	10.55	-0.209091	0.975891	1.56545	0	0.0909091	0.0909091	0	0	0	0	0.0909091	0	0.0909091	0	0	0	0.0909091	0.181818	0.0909091	0.181818	0	0	0.0909091	0	0	0	0	0	0	0	0	0	0	0	0	0	0	0
1259|0	2760.26	36	64	16	4	60	40	20	20	0	9.12356	-0.504	4.09352	2.63	0.04	0.16	0.12	0	0.16	0	0.04	0.12	0.04	0	0.04	0	0.08	0	0.08	0.04	0	0	0	0.08	0	0	0	0	0	0	0	0	0	0	0	0	0.0416667	0	0
1259|1	1335.51	50	66.667	16.667	25	75	25	16.667	8.333	8.333	6.06224	0.216667	-0.0855707	0.184167	0.0833333	0	0	0.0833333	0.166667	0	0	0.166667	0	0	0	0.0833333	0	0.0833333	0	0.0833333	0	0.0833333	0.0833333	0.0833333	0	0	0	0	0	0	0	0.0909091	0	0	0	0	0	0	0
126|0	3122.64	67.742	74.194	12.903	12.903	70.968	29.032	12.903	12.903	0	7.98118	0.0322581	2.21006	0.360645	0.129032	0	0	0	0.258065	0	0.0322581	0.16129	0.0645161	0	0	0.0645161	0.0322581	0	0.0645161	0.0645161	0.0645161	0.0322581	0.0322581	0	0	0	0	0	0.0666667	0	0	0	0	0	0	0	0	0	0
126|1	1128.25	20	60	40	20	60	40	20	10	10	5.36346	0.01	-0.783389	0.684	0.1	0	0.1	0	0	0.1	0	0	0.1	0	0.1	0	0	0	0.1	0.1	0	0	0.1	0.2	0	0	0	0	0	0	0	0	0	0	0	0	0	0	0
1260|0	3874.6	42.857	62.857	5.714	8.571	60	40	22.857	17.143	5.714	8.21214	-0.405714	2.97203	1.87	0.0285714	0.0571429	0.0857143	0.0571429	0.228571	0	0.0285714	0.114286	0.0285714	0	0.0285714	0.0857143	0.0857143	0.0571429	0.0571429	0	0.0571429	0	0	0	0	0	0	0	0	0	0	0	0	0	0	0	0.0294118	0	0
1260|1	1110.16	84.615	92.308	15.385	0	53.846	46.154	0	0	0	6.09998	-0.146154	-0.0241054	0.765385	0.153846	0	0	0	0	0	0	0.230769	0	0	0	0	0.0769231	0	0.0769231	0.307692	0.153846	0	0	0	0	0	0	0	0	0	0	0.0833333	0	0	0	0	0	0	0.0833333
1261|0	3834.58	42.857	65.714	5.714	5.714	62.857	37.143	20	14.286	5.714	8.20802	-0.36	2.73177	1.73686	0.0285714	0.0571429	0.0857143	0.0571429	0.228571	0	0.0285714	0.114286	0	0	0.0285714	0.0857143	0.0857143	0.0571429	0.0857143	0	0.0571429	0	0	0	0	0	0	0	0	0	0	0	0	0	0	0	0.0294118	0	0
1261|1	783.795	75	75	0	25	62.5	37.5	0	0	0	6.09998	-0.2125	-0.0241054	0.25875	0	0	0	0	0	0	0	0.375	0	0	0	0	0	0.125	0	0.375	0	0.125	0	0	0	0	0	0	0	0	0	0	0	0	0	0	0	0	0
1262|0	3834.58	42.857	65.714	5.714	5.714	62.857	37.143	20	14.286	5.714	8.20802	-0.36	2.73177	1.73686	0.0285714	0.0571429	0.0857143	0.0571429	0.228571	0	0.0285714	0.114286	0	0	0.0285714	0.0857143	0.0857143	0.0571429	0.0857143	0	0.0571429	0	0	0	0	0	0	0	0	0	0	0	0	0	0	0	0.0294118	0	0
1262|1	1679.83	52.941	64.706	11.765	11.765	70.588	29.412	11.765	5.882	5.882	6.41014	-0.452941	-0.0228512	0.890588	0.0588235	0.0588235	0.0588235	0	0	0.0588235	0	0.352941	0	0	0.0588235	0	0.0588235	0.0588235	0.0588235	0.117647	0	0.0588235	0	0	0	0	0	0	0	0.0625	0	0	0	0	0	0	0	0	0
1263|0	3108.66	33.333	51.852	25.926	7.407	66.667	33.333	14.815	3.704	11.111	3.82604	0.355556	-2.20644	0.861111	0.037037	0.037037	0.037037	0.111111	0.222222	0	0.111111	0.037037	0	0.111111	0.111111	0	0.037037	0	0.037037	0.037037	0	0.037037	0.037037	0	0	0	0	0	0	0	0	0	0	0	0	0	0	0	0.0384615
1263|1	1094.26	40	50	30	30	70	30	20	20	0	7.71436	0.28	0.456401	-0.461	0.1	0	0	0	0	0	0	0.2	0.2	0	0.1	0	0.1	0	0	0.1	0	0.1	0	0.1	0	0	0	0	0	0	0	0	0	0	0	0	0	0	0
1264|0	3148.68	41.379	68.966	24.138	6.897	72.414	27.586	13.793	3.448	10.345	3.82604	0.334483	-2.20644	0.605862	0.0689655	0.0344828	0	0.103448	0.206897	0	0.0689655	0.0689655	0	0.0344828	0.0689655	0	0.0344828	0	0.103448	0.0344828	0.0344828	0.0344828	0.0344828	0.0689655	0	0	0	0	0	0	0	0.0357143	0	0	0	0	0	0	0.0357143
1264|1	3203.74	54.839	67.742	12.903	9.677	64.516	35.484	16.129	12.903	3.226	8.37588	-0.187097	2.79101	0.78129	0.0645161	0	0.0322581	0	0.193548	0.0322581	0	0.129032	0	0.0322581	0.0322581	0.129032	0	0.0322581	0.0967742	0.129032	0.0322581	0	0.0645161	0	0	0	0	0	0.0333333	0	0	0	0	0	0	0	0	0	0.0333333
1265|0	3138.64	44.828	68.966	24.138	6.897	68.966	31.034	13.793	3.448	10.345	3.82604	0.362069	-2.20644	0.723103	0.0689655	0.0344828	0	0.103448	0.206897	0	0.0689655	0.0689655	0	0.0344828	0.0689655	0	0.0344828	0	0.0689655	0.0689655	0.0344828	0.0344828	0.0344828	0.0689655	0	0	0	0	0	0	0	0.0357143	0	0	0	0	0	0	0.0357143
1265|1	3294.85	48.387	67.742	22.581	12.903	70.968	29.032	9.677	6.452	3.226	7.72798	0.43871	0.790533	0.143226	0.0645161	0	0.0645161	0	0.193548	0.0322581	0	0.0967742	0	0.0967742	0	0.0645161	0	0.0322581	0.0645161	0.0967742	0.0322581	0	0.0967742	0.0645161	0	0	0	0	0.0333333	0	0	0	0	0.0333333	0	0	0	0	0
1266|0	2342.84	33.333	33.333	33.333	14.286	52.381	47.619	28.571	23.81	4.762	10.507	0.228571	2.45718	0.414762	0.0952381	0	0	0	0	0.047619	0	0.047619	0.0952381	0.047619	0.190476	0.142857	0.0952381	0.047619	0	0.142857	0.047619	0	0	0	0	0	0	0	0	0	0	0	0	0.05	0.05	0	0	0	0
1266|1	3260.84	48.387	67.742	25.806	9.677	70.968	29.032	9.677	6.452	3.226	7.72798	0.493548	0.790533	0.0806452	0.0645161	0	0.0645161	0	0.193548	0.0322581	0	0.0967742	0	0.129032	0	0.0645161	0	0	0.0645161	0.0967742	0.0322581	0	0.0967742	0.0645161	0	0	0	0	0.0333333	0	0	0	0	0.0333333	0	0	0	0	0
1267|0	3431.06	36.667	46.667	16.667	10	46.667	53.333	30	23.333	6.667	9.37459	-0.673333	4.12432	1.898	0.0333333	0.0333333	0	0	0.1	0.0666667	0.0333333	0.0333333	0.0333333	0.0666667	0.0333333	0.166667	0.0333333	0	0.0666667	0.1	0.1	0	0.0666667	0.0333333	0	0	0	0	0	0	0	0	0	0	0	0	0	0	0
1267|1	2435.95	28.571	47.619	14.286	4.762	52.381	47.619	28.571	28.571	0	11.0929	-0.9	5.91331	2.81095	0	0.142857	0.047619	0	0.0952381	0	0.047619	0.0952381	0	0.0952381	0	0.142857	0.047619	0	0.0952381	0.047619	0.047619	0	0.047619	0.047619	0	0	0	0	0	0	0	0	0	0	0	0	0	0	0
1268|0	3664.31	33.333	60.606	15.152	6.061	63.636	36.364	18.182	9.091	9.091	6.08859	-0.112121	-0.205346	1.51424	0.030303	0.0606061	0.0606061	0.0606061	0.181818	0.030303	0.0606061	0.0606061	0	0.030303	0.0606061	0.030303	0.0606061	0.0606061	0.121212	0.0606061	0	0	0	0.030303	0	0	0	0	0.03125	0	0	0	0	0	0	0	0	0	0
1268|1	2904.28	50	78.571	17.857	7.143	60.714	39.286	14.286	3.571	10.714	3.82603	0.317857	-2.2066	0.892143	0	0	0.0714286	0.107143	0.214286	0	0	0.107143	0	0.0357143	0.0714286	0.0357143	0	0.0357143	0.0357143	0.142857	0.0357143	0	0.0357143	0.0714286	0	0	0	0	0	0	0	0	0	0	0	0	0	0	0
1269|0	3009.59	44.444	51.852	14.815	7.407	59.259	40.741	22.222	14.815	7.407	7.75823	-0.12963	1.03316	1.33222	0.037037	0.037037	0	0.037037	0.222222	0.037037	0.0740741	0.0740741	0.037037	0	0.111111	0.0740741	0.0740741	0	0.037037	0.0740741	0.037037	0	0.037037	0	0	0	0	0	0	0	0	0	0	0	0	0	0	0	0
1269|1	2075.39	40	50	40	5	60	40	20	10	10	6.52399	0.095	-0.0227014	0.437	0.15	0	0	0	0	0.1	0.05	0.1	0	0.1	0.1	0.1	0	0	0.05	0.1	0.05	0	0.05	0.05	0.0526316	0	0	0	0	0	0	0	0	0	0	0.0526316	0	0	0
127|0	2035.46	31.579	42.105	36.842	10.526	63.158	36.842	31.579	26.316	5.263	10.6985	-0.147368	3.9751	0.649474	0.157895	0	0.0526316	0.0526316	0	0	0	0.157895	0	0.210526	0	0.263158	0	0.0526316	0	0	0	0	0.0526316	0	0	0	0	0	0	0	0	0	0	0.0555556	0	0.0555556	0	0	0
127|1	2093.36	31.579	63.158	42.105	10.526	57.895	42.105	21.053	5.263	15.789	3.8261	0.505263	-2.02173	1.06947	0.157895	0.0526316	0.0526316	0.157895	0	0	0	0	0	0.105263	0.105263	0	0	0.105263	0.0526316	0	0.157895	0	0	0.0526316	0	0	0.0555556	0	0	0	0	0	0	0.0555556	0	0	0	0	0
1270|0	2982.52	48.148	55.556	14.815	7.407	59.259	40.741	18.519	11.111	7.407	7.03688	-0.0111111	0.0333228	1.22185	0.037037	0.037037	0	0.037037	0.222222	0.037037	0.0740741	0.0740741	0.037037	0	0.111111	0.037037	0.0740741	0	0.037037	0.0740741	0.0740741	0	0.037037	0	0	0	0	0	0	0	0	0	0	0	0	0	0	0	0
1270|1	1232.46	50	58.333	25	0	58.333	41.667	8.333	8.333	0	10.55	0.341667	0.975891	0.655833	0	0.0833333	0	0	0	0	0	0.166667	0	0.0833333	0.166667	0	0.0833333	0	0.0833333	0.166667	0.166667	0	0	0	0	0	0	0	0	0	0	0	0	0	0	0	0	0	0
1271|0	2964.57	44.444	59.259	11.111	7.407	66.667	33.333	14.815	11.111	3.704	7.75855	-0.0444444	1.03207	0.96963	0.037037	0.037037	0	0.037037	0.222222	0	0.0740741	0.0740741	0.037037	0	0.0740741	0.037037	0.111111	0	0.111111	0.0740741	0.037037	0	0.037037	0	0	0	0	0	0	0	0	0	0	0	0	0	0	0	0.0384615
1271|1	973.071	25	50	0	25	50	50	25	12.5	12.5	6.33872	-0.65	-0.0233149	3.05375	0	0.125	0.125	0.125	0	0	0	0.125	0	0	0	0	0.125	0.25	0	0.125	0	0	0	0	0	0	0	0	0	0	0	0	0	0	0	0	0	0	0
1272|0	2971.6	24	36	24	16	52	48	32	28	4	11.8226	-0.376	5.21676	1.5336	0.04	0.08	0	0	0	0.04	0	0.04	0.04	0.04	0.12	0.16	0.04	0.08	0.08	0.08	0.08	0.04	0	0.04	0	0	0	0	0	0	0	0	0	0	0	0	0	0	0
1272|1	1672.91	25	62.5	31.25	0	56.25	43.75	18.75	6.25	12.5	4.18439	0.03125	-1.02221	0.880625	0	0	0.125	0.0625	0	0.0625	0	0.125	0	0.0625	0.125	0.0625	0.0625	0	0.0625	0.125	0	0	0	0.125	0	0	0	0	0	0	0	0	0	0	0	0	0	0	0
1273|0	3204.96	21.429	32.143	35.714	10.714	67.857	32.143	17.857	10.714	7.143	9.53486	0.878571	0.978089	-0.108571	0.0714286	0.0357143	0	0	0	0.0714286	0.0714286	0.0714286	0	0.107143	0.0714286	0.0714286	0.142857	0.107143	0	0.0714286	0	0	0	0.107143	0	0	0	0	0	0.037037	0	0	0	0	0.037037	0	0	0	0
1273|1	1436.62	41.667	58.333	8.333	25	58.333	41.667	16.667	8.333	8.333	6.1334	-0.25	-0.0851071	1.02167	0	0	0.0833333	0	0.166667	0.0833333	0	0.0833333	0	0	0	0.0833333	0	0.0833333	0	0.0833333	0.0833333	0.0833333	0.0833333	0.0833333	0	0	0	0	0	0	0	0	0	0	0	0	0	0	0
1274|0	1174.37	30	60	0	10	50	50	20	20	0	8.79247	-1.31	1.91348	2.531	0	0	0.3	0	0.2	0	0	0.1	0	0	0	0.2	0.1	0	0	0	0	0	0.1	0	0	0	0	0	0	0	0	0	0	0	0	0	0	0	0
1274|1	1087.24	45.455	63.636	18.182	9.091	72.727	27.273	9.091	9.091	0	10.55	0.0545455	0.975891	0.552727	0	0.0909091	0	0	0	0	0	0.272727	0	0.0909091	0.0909091	0	0	0.0909091	0.181818	0.181818	0	0	0	0	0	0	0	0	0	0	0	0	0	0	0	0	0	0	0
1275|0	2804.3	33.333	58.333	8.333	16.667	62.5	37.5	25	25	0	9.5126	-0.7	5.09178	2.72917	0	0.166667	0.0833333	0	0.166667	0	0	0.125	0.0416667	0	0	0.0416667	0.0416667	0.0416667	0.0833333	0.0416667	0	0	0.0833333	0.0833333	0	0	0	0	0	0	0	0	0	0	0	0	0	0	0
1275|1	3466.07	50	56.25	18.75	9.375	62.5	37.5	15.625	6.25	9.375	4.4791	0.303125	-1.20536	0.481875	0.0625	0	0.03125	0	0.1875	0.09375	0.03125	0.09375	0	0.0625	0.0625	0.0625	0.03125	0.0625	0.03125	0.03125	0.125	0	0.03125	0	0	0	0	0	0.0322581	0	0	0	0	0	0	0	0	0	0
1276|0	3580.34	20	40	30	10	56.667	43.333	26.667	16.667	10	10.2359	0.223333	1.97762	1.439	0.0333333	0.1	0.0333333	0.0666667	0	0.0333333	0	0.0333333	0	0	0.166667	0.0666667	0.133333	0.0666667	0	0.0333333	0.1	0	0.0333333	0.1	0	0	0	0	0	0	0	0	0	0	0.0344828	0	0	0	0
1277|0	4085.94	31.429	45.714	11.429	8.571	54.286	45.714	34.286	22.857	11.429	8.62915	-0.442857	3.79466	1.98914	0	0.0571429	0	0.0857143	0.171429	0.0285714	0.0285714	0.0571429	0	0.0857143	0.0285714	0.171429	0.0571429	0.0571429	0.0571429	0.0857143	0	0.0285714	0	0	0	0	0	0	0	0	0	0	0	0	0	0	0	0	0
1277|1	3509.09	50	56.25	15.625	9.375	59.375	40.625	18.75	9.375	9.375	6.1422	0.021875	-0.205368	1.10187	0.0625	0.03125	0.03125	0	0.1875	0.09375	0.03125	0.09375	0	0.03125	0.0625	0.0625	0.03125	0.0625	0.03125	0.03125	0.125	0	0.03125	0	0	0	0	0	0.0322581	0	0	0	0	0	0	0	0	0	0
1278|0	3639.25	42.424	54.545	12.121	9.091	57.576	42.424	15.152	6.061	9.091	4.42115	0.106061	-1.96462	0.823636	0	0	0	0.030303	0.181818	0.0606061	0.0909091	0.0606061	0.030303	0.0909091	0.030303	0.030303	0.0606061	0.0606061	0.0909091	0.0909091	0.0909091	0	0	0	0	0	0	0	0	0	0	0	0	0	0	0	0	0	0
1278|1	1152.27	66.667	66.667	16.667	8.333	58.333	41.667	8.333	8.333	0	10.55	0.166667	0.975891	0.856667	0	0.0833333	0	0	0	0	0	0.333333	0	0.0833333	0.0833333	0	0	0.0833333	0	0.166667	0.166667	0	0	0	0	0	0	0	0	0	0	0	0	0	0	0	0	0	0
1279|0	2221.49	42.857	80.952	9.524	4.762	57.143	42.857	14.286	4.762	9.524	4.10916	-0.4	-1.14608	1.62429	0	0	0.142857	0.0952381	0.190476	0	0	0.0952381	0	0.047619	0	0.047619	0.047619	0	0.0952381	0.0952381	0.047619	0	0.047619	0.047619	0	0	0	0	0	0	0	0	0	0	0	0	0	0	0
1279|1	1204.41	41.667	66.667	16.667	8.333	75	25	8.333	8.333	0	10.55	0.241667	0.975891	0.384167	0	0.0833333	0	0	0	0	0	0.25	0	0.0833333	0	0	0.0833333	0.0833333	0.166667	0.166667	0	0	0	0.0833333	0	0	0	0	0	0	0	0	0	0	0	0	0	0	0
128|0	3419.94	50	70.588	32.353	2.941	58.824	41.176	20.588	8.824	11.765	4.49909	0.426471	-1.14356	0.592941	0.0882353	0	0.0294118	0.0882353	0.117647	0.0294118	0	0.117647	0	0	0.147059	0.0882353	0	0.0294118	0	0.0882353	0.0882353	0	0	0.0882353	0	0	0	0.030303	0	0	0	0	0	0	0	0	0	0	0
128|1	3288.77	27.586	41.379	37.931	3.448	44.828	55.172	34.483	20.69	13.793	10.4884	-0.648276	1.97998	2.81345	0.206897	0.103448	0.0344828	0.0344828	0	0.103448	0.103448	0	0	0.0344828	0.0689655	0.103448	0.0344828	0.0344828	0	0.0689655	0	0	0	0.0689655	0	0	0	0.0357143	0	0	0.0357143	0	0	0.0357143	0	0.0357143	0	0	0
1280|0	2577.03	43.478	65.217	8.696	8.696	60.87	39.13	21.739	17.391	4.348	8.6803	-0.543478	2.85311	2.40391	0.0434783	0.130435	0.0434783	0.0434783	0.173913	0	0	0.0869565	0	0.0434783	0	0.0434783	0.0434783	0.0434783	0.130435	0.0434783	0.0869565	0	0.0434783	0	0	0	0	0	0	0	0	0	0	0	0	0	0	0.0454545	0
1280|1	1117.31	45.455	54.545	36.364	9.091	72.727	27.273	9.091	9.091	0	10.55	0.745455	0.975891	0.0263636	0.0909091	0.0909091	0	0	0	0	0	0.181818	0	0.0909091	0.181818	0	0	0.0909091	0.0909091	0.181818	0	0	0	0	0	0	0	0	0	0	0	0	0	0.1	0	0	0	0	0
1281|0	3610.29	38.71	54.839	12.903	16.129	64.516	35.484	22.581	16.129	6.452	8.11546	-0.203226	2.03283	1.27323	0.0322581	0.0645161	0	0	0.193548	0.0645161	0	0.0322581	0.0322581	0.0322581	0.0322581	0.0645161	0.0322581	0.0322581	0.129032	0.0645161	0.0645161	0.0322581	0.0645161	0.0322581	0	0	0	0	0	0	0	0	0	0	0	0	0	0.0333333	0
1281|1	1087.3	45.455	63.636	36.364	0	72.727	27.273	9.091	9.091	0	10.55	0.7	0.975891	0.163636	0.0909091	0.0909091	0	0	0	0	0	0.181818	0	0.0909091	0.0909091	0	0.0909091	0	0.0909091	0.181818	0	0	0	0.0909091	0	0	0	0	0	0	0	0	0	0.1	0	0	0	0	0
1282|0	3092.43	64.516	77.419	12.903	12.903	54.839	45.161	12.903	12.903	0	7.373	-0.274194	0.752986	1.24613	0.129032	0	0.0967742	0	0.193548	0	0.0322581	0.129032	0.129032	0	0	0	0.0645161	0	0.0322581	0.0967742	0.0967742	0	0	0	0.0333333	0	0	0	0.0333333	0	0	0.0333333	0	0	0	0	0	0	0
1282|1	1091.23	54.545	63.636	18.182	9.091	63.636	36.364	9.091	9.091	0	10.55	0.136364	0.975891	0.786364	0	0.0909091	0	0	0	0	0	0.272727	0	0.0909091	0.0909091	0	0	0.0909091	0.0909091	0.181818	0.0909091	0	0	0	0	0	0	0	0	0	0	0	0	0	0	0	0	0	0
1283|0	3104.44	64.516	77.419	9.677	12.903	58.065	41.935	9.677	9.677	0	7.30306	-0.283871	0.51194	1.12839	0.0967742	0	0.0967742	0	0.193548	0	0.0322581	0.16129	0.0967742	0	0	0	0.0645161	0	0.0322581	0.0967742	0.0967742	0	0.0322581	0	0.0333333	0	0	0	0	0	0	0.0333333	0	0	0	0	0	0	0
1283|1	1129.32	36.364	63.636	27.273	9.091	72.727	27.273	9.091	9.091	0	10.55	0.472727	0.975891	0.270909	0	0.0909091	0	0	0	0	0	0.181818	0	0.0909091	0.0909091	0	0	0.0909091	0.181818	0.181818	0	0	0	0.0909091	0	0	0	0	0	0	0	0	0	0	0	0	0	0	0
1284|0	2490.93	33.333	52.381	9.524	9.524	52.381	47.619	28.571	19.048	9.524	7.93525	-0.7	1.09588	2.37238	0	0.0952381	0	0	0.190476	0.0952381	0.047619	0	0.047619	0	0.047619	0.047619	0.047619	0	0.142857	0.0952381	0.047619	0.047619	0	0.047619	0	0	0	0	0	0	0	0	0	0	0	0	0	0	0
1284|1	1073.28	45.455	63.636	27.273	0	72.727	27.273	9.091	9.091	0	10.55	0.5	0.975891	0.242727	0	0.0909091	0	0	0	0	0	0.272727	0	0.0909091	0.0909091	0	0.0909091	0	0.0909091	0.181818	0	0	0	0.0909091	0	0	0	0	0	0	0	0	0	0	0	0	0	0	0
1285|0	2542.89	36.364	59.091	9.091	4.545	45.455	54.545	36.364	18.182	18.182	5.58469	-0.740909	-0.902373	3.47955	0	0.136364	0	0.0909091	0.181818	0.0909091	0.0454545	0.0454545	0.0454545	0	0	0	0.0909091	0	0.0454545	0.0909091	0.0454545	0	0	0.0909091	0	0	0	0	0	0	0	0	0	0	0	0	0	0	0
1285|1	1134.26	45.455	63.636	18.182	9.091	54.545	45.455	9.091	9.091	0	10.55	-0.154545	0.975891	1.55091	0	0.0909091	0.0909091	0	0	0	0	0.181818	0	0.0909091	0.0909091	0	0	0.0909091	0.0909091	0.272727	0	0	0	0	0	0	0	0	0	0	0	0	0	0	0	0	0	0	0
1286|0	2871.4	32	60	12	12	64	36	20	20	0	9.07801	-0.36	4.09273	2.3584	0	0.16	0.08	0	0.16	0	0.04	0.12	0.04	0	0	0	0.08	0.04	0.08	0.04	0	0	0.04	0.12	0	0	0	0	0	0	0	0	0	0	0	0	0	0	0
1286|1	1121.26	54.545	63.636	18.182	9.091	54.545	45.455	9.091	9.091	0	10.55	0.1	0.975891	1.18091	0	0.0909091	0	0	0	0	0	0.181818	0	0.0909091	0.0909091	0	0	0.0909091	0.0909091	0.272727	0.0909091	0	0	0	0	0	0	0	0	0	0	0	0	0	0	0	0	0	0
1287|1	1103.3	45.455	63.636	27.273	0	63.636	36.364	9.091	9.091	0	10.55	0.463636	0.975891	0.637273	0	0.0909091	0	0	0	0	0	0.181818	0	0.0909091	0.0909091	0	0.0909091	0	0.0909091	0.272727	0	0	0	0.0909091	0	0	0	0	0	0	0	0	0	0	0	0	0	0	0
1288|0	3307.97	43.75	68.75	31.25	3.125	65.625	34.375	12.5	12.5	0	9.09224	0.18125	3.8528	0.674063	0.15625	0.03125	0.125	0	0.125	0	0	0.0625	0	0.03125	0.09375	0.09375	0.03125	0.03125	0.09375	0.03125	0.0625	0	0	0.03125	0.0645161	0	0.0322581	0	0	0	0	0	0	0	0	0.0322581	0	0	0.0322581
1288|1	1107.29	54.545	63.636	27.273	0	54.545	45.455	9.091	9.091	0	10.55	0.545455	0.975891	0.870909	0	0.0909091	0	0	0	0	0	0.181818	0	0.0909091	0.0909091	0	0.0909091	0	0	0.272727	0.0909091	0	0	0.0909091	0	0	0	0	0	0	0	0	0	0	0	0	0	0	0
1289|0	3519	35.294	70.588	38.235	5.882	61.765	38.235	20.588	8.824	11.765	4.48852	0.182353	-2.66273	0.831471	0.147059	0	0.0882353	0.0882353	0.117647	0.0294118	0.0294118	0.0294118	0.0588235	0.0294118	0.117647	0.0294118	0	0	0.0882353	0.0588235	0	0	0	0.0882353	0.0606061	0	0.030303	0	0	0	0	0	0	0	0.030303	0.030303	0	0	0
1289|1	1071.24	45.455	72.727	36.364	0	63.636	36.364	9.091	9.091	0	10.55	0.672727	0.975891	0.483636	0	0.0909091	0	0	0	0	0	0.181818	0	0.0909091	0.0909091	0	0	0	0.0909091	0.272727	0	0	0	0.181818	0	0	0	0	0	0	0	0	0	0	0	0	0	0	0
129|0	3081.73	54.839	67.742	32.258	3.226	70.968	29.032	9.677	9.677	0	8.34728	0.712903	2.09337	0.00580645	0.16129	0.0322581	0.0322581	0	0.129032	0	0	0.0967742	0.0322581	0.0645161	0.0645161	0.0322581	0.0967742	0	0.0645161	0.129032	0.0322581	0	0	0.0322581	0	0	0.0333333	0	0	0	0	0	0	0	0	0	0.0333333	0	0
129|1	2200.31	15.789	57.895	26.316	10.526	42.105	57.895	57.895	21.053	36.842	4.13995	-1.44211	-3.77833	4.20263	0.105263	0.105263	0	0.263158	0	0.105263	0	0.0526316	0.0526316	0.0526316	0	0.0526316	0	0	0.0526316	0	0	0	0.0526316	0.105263	0	0	0	0.0555556	0	0	0	0	0	0	0	0	0	0	0
1290|0	2772.01	50	82.143	32.143	7.143	57.143	42.857	21.429	10.714	10.714	5.35601	-0.207143	-1.66353	1.48643	0.214286	0	0.142857	0.0714286	0.142857	0.0357143	0	0.0714286	0.0714286	0	0.0357143	0.0357143	0	0	0.0357143	0.0714286	0	0	0	0.0714286	0.0740741	0	0.037037	0	0	0	0	0	0.037037	0	0	0.037037	0	0	0.037037
1290|1	1147.36	36.364	63.636	18.182	9.091	72.727	27.273	9.091	9.091	0	10.55	0.3	0.975891	0.504545	0	0.0909091	0	0	0	0	0	0.181818	0	0.0909091	0	0	0.0909091	0.0909091	0.181818	0.181818	0	0	0	0.0909091	0	0	0	0	0	0	0	0	0	0	0	0	0	0	0
1291|0	1974.24	45	65	55	5	70	30	10	0	10	3.6137	1.015	-2.02159	-0.4925	0.25	0	0.05	0	0	0.1	0.05	0.1	0	0.05	0.1	0	0	0.05	0	0	0.1	0	0	0.15	0.0526316	0	0.0526316	0	0	0	0	0.105263	0	0	0	0	0	0	0
1291|1	1139.29	54.545	63.636	9.091	9.091	54.545	45.455	9.091	9.091	0	10.55	-0.0727273	0.975891	1.41455	0	0.0909091	0	0	0	0	0	0.181818	0	0.0909091	0	0	0.0909091	0.0909091	0.0909091	0.272727	0.0909091	0	0	0	0	0	0	0	0	0	0	0	0	0	0	0	0	0	0
1292|0	1112.36	50	70	30	0	70	30	10	10	0	7.91687	0.9	0.853278	1.121	0.1	0.1	0.1	0	0.4	0	0.1	0	0	0.1	0	0	0	0	0	0	0	0	0	0.1	0	0	0.111111	0	0	0	0	0	0	0	0	0	0	0	0
1292|1	1190.38	50	66.667	25	0	58.333	41.667	8.333	8.333	0	10.55	0.358333	0.975891	0.8675	0	0.0833333	0	0	0	0	0	0.166667	0	0.0833333	0.0833333	0	0.0833333	0	0.0833333	0.333333	0	0	0	0.0833333	0	0	0	0	0	0	0	0	0	0	0	0	0	0	0
1293|0	2244.55	31.579	52.632	21.053	21.053	78.947	21.053	15.789	0	15.789	3.47279	-0.110526	-3.14612	0.476316	0.105263	0	0.0526316	0	0.210526	0.157895	0	0	0	0.0526316	0.0526316	0	0	0	0.157895	0	0	0	0.210526	0	0	0	0.0555556	0	0	0.0555556	0	0	0	0	0	0	0	0	0
1293|1	1101.27	45.455	63.636	18.182	9.091	72.727	27.273	9.091	9.091	0	10.55	0.0636364	0.975891	0.477273	0	0.0909091	0	0	0	0	0	0.272727	0	0.0909091	0.0909091	0	0	0.0909091	0.181818	0.0909091	0.0909091	0	0	0	0	0	0	0	0	0	0	0	0	0	0	0	0	0	0
1294|0	1678.93	30.769	46.154	15.385	23.077	69.231	30.769	15.385	0	15.385	3.61366	0.146154	-2.145	0.570769	0	0	0.153846	0	0.307692	0.153846	0	0	0	0.153846	0	0	0	0	0	0	0	0.153846	0.0769231	0	0	0	0	0	0	0	0	0	0	0	0	0	0	0	0
1294|1	1105.26	54.545	63.636	18.182	9.091	63.636	36.364	9.091	9.091	0	10.55	0.145455	0.975891	0.710909	0	0.0909091	0	0	0	0	0	0.272727	0	0.0909091	0.0909091	0	0	0.0909091	0.0909091	0.0909091	0.181818	0	0	0	0	0	0	0	0	0	0	0	0	0	0	0	0	0	0
1295|0	3192.55	56.25	71.875	15.625	3.125	65.625	34.375	15.625	6.25	9.375	4.42611	-0.2875	-1.20552	1.48906	0.0625	0.0625	0.03125	0.03125	0.1875	0.0625	0.0625	0.21875	0	0	0.0625	0	0	0	0.0625	0.0625	0.03125	0	0.03125	0.03125	0	0	0	0	0.0645161	0	0	0	0	0	0	0	0	0	0
1295|1	1095.22	63.636	63.636	18.182	9.091	54.545	45.455	9.091	9.091	0	10.55	0.218182	0.975891	1.02	0	0.0909091	0	0	0	0	0	0.272727	0	0.0909091	0.0909091	0	0	0.0909091	0	0.181818	0.181818	0	0	0	0	0	0	0	0	0	0	0	0	0	0	0	0	0	0
1296|0	3174.8	35.714	57.143	21.429	17.857	60.714	39.286	17.857	17.857	0	8.13555	0.389286	2.51257	0.703214	0	0.0357143	0.107143	0	0.214286	0	0	0.0357143	0.107143	0.0714286	0.107143	0.0357143	0	0.0714286	0.0714286	0.0357143	0.0714286	0	0	0.0357143	0	0	0	0	0	0	0	0	0	0	0	0	0	0	0
1296|1	1409.59	50	58.333	8.333	25	58.333	41.667	16.667	8.333	8.333	6.1334	-0.025	-0.0851071	0.751667	0	0	0	0	0.166667	0.0833333	0	0.0833333	0	0	0	0.0833333	0	0.0833333	0	0.166667	0.0833333	0.0833333	0.0833333	0.0833333	0	0	0	0	0	0	0	0	0	0	0	0	0	0	0
1297|0	2669.05	66.667	77.778	14.815	3.704	62.963	37.037	18.519	14.815	3.704	8.38237	-0.281481	2.79165	1.72148	0.111111	0.0740741	0.037037	0.037037	0.222222	0	0	0.185185	0	0	0.037037	0.0740741	0	0	0.037037	0.111111	0.037037	0	0.037037	0	0	0	0	0	0	0	0	0.115385	0	0	0	0	0	0	0
1297|1	1063.13	72.727	72.727	36.364	0	45.455	54.545	18.182	9.091	9.091	6.41014	-0.2	-0.0228512	2.03455	0.272727	0.0909091	0	0	0	0.0909091	0	0.0909091	0	0	0.0909091	0	0	0	0	0.181818	0.181818	0	0	0	0.1	0	0	0	0	0	0	0	0	0	0	0	0	0	0
1298|0	1329.56	61.538	76.923	7.692	0	69.231	30.769	7.692	7.692	0	7.91687	-0.0769231	0.853278	1.48769	0.0769231	0.0769231	0.0769231	0	0.307692	0	0.0769231	0.153846	0	0	0	0	0.0769231	0	0.0769231	0.0769231	0	0	0	0	0	0	0	0	0	0	0	0	0	0	0	0	0	0	0.0833333
1298|1	3296.74	54.839	77.419	12.903	9.677	58.065	41.935	12.903	6.452	6.452	6.02559	0.0322581	-0.207724	1.19097	0	0.0322581	0.0645161	0.0322581	0.193548	0.0322581	0	0.129032	0	0	0.0322581	0.0322581	0	0.0322581	0.0322581	0.0322581	0.193548	0	0.0645161	0.0967742	0	0	0	0	0	0	0	0	0	0	0	0	0	0	0
1299|0	2495.92	43.478	78.261	17.391	13.043	82.609	17.391	8.696	4.348	4.348	5.93916	0.104348	-0.209153	0.516087	0.0869565	0.0434783	0.0434783	0	0.26087	0.0434783	0	0.0434783	0	0	0	0	0	0	0.217391	0.0434783	0	0	0.130435	0.0869565	0	0	0	0	0	0.0454545	0	0	0	0	0	0	0	0	0.0454545
1299|1	3307.81	54.839	70.968	16.129	6.452	54.839	45.161	16.129	9.677	6.452	7.73017	-0.0225806	0.792118	1.27903	0	0.0322581	0.0645161	0.0322581	0.193548	0.0322581	0	0.129032	0	0	0.0967742	0.0645161	0	0	0	0.0322581	0.193548	0	0.0645161	0.0645161	0	0	0	0	0	0	0	0	0	0	0	0	0	0	0
13|0	3608.21	42.424	54.545	21.212	6.061	51.515	48.485	33.333	24.242	9.091	9.08401	-0.739394	4.0962	2.54758	0.151515	0.0909091	0	0.030303	0.121212	0.0606061	0.0606061	0.0606061	0.030303	0	0.030303	0.121212	0.030303	0.030303	0.0606061	0.0606061	0.030303	0	0	0.030303	0.03125	0	0	0	0	0.03125	0	0	0	0	0	0.03125	0	0	0.03125
13|1	1156.28	30	50	20	20	60	40	20	10	10	6.33872	-0.43	-0.0233149	2.295	0.2	0.1	0.1	0.1	0	0	0.1	0.1	0	0	0	0	0.1	0.2	0	0	0	0	0	0	0.111111	0	0	0	0	0	0	0	0	0	0	0	0	0	0
130|0	3198.63	50	75	28.125	6.25	62.5	37.5	18.75	12.5	6.25	7.2907	-0.065625	0.335213	1.14406	0.15625	0.03125	0.09375	0.0625	0.125	0	0	0.125	0.0625	0.03125	0.0625	0.03125	0.03125	0	0.0625	0.03125	0.0625	0	0	0.03125	0	0	0	0	0.0322581	0	0	0	0	0	0	0.0322581	0.0322581	0	0.0322581
130|1	1355.55	30.769	61.538	46.154	0	61.538	38.462	15.385	0	15.385	3.55006	0.7	-2.02205	0.0476923	0.0769231	0	0	0.0769231	0	0.0769231	0.0769231	0.0769231	0	0.153846	0.0769231	0	0	0	0.0769231	0	0.153846	0	0	0.153846	0	0	0	0	0	0	0	0	0	0	0	0	0	0	0
1300|0	2521.75	34.783	60.87	21.739	4.348	47.826	52.174	34.783	8.696	26.087	3.8435	-0.643478	-4.90001	2.28261	0.0869565	0	0.0434783	0.0869565	0.173913	0.173913	0.0869565	0.0434783	0.0434783	0.0434783	0	0.0434783	0	0	0.0434783	0	0.0434783	0	0	0.0869565	0	0	0	0	0	0.0454545	0	0	0	0	0	0.0454545	0	0	0
1301|0	2554.82	34.783	60.87	21.739	8.696	52.174	47.826	26.087	8.696	17.391	4.14583	-0.578261	-2.90285	1.90217	0.0869565	0	0.0869565	0.0434783	0.173913	0.130435	0.0869565	0.0434783	0.0434783	0	0.0434783	0.0434783	0	0	0.0434783	0	0.0434783	0	0.0434783	0.0869565	0	0	0	0	0	0.0454545	0	0	0	0	0	0.0454545	0	0	0
1301|1	2910.33	60.714	75	14.286	10.714	60.714	39.286	7.143	3.571	3.571	5.94063	0.389286	-0.207721	0.496071	0.0357143	0	0.0357143	0	0.214286	0.0357143	0.0357143	0.107143	0	0	0.0357143	0.0357143	0	0.0714286	0.0357143	0.107143	0.142857	0	0.0357143	0.0714286	0	0	0	0	0	0	0	0	0	0	0	0	0	0	0
1302|0	1159.36	10	40	50	0	60	40	20	0	20	3.55006	0.93	-2.05271	0.271	0	0	0.1	0.1	0.1	0.1	0.1	0	0	0.2	0.2	0	0	0	0	0	0	0	0	0.1	0	0	0	0	0	0	0	0	0	0	0	0	0	0	0
1302|1	3299.76	50	62.5	25	6.25	53.125	46.875	12.5	9.375	3.125	9.67379	-0.1125	1.94618	1.13125	0.125	0.03125	0.0625	0	0.03125	0.03125	0.03125	0.09375	0	0.03125	0.09375	0.0625	0.03125	0.0625	0.0625	0.125	0.125	0	0	0	0	0	0	0	0	0	0	0.0322581	0	0	0.0645161	0	0	0	0
1303|0	2383.58	33.333	76.19	4.762	4.762	42.857	57.143	28.571	9.524	19.048	4.06263	-1.29524	-2.14324	3.39	0	0.047619	0.142857	0.142857	0.190476	0.047619	0	0	0	0	0.047619	0.047619	0	0	0.142857	0.142857	0	0.047619	0	0	0	0	0	0	0	0	0	0	0	0	0	0	0	0	0
1303|1	3246.85	51.613	67.742	19.355	9.677	64.516	35.484	12.903	9.677	3.226	8.11078	0.470968	1.79196	0.253871	0.0322581	0	0.0322581	0	0.193548	0.0322581	0	0.0967742	0	0.0645161	0.0322581	0.0967742	0	0.0645161	0.0645161	0.129032	0.0645161	0	0.0322581	0.0645161	0	0	0	0	0	0	0	0	0	0	0	0	0	0	0
1304|0	1088.21	72.727	90.909	9.091	0	63.636	36.364	18.182	9.091	9.091	5.94681	-0.118182	-0.145929	2.26091	0.0909091	0.0909091	0.0909091	0.0909091	0.363636	0	0	0.181818	0	0	0	0	0	0	0	0.0909091	0	0	0	0	0	0.1	0	0	0	0	0	0	0	0	0	0	0	0	0
1304|1	2856.14	30.769	50	23.077	11.538	57.692	42.308	26.923	7.692	19.231	3.9869	-0.234615	-3.01908	1.63385	0	0.0769231	0	0.0384615	0	0.153846	0.0384615	0.192308	0	0.0769231	0.0384615	0	0	0.0769231	0.0384615	0.0384615	0.0769231	0	0.0384615	0.115385	0	0	0	0	0	0	0	0	0	0	0	0	0	0	0
1305|0	2267.51	40	60	10	10	50	50	35	15	20	4.54441	-0.68	-1.14278	3.172	0.05	0.1	0.1	0.1	0.2	0.1	0	0.1	0	0.05	0	0.05	0	0.1	0	0.05	0	0	0	0	0	0.0526316	0	0	0	0	0	0	0	0	0	0	0	0	0
1305|1	2158.35	40	55	20	0	40	60	35	15	20	4.54465	-1.105	-1.02017	3.144	0.05	0.1	0	0.1	0	0.1	0.05	0.15	0	0.05	0.1	0.05	0	0	0.05	0	0.2	0	0	0	0	0	0	0	0	0	0.0526316	0	0	0	0	0	0	0	0
1306|0	1549.74	50	71.429	7.143	7.143	50	50	28.571	21.429	7.143	7.93587	-0.978571	1.09478	3.58	0.0714286	0.142857	0.142857	0	0.285714	0.0714286	0	0.0714286	0.0714286	0	0	0	0	0	0.0714286	0.0714286	0	0	0	0	0	0	0	0	0	0	0	0	0	0	0	0	0	0	0.0769231
1306|1	3207.82	51.613	70.968	25.806	6.452	67.742	32.258	12.903	9.677	3.226	8.11078	0.477419	1.79196	0.0993548	0.0645161	0	0.0322581	0	0.193548	0.0322581	0	0.0967742	0	0.0645161	0.0322581	0.0967742	0	0	0.0645161	0.129032	0.0322581	0.0322581	0.0322581	0.0967742	0.0333333	0	0	0	0	0	0	0	0	0	0	0	0	0	0
1307|0	1606.79	53.333	73.333	6.667	6.667	53.333	46.667	26.667	20	6.667	7.93587	-0.94	1.09478	3.27867	0.0666667	0.133333	0.133333	0	0.266667	0.0666667	0	0.133333	0.0666667	0	0	0	0	0	0.0666667	0.0666667	0	0	0	0	0	0	0	0	0	0	0	0	0	0	0	0	0	0	0.0714286
1307|1	3252.86	48.387	70.968	22.581	6.452	64.516	35.484	16.129	9.677	6.452	7.73192	0.470968	0.792756	0.262581	0	0	0	0.0322581	0.193548	0.0322581	0	0.0967742	0	0.0645161	0.0322581	0.0967742	0	0	0.0645161	0.16129	0.0322581	0.0322581	0.0322581	0.129032	0	0	0	0	0	0	0	0	0	0	0	0	0	0	0
1308|0	1676.96	50	68.75	12.5	18.75	68.75	31.25	25	25	0	8.34493	-0.3625	2.33268	0.838125	0.0625	0	0.0625	0	0.25	0	0	0.1875	0.125	0	0	0.125	0	0	0.0625	0	0	0	0.0625	0.0625	0	0	0	0	0	0	0	0	0	0	0	0	0	0	0.0666667
1308|1	3137.69	50	73.333	20	6.667	63.333	36.667	13.333	10	3.333	8.11078	0.19	1.79196	0.548333	0.0333333	0	0.0666667	0	0.2	0.0333333	0	0.1	0	0.0666667	0	0.1	0	0	0.0666667	0.133333	0.0333333	0.0333333	0.0333333	0.1	0	0	0	0	0	0	0	0	0	0	0	0	0	0	0
1309|0	1659.93	53.333	66.667	13.333	20	66.667	33.333	20	20	0	8.34116	-0.186667	2.09258	1.51	0.133333	0.0666667	0.0666667	0	0.266667	0	0	0.0666667	0.0666667	0	0	0.0666667	0	0.0666667	0.0666667	0.0666667	0	0	0.0666667	0	0	0	0	0	0.0714286	0	0	0	0	0	0	0	0	0	0.0714286
1309|1	3085.6	50	73.333	23.333	6.667	70	30	10	3.333	6.667	4.18419	0.643333	-1.20772	0.00333333	0	0	0.0333333	0.0333333	0.2	0.0333333	0	0.133333	0	0.1	0.0333333	0.0333333	0	0	0.0666667	0.1	0.0666667	0	0.0666667	0.1	0	0	0	0	0	0	0	0	0	0	0	0	0	0	0
131|0	3228.66	50	75	28.125	6.25	59.375	40.625	18.75	12.5	6.25	7.2907	-0.078125	0.335213	1.27969	0.15625	0.03125	0.09375	0.0625	0.125	0	0	0.09375	0.0625	0.03125	0.0625	0.03125	0.03125	0	0.0625	0.0625	0.0625	0	0	0.03125	0	0	0	0	0.0322581	0	0	0	0	0	0	0.0322581	0.0322581	0	0.0322581
131|1	733.906	42.857	42.857	71.429	14.286	85.714	14.286	0	0	0	6.09998	2.62857	-0.0241054	-2.56571	0.285714	0	0	0	0	0	0	0	0	0.285714	0.142857	0	0	0.142857	0	0.142857	0	0	0	0	0	0	0	0	0	0	0	0	0	0	0.166667	0	0	0	0
1310|0	1873.17	52.941	64.706	11.765	17.647	64.706	35.294	23.529	23.529	0	8.68262	-0.452941	3.09258	2.15471	0.117647	0.117647	0.0588235	0	0.235294	0	0	0.117647	0.0588235	0	0	0.0588235	0	0.0588235	0.0588235	0.0588235	0	0	0.0588235	0	0	0	0	0	0.0625	0	0	0	0	0	0	0	0	0	0.0625
1310|1	1135.29	54.545	63.636	18.182	9.091	54.545	45.455	9.091	9.091	0	10.55	0.109091	0.975891	1.10545	0	0.0909091	0	0	0	0	0	0.181818	0	0.0909091	0.0909091	0	0	0.0909091	0.0909091	0.181818	0.181818	0	0	0	0	0	0	0	0	0	0	0	0	0	0	0	0	0	0
1311|0	1695.97	46.667	66.667	13.333	13.333	60	40	26.667	26.667	0	8.68262	-0.853333	3.09258	2.91933	0.133333	0.133333	0.133333	0	0.266667	0	0	0.0666667	0.0666667	0	0	0.0666667	0	0	0.0666667	0	0	0	0.0666667	0	0	0	0	0	0.0714286	0	0	0	0	0	0	0	0	0	0.0714286
1311|1	3516.06	29.032	51.613	29.032	16.129	45.161	54.839	22.581	19.355	3.226	10.6365	-0.16129	3.45592	1.4	0.0322581	0.0322581	0.0322581	0.0322581	0	0	0.0645161	0.0322581	0.0645161	0.0322581	0.0967742	0.0967742	0	0.0645161	0.0322581	0.0967742	0.129032	0	0.0322581	0.129032	0	0	0	0	0	0	0	0	0	0	0	0	0	0	0
1312|0	1815.13	52.941	64.706	11.765	17.647	70.588	29.412	23.529	23.529	0	8.68008	-0.394118	3.09242	1.34824	0.117647	0.0588235	0.0588235	0	0.235294	0	0	0.176471	0.0588235	0	0	0.117647	0	0.0588235	0.0588235	0	0	0	0.0588235	0	0	0	0	0	0	0	0	0.0625	0	0	0	0	0	0	0.0625
1312|1	3181.78	48.387	70.968	25.806	6.452	70.968	29.032	12.903	6.452	6.452	6.02623	0.735484	-0.207086	-0.0864516	0.0322581	0	0.0322581	0.0322581	0.193548	0.0322581	0	0.129032	0	0.129032	0	0.0645161	0	0.0322581	0.0645161	0.0645161	0.0645161	0	0.0322581	0.0967742	0	0	0	0	0	0	0	0	0	0.0333333	0	0	0	0	0
1313|0	1696.01	50	68.75	12.5	12.5	68.75	31.25	25	25	0	8.68008	-0.44375	3.09242	1.47938	0.0625	0.0625	0.0625	0	0.25	0	0	0.1875	0.0625	0	0	0.125	0	0	0.0625	0	0	0	0.0625	0.0625	0	0	0	0	0	0	0	0	0	0	0	0	0	0	0.0666667
1313|1	3180.79	48.387	70.968	25.806	6.452	70.968	29.032	9.677	6.452	3.226	7.73225	0.735484	0.792121	-0.153548	0.0322581	0	0.0645161	0	0.193548	0.0322581	0	0.129032	0	0.129032	0	0.0645161	0	0.0322581	0.0645161	0.0645161	0.0645161	0	0.0322581	0.0967742	0	0	0	0	0	0	0	0	0	0.0333333	0	0	0	0	0
1314|0	1619.87	53.333	66.667	6.667	20	60	40	26.667	26.667	0	8.35222	-0.46	2.33363	1.86933	0.0666667	0.0666667	0.0666667	0	0.266667	0	0	0.133333	0.133333	0	0	0.0666667	0	0.0666667	0.0666667	0.0666667	0	0	0	0	0	0	0	0	0	0	0	0	0	0	0	0	0	0	0.0714286
1314|1	894.025	44.444	77.778	44.444	0	77.778	22.222	22.222	0	22.222	3.49189	0.955556	-2.05317	0.0322222	0.222222	0	0	0.222222	0.111111	0	0	0.111111	0	0	0.111111	0	0.111111	0	0	0	0	0	0	0.111111	0	0	0	0	0	0	0	0	0	0	0.125	0	0.125	0	0
1315|0	1645.91	53.333	66.667	6.667	20	66.667	33.333	20	20	0	8.34116	-0.333333	2.09258	1.568	0.0666667	0.0666667	0.0666667	0	0.266667	0	0	0.133333	0.0666667	0	0	0.0666667	0	0.0666667	0.0666667	0.0666667	0	0	0.0666667	0	0	0	0	0	0	0	0	0	0	0	0	0	0	0	0.0714286
1315|1	993.128	33.333	55.556	33.333	11.111	55.556	44.444	22.222	11.111	11.111	6.33872	0.511111	-0.0233149	1.40444	0	0.111111	0	0.111111	0	0	0	0.111111	0	0	0.222222	0	0	0.111111	0	0.222222	0	0	0	0.111111	0	0	0	0	0	0	0	0	0	0	0	0	0	0	0
1316|0	1396.68	46.154	69.231	15.385	15.385	76.923	23.077	15.385	15.385	0	7.9317	0.284615	1.09258	0.0792308	0	0	0.0769231	0	0.307692	0	0	0.153846	0.0769231	0	0.0769231	0.0769231	0	0	0.0769231	0	0	0	0.0769231	0.0769231	0	0	0	0	0	0	0	0	0	0	0	0	0	0	0
1316|1	979.101	33.333	66.667	33.333	11.111	55.556	44.444	22.222	11.111	11.111	6.33872	0.555556	-0.0233149	1.50222	0	0.111111	0	0.111111	0	0	0	0.111111	0	0	0.111111	0	0	0.111111	0	0.222222	0	0	0	0.222222	0	0	0	0	0	0	0	0	0	0	0	0	0	0	0
1317|0	1524.81	53.333	73.333	20	13.333	80	20	13.333	13.333	0	7.9317	0.34	1.09258	-0.114667	0.0666667	0	0.0666667	0	0.266667	0	0	0.2	0.0666667	0	0.0666667	0.0666667	0	0	0.0666667	0	0	0	0.0666667	0.0666667	0	0	0	0	0.0714286	0	0	0	0	0	0	0	0	0	0
1317|1	2318.81	27.273	54.545	36.364	9.091	68.182	31.818	22.727	18.182	4.545	10.8027	0.172727	2.97605	0.218182	0.136364	0	0.0909091	0.0454545	0	0	0	0.136364	0	0	0.136364	0.181818	0.0454545	0.0909091	0.0454545	0	0	0	0	0.0909091	0	0	0.047619	0.047619	0	0	0	0	0	0	0	0	0	0.047619	0
1318|0	1755.12	7.143	28.571	28.571	14.286	64.286	35.714	14.286	7.143	7.143	6.40333	0.378571	-0.0236449	0.74	0	0.0714286	0.142857	0	0	0.0714286	0	0	0	0.214286	0.0714286	0	0.142857	0.0714286	0.0714286	0	0.0714286	0	0.0714286	0	0	0	0	0	0	0	0	0	0	0	0	0	0	0	0
1318|1	2190.43	40	60	25	15	50	50	25	10	15	4.42637	-0.195	-1.02191	1.2285	0.1	0	0	0.05	0	0.1	0	0.05	0	0	0.05	0.1	0	0.1	0.05	0.1	0.15	0	0.05	0.1	0	0	0	0	0	0	0	0	0	0	0	0	0	0	0.0526316
1319|0	1846.11	35.294	52.941	29.412	11.765	58.824	41.176	11.765	11.765	0	8.55747	0.0176471	1.18549	1.26882	0.117647	0.0588235	0.176471	0	0.0588235	0	0.0588235	0.117647	0.0588235	0.117647	0.0588235	0	0.0588235	0.0588235	0	0.0588235	0	0	0	0	0	0	0	0	0.0625	0	0	0	0	0	0	0	0	0.0625	0
1319|1	1845.22	23.529	58.824	41.176	5.882	58.824	41.176	23.529	17.647	5.882	10.789	0.676471	1.97637	0.680588	0	0.0588235	0.0588235	0.0588235	0	0	0	0.117647	0	0.176471	0	0.117647	0	0.0588235	0	0.0588235	0.0588235	0	0	0.235294	0	0	0	0	0	0	0	0	0	0	0	0	0	0	0
132|0	2573.71	10	30	15	25	40	60	50	15	35	3.98957	-1.505	-4.77757	3.8935	0.05	0.1	0.05	0.1	0	0.25	0	0	0.05	0	0.1	0	0	0.1	0.05	0	0.05	0	0.1	0	0	0	0	0	0	0	0	0	0	0	0	0	0	0	0
132|1	1572.74	26.667	66.667	40	6.667	66.667	33.333	26.667	6.667	20	3.8261	0.166667	-2.02173	1.36267	0.133333	0.0666667	0.0666667	0.2	0	0	0	0.133333	0	0.133333	0.0666667	0	0	0.0666667	0.0666667	0	0	0	0	0.0666667	0	0	0	0	0	0	0	0	0	0	0	0	0	0	0
1320|0	3781.45	10	26.667	26.667	20	63.333	36.667	23.333	16.667	6.667	10.0441	-0.47	2.97506	1.997	0.0666667	0.133333	0.0666667	0	0	0.0666667	0.0666667	0.0333333	0	0.0666667	0.1	0.0333333	0.0666667	0.0666667	0.0666667	0	0	0	0.133333	0.0333333	0	0	0	0	0	0	0.0344828	0	0	0	0	0	0	0.0344828	0
1320|1	1737.12	29.412	58.824	58.824	0	70.588	29.412	23.529	17.647	5.882	10.789	0.894118	1.97637	0.133529	0.176471	0.0588235	0.0588235	0.0588235	0	0	0	0.117647	0	0.176471	0.0588235	0.117647	0	0	0	0	0	0	0	0.176471	0.0625	0	0	0	0	0	0	0	0	0	0	0.0625	0	0	0
1321|0	3677.42	31.25	40.625	18.75	18.75	68.75	31.25	21.875	18.75	3.125	10.0254	-0.178125	4.91267	0.587812	0.03125	0.03125	0.03125	0	0.0625	0.03125	0.03125	0.1875	0	0.03125	0.0625	0.15625	0.0625	0.0625	0	0	0.03125	0.03125	0.09375	0.0625	0	0	0	0	0	0	0	0	0	0	0	0	0	0	0
1321|1	1781.17	23.529	58.824	52.941	0	64.706	35.294	23.529	17.647	5.882	10.789	0.882353	1.97637	0.308824	0.0588235	0.0588235	0.0588235	0.0588235	0	0	0	0.117647	0	0.176471	0.0588235	0.117647	0	0	0	0.0588235	0	0	0	0.235294	0	0	0	0	0	0	0	0	0	0	0	0.0625	0	0	0
1322|0	3575.25	20.69	37.931	20.69	17.241	58.621	41.379	31.034	27.586	3.448	10.1944	-0.655172	6.12227	2.81862	0.0344828	0.172414	0.0689655	0.0344828	0.103448	0	0.0344828	0.0689655	0.0344828	0.0689655	0.0689655	0.0689655	0.0344828	0.0344828	0.0344828	0	0	0	0.103448	0.0344828	0	0	0	0	0.0357143	0	0	0	0	0	0	0	0	0	0
1322|1	1726.05	35.294	64.706	47.059	11.765	64.706	35.294	17.647	17.647	0	10.8054	0.9	2.21583	-0.310588	0.117647	0	0.0588235	0	0	0	0	0.117647	0.0588235	0.117647	0	0.117647	0	0.0588235	0	0.117647	0	0	0	0.235294	0	0	0	0	0	0	0	0	0	0	0	0	0	0	0
1323|0	3372.9	32.143	46.429	14.286	21.429	53.571	46.429	14.286	14.286	0	8.89531	-0.478571	3.12149	1.47321	0	0.0357143	0.142857	0	0.107143	0	0.0357143	0.0714286	0.0357143	0.0357143	0.107143	0.0714286	0.0357143	0.0357143	0	0.0357143	0.107143	0.0357143	0.107143	0	0	0	0	0	0	0	0	0	0	0	0	0	0	0	0
1323|1	1995.17	40	90	45	5	60	40	25	5	20	3.66165	0.425	-3.02188	0.8365	0.15	0	0	0.2	0	0	0	0.1	0	0	0	0.05	0	0	0	0	0.15	0	0.05	0.3	0.105263	0	0	0	0	0	0	0	0	0	0	0	0	0	0
1324|0	3326.78	43.333	56.667	16.667	20	70	30	6.667	6.667	0	8.48185	-0.0966667	1.8806	0.603667	0.0333333	0.0333333	0.1	0	0.1	0	0.0333333	0.2	0	0.0333333	0.0666667	0.0333333	0.0333333	0.0333333	0	0.0666667	0.0333333	0.0333333	0.133333	0.0333333	0	0	0	0	0.0344828	0	0	0	0	0	0	0	0	0	0
1324|1	2165.35	35	55	25	10	50	50	30	15	15	5.54943	-0.91	-0.780706	2.1485	0.1	0.05	0.05	0.05	0	0.1	0.05	0.15	0.05	0.05	0.05	0.05	0	0	0.05	0.05	0.05	0.05	0	0.05	0	0	0	0	0	0	0	0	0	0.0526316	0	0	0	0	0
1325|0	1816.15	7.143	21.429	21.429	21.429	57.143	42.857	21.429	14.286	7.143	9.1451	-0.45	0.975403	1.58714	0	0.0714286	0.0714286	0	0	0.0714286	0.0714286	0	0	0.142857	0.0714286	0.0714286	0.0714286	0.0714286	0.0714286	0	0.0714286	0	0.142857	0	0	0	0	0	0	0	0	0	0	0	0	0	0	0	0
1325|1	1778.17	17.647	64.706	52.941	0	64.706	35.294	23.529	17.647	5.882	10.5069	0.488235	1.97621	0.186471	0.117647	0	0.117647	0.0588235	0	0	0	0.0588235	0	0.0588235	0.117647	0.176471	0	0	0.0588235	0	0	0	0	0.235294	0.0625	0	0	0.0625	0	0	0	0	0	0	0	0	0	0	0
1326|0	3704.23	35.484	45.161	25.806	25.806	64.516	35.484	12.903	9.677	3.226	9.02712	-0.232258	1.94142	0.835806	0.129032	0.0322581	0.0645161	0	0.0322581	0.0322581	0.0322581	0.0645161	0	0.0645161	0.0322581	0.0645161	0.0322581	0.0322581	0	0	0.129032	0.0322581	0.193548	0.0322581	0	0	0	0	0.0333333	0	0	0.0333333	0	0.0333333	0	0	0	0	0
1326|1	3235.88	45.161	67.742	29.032	6.452	70.968	29.032	12.903	9.677	3.226	8.11138	0.680645	1.79212	0.243548	0.0645161	0.0322581	0.0645161	0	0.193548	0.0322581	0	0.0967742	0	0.129032	0	0.0645161	0	0.0322581	0.0645161	0.0967742	0	0	0.0322581	0.0967742	0.0333333	0	0	0	0	0	0	0	0	0	0	0	0	0	0
1327|0	3393.87	32.143	50	10.714	21.429	53.571	46.429	14.286	10.714	3.571	8.76681	-0.603571	1.91347	1.67214	0.0357143	0.0357143	0.142857	0.0357143	0.0714286	0	0.0357143	0.0714286	0	0.0357143	0.0357143	0.0714286	0.0714286	0.0714286	0	0.0357143	0.107143	0.0714286	0.0714286	0	0	0	0.037037	0	0	0	0	0	0	0	0	0	0	0	0
1327|1	3307.98	41.935	64.516	25.806	6.452	67.742	32.258	12.903	9.677	3.226	8.11138	0.641935	1.79212	0.284516	0	0.0322581	0.0645161	0	0.193548	0.0322581	0	0.0967742	0	0.0967742	0.0645161	0.0645161	0	0.0322581	0.0645161	0.0967742	0.0322581	0	0.0322581	0.0967742	0	0	0	0	0	0	0	0	0	0	0	0	0	0	0
1328|0	3313.88	25.926	37.037	14.815	18.519	55.556	44.444	18.519	11.111	7.407	8.03013	-0.244444	0.883748	1.43407	0	0.037037	0.0740741	0	0.111111	0.0740741	0.0740741	0.037037	0	0.037037	0.0740741	0.0740741	0.0740741	0.0740741	0	0.037037	0.0740741	0	0.111111	0.037037	0	0	0	0	0	0	0	0	0	0	0	0	0	0	0
1328|1	3293.96	41.935	67.742	25.806	6.452	67.742	32.258	12.903	9.677	3.226	8.11138	0.677419	1.79212	0.312903	0	0.0322581	0.0645161	0	0.193548	0.0322581	0	0.0967742	0	0.129032	0	0.0645161	0	0.0322581	0.0645161	0.0967742	0.0322581	0	0.0322581	0.129032	0	0	0	0	0	0	0	0	0	0	0	0	0	0	0
1329|0	1969.31	12.5	43.75	18.75	12.5	50	50	12.5	12.5	0	9.44787	-0.6125	1.94429	2.10562	0	0.0625	0.1875	0	0.0625	0	0.125	0	0	0.0625	0.0625	0.0625	0.0625	0.0625	0.0625	0	0.0625	0	0.0625	0.0625	0	0	0	0	0	0	0	0	0	0	0	0	0	0	0
1329|1	1815.23	23.529	58.824	52.941	5.882	64.706	35.294	23.529	17.647	5.882	10.5069	0.911765	1.97621	-0.228235	0.117647	0	0.0588235	0.0588235	0	0	0	0.0588235	0	0.0588235	0.117647	0.176471	0	0.0588235	0	0	0.0588235	0	0	0.235294	0	0	0	0.0625	0	0	0	0	0	0.0625	0	0	0	0	0
133|0	2117.5	50	65	30	5	65	35	10	5	5	6.01646	0.515	-0.146414	0.248	0.1	0	0.1	0	0.2	0.05	0	0.05	0	0.1	0.1	0.05	0	0	0.05	0.05	0.1	0	0.05	0	0	0	0	0	0.0526316	0	0	0	0	0	0	0	0	0	0
133|1	1579.77	40	53.333	33.333	13.333	66.667	33.333	20	6.667	13.333	4.25817	0.413333	-1.02159	0.666667	0.133333	0.0666667	0	0	0	0.133333	0	0.133333	0	0.0666667	0.0666667	0	0	0.133333	0.0666667	0.133333	0	0	0	0.0666667	0	0	0	0	0	0.0714286	0	0	0	0	0	0	0	0	0
1330|0	2092.36	40	85	25	10	75	25	10	0	10	3.55004	0.36	-2.14626	0.376	0.05	0	0.1	0.05	0.2	0.05	0	0.1	0	0	0	0	0	0	0.1	0.05	0	0	0.1	0.2	0	0	0	0	0.0526316	0	0	0	0	0	0	0	0	0	0
1330|1	1843.24	23.529	58.824	52.941	5.882	64.706	35.294	23.529	17.647	5.882	10.789	0.876471	1.97637	0.322941	0.117647	0.0588235	0.0588235	0.0588235	0	0	0	0.0588235	0	0.0588235	0.117647	0.117647	0	0.0588235	0	0	0.0588235	0	0	0.235294	0	0	0	0.0625	0	0	0	0	0	0.0625	0	0	0	0	0
1331|0	3812.28	37.143	65.714	17.143	2.857	45.714	54.286	37.143	20	17.143	7.9144	-0.991429	0.858327	3.2	0.0857143	0.0857143	0.0285714	0.114286	0.114286	0.0571429	0.0285714	0.0571429	0	0.0285714	0	0.114286	0	0.0285714	0.0857143	0.0857143	0.0285714	0	0	0.0571429	0	0.0294118	0	0	0.0294118	0	0	0	0	0	0	0	0	0	0.0294118
1331|1	1829.22	23.529	64.706	52.941	5.882	64.706	35.294	23.529	17.647	5.882	10.789	0.9	1.97637	0.374706	0.117647	0.0588235	0.0588235	0.0588235	0	0	0	0.0588235	0	0.0588235	0.0588235	0.117647	0	0.0588235	0	0	0.0588235	0	0	0.294118	0	0	0	0.0625	0	0	0	0	0	0.0625	0	0	0	0	0
1332|0	3415.96	38.71	61.29	25.806	9.677	61.29	38.71	19.355	9.677	9.677	5.50472	0.309677	-0.964935	1.32032	0.0645161	0.0645161	0.0645161	0.0645161	0.193548	0.0322581	0.0322581	0.0322581	0.0322581	0.0645161	0.0967742	0	0	0.0645161	0.0645161	0.0967742	0	0	0	0.0322581	0	0	0.0333333	0	0.0333333	0	0	0	0	0	0	0	0	0	0
1332|1	2251.61	28.571	42.857	52.381	9.524	61.905	38.095	28.571	14.286	14.286	5.51937	0.390476	-0.781325	0.451429	0.238095	0	0	0.0952381	0	0.047619	0.0952381	0.047619	0.047619	0.142857	0.0952381	0.0952381	0	0.047619	0	0	0	0	0	0.047619	0.1	0	0	0.05	0	0	0	0	0.05	0	0.05	0	0	0	0
1333|0	3386.96	41.935	61.29	25.806	9.677	61.29	38.71	19.355	12.903	6.452	7.76066	0.219355	1.03365	1.35161	0.0967742	0.0645161	0.0645161	0.0645161	0.193548	0	0.0322581	0.0322581	0.0322581	0.0645161	0.0967742	0.0322581	0	0.0645161	0.0645161	0.0967742	0	0	0	0	0	0	0.0333333	0	0.0333333	0	0	0	0	0	0	0	0	0.0333333	0
1333|1	2545.06	32	56	52	4	64	36	28	20	8	10.3334	0.54	2.2171	0.0724	0.16	0	0.04	0.08	0	0	0	0.12	0.04	0.12	0.12	0.16	0	0	0	0	0.04	0	0	0.12	0.0416667	0	0	0	0	0	0	0.0416667	0	0	0.0416667	0	0	0	0
1334|0	3415.01	38.71	61.29	25.806	9.677	61.29	38.71	19.355	12.903	6.452	7.76066	0.296774	1.03365	1.27968	0.0645161	0.0645161	0.0645161	0.0645161	0.193548	0	0.0322581	0.0322581	0.0322581	0.0645161	0.0967742	0.0322581	0	0.0645161	0.0645161	0.0967742	0	0	0	0.0322581	0	0	0.0333333	0	0.0333333	0	0	0	0	0	0	0	0	0	0
1334|1	2202.58	28.571	47.619	57.143	4.762	61.905	38.095	23.81	14.286	9.524	7.54872	0.438095	0.217882	0.312381	0.238095	0	0.0952381	0.047619	0	0.047619	0.047619	0.047619	0.047619	0.142857	0.142857	0.0952381	0	0	0	0	0	0	0	0.047619	0.1	0	0.05	0	0	0	0	0	0.05	0	0.05	0	0	0	0
1335|0	3387.99	41.935	61.29	25.806	9.677	61.29	38.71	19.355	12.903	6.452	7.76066	0.383871	1.03365	1.17516	0.0645161	0.0645161	0.0322581	0.0645161	0.193548	0	0.0322581	0.0322581	0.0322581	0.0645161	0.0967742	0.0322581	0	0.0645161	0.0645161	0.129032	0	0	0	0.0322581	0	0	0	0	0.0333333	0	0	0	0	0	0	0	0	0	0
1335|1	2218.63	30	40	45	10	65	35	15	10	5	10.3978	0.755	0.977146	0.489	0.1	0.1	0.05	0	0	0.05	0.05	0.1	0	0.05	0.25	0	0	0.1	0	0.05	0.05	0	0	0.05	0	0	0	0	0	0	0	0	0	0	0.0526316	0	0	0.0526316	0
1336|0	3445.04	38.71	61.29	25.806	12.903	64.516	35.484	16.129	9.677	6.452	7.03736	0.412903	0.0336528	0.723226	0.0645161	0.0322581	0.0645161	0.0645161	0.193548	0	0.0322581	0.0322581	0.0322581	0.0645161	0.0967742	0.0322581	0	0.0645161	0.0645161	0.0967742	0	0.0322581	0	0.0322581	0	0	0.0333333	0	0.0333333	0	0	0	0	0	0	0	0	0	0
1336|1	2456.95	33.333	54.167	45.833	4.167	66.667	33.333	12.5	12.5	0	10.6429	0.545833	2.97463	-0.31	0.0833333	0	0.0833333	0	0	0	0.0416667	0.166667	0	0.0416667	0.208333	0.125	0	0	0	0.0416667	0.0416667	0	0.0416667	0.125	0	0	0.0434783	0	0	0	0	0.0434783	0	0	0	0	0	0	0
1337|0	3418.01	41.935	61.29	25.806	12.903	64.516	35.484	16.129	9.677	6.452	7.03736	0.5	0.0336528	0.61871	0.0645161	0.0322581	0.0322581	0.0645161	0.193548	0	0.0322581	0.0322581	0.0322581	0.0645161	0.0967742	0.0322581	0	0.0645161	0.0645161	0.129032	0	0.0322581	0	0.0322581	0	0	0	0	0.0333333	0	0	0	0	0	0	0	0	0	0
1337|1	3276.92	45.161	70.968	32.258	6.452	70.968	29.032	12.903	6.452	6.452	6.02623	0.767742	-0.207086	-0.193548	0.0645161	0	0.0322581	0.0322581	0.193548	0.0322581	0	0.0645161	0	0.0322581	0.0967742	0.0645161	0	0	0.0645161	0.0645161	0.0645161	0.0322581	0.0322581	0.129032	0	0	0	0	0.0333333	0	0	0	0	0	0	0	0	0	0
1338|0	3446.07	41.935	61.29	25.806	12.903	64.516	35.484	19.355	12.903	6.452	7.76066	0.467742	1.03365	0.92129	0.0645161	0.0645161	0.0322581	0.0645161	0.193548	0	0	0.0322581	0.0322581	0.0645161	0.0967742	0.0322581	0	0.0645161	0.0645161	0.129032	0	0.0322581	0	0.0322581	0	0	0	0	0.0333333	0	0	0	0	0	0	0	0	0	0
1338|1	2983.43	62.069	79.31	17.241	6.897	65.517	34.483	6.897	3.448	3.448	5.94079	0.341379	-0.207566	0.505517	0.0344828	0.0344828	0.0344828	0	0.206897	0.0344828	0	0.137931	0	0.0344828	0.0344828	0	0	0	0.0689655	0.0689655	0.172414	0.0344828	0.0344828	0.0689655	0	0	0	0	0	0	0	0	0	0	0	0	0	0	0
1339|0	3466.07	41.935	61.29	16.129	12.903	61.29	38.71	16.129	9.677	6.452	7.03736	0.290323	0.0336528	0.844194	0	0.0322581	0.0322581	0.0645161	0.193548	0	0.0322581	0.0645161	0.0322581	0.0645161	0.0645161	0.0322581	0.0322581	0.0645161	0.0645161	0.0967742	0.0645161	0.0322581	0	0.0322581	0	0	0	0	0	0	0	0	0	0	0	0	0	0	0
1339|1	2902.32	58.621	86.207	13.793	3.448	65.517	34.483	6.897	3.448	3.448	5.9416	0.172414	-0.206772	0.701379	0	0.0344828	0.0689655	0	0.206897	0.0344828	0	0.172414	0	0.0344828	0	0	0	0	0.103448	0.0689655	0.137931	0.0344828	0	0.103448	0	0	0	0	0	0	0	0	0	0	0	0	0	0	0
134|0	973.143	60	60	30	0	50	50	40	40	0	11.9245	-1.24	3.97542	2.766	0.3	0.1	0	0	0	0	0	0.2	0	0	0	0.3	0	0	0	0.1	0	0	0	0	0	0	0	0	0	0	0	0.111111	0	0	0	0.111111	0	0	0
134|1	892.023	33.333	66.667	55.556	11.111	77.778	22.222	22.222	11.111	11.111	5.29228	0.822222	-0.783059	-0.562222	0.222222	0	0	0.111111	0	0	0	0.111111	0.111111	0.111111	0.111111	0	0	0	0.111111	0	0	0	0	0.111111	0	0	0	0	0	0	0	0	0	0	0	0	0	0	0
1340|0	3275.59	50	76.667	20	13.333	50	50	16.667	3.333	13.333	3.6611	0.24	-3.9646	1.44033	0.0666667	0	0.1	0.133333	0.2	0	0	0	0.0333333	0.0666667	0.0333333	0	0	0.0666667	0	0.166667	0.0666667	0.0333333	0	0.0333333	0	0	0	0	0.0344828	0	0	0	0	0	0	0	0	0	0
1340|1	2903.37	19.231	57.692	38.462	15.385	57.692	42.308	15.385	11.538	3.846	9.25847	0.407692	1.21583	0.409231	0.0384615	0	0.0769231	0.0384615	0	0	0.0769231	0.0384615	0.0384615	0.0384615	0.0769231	0.0769231	0	0.0769231	0.0384615	0.0769231	0.0384615	0	0.0384615	0.230769	0	0	0	0	0	0	0	0	0	0	0	0	0	0	0
1341|0	2699.08	66.667	77.778	14.815	3.704	59.259	40.741	18.519	14.815	3.704	8.38237	-0.296296	2.79165	1.88222	0.111111	0.0740741	0.037037	0.037037	0.222222	0	0	0.148148	0	0	0.037037	0.0740741	0	0	0.037037	0.148148	0.037037	0	0.037037	0	0	0	0	0	0	0	0	0.115385	0	0	0	0	0	0	0
1341|1	755.869	37.5	100	50	0	75	25	0	0	0	6.09998	1.025	-0.0241054	-0.7075	0.125	0	0.125	0	0	0	0	0.125	0	0	0	0	0	0	0.125	0	0.125	0	0	0.375	0	0	0.142857	0	0	0	0	0	0	0	0	0	0	0	0
1342|0	2895.2	37.037	74.074	7.407	7.407	59.259	40.741	11.111	3.704	7.407	4.18428	-0.866667	-1.14562	1.56889	0	0	0.111111	0.037037	0.148148	0.037037	0.0740741	0.111111	0	0.037037	0	0.037037	0	0	0.185185	0.0740741	0.037037	0.037037	0.037037	0.037037	0	0	0	0	0	0	0	0	0	0	0	0	0	0	0
1342|1	3047.43	53.333	86.667	10	6.667	66.667	33.333	10	3.333	6.667	4.18424	-0.0366667	-1.20598	0.947667	0	0.0333333	0.0666667	0.0333333	0.2	0.0333333	0	0.166667	0	0	0	0	0	0.0333333	0.133333	0.0666667	0.1	0.0333333	0	0.1	0	0	0	0	0	0	0	0	0	0	0	0	0	0	0
1343|0	3051.39	35.714	71.429	7.143	7.143	57.143	42.857	14.286	7.143	7.143	6.10217	-0.996429	-0.145623	2.04571	0	0.0357143	0.107143	0.0357143	0.142857	0.0357143	0.0714286	0.107143	0	0.0357143	0	0.0357143	0	0	0.178571	0.0714286	0.0357143	0.0357143	0.0357143	0.0357143	0	0	0	0	0	0	0	0	0	0	0	0	0	0	0
1343|1	1375.5	16.667	58.333	25	25	58.333	41.667	33.333	8.333	25	3.82514	0.141667	-2.78147	1.05083	0	0	0	0.25	0	0	0	0.0833333	0.0833333	0.0833333	0.0833333	0	0	0.166667	0.0833333	0	0.0833333	0	0	0.0833333	0	0	0	0	0	0	0	0	0	0	0	0	0	0	0
1344|0	3586.17	36.364	60.606	27.273	6.061	63.636	36.364	21.212	3.03	18.182	3.53181	0.518182	-5.96162	0.472424	0.030303	0	0.030303	0.0909091	0.181818	0.0909091	0	0.030303	0.030303	0.030303	0.181818	0	0.030303	0.030303	0.0909091	0.0606061	0.0606061	0	0	0.030303	0	0	0	0	0	0	0	0	0	0	0	0	0.03125	0	0
1344|1	2629.87	37.5	62.5	25	12.5	45.833	54.167	12.5	8.333	4.167	9.29735	-0.5125	0.975733	2.06083	0.125	0.0416667	0.125	0.0416667	0	0	0.0833333	0.0416667	0	0.0833333	0	0.0416667	0	0.0833333	0.0416667	0.125	0.0833333	0	0.0416667	0.0416667	0	0	0.0434783	0	0	0	0	0	0	0	0	0.0434783	0	0	0.0434783
1345|0	2986.34	16	44	20	8	24	76	44	28	16	10.3259	-1.424	2.21961	4.0068	0	0.08	0.12	0.08	0	0.08	0.04	0	0.04	0.04	0.08	0.16	0	0.04	0	0.12	0.04	0	0	0.08	0	0	0	0	0	0	0	0	0	0	0	0	0	0	0
1345|1	2549.07	32	56	48	4	64	36	28	20	8	10.3334	0.432	2.2171	0.2084	0.16	0	0.04	0.08	0	0	0	0.12	0.04	0.08	0.12	0.16	0.04	0	0	0.04	0	0	0	0.12	0.0416667	0	0	0	0	0	0	0.0416667	0	0	0.0833333	0	0	0	0
1346|0	3757.54	38.235	58.824	8.824	5.882	52.941	47.059	29.412	26.471	2.941	9.69234	-0.779412	7.03206	2.22824	0.0294118	0.0588235	0.0588235	0.0294118	0.176471	0	0.0294118	0.0882353	0.0294118	0	0.0294118	0.176471	0.0588235	0.0294118	0.0882353	0.0588235	0.0294118	0	0	0.0294118	0	0	0	0.030303	0	0	0	0	0	0	0	0	0	0	0
1346|1	2560.08	28	52	48	4	64	36	32	20	12	9.37535	0.516	1.21836	0.058	0.08	0	0	0.08	0	0.04	0	0.16	0.04	0.08	0.16	0.16	0	0	0	0.04	0	0	0	0.16	0	0	0	0	0	0	0	0.0416667	0	0	0.0416667	0	0	0	0
1347|0	3942.57	44.118	58.824	8.824	8.824	38.235	61.765	26.471	23.529	2.941	9.19615	-0.864706	6.03205	3.01294	0	0.0882353	0.0882353	0	0.176471	0.0294118	0.0294118	0.0294118	0.0294118	0	0.0294118	0.117647	0.0294118	0	0	0.147059	0.0882353	0.0294118	0.0294118	0.0588235	0	0	0	0	0	0	0	0	0	0	0	0	0	0	0
1347|1	1232.31	41.667	75	41.667	0	50	50	33.333	8.333	25	3.876	-0.0333333	-2.02126	2.29833	0.166667	0.0833333	0	0.166667	0	0.0833333	0	0.0833333	0	0.0833333	0	0	0	0	0	0.0833333	0.0833333	0	0	0.166667	0	0	0	0.0909091	0	0	0	0	0	0	0	0	0	0	0
1348|0	2348.72	30	55	10	10	45	55	35	25	10	8.34482	-1.13	2.09511	2.8315	0	0.05	0.1	0.05	0.2	0.05	0.05	0.05	0.05	0	0.05	0.15	0	0	0.05	0.05	0	0.05	0	0.05	0	0	0	0	0	0	0	0	0	0	0	0	0	0	0
1348|1	2570.07	36	56	36	8	68	32	20	16	4	10.8027	0.252	2.97652	-0.1524	0.08	0	0.04	0	0	0.04	0	0.2	0	0.04	0.12	0.16	0	0.04	0.04	0.04	0.04	0.04	0	0.12	0	0	0	0	0	0.0416667	0	0	0	0	0	0	0	0.0416667	0
1349|0	2587.02	40	48	44	8	72	28	12	8	4	9.29735	0.516	0.976197	-0.1816	0.12	0.04	0.04	0	0	0.04	0.04	0.2	0	0.08	0.2	0.04	0	0	0	0.08	0	0.04	0.04	0.04	0	0	0	0	0	0	0	0.0416667	0	0.0416667	0.0416667	0	0	0	0
1349|1	1699.92	26.667	53.333	40	13.333	60	40	26.667	6.667	20	3.92756	0.306667	-2.02254	0.573333	0.0666667	0	0	0.0666667	0	0.133333	0	0.0666667	0	0.133333	0	0.0666667	0	0	0	0	0.133333	0	0.133333	0.2	0	0	0	0	0	0	0	0	0	0	0	0	0	0	0
135|0	3364.97	27.586	34.483	24.138	10.345	44.828	55.172	37.931	27.586	10.345	9.74329	-1.07586	4.15545	2.04414	0.103448	0	0	0.0344828	0.0689655	0.0689655	0.103448	0.0344828	0.0344828	0.0344828	0.103448	0.241379	0	0	0.0344828	0	0.0689655	0	0.0689655	0	0	0	0	0	0	0	0	0	0	0	0	0.0357143	0	0	0
135|1	1005.18	30	60	60	10	80	20	20	10	10	5.29228	1.19	-0.783059	-0.998	0.2	0	0	0.1	0	0	0	0.1	0.1	0.2	0.1	0	0	0	0.1	0	0	0	0	0.1	0	0	0	0	0	0	0	0	0	0	0	0	0	0	0
1350|0	3793.39	34.375	53.125	15.625	25	71.875	28.125	15.625	6.25	9.375	4.37013	0.23125	-1.20772	0.589688	0.03125	0.03125	0.03125	0.0625	0.1875	0.03125	0.03125	0.0625	0	0	0.09375	0.03125	0	0.125	0.0625	0.03125	0.03125	0.03125	0.09375	0.03125	0	0	0	0	0.0322581	0	0	0	0	0	0	0	0	0	0
1350|1	1428.65	30.769	61.538	46.154	23.077	69.231	30.769	23.077	15.385	7.692	7.54934	0.830769	0.216783	-0.352308	0.153846	0	0	0.0769231	0	0	0	0.0769231	0.0769231	0.0769231	0	0.0769231	0	0.0769231	0	0.0769231	0	0.0769231	0	0.230769	0	0	0	0	0	0	0	0	0	0.0833333	0	0	0	0	0
1351|0	1005.29	50	80	20	0	100	0	0	0	0	5.7083	1.31	-0.146719	-1.59	0	0	0	0	0.4	0	0	0.1	0	0.1	0.1	0	0	0	0.3	0	0	0	0	0	0	0	0	0	0	0	0	0	0	0	0	0	0	0	0
1351|1	3213.9	40	46.667	30	10	66.667	33.333	30	26.667	3.333	11.2777	-0.683333	6.97542	0.658667	0.233333	0	0	0.0333333	0	0	0.0333333	0.166667	0	0	0.0666667	0.266667	0.0666667	0	0.0333333	0	0	0.1	0	0	0.0689655	0	0	0	0	0	0	0	0	0	0	0.103448	0.0344828	0	0
1352|0	1294.54	66.667	75	16.667	25	91.667	8.333	0	0	0	5.7083	1.29167	-0.146719	-1.21417	0.166667	0	0	0	0.333333	0	0	0.0833333	0	0	0	0	0	0.166667	0.0833333	0.0833333	0	0.0833333	0	0	0	0	0	0	0.0909091	0	0	0	0	0	0	0	0	0.0909091	0
1352|1	3307.93	33.333	43.333	33.333	10	60	40	30	23.333	6.667	10.9261	-0.626667	4.97684	0.817	0.166667	0	0	0.0333333	0	0.0333333	0.0666667	0.133333	0	0.0333333	0.1	0.233333	0	0	0.0333333	0	0.0333333	0.1	0	0.0333333	0.0689655	0	0	0	0	0	0.0344828	0	0	0	0	0.0689655	0	0	0
1353|1	3383.06	30	40	26.667	10	56.667	43.333	33.333	26.667	6.667	11.0227	-0.893333	5.97668	1.15533	0.133333	0	0.0333333	0.0333333	0	0.0333333	0.0333333	0.133333	0	0.0333333	0.1	0.266667	0.0333333	0	0.0333333	0	0.0333333	0.1	0	0	0.0689655	0	0	0	0	0	0	0	0	0	0	0.0689655	0	0	0
1354|0	2993.65	40.741	55.556	14.815	7.407	59.259	40.741	29.63	25.926	3.704	8.89885	-0.325926	5.03238	1.77111	0.037037	0.0740741	0	0.037037	0.222222	0	0.037037	0.0740741	0.037037	0.111111	0	0.148148	0	0.037037	0.111111	0.037037	0.037037	0	0	0	0	0.0384615	0	0	0	0	0	0	0	0	0	0	0	0	0
1354|1	3185.51	34.483	51.724	27.586	24.138	55.172	44.828	27.586	20.69	6.897	7.86985	-0.517241	0.937539	1.38759	0.103448	0.0344828	0.0689655	0.0689655	0	0	0	0.137931	0.137931	0.0344828	0.137931	0.0344828	0	0.0344828	0.0344828	0.0689655	0.0344828	0.0344828	0.0344828	0	0	0	0	0	0	0	0	0	0.0357143	0	0.0357143	0	0	0	0
1355|0	3007.68	40.741	55.556	14.815	7.407	59.259	40.741	29.63	25.926	3.704	8.89885	-0.322222	5.03238	1.74037	0.037037	0.0740741	0	0.037037	0.222222	0	0.037037	0.0740741	0.037037	0.111111	0	0.148148	0	0.037037	0.111111	0	0.0740741	0	0	0	0	0.0384615	0	0	0	0	0	0	0	0	0	0	0	0	0
1355|1	3162.47	34.483	55.172	27.586	20.69	55.172	44.828	24.138	17.241	6.897	7.80115	-0.527586	0.697286	1.45586	0.103448	0.0344828	0.103448	0.0689655	0	0	0	0.137931	0.103448	0.0344828	0.137931	0.0344828	0	0.0344828	0.0344828	0.0689655	0.0344828	0.0344828	0.0344828	0	0	0	0	0	0	0	0	0	0.0357143	0	0.0357143	0	0	0	0
1356|0	2976.62	40.741	59.259	14.815	7.407	62.963	37.037	25.926	22.222	3.704	8.63601	-0.237037	4.03254	1.53481	0.037037	0.0740741	0	0.037037	0.222222	0	0.037037	0.0740741	0.037037	0.111111	0	0.111111	0	0.037037	0.148148	0	0.0740741	0	0	0	0	0.0384615	0	0	0	0	0	0	0	0	0	0	0	0	0
1356|1	3176.5	34.483	51.724	27.586	20.69	55.172	44.828	24.138	17.241	6.897	7.80125	-0.503448	0.69775	1.39	0.103448	0.0344828	0.103448	0.0344828	0	0.0344828	0	0.137931	0.103448	0.0689655	0.103448	0.0344828	0	0.0344828	0.0344828	0.0689655	0.0344828	0.0344828	0.0344828	0	0	0	0	0	0	0	0	0	0.0357143	0.0357143	0	0	0	0	0
1357|1	3212.49	34.483	58.621	20.69	24.138	51.724	48.276	24.138	17.241	6.897	7.80115	-0.658621	0.697286	1.70414	0.0689655	0.0344828	0.103448	0.0689655	0	0	0	0.137931	0.103448	0	0.103448	0.0344828	0	0.0689655	0.0344828	0.0689655	0.0689655	0.0344828	0.0344828	0.0344828	0	0	0	0	0	0	0	0	0.0357143	0	0	0	0	0	0
1358|0	1948.15	44.444	72.222	5.556	5.556	50	50	27.778	11.111	16.667	4.42128	-0.855556	-1.90316	2.60833	0	0.0555556	0.0555556	0.0555556	0.222222	0.111111	0	0.0555556	0.0555556	0	0.0555556	0	0	0	0.166667	0.111111	0.0555556	0	0	0	0	0	0	0	0	0	0	0	0	0	0	0	0	0	0
1358|1	3114.43	34.483	58.621	31.034	17.241	55.172	44.828	24.138	17.241	6.897	7.80115	-0.503448	0.697286	1.41931	0.103448	0.0344828	0.103448	0.0689655	0	0	0	0.137931	0.103448	0	0.172414	0.0344828	0	0	0.0344828	0.0689655	0.0344828	0.0344828	0.0344828	0.0344828	0	0	0	0	0	0	0	0	0.0357143	0	0.0357143	0	0	0	0
1359|0	1436.62	60	93.333	13.333	0	73.333	26.667	6.667	6.667	0	7.91687	-0.386667	0.853278	1.552	0.133333	0.0666667	0.2	0	0.266667	0	0	0.2	0	0	0	0	0	0	0.133333	0	0	0	0	0	0	0	0	0	0	0	0	0.0714286	0	0	0	0	0	0	0.0714286
1359|1	3044.38	41.379	55.172	27.586	17.241	58.621	41.379	24.138	17.241	6.897	7.80115	-0.365517	0.697286	1.01724	0.0689655	0.0344828	0.0344828	0.0689655	0	0	0	0.206897	0.103448	0.0344828	0.172414	0.0344828	0	0	0.0344828	0.0689655	0.0689655	0.0344828	0.0344828	0	0	0	0	0	0	0	0	0	0	0	0.0357143	0	0	0	0
136|0	1961.11	57.143	80.952	28.571	0	52.381	47.619	14.286	4.762	9.524	4.10922	-0.104762	-1.02268	1.01714	0.0952381	0	0.047619	0.0952381	0	0	0	0.190476	0	0.047619	0.0952381	0.047619	0	0	0.047619	0.142857	0.142857	0	0	0.047619	0	0	0	0	0	0	0	0	0	0	0	0	0	0	0
136|1	2031.39	36.842	52.632	47.368	15.789	63.158	36.842	26.316	21.053	5.263	9.69899	0.536842	1.4575	0.407368	0.210526	0.0526316	0	0	0	0.0526316	0	0.0526316	0.105263	0.157895	0	0.0526316	0	0.0526316	0.0526316	0	0.105263	0	0	0.105263	0	0	0	0	0	0	0	0	0.0555556	0	0	0	0	0	0.0555556
1360|0	1436.66	50	85.714	7.143	0	64.286	35.714	14.286	14.286	0	8.34223	-0.792857	1.85312	2.25571	0.0714286	0.0714286	0.214286	0	0.285714	0	0	0.142857	0	0	0	0.0714286	0	0	0.142857	0	0	0	0	0	0	0	0	0	0	0	0	0	0	0	0	0	0	0	0.0769231
1360|1	3152.43	25.926	44.444	14.815	18.519	55.556	44.444	37.037	14.815	22.222	4.35509	-1.1037	-2.0205	2.85185	0.037037	0.111111	0	0.111111	0	0.111111	0	0.148148	0	0	0.111111	0.037037	0	0.0740741	0.0740741	0.037037	0.037037	0	0.111111	0	0	0	0	0	0	0	0	0	0	0	0	0	0	0	0
1361|0	1558.83	46.667	80	13.333	6.667	66.667	33.333	20	20	0	8.34728	-0.44	2.09337	1.704	0.0666667	0.0666667	0.133333	0	0.266667	0	0	0.133333	0.0666667	0	0	0.0666667	0	0	0.133333	0	0	0	0	0.0666667	0	0	0	0	0	0	0	0	0	0	0	0	0	0	0.0714286
1361|1	1169.35	11.111	33.333	11.111	33.333	66.667	33.333	22.222	22.222	0	11.1476	-0.711111	1.97509	2.75556	0	0.222222	0.111111	0	0	0	0	0.111111	0	0	0.111111	0	0	0.222222	0.111111	0	0	0	0.111111	0	0	0	0	0	0	0	0	0	0	0	0	0	0	0	0
1362|0	1260.53	27.273	45.455	9.091	0	45.455	54.545	36.364	27.273	9.091	8.81526	-1.26364	1.91537	2.26545	0	0	0	0	0.181818	0.0909091	0.0909091	0	0	0	0.0909091	0.272727	0	0	0.181818	0.0909091	0	0	0	0	0	0	0	0	0	0	0	0	0	0	0	0	0	0	0
1362|1	1244.38	20	40	10	30	60	40	30	20	10	9.34764	-0.87	0.975888	3.258	0	0.2	0.1	0.1	0	0	0	0.2	0	0	0.1	0	0	0.2	0	0	0	0	0.1	0	0	0	0	0	0	0	0	0	0	0	0	0	0	0	0
1363|0	1370.66	8.333	66.667	16.667	8.333	75	25	16.667	16.667	0	11.6518	-0.916667	1.97573	1.04833	0	0.0833333	0	0	0	0	0	0	0	0.0833333	0	0.0833333	0	0	0.5	0.0833333	0	0.0833333	0	0.0833333	0	0	0	0	0	0	0	0	0	0	0	0	0	0	0
1363|1	988.018	44.444	66.667	11.111	22.222	55.556	44.444	22.222	0	22.222	3.4919	-0.433333	-2.02331	1.43778	0	0	0	0.222222	0	0	0	0.222222	0	0	0.111111	0	0	0.111111	0	0	0.222222	0	0.111111	0	0	0	0	0	0	0	0	0	0	0	0	0	0	0	0
1364|0	3756.32	38.71	51.613	3.226	9.677	41.935	58.065	41.935	35.484	6.452	11.1057	-1.4871	8.03363	5.27677	0	0.290323	0.0322581	0.0645161	0.193548	0	0.0322581	0.0967742	0.0322581	0	0.0322581	0.0322581	0	0.0322581	0.0322581	0.0967742	0	0.0322581	0	0	0	0	0	0	0	0	0	0	0	0	0	0	0	0	0
1364|1	1689.93	14.286	35.714	35.714	21.429	57.143	42.857	28.571	21.429	7.143	9.14769	-0.471429	1.21566	1.695	0.0714286	0.0714286	0.0714286	0	0	0.0714286	0.0714286	0.0714286	0.0714286	0.0714286	0.0714286	0.0714286	0	0	0	0	0	0	0.142857	0.142857	0	0	0	0	0	0	0	0	0	0.0769231	0	0	0	0	0
1365|0	1655.95	43.75	81.25	12.5	6.25	68.75	31.25	18.75	18.75	0	8.34728	-0.5125	2.09337	1.5975	0.0625	0.0625	0.125	0	0.25	0	0	0.125	0.0625	0	0	0.0625	0	0	0.1875	0	0	0	0	0.0625	0	0	0	0	0	0	0	0	0	0	0	0	0	0	0.0666667
1365|1	2338.52	15	55	30	10	50	50	45	15	30	4.01435	-1.14	-3.02063	3.468	0.1	0.1	0.05	0.25	0	0.05	0	0.05	0	0	0.15	0.05	0	0	0.05	0	0	0	0.1	0.05	0	0.0526316	0	0.0526316	0	0	0	0	0	0	0	0	0	0	0
1366|0	1063.22	9.091	100	0	0	90.909	9.091	0	0	0	6.09998	-1.66364	-0.0241054	0.518182	0	0	0.0909091	0	0	0	0	0.0909091	0	0	0	0	0	0	0.818182	0	0	0	0	0	0	0	0	0	0	0	0	0	0	0	0	0	0	0	0
1366|1	2805.18	61.29	74.194	58.065	9.677	90.323	9.677	0	0	0	6.08021	0.93871	-0.0264865	-1.22677	0.419355	0	0.0322581	0	0	0	0	0.129032	0	0.0967742	0.0645161	0	0	0	0.0967742	0.0645161	0	0	0.0967742	0	0.2	0	0	0	0	0	0	0	0	0.1	0	0	0	0	0.1
1367|0	1853.09	35.294	70.588	17.647	11.765	58.824	41.176	23.529	11.765	11.765	5.29131	-0.323529	-1.66416	1.44353	0.0588235	0	0.0588235	0.0588235	0.235294	0.0588235	0.0588235	0	0.117647	0.0588235	0	0	0	0	0.176471	0.0588235	0	0	0	0.0588235	0	0	0	0	0	0	0	0	0	0	0	0	0	0	0.0625
1367|1	1159.31	22.222	33.333	11.111	33.333	55.556	44.444	22.222	22.222	0	11.1476	-0.622222	1.97509	3.13333	0	0.222222	0.111111	0	0	0	0	0.111111	0	0	0.111111	0	0	0.222222	0	0.111111	0	0	0.111111	0	0	0	0	0	0	0	0	0	0	0	0	0	0	0	0
1368|0	1968.18	33.333	72.222	16.667	11.111	55.556	44.444	27.778	11.111	16.667	4.36166	-0.5	-2.66337	1.84778	0.0555556	0	0.0555556	0.111111	0.222222	0.0555556	0.0555556	0	0.111111	0.0555556	0	0	0	0	0.166667	0.0555556	0	0	0	0.0555556	0	0	0	0	0	0	0	0	0	0	0	0	0	0	0.0588235
1368|1	1644.85	28.571	64.286	14.286	21.429	50	50	21.429	14.286	7.143	9.29735	-0.485714	0.975733	2.05	0	0.0714286	0.0714286	0.0714286	0	0	0	0.0714286	0	0	0	0.0714286	0	0.142857	0.0714286	0	0.214286	0	0.0714286	0.142857	0	0	0	0	0	0	0	0	0	0	0	0	0	0	0
1369|0	1786.05	55.556	77.778	22.222	5.556	72.222	27.778	16.667	11.111	5.556	7.12328	-0.0666667	0.0947881	1.06	0.166667	0.0555556	0.0555556	0	0.222222	0.0555556	0	0.111111	0.0555556	0.0555556	0	0	0	0	0.166667	0.0555556	0	0	0	0	0	0	0	0	0.0588235	0	0	0.0588235	0	0	0	0	0	0	0.0588235
1369|1	3375.66	40	53.333	23.333	16.667	43.333	56.667	26.667	13.333	13.333	5.59468	-0.73	-0.781658	2.129	0.1	0.0333333	0	0.0666667	0	0.0666667	0.0666667	0.0666667	0.0333333	0	0.0666667	0.0666667	0	0.0333333	0	0.133333	0.1	0.0333333	0.0666667	0.0666667	0.0344828	0	0	0	0	0	0.0344828	0	0.0344828	0	0	0	0	0	0
137|0	2003.37	45	55	55	5	70	30	15	5	10	4.18439	1.26	-1.02221	-0.802	0.2	0	0	0.05	0	0.05	0	0.1	0	0.15	0.15	0.05	0	0.05	0	0.05	0.1	0	0	0.05	0	0	0	0	0	0	0	0.0526316	0	0.0526316	0.0526316	0	0	0	0
137|1	3445.78	29.032	48.387	41.935	12.903	58.065	41.935	35.484	6.452	29.032	3.59219	0.0322581	-7.01575	1.10323	0.193548	0	0	0.129032	0	0.16129	0	0.0322581	0	0.0322581	0.129032	0.0645161	0	0.0645161	0	0.0645161	0	0.0322581	0.0322581	0.0645161	0.0666667	0	0	0	0	0.0666667	0	0	0	0	0	0	0	0	0
1370|0	1208.34	27.273	72.727	18.182	9.091	63.636	36.364	9.091	0	9.091	3.74997	-0.863636	-1.02331	1.01545	0.0909091	0	0	0.0909091	0	0	0.0909091	0	0	0.0909091	0	0	0	0	0.363636	0.0909091	0.0909091	0.0909091	0	0	0	0	0	0	0	0	0.1	0	0	0	0	0	0	0	0
1370|1	1381.46	46.667	80	40	6.667	66.667	33.333	20	6.667	13.333	4.10657	0.28	-1.78226	0.456	0.133333	0	0.0666667	0.133333	0	0	0	0.266667	0.0666667	0.0666667	0.0666667	0	0	0	0	0.0666667	0	0	0	0.133333	0	0	0	0	0	0	0	0	0.0714286	0	0	0	0	0	0
1371|0	1206.41	9.091	63.636	18.182	9.091	72.727	27.273	18.182	18.182	0	10.5518	-1.31818	1.21614	1.67182	0.0909091	0.0909091	0	0	0	0	0.0909091	0	0.0909091	0.0909091	0	0	0	0	0.545455	0	0	0	0	0	0	0	0	0	0	0	0.1	0	0	0	0	0	0	0	0
1371|1	3731.06	39.394	54.545	21.212	15.152	42.424	57.576	30.303	18.182	12.121	9.12288	-0.948485	1.21787	2.86909	0.0909091	0.0909091	0	0.0909091	0	0.030303	0.0606061	0.0909091	0.030303	0	0.0606061	0.0606061	0	0.030303	0	0.121212	0.0909091	0.030303	0.0606061	0.0606061	0.03125	0	0	0	0	0	0.03125	0	0.03125	0	0	0	0	0	0
1372|0	3442.99	38.71	54.839	22.581	6.452	61.29	38.71	25.806	9.677	16.129	4.26264	0.0193548	-2.96242	1.49548	0.0645161	0.0645161	0	0.0645161	0.193548	0.0967742	0.0645161	0.0645161	0.0322581	0	0.129032	0	0.0322581	0.0322581	0.0645161	0	0.0645161	0	0	0.0322581	0	0	0	0	0.0333333	0	0	0	0	0	0	0	0.0333333	0	0
1372|1	2625	32	60	44	8	64	36	28	16	12	7.5513	0.16	0.219291	1.2988	0.2	0.08	0.08	0.04	0	0.08	0	0.12	0.04	0.04	0.04	0.04	0.04	0.04	0	0	0	0	0	0.16	0	0.0416667	0.0416667	0	0	0.0416667	0	0	0.0416667	0	0.0416667	0	0	0	0
1373|0	3450.05	38.71	54.839	25.806	6.452	64.516	35.484	22.581	9.677	12.903	4.54429	0.129032	-1.20488	1.22613	0.0645161	0.0645161	0	0.0645161	0.193548	0.0645161	0.0645161	0.0645161	0	0	0.16129	0.0322581	0	0.0322581	0.0645161	0	0.0645161	0	0.0322581	0.0322581	0	0	0	0	0.0333333	0	0	0	0	0	0.0333333	0	0	0	0
1373|1	1097.15	30	70	40	10	40	60	60	30	30	5.48508	-1.25	-0.781633	4.182	0.3	0.1	0	0.3	0	0	0	0	0.1	0	0	0.1	0	0	0	0	0	0	0	0.1	0.111111	0	0	0.111111	0	0	0	0	0	0	0	0.111111	0	0	0
1374|0	1982.28	41.176	64.706	5.882	5.882	52.941	47.059	23.529	11.765	11.765	6.02639	-0.635294	-0.20693	2.69176	0	0.0588235	0.117647	0.0588235	0.352941	0.0588235	0.0588235	0	0	0	0.0588235	0.0588235	0	0	0.0588235	0.0588235	0	0	0.0588235	0	0	0	0	0	0	0	0	0	0	0	0	0	0	0	0
1374|1	2691.1	26.087	47.826	17.391	21.739	60.87	39.13	34.783	21.739	13.043	7.41761	-0.582609	0.39698	2.05348	0.0869565	0.0869565	0	0.0869565	0.0869565	0.0434783	0	0.0434783	0.0869565	0	0.0869565	0.0434783	0.0434783	0.0869565	0.130435	0.0434783	0	0	0.0434783	0	0	0	0	0	0	0	0	0	0	0	0.0454545	0	0	0	0.0454545
1375|0	1913.17	47.059	70.588	5.882	5.882	52.941	47.059	17.647	5.882	11.765	4.18423	-0.417647	-1.20693	2.01412	0	0	0.117647	0.0588235	0.352941	0.0588235	0.0588235	0	0	0	0.0588235	0.0588235	0	0	0.0588235	0.117647	0	0	0.0588235	0	0	0	0	0	0	0	0	0	0	0	0	0	0	0	0
1375|1	2050.35	27.778	55.556	16.667	16.667	66.667	33.333	33.333	16.667	16.667	5.5143	-0.638889	-0.84327	1.78611	0.111111	0.0555556	0	0.111111	0.111111	0.0555556	0	0.0555556	0.0555556	0	0.0555556	0.0555556	0.0555556	0.0555556	0.166667	0	0	0	0.0555556	0	0	0	0	0	0	0	0	0	0	0	0	0	0.0588235	0	0.0588235
1376|0	1808.04	40	73.333	6.667	13.333	66.667	33.333	26.667	0	26.667	3.22799	-0.0933333	-4.20485	1.544	0	0	0	0.266667	0.4	0	0.0666667	0	0	0.0666667	0	0	0	0	0.0666667	0	0	0.133333	0	0	0	0	0	0	0	0	0	0	0	0	0	0	0	0	0
1376|1	1863.87	35.294	64.706	11.765	23.529	47.059	52.941	41.176	17.647	23.529	4.44227	-1.28824	-2.54202	3.09706	0	0.0588235	0	0.235294	0	0	0	0.235294	0.117647	0.0588235	0	0	0	0	0	0.0588235	0.0588235	0	0.117647	0.0588235	0	0	0	0	0	0	0	0	0	0	0	0	0	0	0
1377|0	1810.01	56.25	75	12.5	12.5	68.75	31.25	18.75	0	18.75	3.33852	-0.06875	-3.20564	1.27125	0.125	0	0	0.1875	0.375	0	0.125	0.0625	0	0	0	0	0	0	0	0	0	0.125	0	0	0	0	0	0	0.0666667	0	0	0.0666667	0	0	0	0	0	0	0
1377|1	2704.87	36	64	32	12	56	44	28	8	20	3.91726	-0.536	-3.81041	1.972	0.16	0.04	0.08	0.12	0.04	0.08	0.04	0.12	0.04	0.04	0.04	0	0	0	0	0	0.04	0.04	0.04	0.08	0	0	0.0416667	0.0416667	0	0	0	0	0	0.0416667	0	0	0	0	0
1378|0	1853.08	50	62.5	6.25	12.5	68.75	31.25	25	0	25	3.29494	-0.0375	-4.20392	1.09125	0	0	0	0.125	0.375	0.125	0.0625	0.125	0	0.0625	0	0	0	0	0	0	0	0.125	0	0	0	0	0	0	0	0	0	0	0	0	0	0	0	0	0
1378|1	1669.68	33.333	53.333	20	6.667	26.667	73.333	33.333	6.667	26.667	3.77752	-1.56	-3.77929	3.43533	0.133333	0	0.0666667	0.0666667	0	0.2	0.133333	0	0.0666667	0.0666667	0	0	0	0	0.0666667	0.0666667	0.133333	0	0	0	0	0	0	0	0	0.0714286	0	0	0	0	0	0	0	0	0
1379|0	1383.69	41.667	58.333	8.333	0	66.667	33.333	16.667	8.333	8.333	6.01779	0.0833333	-0.145465	1.45417	0	0.0833333	0	0	0.333333	0.0833333	0.0833333	0	0	0.0833333	0	0	0.0833333	0	0.166667	0	0.0833333	0	0	0	0	0	0	0	0	0	0	0	0	0	0	0	0	0	0
1379|1	3656.27	31.25	43.75	21.875	9.375	56.25	43.75	40.625	18.75	21.875	4.83343	-0.259375	-2.72092	1.67375	0.03125	0.03125	0	0.0625	0.1875	0.15625	0	0.0625	0.0625	0.0625	0.09375	0.09375	0.03125	0	0.03125	0.03125	0	0	0.03125	0.03125	0	0	0	0	0	0	0	0	0	0	0.0322581	0	0	0	0
138|0	1816.16	40	53.333	13.333	26.667	80	20	13.333	13.333	0	8.33128	0.273333	1.85169	1.20067	0.0666667	0.133333	0.0666667	0	0.266667	0	0	0.0666667	0	0	0.0666667	0	0	0.133333	0.0666667	0	0	0	0.133333	0	0	0	0	0	0	0	0	0	0	0	0	0	0	0	0
138|1	2230.55	23.81	57.143	33.333	9.524	61.905	38.095	19.048	9.524	9.524	5.49306	-0.12381	-0.781496	0.591905	0.0952381	0	0.047619	0	0	0.0952381	0.047619	0.047619	0.047619	0.047619	0.0952381	0.047619	0	0.047619	0.190476	0.0952381	0	0	0	0.0952381	0	0	0	0	0	0	0	0	0	0	0	0	0	0	0
1380|0	1343.59	50	66.667	8.333	0	58.333	41.667	8.333	8.333	0	7.91687	-0.308333	0.853278	2.23	0.0833333	0.0833333	0.0833333	0	0.333333	0	0.166667	0	0	0	0	0	0.0833333	0	0.0833333	0.0833333	0	0	0	0	0	0	0	0	0	0	0	0	0	0	0	0	0	0	0.0909091
1380|1	3669.32	31.25	46.875	21.875	9.375	56.25	43.75	40.625	21.875	18.75	6.46632	-0.3	-0.722179	1.95469	0.03125	0.0625	0	0.0625	0.1875	0.125	0	0.0625	0.0625	0.03125	0.09375	0.09375	0.03125	0	0.03125	0.03125	0	0	0.03125	0.0625	0	0	0	0	0	0	0	0	0	0	0.0322581	0	0	0	0
1381|0	1520.81	64.286	78.571	7.143	7.143	71.429	28.571	0	0	0	5.6322	0.528571	-0.208026	0.162857	0	0	0.0714286	0	0.428571	0	0.0714286	0.0714286	0	0	0.0714286	0	0	0	0.0714286	0.0714286	0.0714286	0.0714286	0	0	0	0	0	0	0	0	0	0	0	0	0	0	0	0	0
1381|1	3135.67	41.379	68.966	20.69	10.345	62.069	37.931	20.69	10.345	10.345	5.53454	0.355172	-0.965575	0.630345	0	0	0.0344828	0.0344828	0.206897	0.0689655	0	0.0689655	0.0344828	0.0689655	0	0.0689655	0	0.0344828	0.0689655	0.0689655	0.0689655	0	0.0344828	0.137931	0	0	0	0	0	0	0	0	0	0	0	0	0	0	0
1382|0	1683.99	42.857	57.143	21.429	21.429	71.429	28.571	7.143	0	7.143	3.74992	1.09286	-1.14672	-0.281429	0	0	0	0.0714286	0.285714	0	0.0714286	0	0	0.142857	0	0	0	0.0714286	0	0.0714286	0.0714286	0.0714286	0.0714286	0.0714286	0	0	0	0	0	0	0	0	0	0	0	0	0	0	0
1382|1	3134.68	41.379	68.966	20.69	10.345	62.069	37.931	17.241	10.345	6.897	7.03718	0.355172	0.0336311	0.558621	0	0	0.0689655	0	0.206897	0.0689655	0	0.0689655	0.0344828	0.0689655	0	0.0689655	0	0.0344828	0.0689655	0.0689655	0.0689655	0	0.0344828	0.137931	0	0	0	0	0	0	0	0	0	0	0	0	0	0	0
1383|0	1767.08	35.714	50	14.286	28.571	78.571	21.429	7.143	0	7.143	3.74992	0.614286	-1.14672	-0.342857	0	0	0	0.0714286	0.285714	0	0.0714286	0	0	0.0714286	0.0714286	0	0	0.0714286	0.0714286	0.0714286	0	0.142857	0.0714286	0	0	0	0	0	0	0	0	0	0	0	0	0	0	0	0
1383|1	1265.31	46.154	61.538	15.385	30.769	53.846	46.154	30.769	30.769	0	7.88012	-0.823077	0.936907	1.13846	0	0	0	0	0	0	0.0769231	0.384615	0.307692	0	0	0	0	0	0	0.0769231	0	0	0	0.153846	0	0	0	0	0	0	0	0	0	0	0	0	0	0	0
1384|0	3221.66	37.037	55.556	11.111	11.111	55.556	44.444	18.519	0	18.519	3.22578	-0.162963	-5.20346	1.36111	0	0	0.037037	0.0740741	0.222222	0.111111	0.0740741	0	0	0.037037	0.037037	0	0.0740741	0	0.037037	0.0740741	0.0740741	0.0740741	0.037037	0.037037	0	0	0	0	0	0	0	0	0	0	0	0	0	0	0
1384|1	1145.38	20	40	30	20	60	40	20	20	0	9.702	0.54	1.21599	0.01	0	0	0.1	0	0	0	0	0.1	0.1	0.1	0.1	0.1	0.1	0.1	0	0.1	0	0	0	0.1	0	0	0	0	0	0	0	0	0	0	0	0	0	0	0
1385|0	2992.59	26.923	57.692	30.769	15.385	73.077	26.923	19.231	7.692	11.538	4.36157	0.819231	-2.72468	-0.123077	0.0384615	0	0.0384615	0.0769231	0.230769	0.0384615	0.0384615	0	0.0769231	0	0.153846	0	0.0384615	0.0384615	0.0769231	0	0	0.0384615	0	0.115385	0	0	0	0	0	0	0	0	0	0	0.04	0	0	0	0
1385|1	1160.4	20	30	30	20	60	40	30	20	10	7.54934	0.5	0.216783	0.13	0	0	0	0.1	0	0	0	0.1	0.1	0.1	0.2	0.1	0.1	0.1	0	0.1	0	0	0	0	0	0	0	0	0	0	0	0	0	0	0	0	0	0	0
1386|0	3162.66	32.143	64.286	25	10.714	67.857	32.143	14.286	0	14.286	3.22799	0.457143	-4.20644	0.618571	0.0357143	0	0.0714286	0.142857	0.214286	0	0.0357143	0	0	0	0.178571	0	0.0357143	0.0357143	0.0714286	0.0714286	0	0	0.0714286	0.0357143	0	0	0	0	0	0	0	0	0	0	0	0	0.037037	0	0
1386|1	2096.33	30	70	35	10	55	45	25	15	10	7.54998	-0.13	0.217573	1.5995	0.1	0.05	0.05	0.1	0	0	0.05	0.1	0.05	0	0.05	0.05	0	0.05	0.05	0.1	0	0	0	0.2	0.0526316	0	0	0	0	0	0	0.0526316	0	0	0	0	0	0	0
1387|0	3209.75	34.483	62.069	27.586	3.448	62.069	37.931	20.69	0	20.69	3.09223	0.706897	-6.2028	0.565517	0	0	0	0.172414	0.206897	0.0344828	0.0344828	0	0	0.0344828	0.206897	0	0.0344828	0.0344828	0.0689655	0.0689655	0.0689655	0	0	0.0344828	0	0	0	0	0	0	0	0	0	0	0	0	0	0	0
1387|1	1134.32	30	50	20	20	50	50	30	20	10	7.54934	0.02	0.216783	0.967	0	0	0	0.1	0	0	0	0.1	0.1	0	0.1	0.1	0.1	0.1	0	0.1	0.1	0	0	0.1	0	0	0	0	0	0	0	0	0	0	0	0	0	0	0
1388|0	1752.03	50	68.75	0	6.25	62.5	37.5	18.75	12.5	6.25	7.91623	-0.8375	0.854377	1.84125	0	0.0625	0	0	0.25	0.0625	0.0625	0.125	0	0	0	0.0625	0	0	0.1875	0.0625	0.0625	0.0625	0	0	0	0	0	0	0	0	0	0	0	0	0	0	0	0	0
1388|1	1214.34	10	30	10	20	40	60	50	30	20	7.5409	-2.1	0.217088	3.111	0	0	0	0.1	0	0.1	0.1	0.1	0.1	0	0.1	0.2	0	0	0.1	0	0	0	0.1	0	0	0	0	0	0	0	0	0	0	0	0	0	0	0	0
1389|0	3108.68	37.037	48.148	18.519	14.815	74.074	25.926	18.519	3.704	14.815	3.7782	0.67037	-3.20346	0.331481	0.037037	0.037037	0	0.037037	0.222222	0.111111	0.0740741	0.111111	0	0.037037	0.037037	0	0.0740741	0.111111	0	0	0	0.037037	0	0.0740741	0	0	0	0	0	0.0384615	0	0	0	0	0	0	0	0	0
1389|1	1086.27	30	50	30	20	70	30	10	10	0	7.55033	0.53	0.216148	-0.322	0.1	0	0.1	0	0	0	0	0.1	0.1	0.1	0.1	0	0.1	0.1	0.1	0.1	0	0	0	0	0	0	0	0	0	0	0	0	0	0	0	0	0	0	0.111111
139|0	2460.09	28.571	42.857	23.81	9.524	61.905	38.095	28.571	28.571	0	9.71203	-0.104762	5.0929	1.08714	0.047619	0.047619	0.0952381	0	0.190476	0	0	0.047619	0.047619	0.142857	0.047619	0.190476	0.047619	0	0.047619	0	0	0.047619	0	0	0	0	0	0	0	0	0	0	0	0	0	0	0	0	0
139|1	2949.62	39.286	57.143	39.286	0	57.143	42.857	25	17.857	7.143	9.54853	0.428571	2.91538	0.438929	0.107143	0	0.0357143	0.0714286	0.0714286	0	0	0.0714286	0	0.107143	0.107143	0.178571	0.0357143	0	0	0	0.142857	0	0	0.0714286	0	0	0	0	0	0	0	0	0	0	0	0	0	0	0
1390|0	3550.95	51.515	72.727	12.121	15.152	54.545	45.455	15.152	12.121	3.03	7.779	-0.4	1.27152	1.60424	0.030303	0.030303	0.0606061	0.030303	0.181818	0	0.030303	0.0909091	0.0606061	0	0.030303	0.030303	0	0	0.0606061	0.181818	0.030303	0.030303	0.0606061	0.0606061	0	0	0	0	0	0	0	0	0	0	0	0	0	0	0
1390|1	1752.06	6.667	40	33.333	13.333	60	40	13.333	6.667	6.667	5.29228	0.24	-0.783059	0.363333	0	0	0.0666667	0.0666667	0	0	0.133333	0	0.0666667	0.0666667	0.2	0	0.0666667	0.0666667	0.133333	0.0666667	0	0	0	0.0666667	0	0	0	0	0	0	0	0	0	0	0	0	0	0	0
1391|0	2783.2	55.556	74.074	11.111	3.704	55.556	44.444	18.519	14.815	3.704	8.12218	-0.296296	2.03332	1.84963	0	0.0740741	0.037037	0	0.222222	0.037037	0.037037	0.148148	0.037037	0	0.037037	0.037037	0	0	0.0740741	0.111111	0.0740741	0	0	0.0740741	0	0	0	0	0	0	0	0	0	0	0	0	0	0	0
1392|0	3595.09	48.485	63.636	15.152	15.152	57.576	42.424	12.121	12.121	0	8.11987	-0.260606	2.26994	1.27879	0.030303	0.030303	0.0606061	0	0.181818	0	0.0606061	0.0909091	0.0606061	0.030303	0.0606061	0.030303	0	0	0.0606061	0.121212	0.0606061	0	0.0909091	0.030303	0	0	0	0	0	0	0	0	0	0	0.03125	0	0	0	0
1392|1	3333.81	25	46.429	25	17.857	42.857	57.143	28.571	21.429	7.143	10.3247	-0.578571	3.21567	2.43786	0.0714286	0.0714286	0.0714286	0.0714286	0	0	0.0357143	0	0.0357143	0.0357143	0.0714286	0.107143	0.0357143	0.0714286	0	0.107143	0.0714286	0	0.0714286	0.0714286	0	0	0	0.037037	0	0	0	0	0	0	0	0	0.037037	0	0
1393|0	3313.79	43.333	60	16.667	23.333	56.667	43.333	26.667	23.333	3.333	7.83537	-0.143333	1.99308	1.36567	0.0333333	0.0333333	0.0333333	0.0333333	0.2	0	0.0333333	0.1	0.166667	0.0666667	0	0.0333333	0	0.0333333	0.0333333	0.0666667	0.0333333	0	0.0333333	0.0666667	0	0	0	0	0	0	0	0	0	0	0	0	0	0	0
1393|1	3319.79	25	50	25	17.857	42.857	57.143	28.571	21.429	7.143	10.3247	-0.589286	3.21567	2.46929	0.0714286	0.0714286	0.0714286	0.0714286	0	0	0.0357143	0	0.0357143	0	0.0714286	0.107143	0.0357143	0.0714286	0	0.107143	0.0714286	0	0.0714286	0.107143	0	0	0	0.037037	0	0	0	0	0	0	0	0	0.037037	0	0
1394|0	3294.79	46.667	60	16.667	20	53.333	46.667	26.667	26.667	0	8.39891	-0.296667	3.99228	1.785	0.0333333	0.0666667	0.0333333	0	0.2	0	0.0333333	0.1	0.166667	0.0666667	0	0.0333333	0	0	0.0333333	0.1	0.0333333	0	0.0333333	0.0666667	0	0	0	0	0	0	0	0	0	0	0	0	0	0	0
1394|1	3269.77	25	46.429	32.143	14.286	46.429	53.571	28.571	21.429	7.143	10.3247	-0.428571	3.21567	2.21214	0.107143	0.0714286	0.0714286	0.0714286	0	0	0.0357143	0	0.0357143	0.0714286	0.0714286	0.107143	0.0357143	0.0357143	0	0.107143	0.0357143	0	0.0714286	0.0714286	0	0	0	0.037037	0	0	0	0	0	0	0.037037	0	0.037037	0	0
1395|0	3320.82	46.667	60	16.667	20	56.667	43.333	23.333	23.333	0	8.39124	-0.233333	3.75123	1.63433	0.0333333	0.0666667	0.0333333	0	0.2	0	0.0333333	0.1	0.133333	0.0666667	0	0.0333333	0	0	0.0333333	0.1	0.0333333	0	0.0666667	0.0666667	0	0	0	0	0	0	0	0	0	0	0	0	0	0	0
1395|1	3326.82	21.429	46.429	28.571	14.286	42.857	57.143	28.571	21.429	7.143	10.3247	-0.639286	3.21567	2.48429	0.0714286	0.0714286	0.107143	0.0714286	0	0	0.0357143	0	0.0357143	0.0357143	0.107143	0.107143	0.0357143	0.0357143	0	0.0714286	0.0714286	0	0.0714286	0.0714286	0	0	0	0.037037	0	0	0	0	0	0	0	0	0.037037	0	0
1396|0	2836.3	58.621	72.414	20.69	10.345	82.759	17.241	6.897	3.448	3.448	5.87056	0.565517	-0.207391	-0.452069	0.103448	0	0	0.0344828	0.206897	0	0.0689655	0.241379	0	0.0344828	0.0344828	0.0344828	0	0.0689655	0.0689655	0.0344828	0	0.0344828	0	0.0344828	0.0357143	0	0	0	0.0714286	0	0	0	0	0	0	0	0	0	0
1396|1	3317.83	25	42.857	28.571	14.286	46.429	53.571	28.571	17.857	10.714	9.12332	-0.35	1.21662	2.12929	0.0714286	0.0714286	0.0357143	0.107143	0	0	0.0357143	0	0.0357143	0.0357143	0.142857	0.0714286	0.0714286	0.0357143	0	0.107143	0.0714286	0	0.0714286	0.0357143	0	0	0	0.037037	0	0	0	0	0	0	0	0	0.037037	0	0
1397|0	722.796	14.286	71.429	14.286	0	71.429	28.571	14.286	0	14.286	3.74997	-1.1	-1.02331	1.2	0	0	0	0.142857	0	0	0.142857	0.142857	0	0.142857	0	0	0	0	0.428571	0	0	0	0	0	0	0	0	0	0	0	0	0	0	0	0	0	0	0	0
1397|1	3056.43	33.333	44.444	29.63	7.407	40.741	59.259	29.63	18.519	11.111	10.2471	-0.462963	1.21898	2.89556	0.037037	0.148148	0	0.0740741	0	0.037037	0.0740741	0.0740741	0.037037	0	0.222222	0	0	0.037037	0	0.148148	0.0740741	0	0	0.037037	0	0	0	0	0	0	0	0	0	0	0	0	0	0	0
1398|0	1925.15	35.294	58.824	17.647	11.765	58.824	41.176	23.529	5.882	17.647	3.92627	-0.388235	-2.90395	1.52647	0.0588235	0	0.0588235	0.0588235	0.235294	0.117647	0.0588235	0	0.0588235	0	0.117647	0	0	0	0.117647	0.0588235	0	0	0.0588235	0	0	0	0	0	0	0	0	0	0	0	0	0	0	0	0.0625
1398|1	3070.46	33.333	40.741	29.63	7.407	40.741	59.259	29.63	18.519	11.111	10.2471	-0.462963	1.21944	2.82481	0.037037	0.148148	0	0.037037	0	0.0740741	0.0740741	0.0740741	0.037037	0	0.222222	0	0	0.037037	0	0.148148	0.0740741	0	0	0.037037	0	0	0	0	0	0	0	0	0	0	0	0	0	0	0
1399|0	1232.4	10	40	10	20	60	40	10	10	0	9.34882	-1.11	0.975098	2.164	0	0.1	0	0	0	0	0.2	0	0	0.1	0	0	0	0.1	0.3	0.1	0	0	0.1	0	0	0	0	0	0	0	0	0	0	0	0	0	0	0	0
1399|1	3105.55	29.63	37.037	33.333	3.704	40.741	59.259	33.333	22.222	11.111	11.8982	-0.577778	2.21898	3.21778	0.037037	0.185185	0	0.0740741	0	0.037037	0.0740741	0.0740741	0.037037	0	0.296296	0	0	0	0	0.111111	0.0740741	0	0	0	0	0.0384615	0	0	0	0	0	0	0	0	0	0	0	0	0
14|0	3559.17	42.424	57.576	27.273	3.03	54.545	45.455	30.303	18.182	12.121	8.33851	-0.330303	1.85674	1.92848	0.151515	0.0606061	0.030303	0.0606061	0.121212	0.0606061	0.030303	0.0606061	0	0	0.0909091	0.121212	0.030303	0.030303	0.030303	0.030303	0.0606061	0	0	0.030303	0.03125	0	0	0	0.03125	0	0	0	0	0	0	0.03125	0	0	0.03125
14|1	1512.81	33.333	66.667	46.667	0	60	40	26.667	20	6.667	10.5069	0.286667	1.97621	0.474667	0.133333	0	0.0666667	0.0666667	0	0	0	0.133333	0	0.0666667	0.0666667	0.2	0	0	0	0	0.0666667	0	0	0.2	0.0714286	0	0	0	0	0	0	0	0	0	0	0	0	0	0
140|0	2745.14	33.333	62.5	20.833	12.5	66.667	33.333	16.667	4.167	12.5	3.92749	-0.00416667	-2.17581	0.909167	0.0416667	0	0.125	0.0416667	0.208333	0.0833333	0.0416667	0.0833333	0	0	0.0416667	0.0416667	0.0416667	0	0	0	0	0.0416667	0.0833333	0.125	0	0	0	0	0	0	0	0	0	0	0	0	0	0	0
140|1	2692	30.769	69.231	26.923	0	53.846	46.154	15.385	7.692	7.692	6.35514	-0.596154	-0.0524058	1.79038	0.0769231	0.0384615	0.115385	0	0.0384615	0.0769231	0.0769231	0.0769231	0	0.0384615	0.0384615	0.0384615	0	0	0.153846	0.115385	0	0	0	0.115385	0	0	0.04	0	0	0	0	0	0	0	0	0	0	0	0
1400|0	2947.37	40	56	8	8	52	48	20	16	4	8.38905	-0.924	2.79322	3.36	0.04	0.16	0.12	0	0.24	0.04	0.12	0.08	0	0	0.04	0	0	0.04	0.04	0	0.04	0.04	0	0	0	0	0.0416667	0	0	0	0	0	0	0	0	0	0	0	0
1400|1	1456.53	35.714	71.429	28.571	14.286	57.143	42.857	21.429	7.143	14.286	4.10658	-0.614286	-1.78306	1.50429	0.142857	0	0	0.142857	0	0	0.0714286	0.0714286	0.0714286	0	0.0714286	0	0	0	0.142857	0.142857	0	0	0.0714286	0.0714286	0	0	0	0	0	0	0.0769231	0	0	0	0	0	0	0	0.0769231
1401|0	2397.7	50	72.727	9.091	9.091	59.091	40.909	18.182	13.636	4.545	7.76103	-0.6	1.03301	2.37727	0.0454545	0.0909091	0.0909091	0.0454545	0.272727	0	0.0909091	0.136364	0.0454545	0	0	0	0	0	0.0454545	0.0454545	0	0.0454545	0	0.0454545	0	0	0	0	0	0	0	0	0.047619	0	0	0	0	0	0
1401|1	3507.78	27.586	44.828	13.793	20.69	34.483	65.517	31.034	17.241	13.793	7.5349	-1.28621	0.218339	3.28	0.0344828	0.0689655	0.0689655	0.0689655	0	0.0689655	0.0689655	0.0344828	0.0344828	0	0.0689655	0.0689655	0	0.0689655	0	0.137931	0.0689655	0.0344828	0.0689655	0.0344828	0	0.0357143	0	0	0	0	0	0	0	0	0	0	0	0	0
1402|0	1845.06	57.895	84.211	21.053	5.263	73.684	26.316	5.263	0	5.263	3.74992	0.236842	-1.14672	0.385263	0.105263	0	0.0526316	0.0526316	0.210526	0	0.0526316	0.157895	0	0.0526316	0	0	0	0	0.105263	0.105263	0	0	0.0526316	0.0526316	0	0	0	0	0.0555556	0	0	0	0	0	0	0	0	0	0.0555556
1402|1	3442.76	34.483	48.276	13.793	20.69	37.931	62.069	31.034	17.241	13.793	7.53453	-0.913793	0.217875	2.85034	0.0344828	0.0689655	0	0.103448	0	0.0344828	0.0344828	0.0344828	0.0344828	0	0.0689655	0.0689655	0.0344828	0.0689655	0	0.206897	0.0689655	0.0344828	0.0689655	0.0344828	0	0.0357143	0	0	0	0	0	0	0	0	0	0	0	0	0
1403|0	1076.22	36.364	72.727	18.182	9.091	90.909	9.091	0	0	0	6.09998	-0.518182	-0.0241054	-0.576364	0.0909091	0	0	0	0	0	0.0909091	0.272727	0	0.0909091	0	0	0	0	0.363636	0	0	0.0909091	0	0	0	0	0	0	0	0	0	0.1	0	0	0	0	0	0	0
1403|1	3510.84	27.586	48.276	13.793	20.69	37.931	62.069	31.034	17.241	13.793	7.53453	-1.09655	0.217875	3.04517	0.0344828	0.0689655	0.0689655	0.103448	0	0.0344828	0.0344828	0.0344828	0.0344828	0	0.0689655	0.0689655	0.0344828	0.0689655	0	0.103448	0.103448	0.0344828	0.0689655	0.0344828	0	0.0357143	0	0	0	0	0	0	0	0	0	0	0	0	0
1404|0	1133.27	27.273	72.727	18.182	9.091	81.818	18.182	0	0	0	6.09998	-0.8	-0.0241054	0.112727	0.0909091	0	0.0909091	0	0	0	0.0909091	0.181818	0	0.0909091	0	0	0	0	0.363636	0	0	0.0909091	0	0	0	0	0	0	0	0	0	0.1	0	0	0	0	0	0	0
1404|1	816.825	50	62.5	12.5	25	62.5	37.5	25	12.5	12.5	5.36346	-1.175	-0.783389	1.415	0.125	0	0	0	0	0.125	0	0.25	0.125	0	0	0	0	0	0.125	0.125	0	0	0.125	0	0	0	0	0	0	0	0	0.142857	0	0	0	0	0	0	0
1405|0	1314.51	23.077	61.538	15.385	0	76.923	23.077	15.385	7.692	7.692	6.41014	-0.953846	-0.0228512	1.12385	0	0.0769231	0	0	0	0.0769231	0.0769231	0.230769	0	0.0769231	0.0769231	0	0	0	0.384615	0	0	0	0	0	0	0	0	0	0	0	0	0	0	0	0	0	0	0	0
1406|0	1143.31	18.182	63.636	9.091	0	72.727	27.273	9.091	9.091	0	10.55	-1.43636	0.975891	1.74545	0	0.0909091	0	0	0	0	0.181818	0.181818	0	0.0909091	0	0	0	0	0.454545	0	0	0	0	0	0	0	0	0	0	0	0	0	0	0	0	0	0	0	0
1406|1	3397.76	31.034	48.276	17.241	20.69	41.379	58.621	24.138	13.793	10.345	7.53208	-0.675862	0.216466	1.91103	0.0344828	0	0.0344828	0.103448	0	0	0.0689655	0.0344828	0.0344828	0.0344828	0.0689655	0.103448	0.0344828	0.0689655	0	0.172414	0.0689655	0.0344828	0.0689655	0.0344828	0	0	0	0	0	0	0.0357143	0	0	0	0	0	0	0	0
1407|0	1218.38	18.182	63.636	9.091	9.091	72.727	27.273	9.091	9.091	0	10.55	-1.37273	0.975891	1.63364	0	0.0909091	0.0909091	0	0	0	0.0909091	0.181818	0	0.0909091	0	0	0	0	0.363636	0	0	0.0909091	0	0	0	0	0	0	0	0	0	0	0	0	0	0	0	0	0
1407|1	3524.79	27.586	48.276	10.345	20.69	34.483	65.517	24.138	13.793	10.345	7.535	-1.33448	0.216777	3.36172	0.0344828	0.0689655	0.0689655	0.103448	0	0	0.137931	0.0344828	0.0344828	0	0.0344828	0.0344828	0.0344828	0.0689655	0	0.103448	0.103448	0.0344828	0.0689655	0.0344828	0	0.0357143	0	0	0	0	0	0	0	0	0	0	0	0	0
1408|0	1387.56	23.077	61.538	7.692	7.692	76.923	23.077	15.385	7.692	7.692	6.41014	-1.31538	-0.0228512	1.32308	0	0.0769231	0	0	0	0.0769231	0.0769231	0.230769	0	0.0769231	0	0	0	0	0.384615	0	0	0.0769231	0	0	0	0	0	0	0	0	0	0	0	0	0	0	0	0	0
1408|1	3477.77	31.034	44.828	13.793	24.138	37.931	62.069	24.138	13.793	10.345	6.50151	-0.944828	-0.542504	2.46966	0.0344828	0.0344828	0.0344828	0.0689655	0	0.0344828	0.103448	0.0344828	0.0689655	0	0.0689655	0.0344828	0.0344828	0.0689655	0	0.137931	0.103448	0.0344828	0.0689655	0.0344828	0	0	0	0	0	0	0	0	0	0	0	0	0	0	0
1409|0	997.208	12.5	25	25	12.5	62.5	37.5	25	25	0	11.6518	-0.8125	1.97573	1.6125	0	0.125	0	0	0	0	0.125	0.125	0	0.125	0.125	0.125	0	0	0.125	0	0	0.125	0	0	0	0	0	0	0	0	0	0	0	0	0	0	0	0	0
1409|1	3482.79	31.034	48.276	13.793	20.69	37.931	62.069	24.138	13.793	10.345	7.535	-0.989655	0.216777	2.88931	0.0344828	0.0689655	0.0344828	0.103448	0	0	0.103448	0.0344828	0.0344828	0	0.0689655	0.0344828	0.0344828	0.0689655	0	0.137931	0.103448	0.0344828	0.0689655	0.0344828	0	0.0357143	0	0	0	0	0	0	0	0	0	0	0	0	0
141|0	3512.08	55.882	73.529	23.529	8.824	67.647	32.353	14.706	8.824	5.882	6.97297	0.55	-0.0274987	0.825	0.0882353	0.0588235	0.0588235	0.0588235	0.235294	0	0	0.117647	0.0294118	0.0294118	0.0882353	0	0	0.0588235	0.0294118	0.0588235	0.0588235	0	0	0.0294118	0	0	0	0	0	0	0	0	0.030303	0	0	0	0	0	0
141|1	3075.7	48.276	65.517	31.034	6.897	72.414	27.586	13.793	10.345	3.448	8.11138	0.651724	1.79212	0.163103	0.103448	0.0344828	0.0344828	0	0.206897	0.0344828	0	0.0689655	0	0.137931	0	0.0689655	0	0	0.0689655	0.103448	0	0.0344828	0.0344828	0.0689655	0.0357143	0	0	0	0	0	0	0	0	0	0	0	0	0	0
1410|0	1182.35	18.182	63.636	9.091	9.091	63.636	36.364	18.182	18.182	0	10.5518	-1.44545	1.21614	2.06	0	0.0909091	0	0	0	0	0.0909091	0.0909091	0.0909091	0.0909091	0	0	0	0	0.454545	0.0909091	0	0	0	0	0	0	0	0	0	0	0	0	0	0	0	0	0	0	0
1410|1	3455.76	34.483	48.276	13.793	20.69	37.931	62.069	24.138	13.793	10.345	7.535	-0.896552	0.216777	2.77759	0.0344828	0.0689655	0	0.103448	0	0	0.103448	0.0344828	0.0344828	0	0.0689655	0.0344828	0.0344828	0.0689655	0	0.172414	0.103448	0.0344828	0.0689655	0.0344828	0	0.0357143	0	0	0	0	0	0	0	0	0	0	0	0	0
1411|0	1128.34	18.182	63.636	18.182	0	81.818	18.182	9.091	9.091	0	10.55	-0.772727	0.975891	0.794545	0	0.0909091	0	0	0	0	0.0909091	0.181818	0	0.0909091	0.0909091	0	0	0	0.454545	0	0	0	0	0	0	0	0	0	0	0	0	0	0	0	0	0	0	0	0
1411|1	3469.79	34.483	48.276	13.793	20.69	37.931	62.069	24.138	13.793	10.345	7.535	-0.893103	0.216777	2.74897	0.0344828	0.0689655	0	0.103448	0	0	0.103448	0.0344828	0.0344828	0	0.0689655	0.0344828	0.0344828	0.0689655	0	0.137931	0.137931	0.0344828	0.0689655	0.0344828	0	0.0357143	0	0	0	0	0	0	0	0	0	0	0	0	0
1412|0	1112.3	18.182	72.727	9.091	0	81.818	18.182	9.091	9.091	0	10.55	-1.26364	0.975891	1.24182	0	0.0909091	0	0	0	0	0.0909091	0.181818	0	0.0909091	0	0	0	0	0.545455	0	0	0	0	0	0	0	0	0	0	0	0	0	0	0	0	0	0	0	0
1412|1	896.014	37.5	50	50	12.5	50	50	37.5	25	12.5	7.5509	-0.0875	0.216938	2.17625	0.25	0.125	0	0.125	0	0	0	0	0.125	0	0.25	0	0	0	0	0	0.125	0	0	0	0.142857	0	0	0	0	0	0	0	0	0	0	0	0	0	0
1413|0	1432.65	16.667	50	16.667	16.667	75	25	8.333	8.333	0	10.55	-1.15	0.975891	1.13917	0.0833333	0.0833333	0	0	0	0	0.166667	0.0833333	0	0.0833333	0	0	0	0	0.333333	0	0	0.166667	0	0	0	0	0	0	0	0	0	0	0	0	0	0	0	0	0
1413|1	1011.19	33.333	44.444	33.333	22.222	66.667	33.333	22.222	22.222	0	10.5518	0.277778	1.21614	0.731111	0.111111	0.111111	0	0	0	0	0	0.111111	0.111111	0.111111	0.111111	0	0	0.111111	0.111111	0	0.111111	0	0	0	0	0	0	0	0	0	0	0	0	0	0	0	0	0	0
1414|0	1470.76	46.154	53.846	23.077	7.692	69.231	30.769	15.385	7.692	7.692	6.01757	0.392308	-0.14562	0.346154	0.0769231	0	0.0769231	0	0.307692	0.0769231	0.0769231	0.0769231	0	0.153846	0	0.0769231	0	0	0	0	0	0.0769231	0	0	0	0	0	0	0	0	0	0	0	0.0833333	0	0	0	0	0
1414|1	3000.77	8	28	48	4	52	48	40	32	8	11.7218	0.156	5.21709	1.6612	0.04	0.12	0	0.08	0	0	0.04	0	0.04	0.04	0.28	0.16	0.04	0	0	0	0.04	0	0	0.12	0	0	0	0	0	0	0	0	0	0	0	0	0	0	0
1415|0	1456.73	46.154	61.538	23.077	7.692	69.231	30.769	15.385	7.692	7.692	6.01757	0.369231	-0.14562	0.413846	0.0769231	0	0.0769231	0	0.307692	0.0769231	0.0769231	0.0769231	0	0.0769231	0	0.0769231	0	0	0	0	0	0.0769231	0	0.0769231	0	0	0	0	0	0	0	0	0	0.0833333	0	0	0	0	0
1415|1	2849.29	40.741	51.852	40.741	11.111	51.852	48.148	29.63	25.926	3.704	10.8574	-0.374074	4.45623	1.45778	0.222222	0.037037	0.037037	0	0	0.037037	0.037037	0.0740741	0.0740741	0.037037	0.0740741	0.148148	0	0	0	0.0740741	0.037037	0	0.037037	0.0740741	0.0769231	0	0	0	0	0	0.0384615	0	0	0	0	0.0384615	0	0	0
1416|0	1062.24	20	70	10	10	80	20	10	10	0	9.70002	-1.13	0.975736	0.284	0	0	0	0	0	0	0.1	0.2	0	0	0	0.1	0	0	0.4	0	0	0.1	0	0.1	0	0	0	0	0	0	0	0	0	0	0	0	0	0	0
1416|1	2094.4	5.882	17.647	23.529	11.765	41.176	58.824	35.294	23.529	11.765	9.25769	-1.34118	1.21755	2.75647	0	0.0588235	0	0	0	0.117647	0.235294	0.0588235	0.0588235	0.117647	0.0588235	0.117647	0	0	0.0588235	0	0	0	0.0588235	0.0588235	0	0	0	0	0	0	0	0	0	0	0	0	0	0	0
1417|0	3346.76	43.333	53.333	6.667	13.333	46.667	53.333	20	10	10	5.38421	-0.476667	-1.69372	1.695	0	0	0	0.0333333	0.166667	0.0666667	0.133333	0.0666667	0.0666667	0.0666667	0	0.0333333	0.0333333	0.0666667	0.0666667	0.1	0.1	0	0	0	0	0	0	0	0	0	0	0	0	0	0	0	0	0	0
1417|1	3730.97	19.355	45.161	19.355	12.903	32.258	67.742	58.065	25.806	32.258	4.62548	-1.73226	-3.53526	4.64806	0.0645161	0.129032	0	0.16129	0	0.16129	0	0.0322581	0.0645161	0.0322581	0.0322581	0.0645161	0	0	0.0322581	0.0322581	0.0645161	0	0.0645161	0.0645161	0	0	0	0.0333333	0	0.0333333	0	0	0	0	0	0	0	0	0
1418|0	1777.08	41.176	76.471	23.529	11.765	82.353	17.647	5.882	0	5.882	3.74992	0.9	-1.14672	-0.407059	0	0	0.0588235	0.0588235	0.235294	0	0.0588235	0.176471	0	0.0588235	0	0	0	0.0588235	0.0588235	0	0	0	0.0588235	0.176471	0	0	0	0	0	0	0	0	0	0	0	0	0	0	0
1418|1	1552.79	28.571	57.143	42.857	21.429	78.571	21.429	7.143	0	7.143	3.74997	0.828571	-1.02411	-0.577143	0.214286	0	0.0714286	0.0714286	0	0	0	0	0	0.142857	0.0714286	0	0	0.142857	0.142857	0	0.0714286	0	0.0714286	0	0	0	0.0769231	0	0	0	0	0	0	0.0769231	0	0	0	0.0769231	0
1419|0	2735.03	36	64	12	8	56	44	32	16	16	5.56012	-0.976	-0.903786	2.766	0.04	0.08	0.04	0.12	0.16	0.04	0.04	0.12	0.04	0.08	0	0.04	0	0	0.12	0.04	0	0	0.04	0	0	0	0	0	0	0	0	0.0416667	0	0	0	0	0	0	0
142|0	3947.5	22.857	51.429	34.286	11.429	57.143	42.857	20	8.571	11.429	4.53867	0.0257143	-1.78071	1.10971	0.0857143	0.0285714	0.114286	0.0571429	0	0.0571429	0.0285714	0.0571429	0.0285714	0.142857	0.0285714	0.0285714	0.0571429	0.0285714	0.0285714	0.0571429	0.0285714	0.0285714	0.0285714	0.0857143	0	0	0.0294118	0	0	0	0	0.0294118	0	0	0	0	0	0	0
142|1	2249.61	35	40	20	5	40	60	35	25	10	10.3375	-1.06	2.94712	2.6265	0.1	0.05	0	0	0.05	0.1	0.1	0.05	0	0.05	0.05	0.2	0	0.05	0.05	0.1	0.05	0	0	0	0	0	0	0	0	0	0	0	0	0	0	0	0	0.0526316	0
1420|0	2237.56	36.842	63.158	5.263	21.053	63.158	36.842	15.789	10.526	5.263	6.45112	-0.457895	-0.72752	1.28263	0	0	0.0526316	0.0526316	0.315789	0	0.105263	0	0.105263	0.0526316	0	0	0	0	0.157895	0.0526316	0	0.0526316	0.0526316	0	0	0	0	0	0	0	0	0	0	0	0	0	0	0	0
1420|1	1493.73	28.571	64.286	57.143	14.286	71.429	28.571	21.429	14.286	7.143	7.5509	0.792857	0.216938	0.485714	0.285714	0.0714286	0.0714286	0.0714286	0	0	0	0	0.0714286	0.142857	0	0	0	0.0714286	0.0714286	0	0	0	0	0.142857	0.0769231	0	0	0	0	0	0	0	0	0.0769231	0	0	0	0.0769231	0.0769231
1421|0	2519.94	47.826	60.87	4.348	13.043	60.87	39.13	17.391	13.043	4.348	8.11078	-0.273913	1.79196	1.21043	0	0	0.0869565	0	0.26087	0.0434783	0.0434783	0.130435	0	0.0434783	0	0.130435	0	0.0869565	0.0434783	0.0869565	0	0	0.0434783	0	0	0	0	0	0	0	0	0	0	0	0	0	0	0	0
1422|0	2634.15	43.478	56.522	4.348	13.043	65.217	34.783	21.739	17.391	4.348	8.38237	-0.221739	2.79165	1.77478	0	0.0869565	0.0434783	0.0434783	0.26087	0	0.0434783	0.130435	0	0.0434783	0	0.0869565	0.0434783	0.0869565	0.0434783	0	0.0434783	0	0.0434783	0	0	0	0	0	0	0	0	0	0	0	0	0	0	0	0
1422|1	2993.52	42.857	60.714	25	3.571	67.857	32.143	17.857	3.571	14.286	3.73789	0.642857	-3.20393	0.592857	0.0357143	0.0357143	0.0357143	0.0714286	0.214286	0.0714286	0	0.0714286	0	0.107143	0.107143	0	0.0357143	0.0357143	0.0714286	0.107143	0	0	0	0	0	0	0	0	0	0	0	0	0	0	0.037037	0	0	0	0
1423|0	3231.84	50	76.667	13.333	3.333	60	40	6.667	3.333	3.333	5.86975	0.18	-0.208184	0.691333	0.0333333	0	0.0666667	0.0333333	0.2	0	0.0333333	0.0333333	0	0	0.0333333	0.0333333	0.1	0	0.1	0	0.233333	0	0.0333333	0.0666667	0	0	0	0	0	0	0	0	0	0	0	0	0	0	0
1423|1	2696.06	27.273	40.909	22.727	22.727	50	50	27.273	18.182	9.091	9.14718	-0.654545	1.21598	2.08409	0.0454545	0.0909091	0	0.0909091	0	0	0.0454545	0.0454545	0.0454545	0.0454545	0.136364	0.0454545	0	0.0454545	0.0454545	0	0.181818	0.0454545	0.0909091	0	0	0	0	0.047619	0	0	0	0	0	0	0	0	0	0	0
1424|0	4108.88	37.143	51.429	0	11.429	40	60	34.286	31.429	2.857	9.31626	-1.26286	8.21132	3.13543	0	0.0571429	0.114286	0	0.228571	0.0285714	0.0571429	0.0571429	0.0571429	0	0	0.2	0.0285714	0.0571429	0.0285714	0	0.0857143	0	0	0	0	0	0	0	0	0	0	0	0	0	0	0	0	0	0
1424|1	1794.98	55.556	77.778	33.333	5.556	50	50	16.667	5.556	11.111	4.10922	0.227778	-1.02268	0.935556	0.166667	0	0	0.111111	0	0	0	0.0555556	0	0.111111	0	0.0555556	0	0.0555556	0.0555556	0.111111	0.222222	0	0	0.0555556	0	0	0	0.0588235	0	0	0	0	0	0	0	0	0	0	0
1425|0	3626.26	50	70.588	5.882	2.941	52.941	47.059	11.765	8.824	2.941	8.11078	-0.458824	1.79196	1.28588	0	0	0.0294118	0	0.176471	0.0294118	0.0588235	0.0588235	0	0	0.0294118	0.0882353	0.0588235	0	0.147059	0.0882353	0.176471	0	0.0294118	0.0294118	0	0	0	0	0	0	0	0	0	0	0	0	0	0	0
1425|1	1655.01	14.286	28.571	50	7.143	57.143	42.857	35.714	21.429	14.286	9.44155	0.0642857	0.977007	0.648571	0.142857	0	0	0.142857	0	0	0.0714286	0	0	0.142857	0.214286	0.214286	0	0	0	0	0	0.0714286	0	0	0.0769231	0	0	0.0769231	0	0	0	0	0	0	0	0	0	0	0
1426|0	3829.5	45.714	68.571	11.429	2.857	48.571	51.429	20	14.286	5.714	8.38051	-0.491429	2.79259	1.90086	0.0285714	0.0285714	0.0571429	0.0285714	0.171429	0.0285714	0.0285714	0.0285714	0	0	0.0285714	0.114286	0.0571429	0	0.0857143	0.0857143	0.142857	0	0.0285714	0.0571429	0	0	0	0	0	0	0	0	0	0	0	0	0	0	0
1427|0	3165.71	50	76.667	13.333	3.333	60	40	10	6.667	3.333	7.73265	0.0333333	0.791812	1.072	0	0.0333333	0.0333333	0.0333333	0.2	0	0.0333333	0.0666667	0	0.0333333	0.0333333	0.0333333	0.0333333	0	0.133333	0.1	0.133333	0	0.0333333	0.0666667	0	0	0	0	0	0	0	0	0	0	0	0	0	0	0
1428|0	1879.17	43.75	56.25	6.25	12.5	50	50	18.75	12.5	6.25	7.91202	-0.625	0.853428	1.75375	0	0	0.0625	0	0.25	0.0625	0.0625	0	0	0.0625	0	0.125	0	0	0.0625	0.1875	0	0.0625	0.0625	0	0	0	0	0	0	0	0	0	0	0	0	0	0	0	0
1428|1	2851.17	32	44	32	4	32	68	32	20	12	9.53448	-1.036	1.2196	3.2068	0.16	0.08	0.08	0	0	0.12	0.12	0	0.04	0.12	0	0.08	0	0	0	0	0.16	0	0	0.04	0	0	0.0416667	0	0	0	0	0	0	0	0	0	0	0	0
1429|0	2255.5	38.095	66.667	9.524	4.762	57.143	42.857	23.81	9.524	14.286	4.42128	-0.966667	-1.90316	2.30857	0.047619	0.047619	0.047619	0.047619	0.190476	0.0952381	0.0952381	0.0952381	0.047619	0.047619	0	0	0	0	0.190476	0	0.047619	0	0	0	0	0	0	0	0	0	0	0	0	0	0	0	0	0	0.05
1429|1	1790.92	29.412	52.941	23.529	0	47.059	52.941	29.412	5.882	23.529	3.77825	-0.776471	-3.0197	2.13412	0.0588235	0	0.176471	0.0588235	0	0.176471	0	0.176471	0	0.176471	0	0.0588235	0.0588235	0	0	0.0588235	0	0	0	0	0	0	0	0	0	0	0	0	0	0	0	0	0.0625	0	0
143|0	3655.16	24.242	57.576	39.394	9.091	57.576	42.424	21.212	9.091	12.121	4.53867	0.0666667	-1.77991	1.16424	0.151515	0.030303	0.121212	0.0606061	0	0.0606061	0.030303	0.030303	0.030303	0.0909091	0.030303	0.030303	0.0606061	0.030303	0.030303	0.030303	0.030303	0.030303	0	0.121212	0	0	0.03125	0	0	0	0	0.03125	0	0	0	0	0.03125	0	0
143|1	1236.48	25	58.333	41.667	0	66.667	33.333	25	16.667	8.333	9.53732	-0.25	0.976835	0.509167	0.166667	0	0.0833333	0	0	0.0833333	0	0.0833333	0	0	0.166667	0.166667	0	0	0.166667	0	0	0	0	0.0833333	0	0	0	0	0	0	0	0	0	0	0	0.0909091	0	0	0
1430|0	1232.41	0	50	10	10	60	40	10	10	0	10.55	-1.78	0.975891	2.539	0	0.1	0.1	0	0	0	0.2	0	0	0.1	0	0	0	0	0.4	0	0	0.1	0	0	0	0	0	0	0	0	0	0	0	0	0	0	0	0	0
1430|1	3451.68	7.407	18.519	11.111	0	18.519	81.481	51.852	22.222	29.63	4.6036	-2.56667	-2.01407	6.34852	0	0.222222	0	0	0	0.296296	0.259259	0.037037	0	0.037037	0	0	0	0	0.037037	0	0.037037	0	0	0.0740741	0	0	0	0	0	0	0	0	0	0	0	0	0	0	0
1431|0	3675.35	37.5	62.5	9.375	9.375	62.5	37.5	9.375	6.25	3.125	7.73055	-0.209375	0.791482	1.11406	0	0.03125	0.09375	0	0.1875	0.03125	0.03125	0.03125	0	0.03125	0.03125	0.03125	0.09375	0	0.125	0.0625	0.09375	0.03125	0.0625	0.03125	0	0	0	0	0	0	0	0	0	0	0	0	0	0	0
1432|0	1786.13	47.059	76.471	11.765	0	76.471	23.529	5.882	0	5.882	3.84985	0.217647	-1.20677	0.453529	0.0588235	0	0.0588235	0	0.352941	0.0588235	0.117647	0.0588235	0	0	0	0	0.0588235	0	0.176471	0	0	0	0	0.0588235	0	0	0	0	0	0	0	0	0	0	0	0	0	0	0
1432|1	1865.38	27.778	38.889	61.111	5.556	83.333	16.667	11.111	11.111	0	10.8054	1.5	1.97558	-1.77278	0.166667	0	0.0555556	0	0	0	0	0.111111	0	0.166667	0.277778	0.111111	0	0.0555556	0.0555556	0	0	0	0	0	0	0	0	0	0	0	0	0.117647	0	0	0.0588235	0	0	0	0
1433|0	1293.45	9.091	45.455	9.091	27.273	63.636	36.364	18.182	18.182	0	7.71436	-1.50909	0.456401	1.11	0	0	0	0	0	0	0.181818	0.0909091	0.181818	0.0909091	0	0	0	0	0.363636	0	0	0.0909091	0	0	0	0	0	0	0	0	0	0	0	0	0	0	0	0	0
1433|1	3310.84	29.032	61.29	45.161	3.226	58.065	41.935	12.903	9.677	3.226	10.4464	0.335484	1.97573	0.965806	0.0967742	0.0645161	0.0645161	0.0322581	0	0	0.0967742	0.0645161	0	0.0645161	0.0967742	0.0322581	0	0	0.0322581	0.0645161	0.0645161	0	0.0322581	0.193548	0	0	0	0	0	0	0	0.0666667	0	0	0	0	0	0	0
1434|0	2629.99	50	59.091	0	9.091	40.909	59.091	36.364	31.818	4.545	8.91352	-1.35455	5.033	5.15409	0	0.272727	0.0454545	0.0454545	0.272727	0	0.0454545	0.0909091	0.0454545	0	0	0	0	0	0	0.136364	0	0.0454545	0	0	0	0	0	0	0	0	0	0	0	0	0	0	0	0	0
1434|1	1045.16	40	50	30	10	70	30	10	0	10	3.74997	0.36	-1.02331	-0.225	0	0	0	0.1	0	0	0.1	0.3	0	0.3	0	0	0	0	0	0.1	0	0.1	0	0	0	0	0	0	0	0	0	0	0	0	0	0	0	0	0
1435|0	2597.13	40.909	50	4.545	9.091	50	50	31.818	31.818	0	9.26506	-0.890909	6.0319	3.49091	0	0.181818	0	0	0.272727	0	0.0909091	0.0454545	0.0454545	0	0.0454545	0.0909091	0	0.0454545	0.0909091	0.0909091	0	0	0	0	0	0	0	0	0	0	0	0	0	0	0	0	0	0	0
1435|1	1016.21	22.222	44.444	33.333	11.111	66.667	33.333	11.111	11.111	0	10.55	0.611111	0.975891	0.697778	0	0.111111	0.111111	0	0	0	0	0.111111	0	0.333333	0	0	0	0.111111	0.111111	0.111111	0	0	0	0	0	0	0	0	0	0	0	0	0	0	0	0	0	0	0
1436|0	1080.16	36.364	72.727	27.273	0	63.636	36.364	9.091	0	9.091	3.84997	-0.763636	-1.02285	1.17364	0.181818	0	0.0909091	0	0	0.0909091	0.0909091	0.0909091	0	0.0909091	0	0	0	0	0.272727	0.0909091	0	0	0	0	0	0	0	0	0	0.1	0	0	0	0	0	0	0	0	0
1436|1	1204.39	10	30	20	10	40	60	40	30	10	9.69704	-1.43	1.21724	3.104	0	0.1	0	0	0	0.1	0.1	0	0.1	0.1	0.1	0.1	0	0	0.2	0.1	0	0	0	0	0	0	0	0	0	0	0	0	0	0	0	0	0	0	0
1437|0	1363.66	61.538	69.231	23.077	7.692	76.923	23.077	0	0	0	5.7083	1.18462	-0.146719	-0.511538	0.153846	0	0	0	0.307692	0	0.0769231	0	0	0	0.0769231	0	0.0769231	0.0769231	0.0769231	0.153846	0	0	0	0	0.0833333	0	0	0	0.0833333	0	0	0	0	0	0	0	0	0	0
1437|1	1475.72	53.333	60	40	0	66.667	33.333	13.333	6.667	6.667	6.41014	0.786667	-0.0228512	0.178667	0.133333	0.0666667	0	0	0	0.0666667	0	0.2	0	0.2	0	0	0.0666667	0	0	0.0666667	0.133333	0	0	0.0666667	0	0	0	0	0	0	0	0	0	0.0714286	0	0	0	0	0
1438|0	1374.61	61.538	69.231	23.077	7.692	61.538	38.462	7.692	7.692	0	8.04077	0.176923	0.882982	0.632308	0.153846	0	0	0	0.230769	0	0.0769231	0	0	0	0.0769231	0.0769231	0	0	0.0769231	0.153846	0.0769231	0	0.0769231	0	0	0	0	0	0.166667	0	0	0	0	0	0	0	0	0	0
1438|1	1087.28	0	22.222	44.444	11.111	66.667	33.333	22.222	0	22.222	3.55006	0.966667	-2.02205	-0.176667	0	0	0	0.111111	0	0.111111	0.111111	0	0	0.444444	0	0	0	0.111111	0.111111	0	0	0	0	0	0	0	0	0	0	0	0	0	0	0	0	0	0	0	0
1439|0	1922.22	47.059	58.824	23.529	11.765	58.824	41.176	17.647	11.765	5.882	8.03587	-0.164706	0.883443	1.53235	0.117647	0.0588235	0	0	0.176471	0.0588235	0.0588235	0	0	0	0.0588235	0.0588235	0	0	0.0588235	0.117647	0.0588235	0	0.117647	0.0588235	0	0	0	0	0.125	0	0	0	0	0	0	0	0	0	0
1439|1	2328.43	15	55	30	10	50	50	50	10	40	3.62475	-0.85	-6.01796	3.425	0.05	0.1	0	0.25	0	0.15	0	0.1	0	0.1	0	0	0	0	0	0	0	0	0.1	0.15	0	0	0	0.0526316	0	0	0	0	0	0	0	0	0	0	0
144|0	3905.42	22.857	60	34.286	11.429	57.143	42.857	20	8.571	11.429	4.49395	0.00857143	-1.78117	1.21457	0.0857143	0.0285714	0.114286	0.0857143	0	0.0285714	0.0285714	0.0571429	0.0285714	0.0857143	0.0285714	0.0285714	0.0571429	0.0285714	0.0285714	0.0571429	0.0285714	0.0285714	0.0285714	0.142857	0	0	0.0294118	0	0	0	0	0.0294118	0	0	0	0	0	0	0
144|1	2530.93	29.167	62.5	50	4.167	66.667	33.333	29.167	12.5	16.667	4.45175	0.445833	-1.0211	1.19292	0.208333	0.0833333	0	0.166667	0	0	0.0416667	0.0833333	0	0	0.125	0.0416667	0.0416667	0.0416667	0	0	0	0	0	0.166667	0	0.0434783	0	0.0434783	0	0	0	0.0434783	0	0	0.0434783	0	0	0	0
1440|0	1861.3	47.059	58.824	35.294	5.882	76.471	23.529	5.882	5.882	0	7.91334	1.09412	0.852484	-0.146471	0.117647	0.0588235	0	0	0.235294	0	0.0588235	0	0	0	0.176471	0	0.0588235	0	0.0588235	0.117647	0	0	0.0588235	0.0588235	0	0	0	0	0.0625	0	0	0	0	0	0	0	0	0	0
1440|1	1654.02	31.25	43.75	56.25	0	68.75	31.25	12.5	6.25	6.25	6.40878	1.3	-0.0230065	-1.075	0.0625	0	0.0625	0	0	0.0625	0	0.125	0	0.125	0.3125	0.0625	0	0	0	0.0625	0.0625	0	0	0.0625	0	0	0	0	0	0	0	0	0	0	0	0	0	0	0
1441|0	1880.27	47.059	58.824	17.647	5.882	70.588	29.412	5.882	0	5.882	3.84991	0.552941	-1.14626	0.0229412	0.0588235	0	0	0	0.235294	0.0588235	0.0588235	0	0	0	0.117647	0	0.117647	0	0.117647	0.117647	0.0588235	0	0.0588235	0	0	0	0	0	0.0625	0	0	0	0	0	0	0	0	0	0
1441|1	2327.68	33.333	47.619	28.571	9.524	57.143	42.857	23.81	14.286	9.524	7.54433	-0.109524	0.217862	1.44952	0.047619	0.0952381	0	0	0	0.0952381	0	0.0952381	0.047619	0.142857	0.047619	0	0.047619	0	0.0952381	0.0952381	0.0952381	0	0.047619	0.047619	0	0	0	0	0	0	0	0	0	0	0	0	0.05	0	0
1442|0	1721.88	37.5	50	18.75	6.25	43.75	56.25	25	12.5	12.5	6.52399	-1.10625	-0.0227014	2.055	0.0625	0	0.0625	0	0	0.125	0.0625	0.125	0	0.0625	0.0625	0.125	0	0	0.0625	0.125	0.0625	0	0.0625	0	0	0	0.0666667	0	0	0	0	0	0	0	0	0	0	0	0
1442|1	1565.96	33.333	33.333	53.333	13.333	80	20	13.333	13.333	0	9.702	1.62	1.21599	-1.95133	0.0666667	0	0	0	0	0	0	0.2	0.0666667	0.2	0.266667	0.0666667	0	0.0666667	0	0	0.0666667	0	0	0	0	0	0	0	0	0	0	0	0	0	0	0	0	0	0
1443|0	1766.06	43.75	75	12.5	6.25	62.5	37.5	12.5	12.5	0	8.34223	-0.5125	1.85312	1.77812	0.0625	0.0625	0.125	0	0.25	0	0.0625	0.0625	0	0	0	0.0625	0	0	0.125	0.0625	0	0.0625	0	0.0625	0	0	0	0	0	0	0	0	0	0	0	0	0	0	0.0666667
1443|1	1549.98	33.333	33.333	53.333	6.667	80	20	13.333	13.333	0	9.702	1.56	1.21599	-1.90933	0.0666667	0	0	0	0	0	0	0.2	0.0666667	0.2	0.266667	0.0666667	0.0666667	0	0	0	0.0666667	0	0	0	0	0	0	0	0	0	0	0	0	0	0	0	0	0	0
1444|0	3186.74	56.667	76.667	10	6.667	63.333	36.667	0	0	0	5.63141	0.276667	-0.20882	0.249	0	0	0.0333333	0	0.2	0	0.0333333	0.0666667	0	0.0333333	0.0333333	0	0.0666667	0	0.133333	0.1	0.2	0.0333333	0.0333333	0.0333333	0	0	0	0	0	0	0	0	0	0	0	0	0	0	0
1444|1	1975.49	38.095	52.381	52.381	0	85.714	14.286	9.524	9.524	0	10.8054	1.43333	1.97558	-1.92333	0.047619	0	0	0	0	0	0	0.285714	0	0.142857	0.238095	0.0952381	0	0	0.047619	0.047619	0	0	0	0.0952381	0	0	0	0	0	0	0	0	0	0	0	0	0	0	0
1445|0	3514.15	51.429	71.429	31.429	0	62.857	37.143	17.143	14.286	2.857	8.63418	0.277143	3.79275	1.06771	0.114286	0.0571429	0.0571429	0	0.171429	0.0285714	0.0571429	0.142857	0	0.0571429	0	0.0857143	0	0	0	0.0571429	0.0285714	0	0	0.142857	0.0294118	0	0	0	0.0294118	0	0	0	0	0	0	0.0294118	0	0	0
1445|1	1993.52	38.095	52.381	47.619	0	85.714	14.286	9.524	9.524	0	10.8054	1.34286	1.97558	-1.80095	0.047619	0	0	0	0	0	0	0.285714	0	0.142857	0.190476	0.0952381	0.047619	0	0.047619	0.047619	0	0	0	0.0952381	0	0	0	0	0	0	0	0	0	0	0	0	0	0	0
1446|0	3767.54	22.581	38.71	22.581	12.903	61.29	38.71	25.806	19.355	6.452	8.38558	-0.164516	3.03316	1.67613	0	0.0967742	0.0322581	0.0322581	0.193548	0.0322581	0.0967742	0.0322581	0.0322581	0.0645161	0.129032	0.0645161	0	0.0322581	0.0645161	0	0	0.0322581	0.0322581	0.0322581	0	0	0	0	0	0	0	0	0	0	0	0	0	0	0
1446|1	1237.42	10	10	30	30	50	50	40	30	10	7.70496	-0.55	0.456706	1.166	0	0	0	0	0	0.1	0.1	0.1	0.2	0.3	0	0.1	0	0	0	0	0	0	0.1	0	0	0	0	0	0	0	0	0	0	0	0	0	0	0	0
1447|0	3674.37	29.032	48.387	22.581	12.903	58.065	41.935	22.581	16.129	6.452	8.1185	-0.0129032	2.03316	1.44419	0	0.0645161	0.0322581	0.0322581	0.193548	0.0322581	0.0967742	0.0322581	0.0322581	0.0322581	0.0967742	0.0645161	0	0.0322581	0.0322581	0.0322581	0.0322581	0.0322581	0.0322581	0.0967742	0	0	0	0	0	0	0	0	0	0	0	0	0	0	0
1447|1	2286.7	31.818	50	50	4.545	63.636	36.364	18.182	9.091	9.091	6.49297	0.768182	-0.0223713	-0.0936364	0.136364	0	0.0909091	0.0454545	0	0.0454545	0	0.0909091	0	0.136364	0.181818	0.0909091	0	0.0454545	0	0.0909091	0	0	0	0.0454545	0.047619	0	0	0	0	0	0	0	0	0	0.047619	0	0	0	0
1448|0	3740.48	42.424	54.545	18.182	12.121	63.636	36.364	18.182	15.152	3.03	8.62288	-0.19697	3.79165	0.625152	0.0606061	0	0.0606061	0	0.181818	0.030303	0.030303	0.0909091	0	0	0.0909091	0.151515	0.030303	0	0.030303	0.0606061	0.030303	0.0909091	0.030303	0.030303	0	0	0	0	0	0.03125	0	0	0	0	0	0.03125	0	0	0
1448|1	1857.14	6.25	50	37.5	6.25	50	50	18.75	6.25	12.5	4.18439	0.0375	-1.02221	1.14813	0	0	0.1875	0.0625	0	0.0625	0.0625	0	0	0.125	0.125	0.0625	0	0.0625	0.0625	0	0.0625	0	0	0.125	0	0	0	0	0	0	0	0	0	0	0	0	0	0	0
1449|0	1503.73	8.333	41.667	16.667	16.667	66.667	33.333	8.333	8.333	0	10.55	-1.40833	0.975891	1.67917	0.0833333	0.0833333	0	0	0	0	0.25	0	0	0.0833333	0	0	0	0	0.333333	0	0	0.166667	0	0	0	0	0	0	0	0	0	0	0	0	0	0	0	0	0
1449|1	1862.39	17.647	35.294	58.824	5.882	70.588	29.412	29.412	23.529	5.882	10.507	1.17647	2.21647	-0.851765	0.117647	0	0	0.0588235	0	0	0	0.0588235	0.0588235	0.176471	0.176471	0.176471	0.0588235	0	0	0	0	0	0	0.117647	0	0	0	0	0	0	0	0	0	0	0.125	0	0	0	0
145|0	830.896	50	87.5	37.5	12.5	62.5	37.5	0	0	0	6.09998	0.025	-0.0241054	0.43125	0.25	0	0.125	0	0	0	0	0	0	0	0	0	0	0	0.125	0.25	0	0.125	0	0.125	0	0	0	0	0	0	0	0	0	0	0	0	0	0	0.142857
145|1	3562.12	30.303	51.515	39.394	6.061	54.545	45.455	30.303	15.152	15.152	6.66891	-0.151515	-0.020332	1.06121	0.151515	0	0.030303	0.0606061	0	0.0909091	0.030303	0.0606061	0	0.0606061	0.0909091	0.151515	0	0.030303	0.030303	0	0.0909091	0	0.030303	0.0909091	0.0625	0	0	0	0	0.03125	0	0	0	0	0	0	0	0	0
1450|0	1701.95	14.286	50	14.286	14.286	64.286	35.714	7.143	7.143	0	10.55	-1.37143	0.975891	1.62286	0.0714286	0.0714286	0	0	0	0	0.214286	0	0	0.0714286	0	0	0	0	0.357143	0	0.0714286	0.142857	0	0	0	0	0	0	0	0	0	0	0	0	0	0	0	0	0
1450|1	1836.35	29.412	41.176	52.941	5.882	64.706	35.294	23.529	23.529	0	11.1031	1.03529	3.21567	-0.772941	0.117647	0	0	0	0	0	0	0.0588235	0.0588235	0.117647	0.176471	0.176471	0.0588235	0	0	0	0.117647	0	0	0.117647	0	0	0	0	0	0	0	0	0	0	0.125	0	0	0	0
1451|0	1173.3	10	50	10	20	60	40	10	10	0	7.55033	-1.53	0.216148	1.419	0	0	0.1	0	0	0	0.2	0.1	0.1	0.1	0	0	0	0	0.3	0	0	0.1	0	0	0	0	0	0	0	0	0	0	0	0	0	0	0	0	0
1451|1	1625.07	14.286	35.714	57.143	7.143	64.286	35.714	35.714	28.571	7.143	10.8027	0.614286	2.97605	-0.199286	0.142857	0	0	0.0714286	0	0	0	0	0	0.142857	0.142857	0.285714	0	0	0	0	0	0.0714286	0	0.142857	0	0	0	0.0769231	0	0	0	0	0	0	0	0.0769231	0	0	0
1452|0	1238.32	18.182	72.727	9.091	9.091	54.545	45.455	18.182	0	18.182	3.4919	-1.35455	-2.02252	2.04818	0	0	0	0.181818	0	0	0.0909091	0	0	0.0909091	0	0	0	0	0.363636	0.181818	0	0.0909091	0	0	0	0	0	0	0	0	0	0	0	0	0	0	0	0	0
1452|1	1330.67	33.333	50	50	0	75	25	16.667	16.667	0	8.83492	1.28333	1.91458	0.620833	0.0833333	0.166667	0.0833333	0	0.166667	0	0	0.0833333	0	0.25	0.0833333	0	0	0	0	0	0	0	0	0.0833333	0	0	0	0	0	0	0	0	0	0	0	0	0	0	0
1453|0	4010.45	42.857	62.857	8.571	20	62.857	37.143	17.143	5.714	11.429	4.06124	-0.534286	-2.96493	1.38371	0.0571429	0.0285714	0	0.0857143	0.171429	0.0285714	0.0857143	0.0857143	0.0285714	0	0.0285714	0	0	0.0571429	0.114286	0.0285714	0.0857143	0.0857143	0.0285714	0	0	0	0	0	0	0	0	0	0	0	0	0	0	0.0294118	0
1453|1	1297.64	38.462	38.462	61.538	0	76.923	23.077	7.692	7.692	0	9.70002	1.80769	0.975736	-1.98308	0.0769231	0	0	0	0	0	0	0.153846	0	0.153846	0.384615	0.0769231	0	0	0	0.153846	0	0	0	0	0	0	0	0	0	0	0	0	0	0	0	0	0	0	0
1454|0	1118.3	0	44.444	11.111	11.111	66.667	33.333	11.111	11.111	0	10.55	-1.58889	0.975891	2.08333	0	0.111111	0	0	0	0	0.222222	0	0	0.111111	0	0	0	0	0.444444	0	0	0.111111	0	0	0	0	0	0	0	0	0	0	0	0	0	0	0	0	0
1454|1	1326.6	38.462	53.846	53.846	0	69.231	30.769	7.692	7.692	0	10.55	1.18462	0.975891	-0.369231	0.0769231	0.0769231	0.0769231	0	0	0	0	0.153846	0	0.0769231	0.307692	0	0	0	0	0.0769231	0.0769231	0	0	0.0769231	0	0	0	0	0	0	0	0	0	0	0.0833333	0	0	0	0
1455|0	1316.53	9.091	54.545	9.091	9.091	63.636	36.364	9.091	9.091	0	10.55	-1.50909	0.975891	1.93818	0	0.0909091	0	0	0	0	0.181818	0	0	0.0909091	0	0	0	0	0.454545	0	0.0909091	0.0909091	0	0	0	0	0	0	0	0	0	0	0	0	0	0	0	0	0
1455|1	1947.35	30	55	50	0	80	20	10	5	5	6.40878	1.01	-0.0230065	-1.1695	0.05	0	0.1	0	0	0.05	0	0.25	0	0.1	0.25	0.05	0	0	0.05	0	0	0	0	0.1	0	0	0.0526316	0	0	0	0	0	0	0	0	0	0	0	0
1456|0	2894.25	42.308	57.692	19.231	7.692	61.538	38.462	30.769	11.538	19.231	4.26264	-0.496154	-2.96242	2.165	0.115385	0.0769231	0	0.0769231	0.230769	0.115385	0.0769231	0.0769231	0.0384615	0.0384615	0.0384615	0	0	0	0.0769231	0	0	0.0384615	0	0	0	0.04	0	0.04	0	0	0	0	0.04	0	0	0	0	0	0
1456|1	1977.37	30	55	50	0	75	25	10	5	5	6.40878	0.955	-0.0230065	-0.9525	0.05	0	0.1	0	0	0.05	0	0.2	0	0.05	0.3	0.05	0	0	0.05	0.05	0	0	0	0.1	0	0	0.0526316	0	0	0	0	0	0	0	0	0	0	0	0
1457|0	3437.8	46.667	60	10	20	56.667	43.333	20	13.333	6.667	7.20497	-0.676667	0.272474	2.09533	0.0333333	0.0666667	0.0666667	0.0666667	0.2	0	0.0666667	0.133333	0.0666667	0	0.0666667	0	0	0	0	0.0666667	0.0333333	0.0666667	0.0666667	0	0	0	0	0	0.0344828	0	0	0	0	0	0	0	0	0	0
1457|1	1210.57	33.333	33.333	58.333	0	83.333	16.667	8.333	8.333	0	9.70002	1.85	0.975736	-2.42833	0	0	0	0	0	0	0	0.25	0	0.166667	0.416667	0.0833333	0	0	0	0	0.0833333	0	0	0	0	0	0	0	0	0	0	0	0	0	0	0	0	0	0
1458|0	2443.81	54.545	63.636	9.091	9.091	59.091	40.909	18.182	13.636	4.545	8.11261	-0.272727	1.79243	2.49182	0.0454545	0.136364	0.0454545	0	0.272727	0.0454545	0.0454545	0.0909091	0	0.0454545	0	0	0	0.0454545	0.0454545	0.136364	0	0	0.0454545	0	0	0	0	0	0	0	0	0.047619	0	0	0	0	0	0	0
1458|1	1240.59	33.333	33.333	58.333	0	75	25	8.333	8.333	0	9.70002	1.81667	0.975736	-2.06667	0	0	0	0	0	0	0	0.166667	0	0.166667	0.416667	0.0833333	0	0	0	0.0833333	0.0833333	0	0	0	0	0	0	0	0	0	0	0	0	0	0	0	0	0	0
1459|0	2381.78	54.545	68.182	18.182	4.545	63.636	36.364	22.727	13.636	9.091	7.73316	0.122727	0.793222	2.06273	0.0454545	0.136364	0	0.0454545	0.272727	0.0454545	0	0.0909091	0	0.0454545	0.0454545	0	0	0	0.0454545	0.136364	0	0	0.0454545	0.0454545	0	0	0	0	0	0	0	0.047619	0	0	0	0	0	0	0
146|0	3524.07	46.875	59.375	12.5	9.375	56.25	43.75	25	15.625	9.375	7.75829	-0.43125	1.03395	1.96531	0.0625	0.0625	0	0.0625	0.1875	0.03125	0.0625	0.09375	0.03125	0.0625	0	0.0625	0.03125	0.03125	0.0625	0.03125	0.09375	0	0.03125	0	0	0	0	0	0	0	0	0	0	0	0	0	0	0	0
146|1	2238.53	25	45	40	10	60	40	25	10	15	4.37041	-0.08	-1.02301	1.333	0.1	0.05	0.1	0.1	0	0.05	0	0.1	0	0.15	0.15	0.05	0	0	0	0.05	0	0	0.1	0	0	0	0	0	0	0	0	0.0526316	0	0	0	0	0	0	0
1460|0	1300.61	45.455	54.545	0	18.182	72.727	27.273	27.273	27.273	0	8.34116	-0.272727	2.09258	1.53273	0	0.0909091	0	0	0.363636	0	0	0.0909091	0.0909091	0	0	0.0909091	0.0909091	0	0.0909091	0	0	0	0.0909091	0	0	0	0	0	0	0	0	0	0	0	0	0	0	0	0
1460|1	1406.73	7.692	46.154	61.538	0	76.923	23.077	7.692	0	7.692	3.74997	1.46154	-1.02331	-1.34	0	0	0.153846	0.0769231	0	0	0	0.0769231	0	0.0769231	0.461538	0	0	0	0.0769231	0	0	0	0	0.0769231	0	0	0	0	0	0	0	0	0	0	0	0	0	0	0
1461|0	1393.59	61.538	69.231	7.692	7.692	53.846	46.154	15.385	15.385	0	7.93581	-0.492308	1.09353	2.21231	0.0769231	0.0769231	0	0	0.307692	0	0.153846	0.0769231	0.0769231	0	0	0	0	0	0.0769231	0.0769231	0.0769231	0	0	0	0	0	0	0	0	0	0	0	0	0	0	0	0	0	0.0833333
1461|1	3105.73	43.333	53.333	50	3.333	60	40	16.667	13.333	3.333	10.0428	0.636667	2.94461	0.07	0.2	0	0.0333333	0.0333333	0.0333333	0	0.0333333	0.0333333	0	0.133333	0.133333	0.133333	0	0	0	0.1	0.0666667	0	0.0333333	0.0333333	0.0689655	0	0	0	0	0	0	0	0	0	0	0.103448	0	0	0
1462|0	1856.21	52.941	70.588	23.529	5.882	64.706	35.294	23.529	11.765	11.765	5.39392	0.735294	-0.966189	1.10235	0.0588235	0.0588235	0	0.117647	0.352941	0	0	0	0.0588235	0.176471	0	0	0	0	0.0588235	0.0588235	0.0588235	0	0	0	0	0	0	0	0	0	0	0	0	0	0	0	0	0	0.0625
1462|1	4137.76	14.286	40	37.143	8.571	57.143	42.857	28.571	8.571	20	3.96452	-0.0942857	-4.01686	1.424	0.0857143	0.0571429	0.0571429	0.0857143	0	0.114286	0.0285714	0	0	0.171429	0.0857143	0.0285714	0.0285714	0.0285714	0.0857143	0.0285714	0.0285714	0.0571429	0	0.0285714	0	0	0	0	0	0	0.0294118	0	0	0.0294118	0	0	0	0	0
1463|0	1884.22	47.059	64.706	23.529	5.882	64.706	35.294	29.412	11.765	17.647	4.36583	0.570588	-1.96493	1.35176	0.0588235	0.0588235	0	0.117647	0.352941	0.0588235	0	0	0.0588235	0.176471	0	0	0	0	0.0588235	0.0588235	0	0	0	0	0	0	0	0	0	0	0	0	0	0	0	0	0	0	0.0625
1463|1	1873.36	11.765	41.176	58.824	5.882	64.706	35.294	29.412	23.529	5.882	10.507	1	2.21647	-0.454118	0.0588235	0	0.0588235	0.0588235	0	0	0	0.0588235	0.0588235	0.176471	0.176471	0.176471	0	0	0	0	0	0	0	0.176471	0	0	0	0	0	0	0	0	0	0	0.0625	0	0	0	0
1464|0	1848.15	50	56.25	12.5	12.5	62.5	37.5	25	12.5	12.5	5.47843	-0.0375	-0.966055	1.74188	0.0625	0.0625	0	0	0.375	0.125	0.0625	0	0.0625	0.0625	0	0	0	0	0.0625	0.0625	0	0	0.0625	0	0	0	0	0	0	0	0	0	0	0	0	0	0	0	0.0666667
1464|1	1513.93	28.571	35.714	64.286	7.143	71.429	28.571	21.429	21.429	0	11.1031	1.08571	2.97542	-0.823571	0.285714	0	0.0714286	0	0	0	0	0	0	0.142857	0.214286	0.214286	0	0.0714286	0	0	0	0	0	0	0.0769231	0	0	0	0	0	0	0	0	0.0769231	0	0.0769231	0	0.0769231	0
1465|0	1818.21	50	62.5	18.75	12.5	68.75	31.25	25	18.75	6.25	7.75855	0.39375	1.03207	1.12875	0.0625	0.0625	0	0.0625	0.375	0	0	0	0.0625	0.0625	0.0625	0.0625	0	0	0.0625	0.0625	0	0	0.0625	0	0	0	0	0	0	0	0	0	0	0	0	0	0	0	0.0666667
1465|1	1479.91	28.571	35.714	71.429	0	71.429	28.571	21.429	21.429	0	11.1031	1.15714	2.97542	-0.962143	0.285714	0	0.0714286	0	0	0	0	0	0	0.142857	0.285714	0.214286	0	0	0	0	0	0	0	0	0.0769231	0	0	0	0	0	0	0	0	0.0769231	0.0769231	0.0769231	0	0	0
1466|0	1898.16	52.941	76.471	11.765	5.882	58.824	41.176	17.647	5.882	11.765	4.10907	-0.0941176	-1.20724	2.13176	0.0588235	0.0588235	0.0588235	0.117647	0.352941	0	0.0588235	0	0	0.0588235	0	0	0	0	0.0588235	0.0588235	0.0588235	0	0.0588235	0	0	0	0	0	0	0	0	0	0	0	0	0	0	0	0.0625
1466|1	1493.94	21.429	42.857	71.429	0	71.429	28.571	21.429	21.429	0	11.1031	1.35714	2.97542	-1.05857	0.214286	0	0.0714286	0	0	0	0	0	0	0.142857	0.214286	0.214286	0	0	0	0	0	0	0	0.142857	0.0769231	0	0	0	0	0	0	0	0	0.0769231	0	0.0769231	0	0	0
1467|0	1675.06	53.333	66.667	20	6.667	80	20	13.333	6.667	6.667	5.9416	1.05333	-0.206772	0.02	0	0.0666667	0	0	0.4	0.0666667	0	0.0666667	0	0.0666667	0.0666667	0	0	0	0.0666667	0.0666667	0	0.0666667	0	0.0666667	0	0	0	0	0	0	0	0	0	0	0	0	0	0	0
1467|1	1497.95	28.571	35.714	64.286	0	71.429	28.571	21.429	21.429	0	11.1031	1.02143	2.97542	-0.778571	0.285714	0	0.0714286	0	0	0	0	0	0	0.142857	0.214286	0.214286	0.0714286	0	0	0	0	0	0	0	0.0769231	0	0	0	0	0	0	0	0	0.0769231	0	0.0769231	0.0769231	0	0
1468|0	1902.11	43.75	62.5	0	12.5	50	50	25	12.5	12.5	5.43987	-0.9375	-0.965725	3.0325	0	0.0625	0.125	0.0625	0.375	0.0625	0.125	0.0625	0.0625	0	0	0	0	0	0	0	0	0.0625	0	0	0	0	0	0	0	0	0	0	0	0	0	0	0	0	0
1468|1	1731.15	29.412	41.176	58.824	5.882	76.471	23.529	11.765	11.765	0	9.702	1.48235	1.21599	-1.63412	0.0588235	0	0.0588235	0	0	0	0	0.176471	0.0588235	0.117647	0.352941	0.0588235	0	0	0	0.0588235	0	0	0	0.0588235	0	0	0	0	0	0	0	0	0	0	0	0.0625	0	0	0
1469|0	1547.79	75	87.5	18.75	0	75	25	12.5	6.25	6.25	5.9416	0.35625	-0.206772	1.04875	0.1875	0.0625	0.0625	0	0.375	0.0625	0	0.125	0	0	0	0	0	0	0.0625	0.0625	0	0	0	0	0	0	0	0	0	0	0	0.0666667	0	0	0	0	0	0	0.0666667
1469|1	1568.88	28.571	35.714	57.143	7.143	64.286	35.714	21.429	14.286	7.143	9.53732	0.378571	0.976835	0.06	0.285714	0	0.0714286	0	0	0.0714286	0.0714286	0	0	0.214286	0.0714286	0.142857	0	0	0	0	0	0.0714286	0	0	0.0769231	0	0	0	0	0.0769231	0.0769231	0	0	0	0	0.0769231	0	0	0
147|0	1572.86	46.667	80	20	6.667	66.667	33.333	20	20	0	8.34728	-0.293333	2.09337	1.646	0.133333	0.0666667	0.133333	0	0.266667	0	0	0.0666667	0.0666667	0	0	0.0666667	0	0	0.133333	0	0	0	0	0.0666667	0	0	0	0	0	0	0	0	0	0	0	0	0	0	0.0714286
147|1	1219.46	20	30	20	30	70	30	30	20	10	9.25604	0.01	0.975578	0.398	0.1	0	0	0.1	0	0	0	0.1	0	0	0.1	0.2	0.1	0.2	0	0	0	0	0.1	0	0	0	0	0	0	0	0	0	0	0	0	0	0	0	0
1470|0	1870.21	43.75	68.75	6.25	12.5	75	25	25	6.25	18.75	3.87595	0.375	-2.20518	1.17813	0	0.0625	0	0.125	0.375	0.0625	0	0.0625	0	0	0	0	0.0625	0.0625	0.0625	0	0	0.0625	0	0.0625	0	0	0	0	0	0	0	0	0	0	0	0	0	0	0
1470|1	1582.95	21.429	42.857	57.143	7.143	64.286	35.714	28.571	21.429	7.143	10.5069	0.421429	1.97621	0.0378571	0.214286	0	0.0714286	0.0714286	0	0	0	0	0	0.0714286	0.214286	0.214286	0	0	0	0	0	0.0714286	0	0.0714286	0.0769231	0	0	0.0769231	0	0	0	0	0	0	0	0.0769231	0	0	0
1471|0	1986.46	47.368	78.947	5.263	10.526	94.737	5.263	5.263	5.263	0	7.73517	0.494737	0.791971	-0.250526	0.0526316	0.0526316	0	0	0.315789	0	0	0.105263	0	0	0	0	0.0526316	0.105263	0.315789	0	0	0	0	0	0	0	0	0	0	0	0	0	0	0	0	0	0	0.0555556	0
1471|1	1556.97	28.571	35.714	50	7.143	71.429	28.571	21.429	21.429	0	11.1031	0.528571	2.97542	-0.531429	0.214286	0	0.0714286	0	0	0	0	0.0714286	0	0.142857	0.142857	0.214286	0.0714286	0	0	0	0	0.0714286	0	0	0.0769231	0	0	0	0	0	0	0	0	0.0769231	0	0	0.0769231	0	0
1472|0	1661.85	68.75	81.25	12.5	6.25	56.25	43.75	25	12.5	12.5	5.43987	-0.1	-0.965725	2.26938	0.125	0.0625	0.0625	0.0625	0.375	0.0625	0	0.0625	0.0625	0	0	0	0	0	0	0.125	0	0	0	0	0	0	0.0666667	0	0.0666667	0	0	0	0	0	0	0	0	0	0
1472|1	1485.89	23.077	30.769	46.154	7.692	69.231	30.769	23.077	23.077	0	11.1031	0.430769	2.97542	-0.433077	0.153846	0	0.0769231	0	0	0	0	0.0769231	0	0.153846	0.153846	0.230769	0.0769231	0	0	0	0	0.0769231	0	0	0.0833333	0	0	0	0	0	0	0	0	0.0833333	0	0	0	0	0
1473|0	1809.03	56.25	68.75	0	12.5	50	50	25	12.5	12.5	5.43987	-0.3625	-0.965725	2.60375	0	0.0625	0.0625	0.0625	0.375	0.0625	0.0625	0.0625	0.0625	0	0	0	0	0.0625	0	0.0625	0.0625	0	0	0	0	0	0	0	0	0	0	0	0	0	0	0	0	0	0
1473|1	1911.32	23.529	35.294	47.059	5.882	58.824	41.176	23.529	17.647	5.882	10.5069	0.270588	1.97668	0.206471	0.117647	0	0.0588235	0	0	0.0588235	0.0588235	0.0588235	0	0.176471	0.117647	0.176471	0	0	0	0.0588235	0	0.0588235	0	0.0588235	0	0	0	0	0	0	0	0	0	0.0625	0	0	0	0	0
1474|0	1889.12	50	62.5	0	12.5	50	50	25	12.5	12.5	5.43987	-0.7625	-0.965725	2.77813	0	0.0625	0.0625	0.0625	0.375	0.0625	0.125	0.0625	0.0625	0	0	0	0	0	0	0	0.0625	0.0625	0	0	0	0	0	0	0	0	0	0	0	0	0	0	0	0	0
1474|1	1856.24	29.412	41.176	41.176	5.882	58.824	41.176	23.529	17.647	5.882	10.5069	0.3	1.97668	0.131765	0.0588235	0	0.0588235	0	0	0.0588235	0	0.117647	0	0.176471	0.117647	0.176471	0	0	0	0.117647	0	0.0588235	0	0.0588235	0	0	0	0	0	0	0	0	0	0.0625	0	0	0	0	0
1475|0	1908.16	50	62.5	0	6.25	50	50	25	12.5	12.5	6.02739	-0.84375	-0.205981	3.41938	0	0.125	0.0625	0.0625	0.375	0.0625	0.125	0.0625	0	0	0	0	0	0	0	0	0.0625	0.0625	0	0	0	0	0	0	0	0	0	0	0	0	0	0	0	0	0
1475|1	1911.36	23.529	35.294	47.059	5.882	58.824	41.176	29.412	23.529	5.882	10.8027	0.247059	2.97652	0.207059	0.117647	0	0.0588235	0	0	0.0588235	0	0.0588235	0	0.176471	0.117647	0.235294	0	0	0	0.0588235	0	0.0588235	0	0.0588235	0	0	0	0	0	0	0	0	0	0.0625	0	0.0625	0	0	0
1476|0	1906.23	41.176	70.588	23.529	11.765	64.706	35.294	35.294	17.647	17.647	5.32025	0.411765	-1.72514	1.59	0.0588235	0.0588235	0	0.176471	0.352941	0	0	0	0.117647	0.117647	0	0	0	0	0.0588235	0	0	0	0	0.0588235	0	0	0	0	0	0	0	0	0	0	0	0	0	0	0.0625
1476|1	1758.2	20	33.333	40	6.667	53.333	46.667	26.667	26.667	0	11.2784	-0.0533333	3.97526	0.726667	0.133333	0	0.133333	0	0	0	0	0	0	0.266667	0	0.266667	0.0666667	0	0	0.0666667	0	0.0666667	0	0	0.0714286	0	0	0	0	0	0	0	0	0	0	0.0714286	0	0	0
1477|0	1892.25	47.059	70.588	23.529	11.765	64.706	35.294	29.412	17.647	11.765	6.45348	0.576471	-0.725936	1.22824	0.0588235	0.0588235	0	0.117647	0.352941	0	0	0	0.117647	0.117647	0	0	0	0	0.0588235	0	0.0588235	0	0	0.0588235	0	0	0	0	0	0	0	0	0	0	0	0	0	0	0.0625
1477|1	1731.17	26.667	33.333	40	6.667	53.333	46.667	26.667	26.667	0	11.2784	0.08	3.97526	0.510667	0.133333	0	0.0666667	0	0	0	0	0	0	0.2	0.0666667	0.266667	0.0666667	0	0	0.133333	0	0.0666667	0	0	0.0714286	0	0	0	0	0	0	0	0	0	0	0.0714286	0	0	0
1478|0	3237.45	53.333	63.333	3.333	6.667	46.667	53.333	33.333	6.667	26.667	3.69109	-0.68	-6.1989	2.81867	0	0.0666667	0	0.0666667	0.2	0.2	0	0.133333	0	0	0.0333333	0	0	0.0666667	0.0333333	0.133333	0.0666667	0	0	0	0	0	0	0	0	0	0	0	0	0	0	0	0	0	0
1478|1	1567.93	21.429	35.714	57.143	7.143	71.429	28.571	21.429	14.286	7.143	9.5373	0.885714	0.976371	-0.710714	0.142857	0	0.0714286	0.0714286	0	0	0	0.0714286	0	0.214286	0.214286	0.142857	0	0	0	0	0	0.0714286	0	0	0	0	0	0.0769231	0	0	0	0	0	0	0	0.0769231	0	0	0
1479|0	3966.61	40	57.143	11.429	8.571	45.714	54.286	37.143	25.714	11.429	8.6246	-0.76	4.0352	2.774	0	0.0857143	0.0285714	0.0285714	0.171429	0.0857143	0	0.0857143	0.0285714	0.0285714	0	0.142857	0	0.0285714	0.0285714	0.0571429	0.0857143	0	0.0285714	0.0857143	0	0	0	0	0	0	0	0	0	0	0	0	0	0	0
1479|1	1369.58	23.077	61.538	38.462	7.692	76.923	23.077	23.077	7.692	15.385	4.18439	-0.1	-1.02301	0.213846	0.153846	0	0	0.0769231	0	0.0769231	0	0.0769231	0	0.0769231	0.0769231	0.0769231	0	0	0.230769	0	0	0	0.0769231	0.0769231	0	0	0	0	0	0	0	0	0	0	0	0	0	0	0.0833333
148|0	2677.94	46.154	84.615	19.231	3.846	46.154	53.846	23.077	15.385	7.692	7.93455	-0.75	1.0948	2.64269	0.115385	0.0384615	0.153846	0.0769231	0.153846	0	0	0.0384615	0.0384615	0	0	0.0769231	0	0	0.0769231	0.153846	0	0	0	0.0769231	0	0	0	0	0.04	0	0	0	0	0	0	0.04	0	0	0
148|1	2666.07	32	60	44	8	56	44	24	12	12	5.51937	0.472	-0.781325	0.4	0.08	0	0.04	0.08	0	0.04	0	0.08	0.04	0.12	0.08	0.08	0	0	0	0.08	0.08	0.04	0	0.16	0	0	0	0	0	0	0	0	0	0	0	0	0	0	0
1480|0	3952.59	40	60	11.429	8.571	45.714	54.286	37.143	25.714	11.429	8.6246	-0.768571	4.0352	2.79914	0	0.0857143	0.0285714	0.0285714	0.171429	0.0857143	0	0.0857143	0.0285714	0	0	0.142857	0	0.0285714	0.0285714	0.0571429	0.0857143	0	0.0285714	0.114286	0	0	0	0	0	0	0	0	0	0	0	0	0	0	0
1480|1	3091.54	14.815	48.148	18.519	3.704	44.444	55.556	40.741	14.815	25.926	4.14097	-0.9	-3.01826	2.26519	0	0	0	0.185185	0	0.0740741	0.037037	0.037037	0	0.037037	0.111111	0.148148	0.0740741	0.037037	0.111111	0.037037	0.0740741	0	0	0.037037	0	0	0	0	0	0	0	0	0	0	0	0	0	0	0
1481|0	3746.48	48.571	62.857	5.714	5.714	60	40	25.714	20	5.714	8.59493	-0.625714	4.73051	1.66914	0.0285714	0.0285714	0	0.0571429	0.228571	0	0.0571429	0.142857	0	0	0.0285714	0.171429	0.0285714	0.0285714	0.0857143	0.0285714	0.0571429	0	0.0285714	0	0	0	0	0	0.0294118	0	0	0	0	0	0	0	0	0	0
1481|1	2149.5	42.857	61.905	38.095	4.762	71.429	28.571	9.524	0	9.524	3.6137	0.514286	-2.02238	-0.284762	0.190476	0	0	0	0	0.0952381	0	0.047619	0	0.047619	0.0952381	0	0.0952381	0	0.142857	0.0952381	0.0952381	0	0.047619	0.047619	0	0	0	0	0	0.05	0	0	0	0	0	0	0	0	0.05
1482|0	2921.52	50	67.857	17.857	0	57.143	42.857	21.429	21.429	0	9.75103	-0.425	5.82199	1.73607	0.0714286	0.0714286	0.0357143	0	0.178571	0	0.0357143	0.107143	0	0.0357143	0.0357143	0.142857	0	0	0.107143	0.0357143	0.107143	0	0	0.0357143	0	0	0	0	0.037037	0	0	0	0	0	0	0	0	0	0.037037
1482|1	1711.8	20	53.333	33.333	13.333	53.333	46.667	33.333	0	33.333	3.19605	-0.413333	-5.02	1.90667	0.133333	0	0.0666667	0.2	0	0.133333	0	0	0	0.0666667	0.133333	0	0	0.0666667	0.0666667	0.0666667	0	0	0.0666667	0	0	0	0	0.0714286	0	0	0	0	0	0	0	0	0	0	0
1483|0	3553.95	60	88.571	20	0	51.429	48.571	17.143	2.857	14.286	3.54497	0.28	-4.26537	1.68657	0.0571429	0.0285714	0.0571429	0.142857	0.228571	0	0	0.0571429	0	0.0285714	0.0285714	0	0.0285714	0	0	0.142857	0.114286	0	0	0.0857143	0	0	0	0	0	0	0	0.0294118	0	0	0	0	0	0	0
1483|1	1704.96	37.5	62.5	43.75	0	50	50	25	12.5	12.5	6.49432	0.175	-0.022216	1.64437	0.1875	0.0625	0.0625	0.0625	0	0.0625	0	0	0	0.0625	0.0625	0.0625	0.0625	0	0	0.125	0.0625	0	0	0.125	0	0	0	0.0666667	0	0	0	0	0	0	0	0	0	0	0
1484|0	3632.11	57.143	77.143	14.286	5.714	57.143	42.857	20	8.571	11.429	4.49352	0.162857	-2.02545	1.61029	0.0285714	0.0571429	0.0285714	0.0857143	0.228571	0.0285714	0	0.114286	0.0285714	0.0571429	0	0	0.0285714	0.0285714	0.0285714	0.114286	0.0857143	0	0	0.0571429	0	0	0	0	0	0	0	0.0294118	0	0	0	0	0	0	0
1484|1	2643.11	36	64	32	4	64	36	16	12	4	8.79239	-0.092	1.91427	0.9424	0.12	0.04	0	0.04	0.08	0	0.08	0.04	0	0.04	0.08	0.08	0	0	0.16	0.08	0.04	0	0.04	0.08	0	0.0416667	0	0	0	0	0	0	0	0	0.0416667	0	0	0	0.0416667
1485|0	2568.08	36.364	59.091	4.545	0	45.455	54.545	40.909	31.818	9.091	8.89766	-1.44545	4.79292	4.02545	0.0454545	0.136364	0	0.0909091	0.272727	0	0.0909091	0	0	0	0	0.181818	0	0	0.136364	0	0.0454545	0	0	0	0	0	0	0	0.047619	0	0	0	0	0	0	0	0	0	0
1485|1	1448.64	23.077	38.462	38.462	7.692	53.846	46.154	15.385	0	15.385	3.4919	0.715385	-2.02252	0.523077	0	0	0	0.153846	0	0	0.153846	0.0769231	0	0.384615	0	0	0	0.0769231	0	0.153846	0	0	0	0	0	0	0	0	0	0	0	0	0	0	0	0	0	0	0
1486|0	2553.15	36.364	59.091	9.091	0	50	50	45.455	36.364	9.091	9.22967	-1.13182	5.79276	3.55045	0.0454545	0.136364	0	0.0909091	0.272727	0	0	0	0	0	0.0454545	0.227273	0	0	0.136364	0	0.0454545	0	0	0	0	0	0	0	0.047619	0	0	0	0	0	0	0	0	0	0
1486|1	2474.53	9.524	57.143	23.81	14.286	42.857	57.143	38.095	0	38.095	3.00968	-0.880952	-8.01716	2.90095	0.047619	0	0.142857	0.238095	0	0.142857	0	0	0	0.047619	0.0952381	0	0	0.0952381	0.047619	0.047619	0	0	0.047619	0.047619	0	0	0	0.05	0	0	0	0	0	0	0	0	0	0	0
1487|0	2599.2	36.364	59.091	4.545	0	50	50	45.455	36.364	9.091	9.24031	-1.24545	5.79291	4.09318	0.0454545	0.181818	0	0.0909091	0.272727	0	0	0	0	0	0	0.181818	0.0454545	0	0.136364	0	0.0454545	0	0	0	0	0	0	0	0.047619	0	0	0	0	0	0	0	0	0	0
1487|1	1027.19	50	70	20	0	50	50	20	20	0	11.6518	-0.79	1.97573	2.134	0.1	0.1	0	0	0	0	0	0.1	0	0.1	0	0.1	0	0	0.2	0.1	0.2	0	0	0	0	0	0	0	0	0	0	0	0	0	0	0	0	0	0.111111
1488|0	3574.16	35.484	54.839	22.581	12.903	64.516	35.484	19.355	12.903	6.452	7.75697	-0.0258065	1.03268	1.55774	0.0322581	0.0967742	0.0322581	0.0322581	0.193548	0.0322581	0.0645161	0.0645161	0.0322581	0.0967742	0.0322581	0	0	0	0.0645161	0.0645161	0	0.0322581	0.0645161	0.0645161	0	0	0	0	0.0333333	0	0	0	0	0	0	0	0	0	0
1488|1	2165.52	16.667	27.778	38.889	11.111	55.556	44.444	27.778	11.111	16.667	4.47944	0.355556	-1.02113	1.41889	0	0.111111	0.0555556	0	0	0.166667	0	0.0555556	0	0.222222	0.111111	0	0	0.0555556	0	0.0555556	0.0555556	0	0.0555556	0.0555556	0	0	0	0	0	0	0	0	0	0	0	0	0	0	0
1489|0	2694.9	30.435	52.174	17.391	13.043	30.435	69.565	34.783	17.391	17.391	5.57024	-0.886957	-0.780223	3.78261	0	0.130435	0.0869565	0.130435	0	0.0434783	0	0.0434783	0.0434783	0.0869565	0.0869565	0	0	0.0869565	0	0.130435	0.130435	0	0	0	0	0	0	0	0	0	0	0	0	0	0	0	0	0	0
1489|1	3830.39	30.303	39.394	24.242	15.152	48.485	51.515	21.212	12.121	9.091	7.35693	-0.139394	0.187689	1.34909	0.030303	0.030303	0	0.030303	0.030303	0.0606061	0.0909091	0.030303	0.030303	0.121212	0.0606061	0.0606061	0.030303	0.0606061	0.030303	0.181818	0.030303	0.030303	0.030303	0.030303	0	0	0	0	0	0	0	0	0	0	0.03125	0	0	0	0
149|0	3203.55	43.333	76.667	16.667	3.333	43.333	56.667	30	23.333	6.667	9.10254	-1.11333	4.09479	3.751	0.1	0.133333	0.133333	0.0666667	0.133333	0	0	0.0666667	0.0333333	0	0	0.0666667	0	0	0.0666667	0.133333	0	0	0	0.0666667	0	0	0	0	0.0344828	0	0	0	0	0	0	0.0344828	0	0	0
149|1	1796.06	26.667	53.333	20	20	46.667	53.333	20	20	0	11.6518	-0.746667	2.21599	1.944	0.0666667	0.0666667	0.133333	0	0	0	0	0	0.0666667	0.133333	0	0.0666667	0	0.0666667	0.133333	0	0.2	0.0666667	0	0	0	0	0	0	0	0	0	0	0	0	0	0	0	0	0
1490|0	1731.89	31.25	87.5	12.5	0	50	50	12.5	6.25	6.25	5.99786	-1.1	-0.115275	3.09063	0.0625	0.0625	0.25	0.0625	0.1875	0	0.0625	0	0	0	0	0	0	0	0.1875	0.0625	0	0	0	0.0625	0	0	0	0	0	0	0	0	0	0	0	0	0	0	0.0666667
1490|1	4025.76	23.529	38.235	35.294	17.647	61.765	38.235	14.706	8.824	5.882	9.04826	0.508824	0.9754	0.535294	0.0588235	0.0588235	0.0294118	0.0294118	0	0.0294118	0.0294118	0	0	0.147059	0.117647	0.0294118	0.0294118	0.0882353	0.0588235	0.0882353	0.0882353	0	0.0882353	0.0294118	0	0	0	0	0	0	0	0	0	0	0	0.030303	0	0	0
1491|0	2082.39	33.333	66.667	5.556	11.111	55.556	44.444	16.667	11.111	5.556	7.12151	-0.716667	0.0935308	2.26889	0	0.0555556	0.111111	0.0555556	0.222222	0	0.0555556	0	0.0555556	0.0555556	0	0	0.0555556	0	0.166667	0.0555556	0.0555556	0	0.0555556	0	0	0	0	0	0	0	0	0	0	0	0	0	0	0	0
1491|1	1257.41	41.667	58.333	25	0	50	50	16.667	8.333	8.333	6.41014	-0.275	-0.0228512	1.68917	0	0.0833333	0.0833333	0	0	0.0833333	0	0.166667	0	0.166667	0.0833333	0	0	0	0.0833333	0.0833333	0.166667	0	0	0	0	0	0	0	0	0	0	0	0	0	0	0	0	0	0
1492|0	2733.2	29.167	50	33.333	8.333	62.5	37.5	20.833	8.333	12.5	4.3703	0.341667	-1.08257	1.03417	0.0416667	0.0833333	0	0.0833333	0.0833333	0.0416667	0.0416667	0.0416667	0	0.0833333	0.166667	0	0	0.0416667	0.0833333	0.0833333	0.0416667	0.0416667	0	0.0416667	0	0	0	0	0	0	0	0	0	0	0	0	0	0	0.0434783
1492|1	1300.39	18.182	54.545	27.273	18.182	45.455	54.545	18.182	0	18.182	3.55006	-0.145455	-2.02285	1.71727	0	0	0.181818	0.0909091	0	0.0909091	0	0	0	0.0909091	0.0909091	0	0	0.0909091	0	0.181818	0	0	0.0909091	0.0909091	0	0	0	0	0	0	0	0	0	0	0	0	0	0	0
1493|0	2032.38	33.333	66.667	11.111	5.556	55.556	44.444	16.667	16.667	0	8.34852	-0.594444	2.09353	2.555	0	0.111111	0.166667	0	0.222222	0	0.0555556	0.0555556	0.0555556	0	0.0555556	0	0.0555556	0	0.111111	0.0555556	0	0	0	0.0555556	0	0	0	0	0	0	0	0	0	0	0	0	0	0	0
1493|1	2295.64	36.364	63.636	22.727	4.545	63.636	36.364	22.727	9.091	13.636	4.37037	-0.368182	-1.05223	0.725909	0.0454545	0	0	0.0909091	0.0454545	0.0454545	0	0.136364	0	0.0909091	0.0909091	0.0909091	0	0	0.181818	0.0454545	0.0909091	0.0454545	0	0	0	0	0	0	0	0	0	0	0	0	0	0	0	0	0
1494|0	2478.96	35	45	0	20	70	30	25	15	10	7.91341	-0.23	0.854529	2.0745	0	0.15	0	0.05	0.2	0.05	0	0.1	0	0	0	0	0.15	0.1	0.05	0.05	0	0.05	0.05	0	0	0	0	0	0	0	0	0	0	0	0	0	0	0	0
1494|1	2688.14	36	64	32	12	60	40	16	12	4	10.2436	0.404	1.97557	0.682	0.08	0.04	0.04	0.04	0	0	0	0.08	0	0.08	0	0.08	0.04	0.08	0.04	0.12	0.08	0	0.04	0.16	0	0	0	0	0	0	0	0	0	0	0	0	0	0	0
1495|0	2432.83	50	59.091	0	9.091	50	50	36.364	31.818	4.545	8.63948	-1.16818	4.27341	3.35591	0	0.136364	0	0	0.272727	0.0454545	0.0454545	0.136364	0.0909091	0	0	0.0909091	0	0	0.0909091	0.0909091	0	0	0	0	0	0	0	0	0	0	0	0	0	0	0	0	0	0	0
1495|1	1027.23	50	70	30	0	50	50	20	20	0	10.8054	-0.5	1.97558	1.027	0.2	0	0	0	0	0	0	0	0	0.1	0	0.2	0	0	0.2	0	0.3	0	0	0	0	0	0	0	0	0	0	0	0	0	0	0	0	0	0.111111
1496|0	1474.75	33.333	66.667	16.667	16.667	75	25	16.667	8.333	8.333	5.94567	0.283333	-0.146722	1.1675	0	0.0833333	0.0833333	0.0833333	0.333333	0	0	0	0	0.0833333	0	0	0	0	0.0833333	0	0	0.0833333	0.0833333	0.0833333	0	0	0	0	0	0	0	0	0	0	0	0	0	0	0
1496|1	1093.26	40	60	30	0	40	60	20	10	10	6.16057	0.21	-0.0541236	1.424	0	0	0.1	0.1	0.1	0	0	0	0	0.2	0.1	0.1	0	0	0	0.2	0.1	0	0	0	0	0	0	0	0	0	0	0	0	0	0	0	0	0	0
1497|0	1530.87	15.385	23.077	38.462	7.692	53.846	46.154	30.769	23.077	7.692	10.789	0.207692	1.97637	1.16615	0	0.0769231	0	0.0769231	0	0	0.0769231	0.0769231	0	0.153846	0.230769	0.153846	0	0.0769231	0	0.0769231	0	0	0	0	0	0	0	0	0	0	0	0	0	0	0	0	0	0	0
1497|1	2090.48	40	65	35	5	70	30	0	0	0	5.82405	0.765	-0.086206	-0.4955	0.05	0	0	0	0.1	0	0.1	0.05	0	0.1	0.1	0	0	0	0.15	0.1	0.1	0	0.05	0.1	0	0	0	0	0	0	0	0	0	0	0.0526316	0	0	0	0
1498|0	1558.89	15.385	23.077	38.462	7.692	53.846	46.154	30.769	23.077	7.692	11.4797	0.161538	1.97652	1.88692	0	0.153846	0	0.0769231	0	0	0.0769231	0.0769231	0	0.153846	0.230769	0.0769231	0	0.0769231	0	0.0769231	0	0	0	0	0	0	0	0	0	0	0	0	0	0	0	0	0	0	0
1498|1	3026.47	44.444	59.259	14.815	7.407	44.444	55.556	29.63	22.222	7.407	9.05262	-0.644444	3.85359	3.02481	0.037037	0.111111	0.037037	0.0740741	0.148148	0	0.037037	0.0740741	0	0.0740741	0	0.111111	0	0.037037	0	0.148148	0.037037	0	0.037037	0.037037	0	0	0	0	0.0384615	0	0	0	0	0	0	0	0	0	0
1499|0	1782.01	26.667	53.333	20	6.667	33.333	66.667	60	40	20	9.66999	-1.78	2.18755	5.29533	0.133333	0.2	0	0.2	0.0666667	0	0	0	0.0666667	0.0666667	0	0.133333	0	0	0.0666667	0	0.0666667	0	0	0	0.0714286	0	0	0	0	0	0	0	0	0	0	0.0714286	0	0	0
1499|1	3037.58	40.741	59.259	18.519	7.407	48.148	51.852	22.222	22.222	0	10.1627	-0.27037	5.852	2.39259	0	0.111111	0.0740741	0	0.148148	0	0.037037	0.0740741	0	0.0740741	0	0.111111	0	0.037037	0	0.148148	0.037037	0	0.037037	0.111111	0	0	0	0	0	0	0	0	0	0	0	0	0	0	0
15|0	3011.45	42.857	64.286	17.857	10.714	57.143	42.857	25	14.286	10.714	7.12356	-0.467857	0.0960369	1.3225	0.107143	0	0.0357143	0	0.142857	0.107143	0	0.0357143	0.0357143	0.0357143	0	0.107143	0	0.0357143	0.142857	0.0714286	0.0714286	0	0.0357143	0.0357143	0.037037	0	0	0	0	0	0	0	0	0	0	0	0	0.037037	0
15|1	1894.37	35.294	47.059	41.176	11.765	70.588	29.412	23.529	23.529	0	10.5127	0.464706	3.91411	0.452353	0.235294	0.0588235	0.0588235	0	0.117647	0	0	0	0	0	0.176471	0.176471	0	0.117647	0.0588235	0	0	0	0	0	0.125	0	0	0	0	0	0	0	0	0	0	0.0625	0	0	0
150|0	2608.83	50	88.462	19.231	3.846	46.154	53.846	19.231	11.538	7.692	7.12308	-0.607692	0.0948044	2.19962	0.115385	0	0.153846	0.0769231	0.153846	0	0	0.0384615	0.0384615	0	0	0.0769231	0	0	0.0769231	0.192308	0	0	0	0.0769231	0	0	0	0	0.04	0	0	0	0	0	0	0.04	0	0	0
150|1	1144.38	20	40	40	0	40	60	50	30	20	9.44155	-0.55	0.977007	2.009	0.1	0	0	0.2	0	0	0	0	0	0.1	0.2	0.3	0	0	0	0	0.1	0	0	0	0	0	0	0	0	0	0	0	0	0	0	0	0	0	0
1500|0	2020.41	47.059	58.824	11.765	11.765	64.706	35.294	17.647	17.647	0	8.50928	-0.117647	2.82182	2.28412	0	0.176471	0.0588235	0	0.294118	0	0	0.0588235	0	0.0588235	0.0588235	0	0	0	0.0588235	0.117647	0	0.0588235	0.0588235	0	0	0	0	0	0	0	0	0	0	0	0	0	0	0	0
1500|1	1855.27	13.333	26.667	33.333	13.333	53.333	46.667	40	26.667	13.333	10.1171	-0.0933333	1.97621	1.66	0.0666667	0.0666667	0	0.133333	0	0	0	0	0	0.2	0.0666667	0.2	0.0666667	0.0666667	0	0	0.0666667	0	0.0666667	0	0	0	0	0.0714286	0	0	0	0	0	0	0	0	0	0	0
1501|0	2350.75	45	60	5	15	70	30	20	20	0	8.78798	-0.66	3.82103	2.6765	0	0.2	0.05	0	0.25	0	0	0.15	0	0.05	0	0	0	0	0.1	0.05	0	0.05	0.1	0	0	0	0	0	0	0	0	0	0	0	0	0	0	0	0
1501|1	3108.54	41.935	64.516	41.935	6.452	61.29	38.71	9.677	3.226	6.452	4.18118	0.774194	-1.7818	-0.132581	0.0967742	0	0.0322581	0.0322581	0	0.0322581	0.0322581	0.0967742	0.0322581	0.16129	0.0645161	0	0	0.0322581	0.0645161	0.129032	0.0967742	0	0	0.0967742	0	0	0	0	0	0	0	0	0	0.0333333	0	0	0	0	0
1502|0	2019.32	38.889	61.111	16.667	16.667	55.556	44.444	33.333	22.222	11.111	6.75065	-0.422222	-0.423448	1.81111	0.0555556	0.0555556	0	0	0.222222	0.111111	0	0	0.166667	0	0.0555556	0	0	0	0.166667	0.0555556	0.0555556	0	0	0.0555556	0	0	0	0	0	0	0	0	0	0	0	0	0	0	0.0588235
1502|1	1096.28	40	70	30	10	80	20	20	10	10	6.06264	0.42	-0.0854154	0.951	0.1	0.1	0	0.1	0.2	0	0	0.1	0	0.1	0	0	0	0	0.1	0	0	0	0.1	0.1	0	0	0	0	0	0	0	0	0	0	0	0	0	0	0.111111
1503|0	1996.28	38.889	66.667	16.667	11.111	55.556	44.444	27.778	16.667	11.111	6.47004	-0.438889	-0.663701	1.92111	0.0555556	0.0555556	0.0555556	0	0.222222	0.111111	0	0	0.111111	0	0.0555556	0	0	0	0.166667	0.0555556	0.0555556	0	0	0.0555556	0	0	0	0	0	0	0	0	0	0	0	0	0	0	0.0588235
1503|1	1007.17	40	70	40	10	90	10	10	0	10	3.84995	1	-1.0543	-1.102	0.1	0	0	0	0.1	0.1	0	0.2	0	0.1	0	0	0	0	0.1	0	0	0	0.1	0.2	0	0	0	0	0	0	0	0.111111	0	0	0	0	0	0	0
1504|0	1060.22	22.222	55.556	0	22.222	66.667	33.333	22.222	22.222	0	12.5001	-1.04444	1.97589	2.92667	0	0.222222	0	0	0	0	0	0.111111	0	0	0	0	0	0.222222	0.333333	0.111111	0	0	0	0	0	0	0	0	0	0	0	0	0	0	0	0	0	0	0
1504|1	1817.05	35.294	58.824	29.412	17.647	64.706	35.294	17.647	11.765	5.882	6.49773	-0.0823529	-0.542342	0.262353	0.117647	0	0	0	0	0.0588235	0.0588235	0.117647	0.117647	0.0588235	0	0	0.0588235	0	0.117647	0.0588235	0.0588235	0.0588235	0	0.117647	0	0	0	0	0	0.0625	0	0	0	0	0	0	0	0	0
1505|0	3972.43	31.429	60	20	8.571	48.571	51.429	31.429	14.286	17.143	4.70295	-0.74	-1.90189	2.598	0.0571429	0.0571429	0.0857143	0.114286	0.114286	0.0571429	0.0285714	0.0571429	0.0285714	0.0285714	0.0571429	0.0571429	0.0285714	0	0.0285714	0.0571429	0.0285714	0.0285714	0.0285714	0.0571429	0	0	0	0	0	0	0	0	0.0294118	0	0	0.0294118	0	0	0
1505|1	2203.53	30	50	40	20	65	35	15	10	5	6.49773	0.51	-0.542342	-0.267	0.1	0	0	0	0	0.05	0.1	0.1	0.1	0.1	0.05	0	0	0.05	0.05	0	0.1	0.05	0	0.15	0	0	0	0	0	0.0526316	0	0	0	0	0	0	0	0	0
1506|0	1735.85	20	66.667	0	6.667	33.333	66.667	46.667	26.667	20	7.36034	-2.46667	0.187711	5.24933	0	0.133333	0.0666667	0.2	0.0666667	0	0.0666667	0.0666667	0.0666667	0	0	0.0666667	0	0	0.2	0	0.0666667	0	0	0	0	0	0	0	0	0	0	0	0	0	0	0	0	0	0
1506|1	3329.64	40.625	59.375	21.875	15.625	62.5	37.5	15.625	3.125	12.5	3.77752	0.1	-3.81073	0.494375	0.03125	0	0	0.03125	0.03125	0.09375	0.0625	0.1875	0.03125	0.0625	0.03125	0	0	0.09375	0.0625	0.09375	0.0625	0	0.03125	0.09375	0	0	0	0	0	0	0	0	0	0	0	0	0	0	0
1507|0	1866.04	13.333	53.333	0	6.667	20	80	60	40	20	9.66999	-2.89333	2.18755	6.67667	0	0.2	0.0666667	0.2	0.0666667	0	0.0666667	0	0.0666667	0	0	0.133333	0	0	0.133333	0	0.0666667	0	0	0	0	0	0	0	0	0	0	0	0	0	0	0	0	0	0
1507|1	2150.37	30	55	25	10	60	40	15	0	15	3.42471	-0.07	-3.02159	0.673	0	0	0	0.05	0	0.1	0.1	0.15	0	0.1	0.05	0	0	0.05	0.1	0.05	0.1	0	0.05	0.1	0	0	0	0	0	0	0	0	0	0	0	0	0	0	0
1508|0	3925.71	50	58.824	8.824	14.706	67.647	32.353	17.647	17.647	0	8.80187	0.0205882	5.72985	1.96088	0.0294118	0.176471	0	0	0.235294	0	0	0.0882353	0	0	0.0588235	0	0.0294118	0.0882353	0.0882353	0.0882353	0.0588235	0.0294118	0.0294118	0	0	0	0	0	0.030303	0	0	0	0	0	0	0	0	0	0
1508|1	2116.35	30	55	30	5	60	40	15	0	15	3.42471	-0.02	-3.02159	0.576	0	0	0	0.05	0	0.1	0.1	0.15	0	0.1	0.1	0	0	0	0.1	0.05	0.1	0	0.05	0.1	0	0	0	0	0	0	0	0	0	0	0	0	0	0	0
1509|0	4010.76	47.059	58.824	2.941	17.647	64.706	35.294	20.588	20.588	0	9.0334	-0.297059	6.72985	2.57912	0	0.205882	0	0	0.235294	0	0	0.0882353	0	0	0.0294118	0	0	0.117647	0.117647	0.0882353	0.0588235	0.0294118	0.0294118	0	0	0	0	0	0	0	0	0	0	0	0	0	0	0	0
1509|1	3286.89	32.258	54.839	41.935	16.129	87.097	12.903	6.452	0	6.452	3.55006	1.21935	-2.0543	-1.38645	0.0967742	0	0	0.0322581	0.0322581	0.0322581	0.0322581	0.16129	0	0.129032	0.0645161	0	0.0322581	0.0645161	0.0645161	0.0322581	0	0.0322581	0.0645161	0.129032	0.0333333	0	0	0	0	0.0333333	0.0333333	0	0	0	0	0	0	0	0
151|0	3134.44	46.667	80	16.667	3.333	43.333	56.667	26.667	20	6.667	8.69294	-0.99	3.09479	3.367	0.1	0.1	0.133333	0.0666667	0.133333	0	0	0.0666667	0.0333333	0	0	0.0666667	0	0	0.0666667	0.166667	0	0	0	0.0666667	0	0	0	0	0.0344828	0	0	0	0	0	0	0.0344828	0	0	0
151|1	3641.04	27.273	51.515	42.424	6.061	51.515	48.485	39.394	12.121	27.273	3.95123	-0.19697	-5.01717	1.83121	0.151515	0.030303	0	0.151515	0	0.121212	0	0.030303	0	0.0909091	0.0909091	0.0909091	0	0	0	0.0606061	0.030303	0	0.0606061	0.0909091	0.03125	0	0	0.03125	0	0.03125	0	0	0	0	0	0	0	0	0
1510|0	3045.56	48.148	59.259	7.407	11.111	59.259	40.741	25.926	25.926	0	9.18239	-0.87037	6.03047	3.0963	0.037037	0.185185	0	0	0.222222	0	0.037037	0.111111	0.037037	0	0.037037	0.037037	0	0	0.111111	0.111111	0	0	0.0740741	0	0	0	0	0	0	0	0	0	0	0	0	0	0	0	0
1510|1	943.108	40	70	60	0	80	20	10	0	10	3.84997	1.83	-1.02285	-1.544	0.1	0	0	0	0	0.1	0	0.2	0	0.2	0	0	0	0	0	0.1	0	0	0	0.3	0	0	0	0	0	0	0	0	0	0	0	0	0	0	0
1511|0	2938.35	48.148	70.37	3.704	14.815	74.074	25.926	11.111	7.407	3.704	7.73055	-0.522222	0.791482	0.942963	0	0.037037	0.037037	0	0.222222	0.037037	0.037037	0.185185	0	0	0	0.037037	0	0	0.148148	0.0740741	0	0.0740741	0.0740741	0.037037	0	0	0	0	0	0	0	0	0	0	0	0	0	0	0
1511|1	2453.75	31.818	50	27.273	18.182	68.182	31.818	13.636	4.545	9.091	4.2581	-0.0909091	-1.05558	0.452727	0.0454545	0	0.0454545	0	0.0454545	0.0909091	0.0454545	0.136364	0	0.0909091	0.0454545	0.0454545	0	0	0.0454545	0.0909091	0	0	0.181818	0.0909091	0	0	0	0	0	0.047619	0	0	0	0	0	0	0	0	0
1512|0	4060.84	45.714	51.429	11.429	11.429	45.714	54.286	28.571	25.714	2.857	9.62439	-0.457143	7.03158	2.60914	0.0285714	0.114286	0	0.0285714	0.171429	0	0.0285714	0.0285714	0.0285714	0.0571429	0.0285714	0.114286	0.0285714	0.0571429	0.0285714	0.114286	0.114286	0	0.0285714	0	0	0	0	0	0	0	0	0	0	0	0	0	0	0	0
1512|1	1726.88	31.25	56.25	25	18.75	56.25	43.75	37.5	18.75	18.75	5.36085	-0.69375	-1.54171	1.61563	0.125	0	0	0.125	0	0.0625	0	0.125	0.125	0.0625	0	0.0625	0.0625	0	0.0625	0.0625	0	0	0.0625	0.0625	0	0	0	0.0666667	0	0	0	0	0.0666667	0	0	0	0	0	0
1513|0	1287.43	54.545	72.727	0	18.182	45.455	54.545	9.091	9.091	0	8.23142	-0.527273	0.914585	2.40545	0	0.0909091	0.0909091	0	0.181818	0	0	0	0	0	0	0	0	0.0909091	0.0909091	0.272727	0.0909091	0.0909091	0	0	0	0	0	0	0	0	0	0	0	0	0	0	0	0	0
1513|1	978.115	44.444	44.444	33.333	22.222	77.778	22.222	0	0	0	6.09998	0.844444	-0.0241054	-1.1	0.111111	0	0	0	0	0	0.111111	0.222222	0	0.222222	0	0	0	0.111111	0	0.111111	0	0.111111	0	0	0	0	0	0	0	0	0	0.125	0	0	0	0	0	0	0
1514|0	3751.58	40.625	50	15.625	12.5	65.625	34.375	21.875	15.625	6.25	8.38144	0.16875	2.79275	0.91375	0.03125	0.0625	0	0.03125	0.1875	0.03125	0	0.0625	0	0.03125	0.0625	0.09375	0.09375	0.03125	0.03125	0.0625	0.0625	0.0625	0.03125	0.03125	0	0	0	0	0	0	0	0	0	0.0322581	0	0	0	0	0
1514|1	1008.14	44.444	44.444	33.333	22.222	66.667	33.333	0	0	0	6.09998	0.8	-0.0241054	-0.617778	0.111111	0	0	0	0	0	0.111111	0.111111	0	0.222222	0	0	0	0.111111	0	0.222222	0	0.111111	0	0	0	0	0	0	0	0	0	0	0	0	0	0	0	0	0
1515|0	3441.05	56.25	65.625	18.75	3.125	50	50	18.75	15.625	3.125	8.63753	0.215625	3.7926	2.00875	0	0.125	0	0.03125	0.1875	0	0	0.0625	0	0.0625	0.09375	0.03125	0	0.03125	0.03125	0.21875	0.09375	0	0	0.03125	0	0	0	0	0	0	0	0	0	0	0	0	0	0	0
1515|1	1854.18	20	26.667	33.333	33.333	66.667	33.333	13.333	13.333	0	9.14821	0.546667	1.2144	-0.476	0	0	0	0	0	0	0.0666667	0.0666667	0.0666667	0.2	0.0666667	0.0666667	0	0.0666667	0	0.133333	0	0.0666667	0.133333	0.0666667	0	0	0	0	0	0	0	0	0	0	0	0	0	0	0
1516|0	2361.68	42.857	52.381	9.524	14.286	61.905	38.095	33.333	9.524	23.81	3.95229	-0.0904762	-3.14152	1.66429	0.047619	0.047619	0	0.0952381	0.190476	0.142857	0	0.142857	0	0	0.047619	0.047619	0.047619	0.142857	0	0	0.047619	0	0	0	0	0	0	0	0.05	0	0	0	0	0	0	0	0	0	0
1516|1	833.937	14.286	28.571	42.857	14.286	71.429	28.571	28.571	0	28.571	3.6137	0.128571	-2.02238	0.301429	0.142857	0	0	0	0	0.285714	0	0	0	0.285714	0	0	0	0	0.142857	0	0	0	0.142857	0	0	0	0	0	0	0	0	0	0	0.166667	0	0	0	0	0
1517|0	3314.74	35.714	57.143	17.857	17.857	60.714	39.286	14.286	3.571	10.714	3.87597	-0.0892857	-2.14705	1.24714	0	0.0357143	0.0357143	0.0714286	0.142857	0.0357143	0.0714286	0.0714286	0	0.0357143	0.0357143	0	0.0357143	0	0	0.0357143	0.107143	0.0357143	0.142857	0.107143	0	0	0	0	0	0	0	0	0	0	0	0	0	0	0
1517|1	1677.92	40	60	26.667	6.667	46.667	53.333	13.333	13.333	0	11.1476	-0.213333	1.97509	2.09267	0	0.133333	0.0666667	0	0	0	0	0.0666667	0	0.0666667	0.133333	0	0	0	0.0666667	0.133333	0.2	0	0.0666667	0.0666667	0	0	0	0	0	0	0	0	0	0	0	0	0	0	0
1518|0	2146.47	45.455	63.636	50	4.545	68.182	31.818	13.636	4.545	9.091	4.10922	0.963636	-1.02268	-0.345455	0.181818	0	0.0454545	0.0909091	0	0	0	0.136364	0	0.136364	0.136364	0.0454545	0	0.0454545	0	0.0909091	0.0454545	0	0	0.0454545	0.047619	0	0	0	0	0	0	0.047619	0	0	0.047619	0	0	0	0
1518|1	1041.22	33.333	44.444	33.333	22.222	77.778	22.222	11.111	11.111	0	9.17164	0.511111	0.974304	0.223333	0	0.111111	0	0	0	0	0	0.222222	0	0.222222	0	0	0	0	0	0	0.111111	0	0.222222	0.111111	0	0	0	0	0	0	0	0	0	0	0	0	0	0	0
1519|0	1569.82	21.429	57.143	42.857	7.143	57.143	42.857	28.571	14.286	14.286	6.44727	-0.121429	-0.022835	0.987857	0.142857	0	0.0714286	0.142857	0	0	0	0	0	0.0714286	0.142857	0.142857	0	0	0.0714286	0.0714286	0	0.0714286	0	0.0714286	0	0	0	0	0	0	0	0	0	0	0	0	0	0	0.0769231
1519|1	3360.91	21.429	39.286	17.857	10.714	53.571	46.429	39.286	21.429	17.857	8.0341	-0.825	0.887221	2.6875	0	0.107143	0	0.0714286	0.107143	0.107143	0.0357143	0.0714286	0	0.0357143	0.107143	0.107143	0	0.0357143	0.0714286	0	0.0357143	0	0.0714286	0.0357143	0	0	0	0	0	0	0	0	0	0	0	0	0	0	0
152|0	3169.72	53.333	76.667	13.333	6.667	66.667	33.333	0	0	0	5.63141	0.266667	-0.20882	0.238667	0.0333333	0	0.0666667	0	0.2	0	0.0333333	0.0666667	0	0.0333333	0.0333333	0	0.0666667	0	0.133333	0.1	0.133333	0.0333333	0.0333333	0.0333333	0	0	0	0	0	0	0	0	0	0	0	0	0	0	0
152|1	3273.77	30	53.333	33.333	0	50	50	36.667	16.667	20	4.74276	-0.503333	-1.01843	2.195	0.133333	0.0666667	0.0333333	0.1	0	0.1	0	0.0666667	0	0	0.133333	0.1	0.0666667	0	0.0333333	0	0.1	0	0	0.0666667	0	0	0	0.0344828	0	0.0344828	0	0	0	0	0	0.0344828	0	0	0
1520|0	2144.39	47.368	68.421	10.526	15.789	63.158	36.842	10.526	0	10.526	3.61366	-0.347368	-2.14659	1.09316	0.0526316	0	0.0526316	0	0.210526	0.105263	0	0	0	0	0.0526316	0	0	0	0.157895	0.105263	0.105263	0	0.157895	0	0	0	0	0	0	0	0	0	0	0	0	0	0	0	0
1520|1	1265.48	27.273	45.455	45.455	18.182	63.636	36.364	27.273	18.182	9.091	9.69502	0.327273	0.976527	1.30727	0.272727	0.0909091	0	0.0909091	0	0	0.0909091	0	0	0	0.0909091	0.0909091	0	0.181818	0	0	0	0	0	0.0909091	0	0	0	0.1	0	0	0	0	0	0	0	0.1	0	0.1	0
1521|0	3743.4	52.941	67.647	11.765	2.941	47.059	52.941	23.529	17.647	5.882	8.40697	-0.394118	3.73082	2.39735	0.0588235	0.0588235	0.0882353	0.0588235	0.235294	0	0	0.0294118	0	0.0294118	0.0294118	0.117647	0.0588235	0	0	0.117647	0.0882353	0	0.0294118	0	0	0	0	0.030303	0.030303	0	0	0	0	0	0	0	0	0	0
1521|1	2689.87	17.391	26.087	26.087	0	26.087	73.913	69.565	21.739	47.826	4.06157	-1.98261	-6.01107	4.04783	0.173913	0	0.0434783	0	0	0.478261	0	0	0	0.0434783	0	0.217391	0	0	0	0	0	0	0	0.0434783	0	0	0	0	0	0.0909091	0	0	0	0.0454545	0	0.0454545	0	0	0
1522|0	1835.15	64.706	76.471	5.882	17.647	76.471	23.529	5.882	5.882	0	7.73301	0.541176	0.791177	0.608235	0.0588235	0.0588235	0.0588235	0	0.352941	0	0	0.117647	0	0	0	0	0	0.117647	0.0588235	0.0588235	0.0588235	0	0.0588235	0	0	0	0.0625	0	0	0	0	0	0	0	0	0	0	0	0
1522|1	2688.93	17.391	26.087	26.087	0	26.087	73.913	69.565	26.087	43.478	4.30603	-2	-4.01248	3.99304	0.173913	0	0.0434783	0	0	0.434783	0	0	0	0.0434783	0	0.26087	0	0	0	0	0	0	0	0.0434783	0	0	0	0	0	0.0454545	0	0	0	0.0454545	0	0.0909091	0	0	0
1523|0	1303.5	45.455	63.636	0	18.182	72.727	27.273	18.182	0	18.182	3.61366	0.0818182	-2.1442	0.599091	0	0	0	0	0.363636	0.181818	0	0	0	0	0	0	0	0.0909091	0.181818	0.0909091	0	0.0909091	0	0	0	0	0	0	0	0	0	0	0	0	0	0	0	0	0
1523|1	4035.51	26.471	55.882	23.529	17.647	52.941	47.059	23.529	14.706	8.824	9.18734	-0.932353	1.94538	2.57706	0.147059	0.0882353	0.0882353	0.0588235	0.0294118	0.0294118	0.0588235	0	0	0	0.0294118	0.0588235	0	0.0588235	0.0882353	0	0.0882353	0.0294118	0.0882353	0.0588235	0	0	0	0.030303	0	0	0	0	0	0	0	0.0606061	0	0	0
1524|0	1148.31	54.545	90.909	9.091	9.091	63.636	36.364	9.091	9.091	0	7.12209	-0.218182	0.0935339	1.31	0.0909091	0	0.181818	0	0.363636	0	0	0	0.0909091	0	0	0	0	0	0.181818	0.0909091	0	0	0	0	0	0	0	0	0	0	0	0	0	0	0	0	0	0	0.1
1524|1	1928.23	50	65	40	0	65	35	15	10	5	8.54052	0.155	0.946182	0.285	0.2	0	0	0	0.05	0.05	0.1	0.15	0	0	0.1	0.1	0	0	0.05	0.05	0.05	0	0	0.1	0	0	0	0	0	0	0.0526316	0	0	0	0	0.105263	0	0	0
1525|0	1620.97	35.714	50	28.571	14.286	78.571	21.429	7.143	0	7.143	3.84991	1.26429	-1.14626	-0.786429	0	0	0	0	0.285714	0.0714286	0.0714286	0	0	0	0.214286	0	0	0.0714286	0.0714286	0.0714286	0	0	0.0714286	0.0714286	0	0	0	0	0	0	0	0	0	0	0	0	0	0	0
1525|1	3367.06	33.333	53.333	40	16.667	70	30	16.667	13.333	3.333	11.0795	0.75	2.97621	-0.373333	0.1	0.0333333	0	0.0333333	0	0	0	0.1	0	0	0.133333	0.1	0.0333333	0.0666667	0	0.0666667	0.0666667	0.1	0	0.166667	0	0.0344828	0	0	0	0	0	0	0	0	0	0.0344828	0	0	0
1526|0	1749.15	33.333	46.667	26.667	13.333	73.333	26.667	13.333	6.667	6.667	6.01646	0.92	-0.146414	-0.364	0	0	0	0	0.266667	0.0666667	0.0666667	0	0	0	0.2	0.0666667	0	0.0666667	0.0666667	0.0666667	0	0	0.0666667	0.0666667	0	0	0	0	0	0	0	0	0	0	0	0	0	0	0
1526|1	976.159	12.5	50	25	0	37.5	62.5	62.5	37.5	25	8.54041	-1.0125	0.946508	4.1525	0	0.125	0	0.25	0.125	0	0	0	0	0.125	0	0.25	0	0	0	0	0	0	0	0.125	0	0	0	0	0	0	0	0	0	0	0	0	0	0	0
1527|0	1273.56	45.455	54.545	18.182	9.091	72.727	27.273	18.182	9.091	9.091	6.01779	0.909091	-0.145465	0.653636	0	0.0909091	0	0	0.363636	0.0909091	0	0	0	0	0.181818	0	0	0.0909091	0.0909091	0.0909091	0	0	0	0	0	0	0	0	0	0	0	0	0	0	0	0	0	0	0
1527|1	3593.25	45.714	65.714	22.857	8.571	71.429	28.571	11.429	8.571	2.857	7.76066	0.428571	1.03332	0.224	0.0571429	0.0285714	0	0	0.171429	0.0285714	0.0571429	0.114286	0.0285714	0.0857143	0.0285714	0.0285714	0	0.0571429	0.142857	0.114286	0	0	0	0.0571429	0	0	0	0	0	0	0	0.0588235	0	0	0	0	0	0	0
1528|0	1275.58	58.333	75	25	8.333	75	25	0	0	0	5.7083	1.78333	-0.146719	-1.05083	0	0	0	0	0.333333	0	0	0	0	0.0833333	0.0833333	0	0	0.0833333	0.0833333	0.166667	0.0833333	0	0	0.0833333	0	0	0	0	0	0	0	0	0	0	0	0	0	0	0
1528|1	1313.48	33.333	50	25	16.667	50	50	41.667	25	16.667	7.54872	-0.875	0.217882	1.78333	0.166667	0	0	0.0833333	0	0.0833333	0	0.0833333	0.0833333	0	0.0833333	0.166667	0	0.0833333	0.0833333	0	0.0833333	0	0	0	0	0	0	0.0909091	0	0	0	0	0	0	0	0	0	0.0909091	0
1529|0	1788.89	52.941	88.235	5.882	5.882	41.176	58.824	23.529	5.882	17.647	3.82512	-0.694118	-2.90408	2.84824	0.0588235	0	0.117647	0.176471	0.235294	0	0	0	0.0588235	0	0	0	0.0588235	0	0.0588235	0.235294	0	0	0	0	0	0	0.0625	0	0	0	0	0	0	0	0	0	0	0	0
1529|1	2815.01	20.833	45.833	16.667	20.833	41.667	58.333	45.833	20.833	25	4.75489	-1.54167	-2.53825	2.78625	0.0833333	0	0.0833333	0.0833333	0	0.166667	0	0.0833333	0.0833333	0	0.0416667	0.125	0	0.0416667	0.0416667	0	0.0416667	0.0416667	0.0416667	0.0416667	0	0	0	0.0434783	0	0	0	0	0	0	0	0	0	0.0434783	0
153|0	3183.74	53.333	76.667	13.333	6.667	66.667	33.333	0	0	0	5.63141	0.27	-0.20882	0.211	0.0333333	0	0.0666667	0	0.2	0	0.0333333	0.0666667	0	0.0333333	0.0333333	0	0.0666667	0	0.133333	0.0666667	0.166667	0.0333333	0.0333333	0.0333333	0	0	0	0	0	0	0	0	0	0	0	0	0	0	0
153|1	2222.49	25	55	30	15	45	55	40	25	15	7.71209	-0.475	0.458925	2.1785	0.05	0.05	0.05	0.1	0	0.05	0	0.1	0.1	0.05	0.05	0.1	0	0.05	0	0.05	0.05	0	0	0.15	0	0	0	0	0	0	0	0	0	0	0	0	0	0	0
1530|0	2848.23	66.667	76.667	16.667	13.333	73.333	26.667	13.333	13.333	0	7.80135	0.183333	1.51194	0.303667	0.0666667	0.0333333	0	0	0.2	0	0	0.266667	0.1	0	0.0666667	0	0	0	0.0666667	0.1	0.0333333	0	0.0333333	0.0333333	0	0	0	0	0	0	0	0.0344828	0.0344828	0	0	0	0	0	0
1530|1	3402.93	31.25	56.25	31.25	3.125	59.375	40.625	21.875	12.5	9.375	9.25447	-0.24375	0.977622	1.46031	0.09375	0.0625	0.03125	0.0625	0	0.03125	0.0625	0.125	0	0.0625	0.0625	0.0625	0.0625	0	0.0625	0.0625	0.03125	0	0.03125	0.09375	0	0	0	0.0322581	0	0	0.0322581	0.0322581	0	0	0	0	0	0	0
1531|0	3820.42	41.176	61.765	11.765	14.706	58.824	41.176	26.471	17.647	8.824	8.11733	-0.520588	2.0341	1.49176	0.0294118	0.0294118	0.0294118	0.0294118	0.176471	0.0588235	0	0.0882353	0.0294118	0	0.0294118	0.117647	0	0.0294118	0.0882353	0.0882353	0.0294118	0.0588235	0.0294118	0.0588235	0	0	0	0	0.030303	0	0	0	0	0	0	0	0	0	0
1531|1	1704.74	20	60	13.333	6.667	26.667	73.333	66.667	20	46.667	3.88771	-1.72667	-4.8088	4.41533	0	0	0	0.4	0.0666667	0.0666667	0	0.0666667	0.0666667	0.0666667	0.0666667	0.133333	0	0	0	0.0666667	0	0	0	0	0	0	0	0	0	0	0	0	0	0	0	0	0	0	0
1532|0	3093.62	53.333	63.333	20	6.667	70	30	13.333	6.667	6.667	5.47843	0.383333	-0.966055	0.471333	0.0666667	0.0333333	0.0333333	0	0.2	0.0666667	0	0.133333	0.0333333	0.0666667	0.0666667	0	0.0666667	0	0.0666667	0.133333	0	0	0.0333333	0	0	0	0	0	0	0.0344828	0	0	0	0	0	0	0	0	0
1532|1	2147.5	30	45	40	5	60	40	25	10	15	4.42637	0.245	-1.02191	0.3475	0.05	0	0	0.05	0	0.1	0.05	0.15	0	0.1	0.15	0.1	0	0	0	0	0.1	0	0.05	0.1	0	0	0	0	0	0.0526316	0	0	0	0	0	0	0	0	0
1533|0	2980.53	50	57.692	0	11.538	57.692	42.308	26.923	26.923	0	9.93777	-0.815385	6.79164	3.11077	0	0.192308	0	0	0.230769	0	0.0384615	0.153846	0	0	0	0.0769231	0	0.0769231	0.0769231	0.0769231	0.0384615	0.0384615	0	0	0	0	0	0	0	0	0	0	0	0	0	0	0	0	0
1533|1	2791.24	32	52	28	12	68	32	24	12	12	6.2823	-0.064	-0.0827323	1.2296	0.12	0.08	0	0.08	0.08	0.04	0.04	0.08	0	0.08	0.08	0.04	0	0.08	0.12	0.04	0	0.04	0	0	0	0	0	0.0416667	0	0	0	0	0	0.0416667	0	0	0	0	0
1534|0	2667.83	37.5	70.833	4.167	12.5	45.833	54.167	37.5	12.5	25	3.98397	-0.9375	-3.93252	3.31542	0	0.0416667	0.0833333	0.25	0.208333	0	0.0416667	0.125	0.0416667	0.0416667	0	0.0416667	0	0.0833333	0	0.0416667	0	0	0	0	0	0	0	0	0	0	0	0	0	0	0	0	0	0	0
1534|1	3104.66	24.138	51.724	31.034	0	55.172	44.828	27.586	17.241	10.345	10.3296	-0.455172	1.97857	1.46759	0.0689655	0.0344828	0.0344828	0.0344828	0	0.0689655	0.0689655	0.103448	0	0.103448	0.0344828	0.137931	0.0344828	0	0.103448	0.0344828	0.0344828	0	0	0.103448	0	0	0	0	0	0	0	0	0	0.0357143	0	0	0	0	0
1535|0	2981.38	44.444	66.667	18.519	7.407	40.741	59.259	14.815	14.815	0	8.12898	-0.385185	2.27232	2.2863	0.037037	0.037037	0.148148	0	0.222222	0	0.111111	0	0.0740741	0	0.0740741	0.037037	0	0	0	0.148148	0.037037	0	0	0.0740741	0	0	0	0	0.0384615	0	0	0	0	0	0	0	0	0	0
1535|1	1010.23	33.333	55.556	11.111	11.111	66.667	33.333	33.333	22.222	11.111	8.22801	-0.144444	0.915528	0.821111	0	0	0	0	0.222222	0.111111	0	0.111111	0	0	0	0.222222	0	0.111111	0.111111	0	0	0	0	0.111111	0	0	0	0	0	0	0	0	0	0	0	0	0	0	0
1536|0	3742.29	45.455	60.606	3.03	12.121	51.515	48.485	27.273	15.152	12.121	6.97529	-0.484848	-0.025301	2.44485	0.030303	0.0606061	0.0606061	0.0606061	0.242424	0.0606061	0.030303	0.0606061	0.030303	0	0	0.0606061	0.0606061	0.0909091	0.030303	0.0909091	0.030303	0	0	0	0	0	0	0	0	0	0	0.03125	0	0	0	0	0	0	0
1536|1	2537.9	37.5	66.667	41.667	8.333	54.167	45.833	16.667	8.333	8.333	6.44727	0.420833	-0.022835	0.683333	0.166667	0	0.0416667	0.0833333	0	0	0.0833333	0.0416667	0	0.0833333	0	0.0833333	0	0.0833333	0	0	0.166667	0	0	0.166667	0.0434783	0	0	0.0434783	0	0	0	0	0	0.0434783	0	0	0	0	0
1537|0	3626.26	46.875	59.375	3.125	12.5	53.125	46.875	25	18.75	6.25	8.21215	-0.403125	2.97249	2.20938	0.03125	0.0625	0.0625	0.03125	0.25	0.03125	0.03125	0.0625	0.03125	0	0	0.09375	0.0625	0.09375	0.03125	0.09375	0.03125	0	0	0	0	0	0	0	0	0	0	0.0322581	0	0	0	0	0	0	0
1537|1	4072.84	20.588	41.176	29.412	17.647	52.941	47.059	26.471	17.647	8.824	8.78435	0.188235	2.15718	0.918824	0	0.0294118	0.0294118	0	0.0588235	0.0882353	0.0294118	0	0.0294118	0.0588235	0.0882353	0.117647	0	0.0882353	0.0294118	0.0882353	0.0588235	0.0294118	0.0294118	0.147059	0	0	0	0	0	0	0	0	0	0	0	0	0	0	0
1538|0	1263.53	54.545	63.636	9.091	9.091	54.545	45.455	18.182	18.182	0	8.34223	0.281818	1.85312	1.89909	0	0.0909091	0.0909091	0	0.363636	0	0	0	0	0	0.0909091	0.0909091	0	0.0909091	0	0.181818	0	0	0	0	0	0	0	0	0	0	0	0	0	0	0	0	0	0	0
1538|1	1893.29	52.632	57.895	36.842	0	57.895	42.105	26.316	21.053	5.263	9.60067	0.194737	2.91521	0.554737	0.157895	0	0	0	0.105263	0.0526316	0	0.105263	0	0	0.157895	0.210526	0	0	0	0.157895	0	0	0	0.0526316	0.0555556	0	0	0	0	0	0	0.0555556	0	0	0	0	0	0	0
1539|0	2921.14	44	72	8	20	52	48	24	4	20	3.57447	-0.432	-4.96493	1.95	0	0	0	0.16	0.24	0.04	0.04	0	0.04	0	0	0	0	0	0.04	0.2	0	0.08	0.08	0.08	0	0	0	0	0	0	0	0	0	0	0	0	0	0	0
1539|1	1062.3	11.111	44.444	22.222	11.111	66.667	33.333	33.333	22.222	11.111	9.69502	-0.0555556	0.976527	1.55111	0	0.111111	0	0.111111	0	0	0	0.111111	0	0.111111	0	0.111111	0.111111	0.111111	0.111111	0	0	0	0	0.111111	0	0	0	0	0	0	0	0	0	0	0	0	0	0	0
154|0	3205.73	50	80	13.333	6.667	66.667	33.333	6.667	3.333	3.333	5.86991	0.03	-0.208029	0.779333	0.0333333	0.0333333	0.0666667	0.0333333	0.2	0	0	0.0666667	0	0.0333333	0.0333333	0	0.0333333	0	0.166667	0.0333333	0.166667	0.0333333	0.0333333	0.0333333	0	0	0	0	0	0	0	0	0	0	0	0	0	0	0
154|1	2085.48	47.619	61.905	52.381	4.762	71.429	28.571	14.286	14.286	0	10.9018	0.490476	2.97478	0.0995238	0.285714	0.047619	0	0	0	0	0.047619	0.0952381	0	0.047619	0.0952381	0.0952381	0	0	0.047619	0.047619	0.047619	0	0.047619	0.0952381	0.05	0	0	0	0	0	0	0.05	0	0.05	0	0	0	0	0.05
1540|0	3185.77	50	66.667	13.333	3.333	63.333	36.667	20	13.333	6.667	8.11202	0.0333333	1.79306	1.63067	0	0.1	0	0.0333333	0.2	0.0333333	0	0.133333	0	0.0333333	0.0333333	0.0333333	0.0666667	0	0.0666667	0.166667	0	0	0.0333333	0.0666667	0	0	0	0	0	0	0	0	0	0	0	0	0	0	0
1540|1	3466.01	38.71	48.387	16.129	16.129	51.613	48.387	22.581	22.581	0	12.0546	-0.970968	6.21535	1.4529	0.0645161	0.0322581	0	0	0	0	0.0645161	0.129032	0.0322581	0	0.0967742	0.16129	0	0.0322581	0.0967742	0.129032	0.0645161	0.0967742	0	0	0	0	0	0	0	0	0	0	0	0	0	0.0333333	0	0	0
1541|0	2990.47	60	73.333	13.333	3.333	66.667	33.333	10	10	0	8.38332	-0.11	2.79102	1.10533	0.0333333	0.0666667	0.0333333	0	0.2	0	0.0333333	0.2	0	0.0333333	0.0666667	0.0333333	0	0	0.1	0.1	0.0666667	0	0.0333333	0	0	0	0	0	0.0344828	0	0	0	0	0	0	0	0	0	0
1541|1	689.723	42.857	85.714	14.286	0	42.857	57.143	28.571	14.286	14.286	6.33737	-1.17143	-0.0234702	2.50857	0	0	0.142857	0.142857	0	0	0	0.285714	0	0	0	0.142857	0	0	0	0	0.142857	0	0	0.142857	0	0	0	0	0	0	0	0	0	0	0	0	0	0	0
1542|0	3965.58	38.235	58.824	8.824	14.706	50	50	29.412	17.647	11.765	8.10959	-0.591176	1.79402	2.01912	0	0.0294118	0	0.0882353	0.176471	0.0294118	0.0294118	0.0294118	0	0	0.0294118	0.147059	0	0.0588235	0.0588235	0.147059	0.0294118	0.0588235	0.0294118	0.0588235	0	0	0	0	0	0	0	0	0	0	0	0	0	0	0
1542|1	992.145	0	0	14.286	42.857	42.857	57.143	57.143	42.857	14.286	9.29974	-1.4	1.21645	3.45429	0	0.142857	0	0	0	0.142857	0	0	0.142857	0	0.142857	0.142857	0	0.142857	0	0	0	0	0.142857	0	0	0	0	0	0	0	0	0	0	0	0	0	0	0	0
1543|0	2600.79	67.857	85.714	10.714	0	57.143	42.857	10.714	0	10.714	3.33852	-0.075	-3.14434	1.18964	0.0357143	0	0.0357143	0.107143	0.142857	0	0.0357143	0.25	0	0	0.0357143	0	0.0714286	0	0	0.178571	0.0714286	0	0	0.0357143	0	0	0	0	0	0	0	0.037037	0	0	0	0	0	0	0
1543|1	1481.63	30.769	53.846	0	30.769	46.154	53.846	30.769	23.077	7.692	9.53938	-1.03846	1.21662	2.02077	0	0	0.0769231	0.0769231	0	0	0	0.153846	0.0769231	0	0	0.153846	0	0.230769	0.0769231	0.0769231	0.0769231	0	0	0	0	0	0	0	0	0	0	0	0	0	0	0	0	0	0
1544|0	4003.48	38.235	61.765	5.882	14.706	38.235	61.765	35.294	20.588	14.706	7.20663	-0.879412	0.275329	3.45471	0	0.0882353	0.0294118	0.147059	0.176471	0	0.0294118	0	0.0588235	0	0.0294118	0.0588235	0.0294118	0.0588235	0.0294118	0.117647	0.0882353	0	0.0294118	0.0294118	0	0	0	0	0	0	0	0	0	0	0	0	0	0	0
1544|1	1475.62	23.077	53.846	23.077	23.077	61.538	38.462	30.769	15.385	15.385	5.408	-0.9	-0.784011	1.44154	0.0769231	0	0	0.153846	0	0	0	0.0769231	0.0769231	0	0.153846	0.0769231	0	0	0.153846	0.0769231	0	0	0.153846	0	0	0	0	0	0	0	0	0.0833333	0	0	0	0	0	0	0
1545|0	3668.15	48.571	65.714	22.857	5.714	48.571	51.429	31.429	20	11.429	8.34357	-0.574286	2.09653	2.34543	0.142857	0.0571429	0.0285714	0.0857143	0.114286	0.0285714	0	0.0571429	0.0285714	0.0285714	0.0571429	0.114286	0	0.0285714	0.0571429	0.142857	0.0285714	0	0	0	0.0588235	0	0	0	0	0	0	0	0	0	0	0.0294118	0	0	0
1545|1	2593.98	21.739	43.478	30.435	17.391	60.87	39.13	26.087	13.043	13.043	5.36085	-0.156522	-1.54171	0.707826	0.0869565	0	0	0.0869565	0	0.0434783	0.0434783	0.0434783	0.0869565	0.0869565	0.130435	0.0434783	0.0434783	0.0434783	0.130435	0.0434783	0.0434783	0	0.0434783	0	0	0	0	0	0	0	0	0.0454545	0	0	0	0	0	0	0
1546|0	3769.27	51.429	62.857	25.714	8.571	54.286	45.714	25.714	20	5.714	9.12309	-0.351429	4.0951	2.84629	0.171429	0.171429	0.0285714	0.0571429	0.114286	0	0.0285714	0.0857143	0.0285714	0.0285714	0.0571429	0	0	0.0571429	0.0285714	0.0857143	0.0571429	0	0	0	0.0588235	0.0294118	0.0294118	0.0294118	0	0	0	0	0	0.0294118	0	0	0	0	0
1546|1	2313.76	30	35	25	10	55	45	40	25	15	9.57823	-0.35	1.94807	2.0775	0.1	0.1	0	0.05	0.05	0.1	0	0.1	0	0.05	0.1	0.15	0.05	0.1	0	0	0.05	0	0	0	0	0.0526316	0	0	0	0	0	0	0	0	0.0526316	0	0	0	0
1547|0	3468.91	35.484	58.065	22.581	9.677	54.839	45.161	32.258	19.355	12.903	7.93189	-0.645161	1.09667	2.87935	0.0967742	0.129032	0.0967742	0.0645161	0.129032	0.0645161	0	0.0967742	0.0322581	0.0322581	0.0645161	0.0322581	0	0.0322581	0.0322581	0.0322581	0	0	0.0322581	0.0322581	0.0333333	0	0.0333333	0	0	0	0	0	0	0	0	0.0333333	0	0	0
1547|1	802.926	28.571	42.857	28.571	0	28.571	71.429	42.857	28.571	14.286	9.53732	-1.31429	0.976835	2.91286	0.142857	0	0.142857	0	0	0.142857	0	0	0	0.142857	0	0.285714	0	0	0	0	0.142857	0	0	0	0	0	0.166667	0	0	0	0	0	0	0	0	0	0	0	0
1548|0	3896.32	38.235	64.706	17.647	17.647	55.882	44.118	29.412	14.706	14.706	5.57914	-0.444118	-0.903304	2.62	0.0882353	0.117647	0.0294118	0.147059	0.117647	0	0	0.0588235	0.0294118	0.0294118	0.0294118	0	0	0.0882353	0.0588235	0.0588235	0.0588235	0.0294118	0.0294118	0.0294118	0	0	0	0	0.030303	0	0	0	0.030303	0.030303	0	0	0	0	0
1548|1	1952.35	18.75	25	18.75	12.5	50	50	37.5	31.25	6.25	11.11	-1.0625	3.97588	2.77875	0.0625	0.125	0	0	0	0.0625	0.0625	0.0625	0	0.0625	0.0625	0.1875	0.0625	0.0625	0.0625	0.0625	0	0	0.0625	0	0	0	0	0	0	0	0	0	0	0	0	0	0.0666667	0	0
1549|0	3663.19	31.429	62.857	20	5.714	57.143	42.857	25.714	17.143	8.571	8.81799	-0.557143	2.15674	1.78486	0	0.0571429	0.0571429	0.0857143	0.0571429	0	0.0285714	0.171429	0.0285714	0.0571429	0.0857143	0.0857143	0	0.0285714	0.114286	0.0857143	0	0	0	0.0571429	0	0	0	0	0	0	0	0	0	0	0	0	0	0	0
1549|1	3420.03	33.333	60	20	13.333	60	40	23.333	13.333	10	7.03778	0.09	0.0342664	0.854333	0	0	0.0666667	0.0333333	0.2	0.0666667	0	0.0333333	0.0333333	0.0666667	0.0333333	0.1	0	0.0333333	0.0666667	0.0666667	0.0333333	0.0333333	0.0333333	0.1	0	0	0	0	0	0	0	0	0	0	0	0	0	0	0
155|0	2958.47	62.069	82.759	20.69	3.448	65.517	34.483	3.448	3.448	0	7.73517	0.413793	0.791971	0.369655	0.0689655	0.0344828	0.0344828	0	0.206897	0	0.0344828	0.103448	0	0.0344828	0.0344828	0	0	0	0.103448	0	0.241379	0.0344828	0	0.0689655	0	0	0	0	0	0	0	0	0	0	0	0	0	0	0
155|1	1213.4	27.273	54.545	36.364	0	45.455	54.545	45.455	27.273	18.182	9.53486	-0.918182	0.977626	2.94273	0.181818	0.0909091	0	0.0909091	0	0.0909091	0	0	0	0	0.0909091	0.181818	0	0	0.0909091	0.0909091	0	0	0	0.0909091	0	0	0	0	0	0	0	0	0	0	0	0	0	0	0
1550|0	3653.15	34.286	62.857	20	5.714	54.286	45.714	25.714	17.143	8.571	8.81799	-0.534286	2.15674	1.882	0	0.0571429	0.0571429	0.0857143	0.0571429	0	0.0285714	0.171429	0.0285714	0.0571429	0.0857143	0.0857143	0	0.0285714	0.0857143	0.114286	0	0	0	0.0571429	0	0	0	0	0	0	0	0	0	0	0	0	0	0	0
1550|1	3420.03	33.333	60	20	13.333	60	40	23.333	13.333	10	7.03778	0.113333	0.0342664	0.854333	0	0	0.0666667	0.0333333	0.2	0.0666667	0	0.0333333	0.0333333	0.1	0	0.1	0	0.0333333	0.0666667	0.0666667	0.0333333	0.0333333	0.0333333	0.1	0	0	0	0	0	0	0	0	0	0	0	0	0	0	0
1551|0	2476.8	40.909	72.727	22.727	22.727	63.636	36.364	13.636	9.091	4.545	6.46543	0.227273	-0.665419	0.551818	0.0909091	0	0.0909091	0.0454545	0.181818	0	0	0	0.0909091	0.0454545	0	0	0	0.0454545	0.0909091	0.136364	0	0.0909091	0	0.0909091	0	0	0	0	0.047619	0	0	0	0	0	0	0	0	0.047619	0
1551|1	1603.75	15.385	46.154	15.385	23.077	53.846	46.154	46.154	23.077	23.077	6.53454	-1.74615	-0.0239619	3.37692	0.0769231	0.0769231	0	0.153846	0	0.0769231	0	0.0769231	0	0	0	0.153846	0	0	0.0769231	0	0	0	0.230769	0.0769231	0	0.0833333	0	0	0	0	0	0	0	0	0	0	0	0	0
1552|0	4018.63	45.714	54.286	11.429	20	62.857	37.143	22.857	11.429	11.429	5.55523	-0.0485714	-0.966042	1.02686	0.0285714	0.0285714	0	0.0857143	0.171429	0.0285714	0	0.114286	0.0285714	0	0.0857143	0.0571429	0.0571429	0.0571429	0	0.0857143	0.0571429	0.0571429	0.0571429	0	0	0	0	0	0.0294118	0	0	0	0	0	0	0	0	0	0
1552|1	1488.61	53.333	53.333	46.667	0	53.333	46.667	40	13.333	26.667	4.18921	-0.506667	-2.01939	1.61267	0.4	0	0	0	0	0.266667	0	0.0666667	0	0.0666667	0	0.133333	0	0	0	0	0.0666667	0	0	0	0.214286	0	0	0	0	0.0714286	0	0.0714286	0	0	0	0	0	0	0
1553|0	2118.48	57.895	63.158	15.789	15.789	68.421	31.579	15.789	10.526	5.263	7.03726	0.321053	0.0334813	0.812105	0.105263	0.0526316	0	0	0.315789	0.0526316	0.0526316	0.0526316	0.0526316	0	0.0526316	0	0	0.0526316	0.0526316	0.0526316	0.0526316	0.0526316	0	0	0.0555556	0	0	0	0	0	0	0	0	0	0.0555556	0	0	0	0
1553|1	3205.55	18.519	40.741	14.815	11.111	37.037	62.963	51.852	22.222	29.63	4.51514	-1.22593	-2.01654	3.6263	0.037037	0.0740741	0.037037	0.148148	0	0.148148	0	0.0740741	0	0.0740741	0	0.148148	0.037037	0.111111	0	0.037037	0.037037	0	0	0.037037	0	0	0	0	0	0.0384615	0	0	0	0	0	0	0	0	0
1554|0	1692.89	43.75	68.75	18.75	6.25	43.75	56.25	18.75	12.5	6.25	9.69502	-0.40625	0.97699	1.91063	0	0.0625	0.0625	0	0	0.0625	0	0.125	0	0	0.0625	0.0625	0	0.0625	0.0625	0.125	0.1875	0	0	0.125	0	0	0	0	0	0	0	0	0	0	0	0	0	0	0
1554|1	4109.79	22.857	40	22.857	20	60	40	34.286	22.857	11.429	10.4165	-0.805714	3.97794	1.13571	0.0857143	0	0.0571429	0.0571429	0	0.0571429	0	0.142857	0	0.0857143	0.0285714	0.228571	0	0.0571429	0.0285714	0	0	0.114286	0.0285714	0.0285714	0	0	0	0	0	0	0	0.0294118	0	0	0.0294118	0	0	0	0.0294118
1555|0	3742.57	34.375	50	12.5	12.5	53.125	46.875	31.25	25	6.25	9.21007	-0.29375	5.79291	1.53719	0	0.03125	0.03125	0.03125	0.1875	0.03125	0	0.03125	0	0.0625	0.03125	0.21875	0	0.09375	0.0625	0.0625	0.0625	0.03125	0	0.03125	0	0	0	0	0	0	0	0	0	0	0	0	0	0	0
1555|1	3913.44	40	51.429	11.429	11.429	48.571	51.429	25.714	14.286	11.429	7.12185	-0.845714	0.0955484	1.79771	0.0285714	0	0.0285714	0	0.114286	0.114286	0.0285714	0.0571429	0.0285714	0	0.0857143	0.114286	0.0285714	0	0.0857143	0.142857	0.0571429	0	0.0857143	0	0	0	0	0	0	0	0	0	0	0	0	0	0	0	0
1556|1	2906.4	20.833	33.333	4.167	12.5	29.167	70.833	50	41.667	8.333	11.1929	-2.12083	7.21629	4.06708	0	0.0833333	0.0416667	0.0416667	0	0.0416667	0.0416667	0.0833333	0.0416667	0	0.0416667	0.291667	0.0416667	0.0416667	0.0416667	0.0416667	0.0833333	0	0.0416667	0	0	0	0	0	0	0	0	0	0	0	0	0	0	0	0
1557|0	2241.64	52.381	66.667	23.81	9.524	57.143	42.857	9.524	4.762	4.762	5.94659	1.00952	-0.146084	0.18619	0	0	0.047619	0.047619	0.190476	0	0	0.047619	0	0.142857	0.047619	0.047619	0	0.0952381	0	0.190476	0.0952381	0	0	0.047619	0	0	0	0	0	0	0	0	0	0	0	0	0	0	0
1557|1	2637.15	40	52	32	4	52	48	20	20	0	10.6325	-0.164	4.9138	1.0296	0.12	0	0.08	0	0.08	0	0.08	0.08	0	0	0.16	0.2	0	0.04	0	0.12	0	0	0	0.04	0	0	0	0	0	0	0	0	0	0	0	0.0416667	0	0.0416667	0
1558|0	3458.19	30	50	30	10	66.667	33.333	20	13.333	6.667	7.76114	0.676667	1.03427	1.02033	0.0333333	0.1	0.0333333	0.0333333	0.2	0.0333333	0.0666667	0.0333333	0.0333333	0.0666667	0.1	0	0.0333333	0.0666667	0.0333333	0.0333333	0	0	0	0.1	0	0	0	0	0	0.0344828	0	0	0	0	0	0	0	0	0
1558|1	3445.19	12.903	51.613	54.839	16.129	83.871	16.129	12.903	3.226	9.677	3.876	1.48387	-2.02221	-1.36645	0.129032	0	0	0.0645161	0	0.0322581	0.0322581	0	0	0.0645161	0.16129	0.0322581	0	0.129032	0.129032	0	0	0	0.0322581	0.193548	0	0	0	0	0	0.0333333	0	0	0	0	0.0333333	0	0	0.0333333	0
1559|0	3701.25	47.059	58.824	17.647	5.882	55.882	44.118	20.588	11.765	8.824	7.73032	-0.244118	0.793835	1.70618	0.0294118	0.0588235	0.0588235	0	0.176471	0.0882353	0.0294118	0.117647	0	0.117647	0	0.0588235	0	0	0.0294118	0.0588235	0.0882353	0	0.0588235	0.0294118	0	0	0	0	0	0.030303	0	0	0	0	0	0	0	0	0
1559|1	2200.48	11.111	44.444	22.222	16.667	44.444	55.556	38.889	16.667	22.222	4.54465	-0.7	-1.02112	2.55278	0	0.0555556	0.0555556	0.111111	0	0.111111	0	0	0	0	0.111111	0.111111	0	0.111111	0.0555556	0.0555556	0.0555556	0	0.0555556	0.111111	0	0	0	0	0	0	0	0	0	0	0	0	0	0	0
156|0	2088.34	36.842	78.947	21.053	5.263	52.632	47.368	26.316	15.789	10.526	7.12405	-0.615789	0.0955787	2.97526	0.105263	0.105263	0.157895	0.0526316	0.210526	0.0526316	0	0	0.0526316	0	0	0	0	0	0.105263	0.0526316	0	0	0	0.105263	0	0	0	0	0	0	0	0	0	0	0	0	0	0	0.0555556
156|1	3123.62	36.667	53.333	36.667	3.333	53.333	46.667	26.667	16.667	10	9.44206	-0.0633333	1.21898	1.14767	0.1	0.0333333	0.0333333	0.0333333	0	0.0666667	0.0333333	0.133333	0.0333333	0.0333333	0.133333	0.1	0.0333333	0	0	0.0666667	0.0666667	0	0	0.1	0	0	0	0	0	0	0.0344828	0	0	0	0.0344828	0	0	0	0
1560|0	3368.04	48.387	58.065	16.129	16.129	67.742	32.258	12.903	9.677	3.226	8.11451	0.803226	1.79291	0.105806	0	0.0322581	0	0	0.193548	0.0322581	0	0.0967742	0	0.0645161	0.0645161	0.0645161	0	0.16129	0.0645161	0.16129	0.0322581	0	0	0.0322581	0	0	0	0	0	0	0	0	0	0	0	0	0	0	0
1560|1	1696.05	20	46.667	26.667	6.667	60	40	33.333	20	13.333	9.22014	-0.333333	0.976677	1.018	0.0666667	0	0	0.0666667	0	0.0666667	0	0.0666667	0	0	0.0666667	0.2	0.133333	0	0.0666667	0.0666667	0	0	0.0666667	0.133333	0	0	0	0	0	0	0	0	0	0	0	0	0	0	0
1561|1	873.034	14.286	28.571	14.286	28.571	71.429	28.571	28.571	14.286	14.286	6.33057	-0.0857143	-0.0242639	0.46	0	0	0	0.142857	0	0	0	0.142857	0	0	0.142857	0.142857	0.142857	0.142857	0	0	0	0	0.142857	0	0	0	0	0	0	0	0	0	0	0	0	0	0	0	0
1562|1	953.109	0	14.286	14.286	28.571	42.857	57.143	42.857	28.571	14.286	9.69502	-0.757143	0.97699	3.29143	0	0.142857	0.142857	0	0	0.142857	0	0	0	0.142857	0	0.142857	0	0.285714	0	0	0	0	0	0	0	0	0	0	0	0	0	0	0	0	0	0	0	0	0
1563|1	3746.14	32.353	52.941	32.353	8.824	47.059	52.941	23.529	8.824	14.706	4.22911	-0.261765	-2.02112	1.75941	0.0882353	0.0294118	0.0294118	0.0882353	0	0.0588235	0.0588235	0.0294118	0	0.0882353	0.0882353	0.0588235	0	0.0294118	0.0294118	0.176471	0.0294118	0	0.0588235	0.0588235	0	0	0	0	0	0.030303	0	0	0	0	0.030303	0	0	0	0
1564|0	2117.54	57.895	63.158	15.789	15.789	68.421	31.579	15.789	15.789	0	8.12213	0.3	2.03207	0.745789	0.105263	0.0526316	0	0	0.315789	0	0.0526316	0.0526316	0.0526316	0	0.0526316	0.0526316	0	0.0526316	0.0526316	0.0526316	0.0526316	0.0526316	0	0	0.0555556	0	0	0	0	0	0	0	0	0	0.0555556	0	0	0	0
1564|1	2419.68	27.273	63.636	36.364	18.182	59.091	40.909	27.273	18.182	9.091	7.70503	-0.390909	0.457033	1.475	0.136364	0.0454545	0.0909091	0.0909091	0	0	0	0.0909091	0.0909091	0	0.0909091	0.0454545	0	0	0.0454545	0.0454545	0	0.0454545	0.0454545	0.136364	0	0	0	0	0	0	0	0	0.047619	0	0	0	0	0	0
1565|0	2216.68	52.632	57.895	15.789	15.789	63.158	36.842	21.053	21.053	0	8.3913	0.0842105	3.03206	1.58053	0.105263	0.105263	0	0	0.315789	0	0.0526316	0	0.0526316	0	0.0526316	0.0526316	0	0.0526316	0.0526316	0.0526316	0.0526316	0.0526316	0	0	0.0555556	0	0	0	0	0	0	0	0	0	0.0555556	0	0	0	0
1565|1	2277.53	30	60	30	25	60	40	20	20	0	10.4551	-0.7	2.45545	1.414	0.15	0.05	0.15	0	0	0	0	0.1	0.1	0	0.05	0.05	0	0	0.05	0.05	0	0.1	0.05	0.1	0	0	0	0	0	0	0	0	0.0526316	0	0	0	0	0	0
1566|0	2143.58	52.632	63.158	10.526	15.789	68.421	31.579	15.789	15.789	0	8.12213	0.121053	2.03207	0.841053	0.0526316	0.0526316	0	0	0.315789	0	0.0526316	0.0526316	0.0526316	0	0.0526316	0.0526316	0	0.0526316	0.105263	0.0526316	0.0526316	0.0526316	0	0	0	0	0	0	0	0	0	0	0	0	0	0	0	0	0.0555556
1566|1	1768.94	33.333	72.222	33.333	0	72.222	27.778	27.778	5.556	22.222	3.81973	-1.01667	-3.01923	1.21833	0.333333	0	0	0	0	0.222222	0	0	0	0	0	0.0555556	0	0	0.388889	0	0	0	0	0	0.0588235	0	0	0	0	0.117647	0	0	0	0	0	0	0	0	0.176471
1567|0	1229.42	54.545	72.727	18.182	9.091	72.727	27.273	18.182	0	18.182	3.55004	0.481818	-2.14467	0.431818	0.0909091	0	0	0.0909091	0.363636	0.0909091	0	0	0	0	0.0909091	0	0	0	0.0909091	0.0909091	0	0.0909091	0	0	0	0	0	0.1	0	0	0	0	0	0	0	0	0	0	0
1567|1	1080.29	10	60	50	0	70	30	30	10	20	4.18439	0.44	-1.02221	0.135	0.1	0	0	0.1	0	0.1	0	0	0	0.1	0.1	0.1	0	0	0.2	0	0	0	0	0.2	0	0	0	0	0	0.111111	0	0	0	0	0	0	0	0	0
1568|0	3538.04	35.484	58.065	12.903	16.129	51.613	48.387	25.806	19.355	6.452	7.7987	-0.658065	1.51241	2.00839	0	0.0322581	0.0645161	0.0645161	0.193548	0	0.0645161	0.0645161	0.0967742	0.0322581	0.0645161	0.0645161	0	0	0.0645161	0.0322581	0.0645161	0	0.0645161	0.0322581	0	0	0	0	0	0	0	0	0	0	0	0	0	0	0
1568|1	1290.31	10	50	0	10	20	80	70	20	50	3.91805	-2.91	-3.01937	6.049	0	0.1	0	0.3	0	0.2	0	0	0	0	0	0.1	0	0	0.1	0	0.1	0.1	0	0	0	0	0	0	0	0	0	0	0	0	0	0	0	0	0
1569|0	2470.96	47.826	56.522	13.043	17.391	73.913	26.087	13.043	13.043	0	7.9496	0.408696	1.33299	0.105652	0	0.0434783	0	0	0.173913	0	0	0.173913	0.0869565	0.0434783	0.0869565	0	0.0869565	0.0434783	0.0869565	0.0869565	0.0434783	0	0.0434783	0	0	0	0	0	0	0	0	0	0	0	0	0	0	0	0
1569|1	1125.21	11.111	33.333	0	22.222	33.333	66.667	66.667	33.333	33.333	5.54939	-2.71111	-0.780861	3.87	0	0	0	0.111111	0	0.222222	0	0.111111	0.111111	0	0	0.222222	0	0	0.111111	0	0	0.111111	0	0	0	0	0	0	0	0	0	0	0	0	0	0	0	0	0
157|0	4094.78	10	16.667	23.333	43.333	66.667	33.333	23.333	23.333	0	10.1024	-0.433333	5.45004	1.84833	0.0333333	0.166667	0	0	0	0	0.0333333	0	0.0666667	0.0666667	0.133333	0	0	0.1	0.0666667	0	0.0666667	0	0.266667	0	0	0	0	0	0	0	0	0	0	0	0	0	0	0	0
157|1	1153.43	30	30	40	20	70	30	20	20	0	10.2476	0.72	1.97478	-0.668	0.1	0	0	0	0	0	0	0.1	0	0.2	0.1	0.2	0	0.1	0	0	0.1	0	0.1	0	0	0	0	0	0	0	0	0	0	0	0	0	0	0	0
1570|0	2511.92	30.435	47.826	30.435	8.696	60.87	39.13	17.391	8.696	8.696	6.51741	-0.0608696	-0.0234951	0.477391	0.0434783	0	0.0434783	0	0	0.0869565	0.0434783	0.130435	0	0.0434783	0.130435	0.0869565	0.0434783	0	0.0434783	0.0434783	0.0869565	0	0.0869565	0.0869565	0	0	0	0	0	0	0	0.0454545	0	0	0	0	0	0	0
1570|1	1153.22	11.111	33.333	0	22.222	33.333	66.667	66.667	33.333	33.333	5.54943	-2.77778	-0.780706	4.91111	0	0.111111	0	0.111111	0	0.222222	0	0.111111	0.111111	0	0	0.111111	0	0	0.111111	0	0	0.111111	0	0	0	0	0	0	0	0	0	0	0	0	0	0	0	0	0
1571|0	3810.36	45.714	60	31.429	8.571	57.143	42.857	25.714	20	5.714	9.06937	-0.317143	4.09415	2.52143	0.2	0.142857	0.0571429	0.0571429	0.114286	0	0.0285714	0.0571429	0.0285714	0.0571429	0.0571429	0.0285714	0	0.0285714	0.0285714	0.0571429	0.0285714	0	0.0285714	0	0.0588235	0	0.0294118	0.0294118	0	0	0	0	0.0294118	0.0294118	0	0.0294118	0	0	0
1571|1	1232.27	20	40	0	10	30	70	60	20	40	4.14754	-2.61	-2.0197	4.975	0	0.1	0	0.1	0	0.3	0	0.1	0	0	0	0.1	0	0	0.1	0.1	0	0.1	0	0	0	0	0	0	0	0	0	0	0	0	0	0	0	0	0
1572|0	3796.38	42.857	62.857	28.571	5.714	60	40	22.857	17.143	5.714	9.06815	-0.368571	3.8539	2.44	0.171429	0.142857	0.0571429	0.0571429	0.114286	0	0.0285714	0.0571429	0	0.0571429	0.0571429	0.0285714	0	0.0285714	0.0857143	0.0571429	0.0285714	0	0.0285714	0	0.0588235	0	0.0294118	0.0294118	0	0	0	0	0	0.0294118	0	0.0294118	0	0	0
1572|1	1438.47	8.333	33.333	16.667	8.333	25	75	58.333	16.667	41.667	4.02052	-2.3	-3.77772	4.23417	0.0833333	0	0.166667	0	0	0.416667	0	0	0.0833333	0	0.0833333	0.0833333	0	0	0.0833333	0	0	0	0	0	0	0	0	0	0	0.0909091	0	0	0	0	0	0	0	0	0
1573|0	3768.28	37.143	68.571	28.571	5.714	54.286	45.714	25.714	17.143	8.571	8.34482	-0.622857	2.09543	2.23314	0.171429	0.0571429	0.114286	0.0857143	0.114286	0	0.0285714	0.0285714	0.0285714	0.0571429	0.0285714	0.0857143	0	0	0.0857143	0.0571429	0	0.0285714	0	0.0285714	0.0588235	0	0.0294118	0	0.0294118	0	0	0	0	0.0294118	0.0294118	0	0	0	0
1573|1	2946.45	62.069	75.862	10.345	3.448	62.069	37.931	20.69	17.241	3.448	8.40775	-0.206897	3.73019	1.72	0.0344828	0.0689655	0.0344828	0.0344828	0.275862	0	0	0.172414	0	0	0.0344828	0.103448	0	0	0.0344828	0.137931	0	0	0.0344828	0.0344828	0	0	0	0	0	0	0	0.0357143	0	0	0	0	0	0	0
1574|0	3217.65	25	53.571	21.429	7.143	32.143	67.857	39.286	28.571	10.714	10.6891	-1.33214	4.2174	3.53	0.0714286	0.0714286	0.107143	0.0714286	0	0.0357143	0	0	0.0357143	0.0357143	0.0357143	0.178571	0.0357143	0	0.0357143	0.142857	0.0357143	0	0.0357143	0.0714286	0	0	0.037037	0	0	0	0	0	0	0	0	0	0	0	0
1575|0	3544.14	37.5	53.125	21.875	6.25	50	50	31.25	25	6.25	9.0944	-0.7125	4.33489	2.67594	0.125	0.09375	0.0625	0.0625	0.125	0	0.0625	0.0625	0.0625	0.0625	0.03125	0.09375	0.0625	0	0.03125	0.0625	0	0	0	0	0.0322581	0	0.0322581	0	0	0	0	0	0.0322581	0.0322581	0	0	0	0	0
1575|1	921.11	0	28.571	14.286	28.571	57.143	42.857	28.571	28.571	0	11.6518	-0.485714	1.97573	2.31857	0	0.142857	0.142857	0	0	0	0	0	0	0.142857	0	0.142857	0	0.285714	0.142857	0	0	0	0	0	0	0	0	0	0	0	0	0	0	0	0	0	0	0	0
1576|0	3725.38	34.375	50	21.875	6.25	50	50	34.375	28.125	6.25	10.2702	-0.83125	6.09399	3.61625	0.125	0.1875	0.0625	0.0625	0.125	0	0.03125	0.03125	0.03125	0.0625	0.03125	0.0625	0.0625	0	0.03125	0.0625	0	0	0.03125	0	0.0322581	0	0.0322581	0	0	0	0	0	0.0322581	0.0322581	0	0	0	0	0
1576|1	1349.57	9.091	45.455	9.091	18.182	63.636	36.364	27.273	18.182	9.091	9.29735	-1.36364	0.976197	2.44727	0.0909091	0.0909091	0.0909091	0	0	0.0909091	0	0	0	0	0	0.0909091	0.0909091	0.0909091	0.272727	0	0	0	0.0909091	0	0	0	0	0	0	0	0	0	0	0	0	0	0	0	0
1577|0	846.895	50	87.5	25	12.5	50	50	0	0	0	6.09998	-0.3	-0.0241054	1.0825	0.125	0	0.125	0	0	0	0	0	0	0	0	0	0	0	0.125	0.375	0	0.125	0	0.125	0	0	0	0	0	0	0	0	0	0	0	0	0	0	0.142857
1577|1	1351.59	9.091	36.364	9.091	18.182	63.636	36.364	27.273	18.182	9.091	9.29735	-1.07273	0.976197	2.07909	0	0.0909091	0.0909091	0	0	0.0909091	0	0.0909091	0	0	0.0909091	0.0909091	0.0909091	0.0909091	0.181818	0	0	0	0.0909091	0	0	0	0	0	0	0	0	0	0	0	0	0	0	0	0
1578|0	2738.15	51.852	81.481	18.519	7.407	70.37	29.63	11.111	3.704	7.407	4.10911	0.525926	-1.20644	0.607778	0.037037	0.037037	0.037037	0.0740741	0.222222	0	0	0.111111	0	0	0.0740741	0	0	0.0740741	0.111111	0.148148	0	0	0	0.0740741	0	0	0	0	0	0	0	0.0384615	0	0	0	0	0	0	0
1578|1	1182.36	0	33.333	0	22.222	44.444	55.556	33.333	22.222	11.111	9.69502	-1.44444	0.976527	3.67333	0	0.111111	0.111111	0.111111	0	0	0.111111	0	0	0	0	0.111111	0.111111	0.222222	0.111111	0	0	0	0	0	0	0	0	0	0	0	0	0	0	0	0	0	0	0	0
1579|0	1422.72	46.154	69.231	23.077	7.692	53.846	46.154	23.077	23.077	0	8.34605	0.107692	2.09322	1.25615	0.0769231	0	0.0769231	0	0.307692	0	0.0769231	0	0.0769231	0	0	0.153846	0	0	0	0.0769231	0	0	0	0.153846	0	0	0	0	0.0833333	0	0	0	0	0	0	0	0	0	0
158|0	2698.06	42.308	73.077	34.615	3.846	61.538	38.462	15.385	7.692	7.692	5.39856	0.0192308	-0.904882	1.36269	0.192308	0.0384615	0.115385	0.0769231	0.153846	0	0.0384615	0	0.0384615	0.0769231	0.0769231	0	0	0	0.115385	0.0769231	0	0	0	0	0	0	0	0	0.04	0	0.04	0	0	0.04	0	0	0	0	0
158|1	3047.42	35.714	53.571	39.286	3.571	50	50	35.714	17.857	17.857	6.67284	-0.475	-0.0198661	2.51286	0.178571	0.107143	0.0357143	0.0714286	0	0.107143	0	0.0714286	0	0.0357143	0.107143	0.0714286	0	0	0	0.0357143	0.0714286	0	0.0357143	0.0714286	0	0	0	0.037037	0	0.037037	0	0	0	0.037037	0.037037	0	0	0	0
1580|0	3828.57	39.394	60.606	15.152	18.182	72.727	27.273	15.152	12.121	3.03	7.9714	0.29697	1.97012	0.89303	0	0.0909091	0.030303	0.030303	0.242424	0	0	0.0606061	0.030303	0.0606061	0.0606061	0	0	0.0606061	0.121212	0.030303	0.0606061	0.030303	0.0606061	0.030303	0	0	0	0	0	0	0	0	0	0	0	0	0	0	0
1580|1	1277.55	18.182	36.364	9.091	18.182	72.727	27.273	18.182	18.182	0	11.6518	-0.418182	1.97573	0.990909	0	0.0909091	0	0	0	0	0.0909091	0.181818	0	0	0.0909091	0.0909091	0.0909091	0.181818	0.181818	0	0	0	0	0	0	0	0	0	0	0	0	0	0	0	0	0	0	0	0
1581|0	3794.55	39.394	60.606	18.182	15.152	72.727	27.273	15.152	12.121	3.03	7.9714	0.348485	1.97012	0.834242	0	0.0909091	0.030303	0.030303	0.242424	0	0	0.0606061	0.030303	0.0909091	0.0606061	0	0	0.030303	0.121212	0.030303	0.0606061	0.030303	0.0606061	0.030303	0	0	0	0	0	0	0	0	0	0	0	0	0	0	0
1581|1	1357.64	9.091	27.273	9.091	27.273	63.636	36.364	27.273	27.273	0	11.6518	-0.672727	2.21599	1.5	0	0.0909091	0	0	0	0	0.0909091	0.0909091	0.0909091	0	0.0909091	0.0909091	0.0909091	0.181818	0.181818	0	0	0	0	0	0	0	0	0	0	0	0	0	0	0	0	0	0	0	0
1582|0	3770.53	42.424	60.606	15.152	18.182	75.758	24.242	12.121	12.121	0	8.20832	0.390909	2.96932	0.600303	0	0.0909091	0.030303	0	0.242424	0	0	0.0909091	0.030303	0.0606061	0.0606061	0	0	0.0606061	0.121212	0.030303	0.0606061	0.030303	0.0606061	0.030303	0	0	0	0	0	0	0	0	0	0	0	0	0	0	0
1582|1	1314.61	9.091	27.273	18.182	9.091	63.636	36.364	18.182	18.182	0	11.6518	-0.545455	1.97573	1.40364	0	0.0909091	0	0	0	0	0.181818	0.0909091	0	0.0909091	0.0909091	0.0909091	0.0909091	0.0909091	0.181818	0	0	0	0	0	0	0	0	0	0	0	0	0	0	0	0	0	0	0	0
1583|0	3736.52	42.424	60.606	18.182	15.152	75.758	24.242	12.121	12.121	0	8.20832	0.442424	2.96932	0.541515	0	0.0909091	0.030303	0	0.242424	0	0	0.0909091	0.030303	0.0909091	0.0606061	0	0	0.030303	0.121212	0.030303	0.0606061	0.030303	0.0606061	0.030303	0	0	0	0	0	0	0	0	0	0	0	0	0	0	0
1583|1	1310.53	18.182	45.455	9.091	18.182	63.636	36.364	27.273	18.182	9.091	9.29735	-0.827273	0.975733	1.95818	0	0.0909091	0	0.0909091	0	0	0	0.0909091	0	0	0.0909091	0.0909091	0.0909091	0.0909091	0.181818	0.0909091	0	0	0.0909091	0	0	0	0	0	0	0	0	0	0	0	0	0	0	0	0
1584|1	2910.28	35.714	71.429	42.857	10.714	67.857	32.143	14.286	7.143	7.143	6.43526	0.3	-0.024267	0.616429	0.178571	0.0357143	0.0714286	0.0714286	0	0	0.0357143	0.107143	0	0.0357143	0.0357143	0.0357143	0	0.0357143	0.0357143	0	0.0714286	0	0.0714286	0.178571	0	0	0.037037	0	0	0	0.037037	0.037037	0	0	0	0	0	0	0
1586|0	1322.61	58.333	75	8.333	8.333	75	25	8.333	8.333	0	7.91334	0.566667	0.852484	0.715	0	0.0833333	0	0	0.333333	0	0	0.0833333	0	0	0	0	0.0833333	0	0.0833333	0.0833333	0.0833333	0	0.0833333	0.0833333	0	0	0	0	0	0	0	0	0	0	0	0	0	0	0
1587|0	3341.78	52.941	82.353	20.588	0	61.765	38.235	11.765	2.941	8.824	3.87594	0.0411765	-2.20534	0.835588	0.0588235	0	0.0294118	0.0588235	0.176471	0.0294118	0.0588235	0.117647	0	0	0.0588235	0.0294118	0	0	0.117647	0.0882353	0.0882353	0	0	0.0882353	0	0	0	0	0	0	0	0	0	0	0.030303	0	0	0	0
1587|1	2642.08	29.167	45.833	25	8.333	58.333	41.667	25	12.5	12.5	6.37448	-0.2375	-0.0531832	0.96375	0.0416667	0	0	0.0833333	0.0416667	0.0416667	0.0833333	0.125	0	0.0416667	0.125	0.125	0.0416667	0.0416667	0.0416667	0.0416667	0.0416667	0	0.0416667	0.0416667	0	0	0	0	0	0	0	0	0	0.0434783	0	0	0	0	0
1588|0	3103.53	62.069	68.966	3.448	3.448	48.276	51.724	20.69	20.69	0	9.22361	-0.9	5.79101	3.49345	0.0344828	0.172414	0.0689655	0	0.206897	0	0.0344828	0.172414	0	0	0	0.0344828	0.0344828	0	0	0.137931	0.0689655	0	0.0344828	0	0	0	0	0	0	0	0	0.0357143	0	0	0	0	0	0	0
1588|1	2131.38	40	55	25	5	45	55	20	15	5	10.789	-0.62	1.97683	1.9635	0.05	0.05	0.05	0	0	0.05	0.1	0.15	0	0.1	0	0.1	0	0	0	0.2	0	0.05	0	0.1	0	0	0	0	0	0	0	0.0526316	0	0	0	0	0	0	0
1589|0	3771.27	57.143	65.714	11.429	14.286	60	40	14.286	8.571	5.714	7.72591	-0.142857	0.79053	1.23514	0.0571429	0.0285714	0.0285714	0.0285714	0.171429	0.0285714	0	0.114286	0	0.0571429	0	0.0571429	0.0285714	0.0285714	0.0285714	0.142857	0.0857143	0	0.114286	0	0	0	0	0	0.0294118	0.0294118	0	0	0	0	0	0	0	0	0
1589|1	1182.25	30	50	20	10	30	70	30	10	20	4.18439	-1.5	-1.02301	3.181	0.1	0	0.1	0.1	0	0.1	0.1	0	0	0	0.1	0.1	0	0	0	0	0.2	0	0.1	0	0	0	0	0	0	0	0	0	0	0	0.111111	0	0	0	0
159|0	3827.51	44.118	64.706	5.882	2.941	50	50	35.294	26.471	8.824	8.79175	-1.13529	5.73191	3.39853	0.0588235	0.117647	0.0588235	0.0588235	0.235294	0.0294118	0	0.0588235	0	0	0	0.147059	0.0294118	0	0.0882353	0.0294118	0.0588235	0	0.0294118	0	0	0	0	0	0.030303	0	0	0	0	0	0	0	0	0	0
159|1	1180.33	30	40	30	40	70	30	30	20	10	7.5509	0.42	0.216938	0.988	0.2	0.1	0	0.1	0	0	0	0.1	0.1	0	0.1	0	0	0.3	0	0	0	0	0	0	0	0	0	0	0	0	0	0	0	0	0.111111	0	0	0	0
1590|0	3860.41	57.143	65.714	8.571	17.143	57.143	42.857	14.286	11.429	2.857	8.37315	-0.111429	2.79006	1.53343	0.0571429	0.0571429	0.0285714	0.0285714	0.171429	0	0	0.0857143	0	0.0285714	0	0.0571429	0.0285714	0.0857143	0.0285714	0.142857	0.114286	0	0.0857143	0	0	0	0	0	0.0294118	0	0	0	0	0	0	0.0294118	0	0	0
1590|1	1662.04	53.333	53.333	6.667	6.667	60	40	33.333	33.333	0	9.57821	-0.68	4.85201	2.478	0	0.133333	0	0	0.266667	0	0	0.2	0	0	0.0666667	0.2	0	0	0	0.0666667	0	0	0.0666667	0	0	0	0	0	0	0	0	0	0	0	0	0	0	0	0
1591|0	3838.5	42.857	65.714	14.286	11.429	60	40	14.286	11.429	2.857	8.37681	-0.06	2.79117	1.15857	0.0285714	0.0285714	0.0857143	0	0.171429	0.0285714	0	0.0571429	0	0.0285714	0.0285714	0.0857143	0.0285714	0.0571429	0.0857143	0.142857	0.0285714	0	0.0571429	0.0571429	0	0	0	0	0	0.0294118	0	0	0	0	0	0	0	0	0
1591|1	2418.87	21.053	26.316	10.526	0	21.053	78.947	52.632	47.368	5.263	12.8105	-2.22105	7.97666	6.52263	0.0526316	0.315789	0.0526316	0	0	0.0526316	0.0526316	0	0	0	0.0526316	0.157895	0.105263	0	0	0.157895	0	0	0	0	0	0	0	0	0	0	0	0	0	0	0	0	0	0	0
1592|0	1943.32	45	65	60	5	75	25	5	5	0	9.70002	1.39	0.975736	-1.1005	0.25	0	0.05	0	0	0	0.05	0.1	0	0.1	0.1	0.05	0	0.05	0	0.05	0.05	0	0	0.15	0.0526316	0	0	0	0	0	0	0.105263	0	0	0	0	0	0	0
1592|1	1193.42	20	50	10	10	60	40	30	30	0	12.5165	-1.6	2.97573	3.06	0	0.2	0	0	0	0	0	0.1	0	0	0.1	0.1	0	0	0.3	0.1	0	0.1	0	0	0	0	0	0	0	0	0	0	0	0	0	0	0	0	0
1593|0	1946.23	45	70	55	5	70	30	5	0	5	3.84997	1.265	-1.02285	-0.733	0.2	0	0.05	0	0	0.05	0.05	0.1	0	0.05	0.1	0	0	0.05	0	0.1	0.05	0	0	0.2	0	0	0	0	0	0	0	0.105263	0	0	0	0	0	0	0
1593|1	1358.61	18.182	45.455	0	18.182	54.545	45.455	36.364	36.364	0	12.8074	-1.60909	3.97573	4.18	0	0.272727	0	0	0	0	0	0.0909091	0	0	0	0.0909091	0	0.181818	0.272727	0	0.0909091	0	0	0	0	0	0	0	0	0	0	0	0	0	0	0	0	0	0
1594|0	1960.26	45	70	55	5	70	30	5	0	5	3.84997	1.27	-1.02285	-0.7745	0.2	0	0.05	0	0	0.05	0.05	0.1	0	0.05	0.1	0	0	0.05	0	0.05	0.1	0	0	0.2	0	0	0	0	0	0	0	0.105263	0	0	0	0	0	0	0
1594|1	2391.8	20	45	25	10	40	60	40	30	10	11.6506	-0.74	3.97746	3.363	0.05	0.15	0.05	0.05	0	0.05	0	0	0	0.1	0	0.15	0	0.1	0.05	0.1	0.05	0	0	0.1	0	0	0	0	0	0	0	0	0	0	0	0.0526316	0	0	0
1595|0	1617.04	14.286	42.857	35.714	7.143	71.429	28.571	21.429	14.286	7.143	9.5373	0.664286	0.976371	-0.542143	0	0	0	0.0714286	0	0	0	0.0714286	0	0.0714286	0.142857	0.142857	0.142857	0	0.0714286	0.0714286	0	0.0714286	0	0.142857	0	0	0	0	0	0	0	0	0	0	0	0	0	0	0
1595|1	3081.45	31.034	51.724	37.931	0	48.276	51.724	13.793	6.897	6.897	6.53076	-0.537931	-0.0219077	1.62345	0.206897	0	0.137931	0	0	0.0689655	0.172414	0.0344828	0	0.103448	0.0344828	0.0689655	0.0344828	0	0.0344828	0.0344828	0.0344828	0	0	0.0344828	0.0357143	0	0	0	0	0	0.0357143	0	0	0	0	0.0357143	0.0357143	0	0.0357143
1596|0	3035.64	44.828	68.966	34.483	6.897	62.069	37.931	17.241	10.345	6.897	7.91488	0.955172	0.854857	0.0110345	0.0689655	0	0	0.0344828	0.137931	0.0344828	0	0.0344828	0	0.0689655	0.0344828	0.103448	0	0.0689655	0.0344828	0.137931	0.0689655	0	0	0.172414	0	0	0	0	0	0	0	0	0	0	0	0	0	0.0357143	0
1596|1	902.079	28.571	28.571	14.286	28.571	57.143	42.857	28.571	28.571	0	10.4549	-0.571429	1.97494	2.41	0.142857	0.142857	0	0	0	0	0	0	0	0	0	0.142857	0.142857	0.142857	0	0.142857	0	0	0.142857	0	0	0	0	0	0	0	0	0	0	0	0	0	0	0	0
1597|0	3618.14	41.176	67.647	26.471	11.765	58.824	41.176	20.588	14.706	5.882	7.95234	0.0735294	1.33521	1.38	0.0882353	0.0588235	0.0882353	0.0588235	0.117647	0	0	0.0882353	0.0588235	0.0882353	0.0294118	0.0294118	0	0.0588235	0.0588235	0.0588235	0.0588235	0	0	0.0588235	0	0	0	0	0.030303	0	0	0	0.030303	0.030303	0	0	0	0	0
1597|1	1822.91	20	60	6.667	20	26.667	73.333	40	20	20	6.50606	-2.14667	-0.0237871	4.27933	0.0666667	0	0.2	0.2	0	0	0	0	0	0	0	0.2	0	0.0666667	0	0.0666667	0.0666667	0	0.133333	0	0	0	0	0	0	0	0	0	0	0	0	0.0714286	0	0	0
1598|0	1129.23	40	60	10	20	50	50	10	10	0	9.1456	-1.01	0.974149	1.576	0	0	0	0	0	0	0.1	0.1	0	0	0	0.1	0	0	0.1	0.2	0.1	0	0.2	0.1	0	0	0	0	0	0	0	0	0	0	0	0	0	0	0
1598|1	1171.24	30	60	20	10	40	60	40	10	30	3.87599	-1.18	-2.05287	3.114	0.1	0	0.1	0.2	0.1	0.1	0	0	0	0	0.1	0.1	0	0	0	0	0.1	0	0.1	0	0	0	0	0	0	0	0	0	0	0	0.111111	0	0	0	0
1599|0	2026.44	44.444	50	11.111	22.222	55.556	44.444	38.889	38.889	0	9.09597	-0.583333	4.57356	1.745	0.0555556	0.0555556	0	0	0.222222	0	0	0.111111	0.166667	0	0.0555556	0.166667	0	0.0555556	0.0555556	0	0.0555556	0	0	0	0	0	0	0	0	0	0	0	0	0	0	0	0	0	0
1599|1	2210.55	20	55	30	0	45	55	35	15	20	4.58762	-0.51	-1.02002	1.6165	0	0	0.05	0.05	0	0.15	0	0.05	0	0.05	0.1	0.15	0	0	0.1	0	0.15	0	0	0.15	0	0	0	0	0	0	0	0	0	0	0	0	0	0	0
16|0	3380.88	41.935	61.29	16.129	9.677	54.839	45.161	29.032	19.355	9.677	8.33875	-0.725806	2.09603	2.12677	0.0967742	0.0645161	0.0322581	0	0.129032	0.0967742	0	0.0645161	0.0322581	0.0322581	0	0.0967742	0	0.0322581	0.129032	0.0645161	0.0645161	0	0.0322581	0.0322581	0.0333333	0	0	0	0	0	0	0	0	0	0	0	0	0.0333333	0
16|1	2345.64	36.364	59.091	27.273	18.182	45.455	54.545	31.818	27.273	4.545	10.12	-0.640909	2.69618	1.54591	0.0909091	0	0	0.0454545	0	0	0	0.0454545	0.136364	0	0.0909091	0.136364	0	0	0.0909091	0.227273	0	0	0.0454545	0.0909091	0.047619	0	0	0	0	0	0	0	0	0	0	0	0	0	0
160|0	2407.65	43.478	69.565	26.087	13.043	56.522	43.478	26.087	13.043	13.043	5.29418	-0.204348	-2.42265	1.33957	0.130435	0	0.0434783	0.0434783	0.173913	0.0869565	0.0434783	0.0434783	0.130435	0	0.0434783	0	0	0	0.0869565	0.0869565	0	0	0	0.0869565	0.0454545	0	0	0.0454545	0	0	0	0	0	0	0	0	0	0	0
160|1	1055.29	40	40	70	0	70	30	10	10	0	10.55	1.18	0.975891	-0.125	0.3	0.1	0	0	0	0	0.1	0	0	0	0.4	0	0	0	0	0.1	0	0	0	0	0	0	0	0	0	0	0	0	0	0	0.222222	0	0	0	0
1600|0	2054.46	44.444	50	11.111	22.222	55.556	44.444	38.889	38.889	0	9.10543	-0.616667	4.57372	2.26556	0.0555556	0.111111	0	0	0.222222	0	0	0.111111	0.166667	0	0.0555556	0.111111	0	0.0555556	0.0555556	0	0.0555556	0	0	0	0	0	0	0	0	0	0	0	0	0	0	0	0	0	0
1600|1	1123.32	45.455	54.545	36.364	9.091	54.545	45.455	36.364	36.364	0	11.8231	-0.5	3.21583	1.78364	0.181818	0.0909091	0	0	0	0	0	0.181818	0.0909091	0	0.0909091	0.181818	0	0	0	0.0909091	0	0	0	0.0909091	0	0.1	0	0	0	0	0	0	0	0	0.1	0	0	0	0
1601|0	2353.79	47.619	52.381	14.286	19.048	57.143	42.857	33.333	33.333	0	9.11547	-0.428571	4.57387	2.23143	0.047619	0.142857	0	0	0.190476	0	0	0.142857	0.142857	0	0.0952381	0.047619	0	0.047619	0.047619	0	0.0952381	0	0	0	0	0	0	0	0	0	0	0	0	0	0	0	0	0	0
1601|1	2245.44	25	70	20	5	40	60	35	20	15	9.68539	-1.25	0.978108	4.082	0.05	0.15	0.1	0.15	0	0	0.05	0.1	0	0	0	0.05	0	0.05	0.05	0	0.1	0	0	0.15	0	0	0	0	0	0	0	0.0526316	0	0	0	0	0	0	0
1602|0	1159.37	40	60	20	0	40	60	30	30	0	11.4812	-1.06	2.94508	3.916	0.1	0.2	0.1	0	0.1	0	0	0	0	0.1	0	0.1	0	0	0.1	0	0.2	0	0	0	0	0	0	0	0	0	0	0	0	0	0	0	0	0	0
1602|1	2240.75	29.412	35.294	11.765	23.529	64.706	35.294	35.294	35.294	0	9.99483	-0.482353	5.85136	2.98412	0	0.235294	0	0	0.235294	0	0	0.0588235	0	0.0588235	0	0.117647	0	0.0588235	0	0	0	0.0588235	0.117647	0.0588235	0	0	0	0	0	0	0	0	0	0	0	0	0	0	0
1603|0	3367.89	43.75	71.875	28.125	6.25	59.375	40.625	12.5	9.375	3.125	7.93174	0.13125	1.09337	1.01625	0.09375	0.03125	0.125	0.03125	0.125	0	0	0.0625	0.03125	0.0625	0.0625	0.03125	0.03125	0	0.0625	0.0625	0.09375	0	0.03125	0.0625	0	0	0	0	0	0	0	0	0	0	0	0.0322581	0.0322581	0	0
1603|1	2268.77	29.412	35.294	11.765	23.529	64.706	35.294	35.294	35.294	0	10.0681	-0.517647	5.85152	3.53529	0	0.294118	0	0	0.235294	0	0	0.0588235	0	0.0588235	0	0.0588235	0	0.0588235	0	0	0	0.0588235	0.117647	0.0588235	0	0	0	0	0	0	0	0	0	0	0	0	0	0	0
1604|0	3630.19	51.429	68.571	11.429	2.857	60	40	25.714	14.286	11.429	6.94799	-0.494286	-0.0561097	1.72143	0.0571429	0.0285714	0	0.0571429	0.257143	0.0571429	0.0857143	0.142857	0.0285714	0.0285714	0	0.0857143	0	0	0.0857143	0	0.0571429	0	0	0.0285714	0	0	0	0	0.0294118	0	0	0	0	0	0	0	0	0	0
1604|1	3817.67	25.714	42.857	42.857	5.714	62.857	37.143	31.429	25.714	5.714	11.4938	0.00285714	6.97729	0.883143	0.142857	0.0571429	0.0571429	0	0	0.0571429	0	0.114286	0	0.142857	0.0571429	0.2	0	0.0285714	0.0285714	0	0	0.0285714	0	0.0857143	0	0	0	0	0	0.0294118	0	0	0	0	0	0.0588235	0	0	0.0294118
1605|0	3621.88	40.625	53.125	12.5	6.25	46.875	53.125	43.75	6.25	37.5	3.49618	-0.8375	-10.1948	2.77312	0.0625	0.03125	0	0.0625	0.1875	0.3125	0	0.0625	0	0	0.03125	0.03125	0	0.03125	0.03125	0	0.09375	0	0.03125	0.03125	0	0	0	0	0.0322581	0	0	0	0	0	0	0	0	0	0
1605|1	3605.33	24.242	48.485	39.394	6.061	60.606	39.394	30.303	24.242	6.061	11.4235	-0.163636	5.97699	1.22485	0.121212	0.0606061	0.0606061	0.030303	0	0.030303	0.030303	0.121212	0	0.121212	0.030303	0.181818	0	0.030303	0.030303	0	0	0.030303	0	0.121212	0	0	0	0	0	0	0.03125	0	0	0.03125	0	0.03125	0	0	0.03125
1606|0	3504.77	46.875	59.375	15.625	3.125	46.875	53.125	37.5	3.125	34.375	3.30892	-0.6	-10.1961	2.19406	0.0625	0	0	0.0625	0.1875	0.28125	0	0.0625	0	0	0.0625	0.03125	0	0	0.03125	0	0.15625	0	0.03125	0.03125	0	0	0	0	0.0322581	0	0	0	0	0	0	0	0	0	0
1606|1	1336.55	9.091	27.273	18.182	18.182	54.545	45.455	27.273	18.182	9.091	9.25604	-0.954545	0.976041	1.49727	0	0	0.0909091	0	0	0.0909091	0.0909091	0.0909091	0	0.0909091	0.0909091	0.181818	0	0.0909091	0.0909091	0	0	0	0.0909091	0	0	0	0	0	0	0	0	0	0	0	0	0	0	0	0
1607|0	1960.23	41.176	58.824	5.882	11.765	47.059	52.941	29.412	29.412	0	13.1021	-1.38824	4.97588	4.47412	0.0588235	0.294118	0	0	0	0	0	0.117647	0	0	0	0	0	0.117647	0.176471	0.0588235	0.176471	0	0	0	0	0	0	0	0	0	0	0	0	0	0	0	0	0	0
1607|1	1004.06	40	70	40	0	50	50	40	10	30	3.876	-0.4	-2.02142	1.968	0.2	0	0	0.2	0	0.1	0	0.1	0	0	0.1	0.1	0	0	0	0.1	0	0	0	0.1	0.111111	0	0	0	0	0	0	0	0	0	0.111111	0	0	0	0
1608|0	1699.99	35.714	50	7.143	21.429	57.143	42.857	14.286	7.143	7.143	6.01757	0.257143	-0.14562	1.055	0	0	0.142857	0	0.285714	0.0714286	0.0714286	0	0	0	0.0714286	0.0714286	0	0.214286	0	0	0.0714286	0	0	0	0	0	0	0	0	0	0	0	0	0	0	0	0	0	0
1608|1	3884.31	18.182	48.485	21.212	9.091	48.485	51.515	33.333	12.121	21.212	4.16738	-1.07273	-3.01891	3.06303	0.0909091	0.0909091	0.030303	0.121212	0	0.0909091	0.0606061	0	0	0.030303	0.0606061	0.030303	0.0606061	0.030303	0.121212	0.0606061	0.030303	0	0.0606061	0.030303	0	0	0	0	0	0	0	0	0	0	0.03125	0	0.03125	0	0.03125
1609|0	1606.9	68.75	87.5	6.25	0	62.5	37.5	12.5	6.25	6.25	5.87056	0.3375	-0.207391	0.84375	0	0	0	0.0625	0.375	0	0	0.0625	0	0.0625	0	0.0625	0	0	0.125	0.1875	0.0625	0	0	0	0	0	0	0	0	0	0	0	0	0	0	0	0	0	0
1609|1	2132.39	11.765	17.647	23.529	11.765	47.059	52.941	47.059	11.765	35.294	3.90334	-0.941176	-4.01752	2.75	0.117647	0.0588235	0	0	0	0.352941	0.0588235	0	0	0	0.0588235	0.0588235	0.117647	0.0588235	0	0	0	0	0.0588235	0.0588235	0	0	0	0	0	0	0.0625	0	0	0	0.0625	0	0	0	0
161|0	2970.24	42.857	78.571	32.143	7.143	53.571	46.429	21.429	0	21.429	3.11604	0.425	-6.11117	1.105	0.0714286	0	0.0357143	0.142857	0.107143	0.0714286	0	0.0357143	0	0	0.0714286	0	0	0.0357143	0	0.0714286	0.142857	0	0.0357143	0.178571	0	0	0	0	0	0	0	0	0	0	0	0	0	0.037037	0
161|1	1435.55	38.462	53.846	30.769	7.692	46.154	53.846	30.769	7.692	23.077	3.98007	-0.346154	-2.02034	2.24308	0.153846	0.0769231	0	0	0	0.230769	0	0	0	0	0.0769231	0	0	0.0769231	0.0769231	0.153846	0.0769231	0	0	0.0769231	0	0	0	0	0	0	0	0	0	0	0	0	0	0	0
1610|0	1946.25	50	88.889	16.667	5.556	72.222	27.778	22.222	5.556	16.667	3.82606	0.277778	-2.20565	1.26722	0.0555556	0.0555556	0	0.166667	0.333333	0	0	0.0555556	0	0	0	0	0	0	0.111111	0	0.0555556	0.0555556	0	0.111111	0	0	0	0	0	0	0	0.0588235	0	0	0	0	0	0	0
1610|1	3925.41	22.857	45.714	25.714	2.857	42.857	57.143	37.143	17.143	20	4.85485	-1.18571	-1.01782	2.58343	0.0857143	0.0285714	0.0571429	0.0571429	0	0.142857	0.0571429	0.0571429	0	0.0571429	0.0857143	0.142857	0	0	0.0857143	0	0.0857143	0	0.0285714	0.0285714	0	0	0	0	0	0	0	0	0	0.0294118	0.0294118	0	0	0	0.0294118
1611|0	3720.21	41.176	73.529	14.706	8.824	58.824	41.176	23.529	8.824	14.706	4.19285	-0.320588	-2.2063	1.64676	0	0.0294118	0.0294118	0.117647	0.176471	0.0294118	0	0.0882353	0	0.0294118	0.0294118	0.0588235	0	0	0.0882353	0.0294118	0.117647	0	0.0882353	0.0882353	0	0	0	0	0	0	0	0	0	0	0	0	0	0	0
1611|1	2361.89	39.13	52.174	69.565	8.696	82.609	17.391	4.348	0	4.348	3.74997	2.19565	-1.02411	-2.08391	0.217391	0	0	0.0434783	0	0	0	0.0434783	0	0.217391	0.173913	0	0	0.0434783	0	0.0434783	0.0869565	0	0.0434783	0.0869565	0	0	0	0	0	0	0	0	0	0.0454545	0.0909091	0	0	0	0
1612|0	3244.66	48.387	67.742	9.677	6.452	54.839	45.161	25.806	9.677	16.129	4.22899	-0.290323	-2.20361	1.51161	0	0	0	0.0967742	0.193548	0.0645161	0.0322581	0.129032	0	0	0.0645161	0.0967742	0	0.0645161	0.0645161	0.129032	0.0322581	0	0	0.0322581	0	0	0	0	0	0	0	0	0	0	0	0	0	0	0
1612|1	983.176	40	70	50	0	70	30	10	10	0	9.70002	0.53	0.975736	-0.368	0.2	0	0.1	0	0	0	0	0.1	0	0	0.2	0.1	0	0	0.1	0	0.1	0	0	0.1	0	0	0	0	0	0	0	0	0	0	0.222222	0	0	0	0
1613|0	3096.72	44.828	58.621	37.931	6.897	72.414	27.586	13.793	3.448	10.345	3.87595	1.3069	-2.20518	-0.253793	0.0689655	0.0344828	0.0344828	0.0689655	0.206897	0.0344828	0	0.0689655	0	0.0344828	0.241379	0	0	0.0689655	0	0.0689655	0.0344828	0	0	0.0344828	0	0	0	0	0	0	0	0.0357143	0	0	0.0357143	0	0	0	0
1613|1	1861.13	33.333	66.667	27.778	11.111	66.667	33.333	11.111	5.556	5.556	6.33737	0.194444	-0.0234702	0.183333	0.0555556	0	0.111111	0.0555556	0	0	0	0.166667	0	0.0555556	0.111111	0.0555556	0	0.111111	0.111111	0	0.111111	0	0	0.0555556	0	0	0	0	0	0	0	0	0	0	0.0588235	0	0	0	0
1614|0	2843.55	48.276	79.31	41.379	3.448	82.759	17.241	6.897	6.897	0	8.11447	1.5931	1.79166	-1.28862	0.0689655	0	0.0344828	0	0.206897	0	0	0.137931	0	0	0.103448	0.0689655	0	0.0344828	0.0344828	0.0344828	0.0344828	0	0	0.241379	0	0	0.0357143	0	0	0	0	0.0357143	0	0	0	0	0	0	0
1614|1	2516.75	14.286	47.619	23.81	14.286	42.857	57.143	38.095	14.286	23.81	4.19293	-1	-2.02158	3.0181	0.047619	0.047619	0.047619	0.190476	0	0.047619	0.047619	0	0	0.0952381	0.047619	0.0952381	0	0.047619	0.047619	0.0952381	0	0	0.0952381	0.047619	0	0	0	0.05	0	0	0	0	0	0	0	0	0	0	0
1615|0	3209.72	50	57.143	17.857	21.429	50	50	21.429	21.429	0	8.13585	-0.214286	2.75124	1.49143	0.0714286	0.0357143	0.0357143	0	0.214286	0	0.0357143	0	0.142857	0.0357143	0.0714286	0.0357143	0	0	0.0357143	0.0357143	0.178571	0	0.0714286	0	0	0	0	0	0.037037	0	0	0	0.037037	0	0	0	0	0	0
1615|1	1511.83	28.571	42.857	50	14.286	64.286	35.714	28.571	21.429	7.143	9.53938	0.821429	1.21662	-0.241429	0.142857	0	0	0.0714286	0	0	0	0.0714286	0.0714286	0.142857	0.142857	0.142857	0	0.0714286	0	0.0714286	0	0	0	0.0714286	0	0	0	0	0	0	0	0	0	0.0769231	0	0	0	0.0769231	0
1616|0	3350.85	46.429	60.714	10.714	10.714	50	50	32.143	25	7.143	8.86342	-0.810714	4.79116	4.22321	0.0357143	0.25	0	0.0714286	0.214286	0	0	0.0357143	0	0.0357143	0	0	0	0	0.0357143	0.107143	0.0714286	0	0.107143	0.0357143	0	0	0	0.037037	0	0	0	0	0	0	0	0	0	0	0
1616|1	1477.81	28.571	42.857	57.143	7.143	64.286	35.714	28.571	21.429	7.143	9.53938	0.892857	1.21662	-0.38	0.142857	0	0	0.0714286	0	0	0	0.0714286	0.0714286	0.142857	0.214286	0.142857	0	0	0	0.0714286	0	0	0	0.0714286	0	0	0	0	0	0	0	0	0	0.0769231	0.0769231	0	0	0	0
1617|0	3782.33	52.941	61.765	14.706	17.647	58.824	41.176	26.471	17.647	8.824	8.11485	-0.279412	2.03254	1.655	0.0882353	0.0588235	0	0.0882353	0.176471	0	0	0.117647	0.0294118	0	0.0588235	0.0882353	0	0.0588235	0	0.0294118	0.117647	0.0294118	0.0588235	0	0	0	0	0	0.030303	0	0	0	0	0	0.030303	0	0	0	0
1617|1	1602.72	33.333	66.667	33.333	13.333	53.333	46.667	26.667	6.667	20	3.87495	-0.1	-2.7818	1.18333	0.0666667	0	0	0.133333	0	0.0666667	0	0.0666667	0.0666667	0	0.133333	0	0	0	0.0666667	0.133333	0.0666667	0	0.0666667	0.133333	0	0	0	0	0	0.0714286	0	0	0	0	0	0	0	0	0
1618|0	3856.44	40	62.857	22.857	8.571	54.286	45.714	20	11.429	8.571	6.44223	-0.00571429	-0.786763	1.25057	0.0285714	0	0.114286	0.0857143	0.228571	0	0.0571429	0.0571429	0.0571429	0.0285714	0.142857	0.0571429	0	0	0	0.0571429	0.0285714	0.0285714	0	0.0285714	0	0	0	0	0.0294118	0	0	0	0	0	0	0	0	0	0
1618|1	1794.8	20	53.333	13.333	20	33.333	66.667	33.333	0	33.333	3.19605	-1	-5.02	3.17333	0	0	0.133333	0.2	0	0.133333	0	0	0	0	0.133333	0	0	0.133333	0	0.2	0	0	0.0666667	0	0	0	0	0	0	0	0	0	0	0	0	0	0	0	0
1619|0	3054.53	60	70	13.333	13.333	60	40	16.667	13.333	3.333	7.30418	0.23	0.513832	0.506333	0.0333333	0	0	0	0.2	0.0333333	0	0.133333	0.1	0.0333333	0.0333333	0.0333333	0.0333333	0.0333333	0.0666667	0.133333	0.1	0	0	0.0333333	0	0	0	0	0	0	0	0	0	0	0	0	0	0	0.0344828
1619|1	2327.59	33.333	52.381	33.333	9.524	57.143	42.857	23.81	4.762	19.048	3.7379	-0.0857143	-3.0208	1.41429	0.142857	0.047619	0	0.0952381	0	0.0952381	0.047619	0.047619	0	0	0.142857	0	0.047619	0.047619	0.047619	0.047619	0.0952381	0	0.047619	0.047619	0.05	0.05	0	0	0	0	0	0	0	0	0	0	0	0	0
162|0	3683.03	34.375	59.375	18.75	9.375	46.875	53.125	25	9.375	15.625	4.22904	-0.8	-2.14358	2.76969	0.0625	0.0625	0.125	0.09375	0.125	0.0625	0.03125	0.03125	0	0.09375	0.03125	0.03125	0	0	0.03125	0.09375	0.03125	0.03125	0.0625	0	0	0	0	0	0	0	0	0	0	0.0322581	0	0	0	0	0
162|1	3159.9	28.571	35.714	32.143	10.714	64.286	35.714	25	21.429	3.571	10.3806	0.239286	4.91426	0.511786	0.0714286	0.0357143	0.0357143	0	0.0714286	0.0357143	0.0357143	0.107143	0	0.0714286	0.142857	0.178571	0.0357143	0.0714286	0	0.0357143	0	0	0.0357143	0.0357143	0	0	0	0	0	0	0.037037	0	0	0	0	0	0	0	0
1620|0	3068.56	60	70	13.333	13.333	60	40	16.667	13.333	3.333	7.30418	0.233333	0.513832	0.478667	0.0333333	0	0	0	0.2	0.0333333	0	0.133333	0.1	0.0333333	0.0333333	0.0333333	0.0333333	0.0333333	0.0666667	0.1	0.133333	0	0	0.0333333	0	0	0	0	0	0	0	0	0	0	0	0	0	0	0.0344828
1620|1	1202.33	10	40	40	0	40	60	50	10	40	3.77825	-0.32	-3.01954	2.872	0	0.1	0	0.1	0	0.3	0	0	0	0	0.2	0	0	0	0	0	0.1	0	0	0.2	0	0	0	0	0	0	0	0	0	0	0	0	0	0	0
1621|0	3479.81	45.455	72.727	12.121	3.03	51.515	48.485	24.242	3.03	21.212	3.47058	-0.433333	-6.20077	1.84273	0.030303	0	0.030303	0.0909091	0.181818	0.121212	0.030303	0.0606061	0	0.0606061	0	0.030303	0	0.030303	0.121212	0.0909091	0.0909091	0	0	0.030303	0	0	0	0	0.03125	0	0	0	0	0	0	0	0	0	0
1621|1	3248.78	17.857	39.286	39.286	3.571	50	50	28.571	10.714	17.857	4.26467	0.125	-2.0197	1.52679	0	0.0714286	0.0357143	0.0714286	0	0.107143	0.0357143	0.0357143	0	0.0357143	0.25	0.0357143	0.0357143	0	0	0.0714286	0.0714286	0	0.0357143	0.107143	0	0	0	0	0	0	0	0	0	0	0	0	0	0	0
1622|0	3325.9	37.931	51.724	13.793	13.793	58.621	41.379	31.034	13.793	17.241	4.66454	0.0310345	-1.96448	1.16103	0	0	0	0.0689655	0.206897	0.103448	0	0.0689655	0.0344828	0.0689655	0	0.103448	0.0689655	0.0344828	0	0.0689655	0.0344828	0	0.0689655	0.0689655	0	0	0	0	0	0	0	0	0	0	0	0	0	0	0
1622|1	2296.39	21.053	47.368	15.789	15.789	31.579	68.421	57.895	21.053	36.842	4.16628	-1.63684	-3.77786	4.52368	0.0526316	0.105263	0	0.210526	0	0.157895	0	0.0526316	0.0526316	0	0.0526316	0.0526316	0	0.0526316	0	0	0.105263	0	0.0526316	0.0526316	0	0	0	0.0555556	0	0	0	0	0	0	0	0	0	0	0
1623|0	2821.84	44.444	74.074	3.704	7.407	40.741	59.259	37.037	7.407	29.63	3.64575	-1.31111	-7.65801	3.06889	0	0	0.0740741	0.148148	0.148148	0.148148	0	0.148148	0.0740741	0	0.037037	0	0	0	0.0740741	0.0740741	0.0740741	0	0	0	0	0	0	0	0	0	0	0	0	0	0	0	0	0	0
1623|1	1580.76	28.571	57.143	42.857	14.286	57.143	42.857	28.571	14.286	14.286	5.4543	-0.0428571	-0.781804	1.39357	0.142857	0.0714286	0.0714286	0.0714286	0	0.0714286	0	0.0714286	0.0714286	0	0.142857	0	0	0	0	0	0.0714286	0.0714286	0	0.142857	0	0	0	0	0	0	0	0	0	0	0	0	0	0	0
1624|0	2300.45	47.619	61.905	14.286	4.762	38.095	61.905	33.333	9.524	23.81	3.91723	-0.77619	-3.90157	3.11905	0.047619	0.047619	0	0.142857	0.190476	0.0952381	0.0952381	0.047619	0.047619	0	0.0952381	0	0	0	0	0.142857	0.047619	0	0	0	0	0	0	0	0.05	0	0	0	0	0	0	0	0	0	0
1624|1	2875.14	25	33.333	20.833	20.833	37.5	62.5	20.833	8.333	12.5	4.42148	-0.5875	-1.7815	1.93333	0.0416667	0	0.0416667	0.0416667	0	0.0833333	0.166667	0	0.0416667	0.0416667	0.125	0.0416667	0	0.125	0	0.125	0.0833333	0	0.0416667	0	0	0	0	0	0	0	0.0434783	0	0	0	0	0	0	0	0
1625|0	3469.24	38.71	48.387	25.806	6.452	58.065	41.935	25.806	22.581	3.226	8.90242	0.235484	5.033	1.39839	0	0.0967742	0.0322581	0	0.193548	0.0322581	0.0322581	0.0967742	0.0322581	0.0322581	0.16129	0.0967742	0	0.0322581	0	0.0645161	0.0322581	0	0	0.0645161	0	0	0	0	0	0	0	0	0	0	0	0	0	0	0
1625|1	1790.05	25	50	56.25	6.25	62.5	37.5	25	6.25	18.75	3.876	0.575	-2.02206	0.889375	0.1875	0.0625	0	0.125	0	0.0625	0.0625	0	0	0.0625	0.1875	0	0	0	0	0	0.0625	0	0.0625	0.125	0	0	0	0	0	0	0	0	0	0.0666667	0.0666667	0	0	0	0
1626|0	3528.07	60	65.714	14.286	0	54.286	45.714	20	11.429	8.571	7.73376	-0.422857	0.794649	1.4	0.114286	0	0	0.0285714	0.171429	0.0571429	0.0857143	0.142857	0	0	0.0285714	0.114286	0.0571429	0	0.0285714	0.0571429	0.114286	0	0	0	0.0294118	0	0	0	0	0.0294118	0.0294118	0	0	0	0	0.0294118	0	0	0
1626|1	1324.6	16.667	41.667	25	0	66.667	33.333	25	16.667	8.333	9.69502	-0.508333	0.97699	1.24417	0	0.0833333	0.0833333	0	0	0.0833333	0	0.166667	0	0	0.25	0.0833333	0.0833333	0	0.166667	0	0	0	0	0	0	0	0	0	0	0	0	0	0	0	0	0	0	0	0
1627|0	3456.89	61.765	67.647	11.765	0	47.059	52.941	17.647	8.824	8.824	6.11725	-0.544118	-0.205193	1.76647	0.0882353	0	0	0.0294118	0.176471	0.0588235	0.117647	0.117647	0	0.0294118	0	0.0882353	0.0294118	0	0.0294118	0.0882353	0.147059	0	0	0	0	0	0	0	0.030303	0.030303	0.030303	0	0	0	0	0	0	0	0
1627|1	3221.58	20.69	48.276	27.586	6.897	44.828	55.172	34.483	17.241	17.241	5.65206	-0.962069	-0.778971	2.43069	0.0689655	0.0344828	0.103448	0.0689655	0	0.103448	0.0689655	0.103448	0.0344828	0	0.137931	0.103448	0	0.0344828	0.0344828	0	0.0344828	0	0	0.0689655	0	0	0	0	0	0	0	0.0357143	0	0	0	0	0	0	0
1628|0	2674.91	65.385	80.769	15.385	11.538	46.154	53.846	15.385	11.538	3.846	7.24498	-0.230769	0.303924	1.98192	0.115385	0.0384615	0.0769231	0.0384615	0.192308	0	0.0384615	0.0769231	0.0769231	0	0	0	0	0.0384615	0	0.115385	0.153846	0	0	0.0384615	0	0	0.04	0	0	0	0	0.04	0	0	0	0	0	0	0
1628|1	949.028	33.333	44.444	33.333	11.111	66.667	33.333	22.222	0	22.222	3.6137	0.1	-2.02159	0.416667	0.111111	0	0.111111	0	0	0.222222	0	0.222222	0	0	0.222222	0	0	0.111111	0	0	0	0	0	0	0	0	0	0	0	0	0	0.125	0	0	0	0	0	0	0
1629|1	1109.38	11.111	11.111	22.222	22.222	55.556	44.444	44.444	33.333	11.111	10.5069	-0.266667	1.97668	0.746667	0	0	0	0	0	0.111111	0	0.111111	0	0	0.222222	0.333333	0	0.222222	0	0	0	0	0	0	0	0	0	0	0	0	0	0	0	0	0	0	0	0	0
163|0	3792.32	42.857	68.571	22.857	5.714	57.143	42.857	20	8.571	11.429	4.4991	-0.188571	-1.14325	1.70686	0.114286	0.0571429	0.0857143	0.0857143	0.114286	0.0285714	0	0.0571429	0	0	0.0857143	0.0285714	0.0571429	0.0285714	0.0571429	0.0571429	0.0857143	0.0285714	0	0.0285714	0	0.0294118	0	0	0	0	0	0	0	0	0	0.0294118	0.0294118	0	0
163|1	3144.89	28.571	39.286	32.143	10.714	64.286	35.714	21.429	21.429	0	10.6976	0.239286	5.913	0.505714	0.0714286	0.0357143	0.0714286	0	0.0714286	0	0.0357143	0.107143	0	0.0714286	0.142857	0.178571	0.0357143	0.0714286	0	0.0357143	0	0	0.0357143	0.0357143	0	0	0	0	0	0	0.037037	0	0	0	0	0	0	0	0
1630|0	978.172	44.444	66.667	33.333	0	44.444	55.556	11.111	11.111	0	8.54518	0.677778	0.945083	0.618889	0	0	0.111111	0	0.111111	0	0	0	0	0.222222	0	0.111111	0	0	0	0.111111	0.222222	0	0	0.111111	0	0	0	0	0	0	0	0	0	0	0	0	0	0	0
1630|1	819.012	37.5	50	62.5	12.5	87.5	12.5	0	0	0	6.09998	2.375	-0.0241054	-2.64125	0.125	0	0	0	0	0	0	0.125	0	0	0.375	0	0	0.125	0	0.125	0	0	0	0.125	0	0	0	0	0	0	0	0	0	0	0.142857	0	0	0	0
1631|0	1521.81	42.857	64.286	21.429	0	42.857	57.143	14.286	14.286	0	8.82167	-0.0857143	1.91427	1.34143	0	0	0.0714286	0	0.142857	0	0.0714286	0	0	0.142857	0	0.142857	0	0	0.0714286	0.142857	0.142857	0	0	0.0714286	0	0	0	0	0	0	0	0	0	0	0	0	0	0	0
1631|1	1488.66	42.857	42.857	42.857	0	50	50	28.571	7.143	21.429	3.98007	0.128571	-2.02034	1.46286	0.142857	0.0714286	0	0	0	0.214286	0	0.0714286	0	0.0714286	0.214286	0	0	0	0	0.142857	0.0714286	0	0	0	0	0	0	0	0	0.0769231	0	0.0769231	0	0	0	0	0	0	0
1632|0	2220.69	35	55	20	0	45	55	25	20	5	8.96999	-0.39	2.88456	1.5245	0	0	0.05	0	0.15	0.05	0.05	0	0	0.1	0.05	0.2	0	0	0.1	0.1	0.1	0	0	0.05	0	0	0	0	0	0	0	0	0	0	0	0	0	0	0
1632|1	2212.59	40.909	59.091	36.364	13.636	81.818	18.182	9.091	4.545	4.545	6.2288	0.85	-0.0544537	-0.944545	0.0909091	0	0.0454545	0	0.0454545	0.0454545	0	0.227273	0	0	0.181818	0.0454545	0	0.0909091	0.0454545	0.0454545	0	0	0.0454545	0.0909091	0	0	0	0	0	0	0	0.047619	0	0	0	0	0	0	0
1633|0	4071.77	37.143	51.429	5.714	11.429	45.714	54.286	31.429	25.714	5.714	9.14548	-1.14571	6.0322	2.76143	0.0285714	0.0571429	0.0857143	0	0.171429	0.0571429	0.0285714	0.0571429	0.0285714	0.0285714	0	0.171429	0.0285714	0.0285714	0.0571429	0.0285714	0.0857143	0	0.0571429	0	0	0	0.0294118	0	0	0	0	0	0	0	0	0	0	0	0
1633|1	3288.72	21.429	42.857	7.143	10.714	28.571	71.429	53.571	39.286	14.286	10.8266	-2.32143	6.21772	4.40857	0.0357143	0.0714286	0.0714286	0.107143	0	0.0357143	0.0357143	0.107143	0.0357143	0	0.0357143	0.285714	0	0.0357143	0.0357143	0	0.0714286	0	0.0357143	0	0	0	0	0	0	0	0	0	0	0	0	0	0	0.037037	0
1634|0	2934.48	48.148	62.963	11.111	7.407	62.963	37.037	14.815	11.111	3.704	7.75855	-0.140741	1.03207	1.15185	0.037037	0.037037	0	0.037037	0.222222	0	0.0740741	0.0740741	0.037037	0	0.0740741	0.037037	0.0740741	0	0.111111	0.0740741	0.0740741	0	0.037037	0	0	0	0	0	0	0	0	0	0	0	0	0	0	0	0.0384615
1634|1	1094.36	40	50	30	10	80	20	10	10	0	8.54992	1	0.945238	-0.088	0.1	0.1	0	0	0.1	0	0	0.1	0	0.1	0.1	0	0.1	0.1	0.1	0.1	0	0	0	0	0	0	0	0	0	0	0	0	0	0	0	0	0	0.111111	0
1635|0	2480.87	31.818	59.091	22.727	4.545	59.091	40.909	22.727	9.091	13.636	4.31183	-0.136364	-1.1445	1.54955	0	0.0454545	0.0909091	0.136364	0.181818	0	0.0454545	0.0909091	0	0.0909091	0.136364	0.0454545	0	0	0.0454545	0	0.0454545	0.0454545	0	0	0	0	0	0	0	0	0	0	0	0	0	0	0	0	0
1635|1	1443.59	57.143	64.286	21.429	7.143	50	50	14.286	7.143	7.143	6.15754	-0.242857	-0.0549173	1.22	0.0714286	0	0	0.0714286	0.0714286	0	0.0714286	0.142857	0	0.0714286	0.0714286	0.0714286	0	0	0	0.142857	0.142857	0	0.0714286	0	0	0	0	0.0769231	0	0	0	0	0	0	0	0	0	0	0
1636|0	2719.03	39.13	52.174	17.391	17.391	47.826	52.174	34.783	17.391	17.391	5.43043	-0.730435	-1.66227	2.28348	0.0869565	0.0434783	0	0.0869565	0.173913	0.0869565	0.0434783	0	0.0869565	0	0.0869565	0.0434783	0	0	0.0434783	0.0869565	0.0434783	0.0869565	0	0	0	0	0	0.0454545	0	0	0	0	0	0	0	0	0	0	0
1636|1	717.82	42.857	71.429	28.571	0	42.857	57.143	14.286	14.286	0	9.70002	-0.185714	0.975736	1.18	0	0	0.142857	0	0	0	0	0.142857	0	0	0.142857	0.142857	0	0	0	0.142857	0.142857	0	0	0.142857	0	0	0	0	0	0	0	0	0	0	0	0	0	0	0
1637|0	2384.87	40.909	59.091	31.818	4.545	68.182	31.818	9.091	4.545	4.545	6.01669	0.909091	-0.146259	0.0654545	0	0.0454545	0	0	0.181818	0.0454545	0.0454545	0.0454545	0	0.136364	0.0909091	0	0	0	0.0909091	0.136364	0.0454545	0	0.0454545	0.0909091	0	0	0	0	0	0	0	0	0	0	0	0	0	0	0
1637|1	1589	26.667	46.667	33.333	0	66.667	33.333	26.667	26.667	0	11.9245	-0.32	3.97542	0.718	0.0666667	0.0666667	0	0	0	0	0	0.133333	0	0.0666667	0.2	0.2	0	0	0.2	0	0.0666667	0	0	0	0	0	0	0	0	0	0	0	0	0	0	0	0	0	0.0714286
1638|0	3417.86	46.667	60	13.333	13.333	40	60	23.333	20	3.333	8.92909	-0.73	3.36394	2.78767	0.0333333	0.1	0.0666667	0	0.1	0.0333333	0	0.0333333	0.0666667	0.0333333	0.0333333	0.0333333	0.0333333	0	0.0333333	0.133333	0.166667	0	0.0666667	0.0333333	0	0.0344828	0	0	0	0	0	0	0	0	0	0	0	0	0
1638|1	1023.11	33.333	44.444	33.333	11.111	55.556	44.444	33.333	11.111	22.222	4.18439	-0.511111	-1.02285	2.37778	0.111111	0.111111	0	0.111111	0	0.111111	0	0.111111	0	0	0.222222	0	0	0	0	0.111111	0	0	0.111111	0	0	0	0	0	0	0	0	0	0	0	0	0	0	0	0
1639|0	3091.22	46.429	75	3.571	10.714	39.286	60.714	32.143	7.143	25	3.73384	-1.13214	-6.7209	3.02	0.0357143	0	0.0714286	0.107143	0.214286	0.142857	0	0	0.0714286	0	0	0	0	0	0.107143	0.107143	0.107143	0	0.0357143	0	0	0	0	0	0	0.037037	0	0	0	0	0	0	0	0	0
1639|1	1524.65	46.667	66.667	13.333	13.333	60	40	13.333	6.667	6.667	6.33872	-0.253333	-0.0233149	1.33933	0	0.0666667	0.0666667	0.0666667	0	0	0	0.266667	0	0	0.133333	0	0	0.133333	0.0666667	0.133333	0.0666667	0	0	0	0	0	0	0	0	0	0	0	0	0	0	0	0	0	0
164|0	1749.81	70.588	82.353	11.765	11.765	41.176	58.824	5.882	5.882	0	9.17164	-0.976471	0.974304	2.35471	0.117647	0.0588235	0.117647	0	0	0	0	0.176471	0	0	0	0	0	0	0	0	0.411765	0	0.117647	0	0	0.0625	0	0	0	0	0	0	0	0	0	0	0	0	0
164|1	2141.41	25	60	50	10	60	40	25	5	20	3.69841	0.79	-3.78021	0.288	0.1	0	0	0.15	0	0.05	0.05	0.05	0.05	0	0.2	0	0	0.05	0	0.05	0.05	0	0	0.2	0	0	0	0	0	0	0	0	0	0	0	0	0	0	0
1640|0	2228.47	42.857	71.429	9.524	4.762	57.143	42.857	23.81	9.524	14.286	4.42128	-0.833333	-1.90316	2.16714	0.047619	0.047619	0.047619	0.047619	0.190476	0.0952381	0.047619	0.0952381	0.047619	0.047619	0	0	0	0	0.190476	0	0.0952381	0	0	0	0	0	0	0	0	0	0	0	0	0	0	0	0	0	0.05
1640|1	973.051	40	70	30	0	60	40	10	0	10	3.74997	-0.06	-1.02331	0.677	0	0	0.1	0.1	0	0	0.1	0.3	0	0	0.2	0	0	0	0	0	0.1	0	0	0.1	0	0	0	0	0	0	0	0	0	0	0	0	0	0	0
1641|0	4043.68	45.714	60	8.571	8.571	37.143	62.857	25.714	22.857	2.857	9.19615	-0.86	6.03205	3.00029	0	0.0857143	0.0857143	0	0.171429	0.0285714	0.0285714	0.0285714	0.0285714	0	0.0285714	0.114286	0.0285714	0	0	0.142857	0.114286	0.0285714	0.0285714	0.0571429	0	0	0	0	0	0	0	0	0	0	0	0	0	0	0
1641|1	1564.82	46.667	60	26.667	6.667	66.667	33.333	6.667	6.667	0	8.5272	0.273333	0.944444	0.430667	0	0.0666667	0.0666667	0	0.0666667	0	0	0.2	0	0.0666667	0.2	0	0	0	0.0666667	0.0666667	0.133333	0	0.0666667	0	0	0	0	0	0	0	0	0	0	0	0	0	0	0	0
1642|0	3432.91	17.241	41.379	20.69	17.241	51.724	48.276	27.586	13.793	13.793	5.59468	-0.444828	-0.781658	1.72103	0	0.0344828	0.0689655	0.0689655	0	0.0689655	0.0344828	0.0689655	0.0344828	0.0689655	0.0689655	0.0689655	0.0689655	0.0689655	0.0344828	0.0689655	0.0344828	0	0.0689655	0.0689655	0	0	0	0	0	0	0	0	0	0	0	0	0	0	0
1642|1	1635.9	50	62.5	25	6.25	68.75	31.25	6.25	6.25	0	8.5272	0.2375	0.944444	0.293125	0	0.0625	0.0625	0	0.0625	0	0	0.25	0	0.0625	0.1875	0	0	0	0.0625	0	0.1875	0	0.0625	0	0	0	0	0	0	0	0	0	0	0	0	0	0	0	0
1643|0	1063.18	36.364	90.909	18.182	0	72.727	27.273	18.182	9.091	9.091	6.33872	-0.9	-0.0233149	1.68	0.0909091	0.0909091	0	0.0909091	0	0	0	0.181818	0	0	0	0	0	0	0.363636	0	0.0909091	0	0	0.0909091	0	0	0	0	0	0	0	0	0	0	0	0	0	0	0.1
1643|1	2310.55	30	45	25	20	55	45	20	15	5	9.06893	-0.665	1.21502	2.081	0.05	0.1	0.05	0	0	0.05	0.05	0.1	0.05	0.05	0.1	0	0	0	0.05	0.15	0	0	0.15	0.05	0	0	0	0	0	0	0	0	0	0	0	0	0	0	0
1644|0	3070.63	58.621	65.517	3.448	3.448	55.172	44.828	31.034	27.586	3.448	9.62402	-0.92069	6.79133	2.93793	0.0344828	0.137931	0	0.0344828	0.206897	0	0	0.206897	0	0	0	0.137931	0.0344828	0	0.0344828	0.0689655	0.0689655	0	0.0344828	0	0	0	0	0	0	0	0	0.0357143	0	0	0	0	0	0	0
1644|1	3764.47	18.75	43.75	28.125	21.875	53.125	46.875	28.125	21.875	6.25	10.1689	-0.01875	3.45561	0.730313	0	0	0	0.0625	0	0	0.03125	0.03125	0.0625	0.0625	0.09375	0.15625	0	0.09375	0.0625	0.03125	0.125	0	0.0625	0.125	0	0	0	0	0	0	0	0	0	0	0	0	0	0	0
1645|0	3196.71	46.429	60.714	17.857	14.286	57.143	42.857	21.429	10.714	10.714	6.08762	0.228571	-0.206295	1.2375	0.0357143	0.0357143	0	0.0714286	0.214286	0.0357143	0.0357143	0.0357143	0	0.0357143	0.0357143	0.0714286	0	0.0714286	0	0.107143	0.0714286	0.0357143	0.0357143	0.0714286	0	0	0	0	0	0	0	0	0	0	0	0	0	0.037037	0
1645|1	2458.15	30.435	52.174	43.478	0	60.87	39.13	21.739	21.739	0	10.6325	0.856522	4.9138	-0.322174	0	0	0	0	0.0869565	0	0.0434783	0.0869565	0	0.0434783	0.173913	0.217391	0	0	0	0.0434783	0.0869565	0	0	0.217391	0	0	0	0	0	0	0	0	0	0	0	0	0	0	0
1646|0	3055.54	53.571	60.714	10.714	17.857	67.857	32.143	14.286	10.714	3.571	8.11138	0.175	1.79212	0.725714	0.0357143	0.0357143	0.0714286	0	0.214286	0.0357143	0	0.178571	0	0.0714286	0	0.0714286	0	0.107143	0	0.0714286	0.0357143	0.0357143	0.0357143	0	0	0	0	0	0	0	0	0	0	0	0	0	0	0.037037	0
1646|1	1975.49	38.095	52.381	52.381	0	85.714	14.286	9.524	9.524	0	10.8054	1.4	1.97558	-1.92333	0.047619	0	0	0	0	0	0	0.285714	0	0.0952381	0.285714	0.0952381	0	0	0.047619	0.047619	0	0	0	0.0952381	0	0	0	0	0	0	0	0	0	0	0	0	0	0	0
1647|0	3041.52	53.571	64.286	10.714	17.857	67.857	32.143	14.286	10.714	3.571	8.11138	0.164286	1.79212	0.757143	0.0357143	0.0357143	0.0714286	0	0.214286	0.0357143	0	0.178571	0	0.0357143	0	0.0714286	0	0.107143	0	0.0714286	0.0357143	0.0357143	0.0357143	0.0357143	0	0	0	0	0	0	0	0	0	0	0	0	0	0.037037	0
1647|1	2503.86	31.818	40.909	27.273	4.545	50	50	40.909	18.182	22.727	4.70695	-0.577273	-1.04926	2.27636	0.0454545	0.0909091	0	0.0454545	0.0454545	0.181818	0	0.136364	0	0.0909091	0.0909091	0.0909091	0	0	0	0	0.0909091	0.0454545	0	0.0454545	0	0	0	0	0	0	0	0	0	0.047619	0	0	0	0	0
1648|0	3260.89	46.429	57.143	17.857	14.286	60.714	39.286	25	17.857	7.143	8.38144	0.0392857	2.79275	1.29786	0.0357143	0.0714286	0	0.0357143	0.214286	0.0357143	0	0.0714286	0	0	0.0714286	0.107143	0	0.0357143	0	0.0357143	0.107143	0.0714286	0.0357143	0.0714286	0	0	0	0	0	0	0	0	0	0	0	0	0	0	0
1648|1	1159.35	30	40	30	0	30	70	40	30	10	10.789	-1.07	1.97637	3.46	0.1	0.1	0	0.1	0	0	0.1	0	0	0.1	0.1	0.2	0	0	0	0.1	0.1	0	0	0	0	0	0	0.111111	0	0	0	0	0	0	0	0	0	0	0
1649|0	698.82	42.857	71.429	28.571	0	71.429	28.571	14.286	14.286	0	10.55	0.0571429	0.975891	0.95	0	0.142857	0	0	0	0	0	0.285714	0	0	0.142857	0	0	0	0.142857	0	0.142857	0	0	0.142857	0	0	0	0	0	0	0	0	0	0	0	0	0	0	0
1649|1	1613.06	21.429	35.714	50	7.143	57.143	42.857	28.571	28.571	0	11.2784	0.571429	3.97526	-0.207143	0.0714286	0	0	0	0	0	0	0	0	0.0714286	0.214286	0.285714	0	0	0	0.142857	0	0.0714286	0	0.142857	0	0	0	0	0	0	0	0	0	0	0	0	0	0	0
165|0	3624.27	40.625	62.5	3.125	6.25	40.625	59.375	34.375	31.25	3.125	10.1694	-1.40625	8.03206	3.48	0.03125	0.09375	0.0625	0.03125	0.1875	0	0.03125	0.03125	0.03125	0	0	0.1875	0	0.03125	0.125	0.0625	0.09375	0	0	0	0	0	0	0	0	0	0	0	0	0	0	0	0	0	0
165|1	1753.03	47.059	47.059	58.824	11.765	76.471	23.529	11.765	0	11.765	3.6137	1.29412	-2.02238	-1.04941	0.294118	0	0	0	0	0.117647	0	0.0588235	0	0.117647	0.176471	0	0	0.0588235	0	0.0588235	0.0588235	0	0.0588235	0	0.0625	0	0	0	0	0.0625	0	0	0	0	0	0	0	0.0625	0
1650|1	1218.37	10	20	20	0	20	80	70	30	40	4.58762	-1.89	-1.02002	3.936	0	0	0	0.1	0	0.3	0	0	0	0	0.2	0.3	0	0	0	0.1	0	0	0	0	0	0	0	0	0	0	0	0	0	0	0	0	0	0	0
1651|0	713.792	42.857	71.429	14.286	0	57.143	42.857	14.286	14.286	0	10.55	-1.04286	0.975891	2.47571	0	0.142857	0.142857	0	0	0	0	0.285714	0	0	0.142857	0	0	0	0.142857	0	0.142857	0	0	0	0	0	0	0	0	0	0	0	0	0	0	0	0	0	0
1651|1	2413.86	44	64	36	4	76	24	16	8	8	6.31682	0.58	-0.0530247	-0.5772	0.08	0	0	0.04	0.04	0.04	0	0.24	0	0	0.2	0.08	0	0.04	0.08	0	0.08	0	0	0.08	0	0	0	0	0	0	0	0	0	0	0	0.0416667	0	0	0
1652|0	2795.17	57.692	69.231	11.538	7.692	46.154	53.846	19.231	15.385	3.846	8.2203	-0.388462	2.06351	2.43654	0.0769231	0.0769231	0.0769231	0.0384615	0.192308	0	0.0384615	0.0769231	0.0384615	0.0384615	0	0.0384615	0.0384615	0.0384615	0	0.115385	0.115385	0	0	0	0	0	0	0	0	0	0	0.04	0	0	0	0.04	0	0	0
1652|1	1797.33	23.529	41.176	58.824	0	82.353	17.647	5.882	5.882	0	9.70002	1.77059	0.975736	-1.89118	0.117647	0	0.0588235	0	0	0	0	0.0588235	0	0.176471	0.235294	0.0588235	0.117647	0	0.0588235	0.0588235	0	0	0	0.0588235	0	0	0	0	0	0	0	0	0	0	0	0	0	0	0
1653|0	2682.88	65.385	80.769	11.538	7.692	42.308	57.692	15.385	7.692	7.692	5.39625	-0.330769	-0.935535	2.30462	0.0769231	0.0384615	0.0769231	0.0769231	0.192308	0	0.0384615	0.0769231	0.0384615	0.0384615	0	0	0	0.0384615	0	0.153846	0.153846	0	0	0	0	0	0	0	0	0	0	0.04	0	0	0	0	0	0	0
1653|1	2578.27	29.167	33.333	45.833	4.167	66.667	33.333	29.167	25	4.167	11.102	0.395833	4.9762	-0.434583	0.0833333	0	0	0	0	0.0416667	0	0.166667	0	0.0833333	0.25	0.25	0	0	0	0	0.0416667	0.0416667	0	0.0416667	0	0	0	0	0	0	0	0.0434783	0	0	0	0.0434783	0	0	0
1654|0	2668.86	65.385	84.615	11.538	7.692	42.308	57.692	15.385	7.692	7.692	5.39625	-0.342308	-0.935535	2.33846	0.0769231	0.0384615	0.0769231	0.0769231	0.192308	0	0.0384615	0.0769231	0.0384615	0	0	0	0	0.0384615	0	0.153846	0.153846	0	0	0.0384615	0	0	0	0	0	0	0	0.04	0	0	0	0	0	0	0
1654|1	2596.3	29.167	33.333	41.667	4.167	66.667	33.333	29.167	25	4.167	11.102	0.2875	4.9762	-0.3275	0.0833333	0	0	0	0	0.0416667	0	0.166667	0	0.0416667	0.25	0.25	0.0416667	0	0	0	0.0416667	0.0416667	0	0.0416667	0	0	0	0	0	0	0	0.0434783	0	0	0	0.0434783	0	0	0
1655|0	1398.58	58.333	75	0	25	58.333	41.667	16.667	8.333	8.333	5.28055	0.191667	-0.937119	1.39583	0	0	0.0833333	0.0833333	0.416667	0	0	0	0.0833333	0	0	0	0	0.0833333	0	0.0833333	0.0833333	0	0.0833333	0	0	0	0	0	0	0	0	0	0	0	0	0	0	0	0
1655|1	1362.72	15.385	38.462	61.538	0	84.615	15.385	0	0	0	6.09998	1.66923	-0.0241054	-2.15077	0	0	0.153846	0	0	0	0	0.153846	0	0.0769231	0.538462	0	0	0	0.0769231	0	0	0	0	0	0	0	0	0	0	0	0	0	0	0	0	0	0	0	0
1656|0	3733.15	37.5	56.25	6.25	6.25	43.75	56.25	40.625	18.75	21.875	4.85418	-1.33125	-1.20128	4.03	0.0625	0.125	0.09375	0.0625	0.1875	0.15625	0	0.0625	0	0	0	0.0625	0.03125	0.03125	0.03125	0	0.0625	0	0.03125	0	0	0	0	0	0.0322581	0	0	0	0	0	0	0.0322581	0	0	0
1656|1	1378.72	15.385	46.154	61.538	0	76.923	23.077	0	0	0	6.09998	1.66923	-0.0241054	-1.74923	0	0	0.153846	0	0	0	0	0.0769231	0	0.0769231	0.461538	0	0	0	0.0769231	0.0769231	0	0	0	0.0769231	0	0	0	0	0	0	0	0	0	0	0	0	0	0	0
1657|0	1491.73	57.143	71.429	14.286	7.143	64.286	35.714	14.286	0	14.286	3.61366	0.735714	-2.1442	0.297143	0	0	0	0	0.285714	0.142857	0	0.0714286	0	0.0714286	0	0	0	0.0714286	0.0714286	0.0714286	0.142857	0	0	0.0714286	0	0	0	0	0	0	0	0	0	0	0	0	0	0	0
1657|1	1123.44	10	30	60	0	70	30	10	10	0	9.70002	1.3	0.975736	-1.393	0	0	0.1	0	0	0	0	0	0	0	0.6	0.1	0	0	0.1	0.1	0	0	0	0	0	0	0	0	0	0	0	0	0	0	0	0	0	0	0
1658|0	3396.2	38.71	51.613	29.032	3.226	61.29	38.71	22.581	19.355	3.226	8.63598	0.487097	4.033	0.807097	0	0.0645161	0.0322581	0	0.193548	0.0322581	0.0322581	0.0967742	0.0322581	0.0322581	0.16129	0.0967742	0.0322581	0	0	0.0645161	0.0322581	0	0	0.0967742	0	0	0	0	0	0	0	0	0	0	0	0	0	0	0
1658|1	2074.36	45	65	40	0	45	55	25	10	15	4.37042	0.06	-1.02158	1.164	0.15	0	0	0.1	0	0.05	0	0	0	0.05	0.15	0.1	0	0	0.05	0.1	0.2	0	0	0.05	0	0	0	0	0	0.0526316	0	0	0	0	0	0.0526316	0	0	0
1659|0	3437.15	38.71	51.613	25.806	3.226	54.839	45.161	29.032	22.581	6.452	8.63596	0.0322581	4.03379	1.77581	0	0.0967742	0.0322581	0.0322581	0.193548	0.0322581	0.0322581	0.0967742	0.0322581	0.0322581	0.16129	0.0967742	0	0	0	0.0645161	0.0322581	0	0	0.0645161	0	0	0	0	0	0	0	0	0	0	0	0	0	0	0
1659|1	1233.44	36.364	63.636	18.182	9.091	54.545	45.455	18.182	9.091	9.091	5.28753	0.109091	-0.844366	1.02182	0	0	0.0909091	0.0909091	0.181818	0	0	0	0.0909091	0	0.181818	0	0.0909091	0	0.0909091	0.0909091	0.0909091	0	0	0	0	0	0	0	0	0	0	0	0	0	0	0	0	0	0
166|0	3236.91	45.161	58.065	35.484	3.226	64.516	35.484	22.581	16.129	6.452	8.12096	0.519355	2.0338	0.555161	0.0967742	0.0322581	0.0322581	0.0322581	0.193548	0.0322581	0.0322581	0.0967742	0.0322581	0.0322581	0.16129	0.0967742	0	0	0	0.0645161	0	0	0	0.0645161	0	0	0	0	0.0333333	0	0	0	0	0	0.0333333	0	0	0	0
166|1	1516.82	40	53.333	53.333	13.333	73.333	26.667	20	20	0	8.56008	0.846667	1.42559	-0.72	0.2	0	0.0666667	0	0.0666667	0	0	0.133333	0.133333	0	0.266667	0.0666667	0	0	0	0	0	0	0	0.0666667	0	0	0	0	0.0714286	0	0	0	0	0	0.0714286	0	0	0	0
1660|0	3421.2	38.71	51.613	29.032	3.226	58.065	41.935	25.806	22.581	3.226	8.90242	0.280645	5.033	1.36419	0	0.0967742	0.0322581	0	0.193548	0.0322581	0.0322581	0.0967742	0.0322581	0.0322581	0.16129	0.0967742	0	0	0	0.0645161	0.0322581	0	0	0.0967742	0	0	0	0	0	0	0	0	0	0	0	0	0	0	0
1660|1	1306.5	18.182	54.545	27.273	0	36.364	63.636	45.455	18.182	27.273	4.31196	-0.6	-1.02189	3.23091	0	0.0909091	0	0.272727	0	0	0	0	0	0	0.181818	0.0909091	0.0909091	0	0	0	0.181818	0	0	0.0909091	0	0	0	0	0	0	0	0	0	0	0	0	0	0	0
1661|0	2159.61	35	65	25	0	55	45	20	15	5	8.51817	-0.16	1.88425	1.071	0.05	0	0	0.05	0.15	0	0.1	0	0	0.05	0.05	0.15	0	0	0.15	0.05	0.1	0	0	0.1	0	0	0	0	0.0526316	0	0	0	0	0	0	0	0	0	0
1661|1	1252.54	10	40	30	20	80	20	10	10	0	9.17164	0.27	0.974304	0.154	0	0.1	0	0	0	0	0	0	0	0	0.2	0	0.1	0	0.2	0	0.1	0	0.2	0.1	0	0	0	0	0	0	0	0	0	0	0	0	0	0	0
1662|0	2591.09	36.364	54.545	18.182	13.636	54.545	45.455	22.727	18.182	4.545	8.34116	0.122727	2.09337	1.73818	0	0.0909091	0.0454545	0.0454545	0.181818	0	0	0	0.0454545	0.0909091	0.0454545	0.0454545	0.0454545	0.0454545	0.0454545	0.0909091	0.0909091	0	0.0454545	0.0454545	0	0	0	0	0	0	0	0	0	0	0	0	0	0	0
1662|1	1507.97	21.429	35.714	71.429	0	71.429	28.571	21.429	21.429	0	11.1031	1.27857	2.97542	-1.12143	0.214286	0	0.0714286	0	0	0	0	0	0	0.0714286	0.357143	0.214286	0	0	0	0	0	0	0	0.0714286	0	0	0	0	0	0	0	0	0	0	0.0769231	0.0769231	0	0	0
1663|0	3001.58	58.621	68.966	10.345	3.448	62.069	37.931	20.69	20.69	0	8.7938	-0.337931	5.72923	1.73517	0.0344828	0.0689655	0.0689655	0	0.275862	0	0.0344828	0.206897	0	0.0344828	0	0.137931	0	0	0	0.0344828	0.0344828	0	0.0344828	0.0344828	0	0	0	0	0.0357143	0	0	0	0	0	0	0	0	0	0
1663|1	1645.06	26.667	40	46.667	6.667	60	40	20	20	0	11.1031	0.76	2.97542	-0.340667	0.0666667	0	0.0666667	0	0	0	0	0.0666667	0	0.0666667	0.266667	0.2	0	0.0666667	0	0.0666667	0.0666667	0	0	0.0666667	0	0	0	0	0	0	0	0	0	0	0	0	0	0	0
1664|0	3027.61	55.172	68.966	6.897	3.448	62.069	37.931	20.69	20.69	0	8.7938	-0.455172	5.72923	1.79759	0	0.0689655	0.0689655	0	0.275862	0	0.0344828	0.206897	0	0.0344828	0	0.137931	0	0	0.0344828	0.0344828	0.0344828	0	0.0344828	0.0344828	0	0	0	0	0	0	0	0	0	0	0	0	0	0	0
1664|1	1645.06	26.667	40	46.667	6.667	60	40	20	20	0	11.1031	0.713333	2.97542	-0.340667	0.0666667	0	0.0666667	0	0	0	0	0.0666667	0	0	0.333333	0.2	0	0.0666667	0	0.0666667	0.0666667	0	0	0.0666667	0	0	0	0	0	0	0	0	0	0	0	0	0	0	0
1665|0	2194.46	45	70	15	5	45	55	35	20	15	7.1241	-0.73	0.0957502	3.2145	0.05	0.1	0	0.15	0.2	0	0.05	0.05	0.05	0	0.05	0.05	0	0	0.05	0.1	0.05	0	0	0.05	0	0	0	0.0526316	0	0	0	0	0	0	0	0	0	0	0
1665|1	1624.04	20	40	53.333	0	60	40	20	20	0	11.1031	0.64	2.97542	-0.198667	0.0666667	0	0.133333	0	0	0	0	0.0666667	0	0.0666667	0.333333	0.2	0	0	0	0.0666667	0	0	0	0.0666667	0	0	0	0	0	0	0	0	0	0	0	0	0	0	0
1666|0	2237.48	45	60	10	5	40	60	35	20	15	7.12499	-1.095	0.0966775	3.5465	0.05	0.1	0	0.05	0.2	0.1	0.1	0.05	0.05	0	0	0.05	0	0	0.05	0.1	0.05	0	0	0.05	0	0	0	0	0	0.0526316	0	0	0	0	0	0	0	0	0
1666|1	3955.37	25.714	42.857	37.143	8.571	54.286	45.714	28.571	8.571	20	3.96382	-0.368571	-4.8079	1.80629	0.114286	0.0571429	0.0285714	0.0857143	0.0285714	0.114286	0.114286	0.0857143	0.0285714	0.0285714	0.171429	0	0	0	0	0	0.0285714	0.0285714	0.0285714	0.0571429	0	0	0	0	0.0294118	0.0294118	0	0	0	0	0.0294118	0	0	0	0
1667|0	2488.8	33.333	61.905	9.524	14.286	52.381	47.619	28.571	14.286	14.286	6.21591	-0.628571	-0.11323	2.99952	0	0.142857	0.047619	0.0952381	0.142857	0.047619	0	0.047619	0	0	0.047619	0	0	0.0952381	0.0952381	0.0952381	0.047619	0.047619	0	0.047619	0	0	0	0	0	0	0	0	0	0	0	0	0	0	0
1667|1	4107.35	31.429	60	8.571	14.286	31.429	68.571	42.857	20	22.857	4.7945	-1.46571	-1.80882	4.27	0	0.114286	0.0285714	0.2	0.0285714	0.0285714	0	0.0571429	0.0285714	0	0.0571429	0.0571429	0	0.0571429	0.0285714	0.142857	0.0857143	0.0285714	0.0285714	0.0285714	0	0	0	0	0	0	0	0	0	0	0	0	0	0	0
1668|0	2188.45	45	65	20	0	45	55	30	10	20	4.10517	-0.42	-2.14278	2.525	0.05	0.05	0.05	0.1	0.2	0.1	0.05	0.05	0	0	0.1	0.05	0	0	0	0.05	0.1	0	0	0.05	0	0	0	0	0.0526316	0	0	0	0	0	0	0	0	0	0
1668|1	2517.89	30.435	52.174	30.435	8.696	60.87	39.13	26.087	17.391	8.696	8.5526	-0.417391	1.18738	1.61609	0.0869565	0.0869565	0	0.0434783	0.0434783	0.0434783	0.0869565	0.130435	0.0434783	0.0434783	0.0869565	0.0434783	0	0	0.0869565	0.0434783	0	0.0434783	0	0.0869565	0	0	0	0	0	0	0	0.0454545	0	0	0	0	0	0	0.0454545
1669|0	3509.76	38.71	61.29	9.677	6.452	38.71	61.29	38.71	9.677	29.032	3.83057	-0.996774	-6.95755	3.19032	0.0322581	0.0322581	0.0967742	0.0645161	0.193548	0.225806	0	0.0322581	0.0322581	0	0.0322581	0.0322581	0	0.0322581	0.0322581	0.0322581	0.0967742	0	0	0.0322581	0	0	0	0	0.0333333	0	0	0	0	0	0	0	0	0	0
1669|1	1177.24	20	50	20	10	40	60	40	10	30	3.876	-1.25	-2.02126	3.84	0.1	0.1	0	0.2	0	0.1	0.1	0	0	0	0.1	0	0	0.1	0.1	0.1	0	0	0	0	0	0	0	0.111111	0	0	0	0	0	0	0	0	0	0	0
167|0	3322.02	41.935	54.839	32.258	3.226	61.29	38.71	25.806	19.355	6.452	8.38936	0.316129	3.0338	1.09484	0.0645161	0.0645161	0.0322581	0.0322581	0.193548	0.0322581	0.0322581	0.0967742	0.0322581	0.0322581	0.16129	0.0967742	0	0	0	0.0645161	0	0	0	0.0645161	0	0	0	0	0	0	0	0	0	0	0.0333333	0	0	0	0
167|1	2545.04	13.636	45.455	31.818	18.182	68.182	31.818	18.182	13.636	4.545	9.86688	0.1	1.97463	0.264091	0.0454545	0	0.136364	0.0454545	0	0	0	0.0909091	0	0	0.181818	0.136364	0.0454545	0.0909091	0.0454545	0	0	0	0.0909091	0.0909091	0	0	0	0	0	0	0	0	0	0	0	0	0	0	0
1670|0	3713.31	40.625	62.5	15.625	12.5	53.125	46.875	28.125	21.875	6.25	8.83878	-0.68125	4.78974	2.65437	0.0625	0.09375	0.0625	0.0625	0.1875	0	0	0.03125	0	0.03125	0	0.125	0	0	0.03125	0.0625	0.0625	0	0.125	0.0625	0	0	0.0322581	0	0	0	0	0	0	0	0	0	0	0	0
1670|1	1047.22	22.222	44.444	33.333	11.111	55.556	44.444	22.222	11.111	11.111	6.33872	0.333333	-0.0233149	1.41111	0	0.111111	0	0.111111	0	0	0	0	0	0	0.333333	0	0	0.111111	0.111111	0.222222	0	0	0	0	0	0	0	0	0	0	0	0	0	0	0	0	0	0	0
1671|0	3306.52	40	63.333	10	6.667	43.333	56.667	33.333	6.667	26.667	3.71377	-0.98	-6.95834	2.739	0.0666667	0	0.1	0.0333333	0.2	0.233333	0.0333333	0.0333333	0.0333333	0	0	0.0333333	0	0.0333333	0.0666667	0.0666667	0.0333333	0	0	0.0333333	0	0	0	0	0.0344828	0	0	0	0	0	0	0	0	0	0
1672|0	1225.52	45.455	63.636	18.182	18.182	81.818	18.182	18.182	18.182	0	7.9317	0.690909	1.09258	-0.424545	0	0	0	0	0.363636	0	0	0.0909091	0.0909091	0	0.0909091	0.0909091	0	0	0.0909091	0	0	0	0.0909091	0.0909091	0	0	0	0	0	0	0	0	0	0	0	0	0	0	0
1672|1	936.118	12.5	37.5	37.5	25	87.5	12.5	0	0	0	6.09322	0.925	-0.0248991	-1.4875	0	0	0.125	0	0	0	0	0.125	0	0	0.375	0	0	0.125	0.125	0	0	0	0.125	0	0	0	0	0	0	0	0	0	0	0	0	0	0	0	0
1673|0	1194.46	45.455	72.727	18.182	18.182	90.909	9.091	9.091	9.091	0	7.12077	0.9	0.0927402	-0.929091	0	0	0	0	0.363636	0	0	0.0909091	0.0909091	0	0.0909091	0	0	0	0.181818	0	0	0	0.0909091	0.0909091	0	0	0	0	0	0	0	0	0	0	0	0	0	0	0
1674|0	1702.04	50	68.75	18.75	12.5	81.25	18.75	18.75	6.25	12.5	4.18096	1.0625	-1.96572	-0.389375	0	0	0	0.0625	0.375	0.0625	0	0.125	0.0625	0	0.125	0	0	0.0625	0.0625	0	0	0	0	0.0625	0	0	0	0	0	0	0	0	0	0	0	0	0	0	0
1674|1	2368.76	30	45	25	35	60	40	30	30	0	8.78329	-0.085	2.87385	0.9575	0.05	0.05	0	0	0.1	0	0	0.05	0.2	0	0.1	0.05	0	0.05	0.05	0.05	0.05	0	0.1	0.1	0	0	0	0	0	0	0	0	0	0	0	0	0	0	0
1675|0	1731.04	50	62.5	12.5	12.5	75	25	18.75	6.25	12.5	4.25403	0.60625	-1.96526	0.145	0	0	0	0	0.375	0.125	0.0625	0.125	0.0625	0	0.0625	0	0	0.0625	0.0625	0	0	0	0	0.0625	0	0	0	0	0	0	0	0	0	0	0	0	0	0	0
1675|1	2155.43	30	55	40	0	50	50	30	10	20	4.06268	-0.165	-2.02063	1.716	0.1	0.05	0	0.15	0	0.05	0.05	0.05	0	0	0.25	0.05	0	0	0.05	0.05	0.1	0	0	0.05	0	0	0	0.105263	0	0	0	0	0	0	0	0	0	0	0
1676|0	1745.11	50	75	18.75	0	68.75	31.25	18.75	6.25	12.5	4.18424	0.6625	-1.20598	0.92875	0	0.0625	0	0.0625	0.375	0.0625	0	0	0	0	0.125	0	0	0	0.125	0.0625	0.0625	0	0	0.0625	0	0	0	0	0	0	0	0	0	0	0	0	0	0	0
1676|1	1730.05	20	40	40	20	80	20	6.667	0	6.667	3.84997	0.946667	-1.02444	-0.978	0.0666667	0	0.0666667	0	0	0.0666667	0	0.0666667	0	0.0666667	0.2	0	0.0666667	0.0666667	0.0666667	0.0666667	0	0	0.133333	0.0666667	0	0	0	0	0	0	0	0	0	0	0	0	0	0	0
1677|0	3027.67	44.828	65.517	27.586	13.793	89.655	10.345	6.897	0	6.897	3.49185	1.42414	-2.20644	-1.36724	0.0344828	0	0	0.0689655	0.206897	0	0	0.172414	0	0.0344828	0.137931	0	0.0344828	0.103448	0.0689655	0.0344828	0	0.0344828	0	0.0689655	0	0	0	0	0	0	0	0	0	0.0357143	0	0	0	0	0
1677|1	949.074	25	37.5	25	37.5	75	25	12.5	12.5	0	7.53467	-0.0375	0.21456	-0.305	0	0	0	0	0	0	0	0.125	0.125	0.125	0.125	0	0	0	0.125	0.125	0	0	0.25	0	0	0	0	0	0	0	0	0	0	0	0	0	0	0	0
1678|0	3445.89	40	66.667	13.333	13.333	53.333	46.667	23.333	10	13.333	4.5383	-0.42	-1.96621	1.87333	0	0.0333333	0.0666667	0.0666667	0.2	0.0666667	0	0.0333333	0.0333333	0	0.0666667	0.0333333	0	0	0.0666667	0	0.166667	0	0.1	0.0666667	0	0	0	0	0	0	0	0	0	0	0	0	0	0	0
1678|1	1753.93	35.294	76.471	23.529	0	47.059	52.941	5.882	0	5.882	3.74997	-0.370588	-1.02331	1.32529	0	0	0.176471	0.0588235	0	0	0	0.0588235	0	0.117647	0.117647	0	0	0	0.176471	0.117647	0.176471	0	0	0	0	0	0	0	0	0	0	0	0	0	0	0	0	0	0
1679|0	2869.46	50	71.429	21.429	14.286	85.714	14.286	7.143	3.571	3.571	5.87056	1.19286	-0.207391	-1.11536	0	0	0	0.0357143	0.214286	0	0	0.214286	0	0.0714286	0.0357143	0.0357143	0	0.107143	0.0714286	0.0357143	0.0357143	0.0357143	0	0.107143	0	0	0	0	0	0	0	0	0	0	0	0	0	0	0
1679|1	3330.99	31.034	48.276	20.69	10.345	68.966	31.034	13.793	6.897	6.897	6.06222	0.155172	-0.208209	0.389655	0	0	0.0344828	0	0.206897	0.0689655	0.103448	0.0689655	0	0.0689655	0.0689655	0.0689655	0.0344828	0	0.0689655	0	0.0344828	0	0.103448	0.0689655	0	0	0	0	0	0	0	0	0	0	0	0	0	0	0
168|0	3348.1	38.71	54.839	29.032	3.226	61.29	38.71	29.032	22.581	6.452	8.63432	0.193548	4.03364	1.15355	0.0322581	0.0645161	0.0322581	0.0322581	0.193548	0.0322581	0	0.0967742	0.0322581	0.0322581	0.16129	0.129032	0	0	0.0322581	0.0645161	0	0	0	0.0645161	0	0	0	0	0	0	0	0	0	0	0	0	0	0	0
168|1	3351.77	17.857	46.429	21.429	21.429	53.571	46.429	17.857	10.714	7.143	9.0318	-0.721429	0.975244	1.82071	0.0714286	0.0357143	0.107143	0.0357143	0	0.0357143	0.0714286	0	0	0	0.107143	0.0714286	0	0.107143	0.107143	0.0714286	0.0357143	0	0.107143	0.0357143	0	0	0	0	0	0	0	0	0	0	0.037037	0	0	0	0
1680|0	3580.89	32.258	64.516	9.677	9.677	45.161	54.839	38.71	16.129	22.581	4.45261	-1.14516	-2.96132	3.71645	0.0322581	0.0967742	0.129032	0.0967742	0.193548	0.129032	0	0.0645161	0.0322581	0	0	0.0322581	0	0.0322581	0.0322581	0	0.0322581	0	0.0322581	0.0645161	0	0	0	0	0.0333333	0	0	0	0	0	0	0	0	0	0
1680|1	3272.01	14.815	37.037	33.333	18.519	74.074	25.926	14.815	11.111	3.704	9.20432	0.711111	1.94349	0.235185	0.037037	0.0740741	0.037037	0.037037	0.037037	0	0.037037	0.037037	0	0.111111	0.0740741	0.037037	0.111111	0.0740741	0.037037	0.037037	0	0	0.111111	0.111111	0	0	0	0	0	0	0	0	0	0	0	0	0.0384615	0	0
1681|0	1299.6	0	40	30	10	60	40	40	30	10	11.4797	-0.41	1.97652	2.643	0	0.2	0	0.1	0	0	0	0	0	0.1	0	0.1	0.1	0	0.1	0	0	0.1	0	0.2	0	0	0	0	0	0	0	0	0	0	0	0	0	0	0
1681|1	3572.08	20	33.333	26.667	26.667	60	40	23.333	16.667	6.667	8.90617	-0.553333	1.45401	0.922333	0.0666667	0	0	0.0333333	0	0.0333333	0.1	0.0666667	0.0666667	0.0666667	0.1	0.1	0	0.0333333	0.0666667	0.0333333	0.0333333	0	0.166667	0.0333333	0	0	0	0.0344828	0	0	0	0	0	0	0	0	0	0	0
1682|0	3685.34	45.455	54.545	12.121	12.121	63.636	36.364	15.152	12.121	3.03	8.38331	0.0333333	2.79181	1.49273	0.030303	0.0909091	0.030303	0.030303	0.181818	0	0.0909091	0.151515	0	0.030303	0.030303	0.030303	0.0606061	0.0909091	0	0.030303	0.0606061	0	0.030303	0.030303	0	0	0	0	0	0	0	0	0	0	0	0	0	0	0
1682|1	971.084	25	25	37.5	0	37.5	62.5	37.5	25	12.5	10.3978	-1.5125	0.977146	4.89875	0.25	0.25	0	0	0	0.125	0.25	0	0	0	0.125	0	0	0	0	0	0	0	0	0	0	0	0	0	0	0.142857	0.142857	0	0	0	0	0	0	0	0
1683|0	3487.11	45.161	54.839	9.677	12.903	61.29	38.71	16.129	12.903	3.226	8.38237	-0.0548387	2.79165	1.47581	0.0322581	0.0645161	0.0322581	0.0322581	0.193548	0	0.0967742	0.129032	0	0.0322581	0	0.0645161	0.0645161	0.0967742	0	0.0322581	0.0645161	0	0.0322581	0.0322581	0	0	0	0	0	0	0	0	0	0	0	0	0	0	0
1683|1	1180.43	40	50	20	10	50	50	30	30	0	11.4812	-0.14	2.94508	2.637	0	0.2	0	0	0.1	0	0	0.1	0	0	0.1	0.1	0	0.1	0	0	0.2	0	0	0.1	0	0	0	0	0	0	0	0	0	0	0	0	0	0	0
1684|0	3558.21	46.875	56.25	9.375	9.375	59.375	40.625	15.625	12.5	3.125	8.38237	-0.10625	2.79165	1.55563	0.03125	0.0625	0.03125	0.03125	0.1875	0	0.09375	0.125	0	0.03125	0	0.0625	0.09375	0.0625	0	0.0625	0.0625	0	0.03125	0.03125	0	0	0	0	0	0	0	0	0	0	0	0	0	0	0
1684|1	2137.38	33.333	71.429	38.095	4.762	71.429	28.571	19.048	9.524	9.524	6.48885	-0.304762	-0.0228544	1.46714	0.190476	0.0952381	0.0952381	0.047619	0	0.047619	0	0.142857	0	0.047619	0.047619	0	0	0	0.142857	0	0	0	0.047619	0.0952381	0.05	0	0	0	0	0.05	0	0	0	0	0	0	0	0	0.05
1685|0	3197.84	36.667	60	26.667	6.667	63.333	36.667	26.667	20	6.667	9.07443	-0.0433333	3.855	1.056	0.1	0.0333333	0.0666667	0	0.133333	0.0666667	0	0.1	0	0.0333333	0.0333333	0.166667	0	0.0666667	0.0666667	0.0333333	0	0	0	0.1	0.0344828	0	0	0	0	0.0344828	0	0	0	0	0	0.0344828	0	0	0
1685|1	1099.3	11.111	33.333	44.444	0	44.444	55.556	33.333	22.222	11.111	10.3978	-0.177778	0.976682	3.21333	0	0.222222	0.111111	0.111111	0	0	0	0	0	0	0.444444	0	0	0	0	0.111111	0	0	0	0	0	0	0	0	0	0	0	0	0	0	0	0	0	0	0
1686|0	3195.88	36.667	56.667	26.667	3.333	63.333	36.667	26.667	20	6.667	9.07443	-0.0633333	3.855	1.04767	0.1	0.0333333	0.0666667	0	0.133333	0.0666667	0	0.1	0	0.0666667	0.0333333	0.166667	0.0333333	0.0333333	0.0666667	0.0333333	0	0	0	0.0666667	0.0344828	0	0	0	0	0.0344828	0	0	0	0	0	0.0344828	0	0	0
1686|1	1234.55	18.182	45.455	36.364	0	63.636	36.364	36.364	36.364	0	12.5317	-0.554545	3.97557	2.21	0.0909091	0.181818	0	0	0	0	0	0.0909091	0	0.0909091	0.0909091	0.181818	0	0	0.181818	0	0	0	0	0.0909091	0	0	0	0	0	0	0	0	0	0	0	0	0	0	0.1
1687|0	3163.82	36.667	60	30	3.333	63.333	36.667	26.667	20	6.667	9.07443	0.0133333	3.855	0.991333	0.1	0.0333333	0.0666667	0	0.133333	0.0666667	0	0.1	0	0.0666667	0.0333333	0.166667	0	0.0333333	0.0666667	0.0333333	0	0	0	0.1	0.0344828	0	0	0	0	0.0344828	0	0	0	0	0	0.0344828	0	0	0
1687|1	1336.69	25	50	58.333	0	66.667	33.333	25	25	0	12.5165	0.741667	2.97573	0.958333	0.166667	0.166667	0	0	0	0	0	0	0	0.0833333	0.166667	0.0833333	0	0	0.0833333	0	0.0833333	0	0	0.166667	0	0	0	0	0	0	0	0	0	0	0	0.0909091	0	0	0.0909091
1688|0	3456.14	37.5	59.375	15.625	3.125	56.25	43.75	34.375	21.875	12.5	8.1192	-0.54375	2.03584	1.59813	0.0625	0	0.0625	0.03125	0.1875	0.09375	0	0.09375	0.03125	0.03125	0	0.1875	0.0625	0	0.0625	0	0.03125	0	0	0.0625	0	0	0	0	0.0322581	0	0	0	0	0	0	0	0.0322581	0	0
1688|1	1337.67	25	50	41.667	0	58.333	41.667	33.333	33.333	0	12.5317	-0.0833333	3.97557	1.90333	0.0833333	0.166667	0	0	0	0	0	0.0833333	0	0.0833333	0.0833333	0.166667	0	0	0.0833333	0	0.0833333	0	0	0.166667	0	0	0	0	0	0	0	0	0	0	0	0	0	0	0.0909091
1689|0	2880.27	42.857	78.571	21.429	3.571	60.714	39.286	25	10.714	14.286	4.53834	-0.175	-1.96399	1.3625	0.0714286	0	0.107143	0.0714286	0.214286	0.0714286	0	0.107143	0.0357143	0.0357143	0	0.0714286	0	0	0.0714286	0	0.0357143	0	0	0.107143	0	0	0.037037	0	0	0	0	0	0	0	0	0	0	0	0.037037
1689|1	1177.33	30	40	20	10	40	60	20	20	0	12.5001	-0.72	1.97589	3.484	0	0.2	0	0	0	0	0.2	0.1	0	0	0.1	0	0	0.1	0	0.2	0	0	0	0.1	0	0	0	0	0	0	0	0	0	0	0	0	0	0	0
169|0	3294	41.935	54.839	32.258	3.226	61.29	38.71	25.806	19.355	6.452	8.38845	0.335484	3.03364	0.792581	0.0645161	0.0322581	0.0322581	0.0322581	0.193548	0.0322581	0.0322581	0.0967742	0.0322581	0.0322581	0.16129	0.129032	0	0	0	0.0645161	0	0	0	0.0645161	0	0	0	0	0.0333333	0	0	0	0	0	0	0	0	0	0
169|1	1589.72	46.667	73.333	26.667	6.667	53.333	46.667	20	6.667	13.333	4.18439	-0.753333	-1.02285	2.09	0.2	0.0666667	0	0.0666667	0	0.0666667	0	0	0	0	0.0666667	0	0	0	0.2	0.0666667	0.2	0	0.0666667	0	0	0	0	0.0714286	0	0	0	0	0	0	0	0	0	0	0.0714286
1690|0	2895.28	42.857	78.571	17.857	3.571	57.143	42.857	28.571	14.286	14.286	5.57978	-0.475	-0.964146	1.73643	0.0714286	0	0.107143	0.0714286	0.214286	0.0714286	0	0.107143	0.0357143	0	0	0.107143	0	0	0.0714286	0	0.0357143	0	0	0.107143	0	0	0.037037	0	0	0	0	0	0	0	0	0	0	0	0.037037
1690|1	1498.74	50	68.75	37.5	0	62.5	37.5	12.5	12.5	0	10.8054	0.2125	1.97558	0.16875	0.125	0	0.0625	0	0	0	0	0.1875	0	0.0625	0.125	0.125	0	0	0.0625	0.1875	0	0	0	0.0625	0	0	0	0	0	0	0	0	0	0.0666667	0	0	0	0	0
1691|0	2949.39	39.286	75	17.857	7.143	60.714	39.286	28.571	14.286	14.286	5.42802	-0.171429	-1.72373	1.30393	0.0357143	0	0.0714286	0.0714286	0.214286	0.0714286	0	0.107143	0.0714286	0	0	0.0714286	0.0357143	0	0.0714286	0	0.0357143	0	0	0.142857	0	0	0	0	0	0	0	0	0.037037	0	0	0	0	0	0
1691|1	2796.1	20.833	45.833	33.333	8.333	50	50	25	0	25	3.16719	-0.154167	-6.01828	1.24042	0.0416667	0	0.0416667	0.0833333	0	0.166667	0.0416667	0	0	0	0.208333	0	0.0416667	0	0.0416667	0.0833333	0.0833333	0.0416667	0.0416667	0.0833333	0	0	0	0	0	0	0	0	0	0	0	0	0	0	0
1692|0	2954.41	39.286	75	14.286	3.571	57.143	42.857	25	14.286	10.714	7.03876	-0.471429	0.0350601	1.64286	0.0357143	0	0.142857	0.0357143	0.214286	0.0714286	0	0.107143	0.0357143	0	0	0.107143	0.0357143	0	0.0714286	0	0.0357143	0	0	0.107143	0	0	0.037037	0	0	0	0	0	0	0	0	0	0	0	0
1692|1	2592.02	56	60	12	12	56	44	24	24	0	9.10419	-0.232	4.33346	1.5548	0	0.08	0	0	0.16	0	0	0.2	0.08	0.04	0.08	0.08	0	0.04	0.04	0.16	0.04	0	0	0	0	0	0	0	0	0	0	0	0	0	0	0	0	0	0
1693|0	2968.44	39.286	71.429	14.286	3.571	57.143	42.857	25	14.286	10.714	7.03876	-0.471429	0.0350601	1.60357	0.0357143	0	0.107143	0.0357143	0.214286	0.0714286	0.0357143	0.107143	0.0357143	0	0	0.107143	0.0357143	0	0.0714286	0	0.0357143	0	0	0.107143	0	0	0	0	0	0	0.037037	0	0	0	0	0	0	0	0
1693|1	2226.3	26.316	47.368	26.316	5.263	31.579	68.421	57.895	15.789	42.105	3.8571	-1.61579	-5.01686	4.65	0.157895	0.105263	0	0.210526	0	0.210526	0	0	0	0	0.105263	0.0526316	0	0	0	0.0526316	0.0526316	0	0.0526316	0	0	0.0555556	0	0.0555556	0	0	0	0	0	0	0	0.0555556	0	0	0
1694|0	1381.71	46.154	69.231	23.077	15.385	84.615	15.385	15.385	15.385	0	7.9317	0.876923	1.09258	-0.742308	0	0	0	0	0.307692	0	0	0.153846	0.0769231	0	0.0769231	0.0769231	0	0	0.0769231	0	0	0	0.0769231	0.153846	0	0	0	0	0	0	0	0	0	0	0	0	0	0	0
1694|1	2247.61	25	35	35	10	60	40	20	5	15	3.97866	0.33	-2.78087	0.244	0.05	0	0	0	0	0.15	0.05	0.05	0.05	0.05	0.2	0	0.1	0	0.05	0.15	0	0	0.05	0.05	0	0	0	0	0	0.0526316	0	0	0	0	0	0	0	0	0
1695|0	1822.08	41.176	76.471	23.529	17.647	58.824	41.176	23.529	17.647	5.882	6.74893	0.194118	-0.425166	0.953529	0.0588235	0	0.0588235	0.0588235	0.235294	0	0	0	0.176471	0.0588235	0	0	0	0	0.117647	0.117647	0	0	0	0.117647	0	0	0	0	0.0625	0	0	0	0	0	0	0	0	0	0
1695|1	1361.61	18.182	18.182	36.364	18.182	63.636	36.364	18.182	9.091	9.091	6.41014	0.4	-0.0228512	0.430909	0	0.0909091	0	0	0	0.0909091	0.0909091	0.0909091	0	0	0.363636	0	0	0.0909091	0	0.0909091	0	0.0909091	0	0	0	0	0	0	0	0	0	0	0	0	0	0	0	0	0
1696|0	1637.77	26.667	46.667	33.333	6.667	46.667	53.333	33.333	13.333	20	4.47389	-0.533333	-1.78008	2.28	0.0666667	0.0666667	0.133333	0	0	0.2	0	0.133333	0.0666667	0.133333	0.0666667	0	0	0	0	0.0666667	0	0	0	0.0666667	0	0	0	0	0	0	0	0.0714286	0	0	0	0	0	0	0
1696|1	1262.51	33.333	58.333	33.333	8.333	58.333	41.667	16.667	16.667	0	9.702	0.225	1.21599	-0.0825	0	0	0	0	0	0	0	0.0833333	0.0833333	0	0.25	0.0833333	0	0	0.166667	0.0833333	0.166667	0	0	0.0833333	0	0	0	0	0	0	0	0	0	0	0	0	0	0	0
1697|0	3981.67	25.714	42.857	37.143	14.286	57.143	42.857	22.857	17.143	5.714	9.40666	0.271429	2.42715	0.831143	0.0285714	0.0571429	0.0857143	0	0.0285714	0.0571429	0	0.0857143	0.0571429	0.114286	0.142857	0.0571429	0	0.0285714	0	0.0857143	0.0285714	0.0285714	0.0285714	0.0857143	0	0	0	0	0	0	0	0.0294118	0	0	0	0	0	0	0
1697|1	1241.43	20	40	10	20	50	50	20	10	10	6.33872	-0.33	-0.0233149	2.192	0	0.1	0	0.1	0	0	0.1	0	0	0	0.1	0	0.1	0.2	0.1	0.1	0.1	0	0	0	0	0	0	0	0	0	0	0	0	0	0	0	0	0	0
1698|0	2249.48	25	50	35	15	60	40	30	10	20	4.10371	-0.055	-2.8112	1.529	0.1	0.05	0.1	0.1	0.05	0.1	0	0.1	0.05	0.1	0.1	0	0	0.05	0	0	0	0	0.05	0.05	0.0526316	0	0	0	0	0	0	0	0	0	0.0526316	0	0	0	0
1698|1	1277.49	10	40	40	20	60	40	10	10	0	9.34882	0.15	0.975098	1.039	0	0.1	0.1	0	0	0	0.1	0	0	0	0.2	0	0	0	0	0.1	0	0.1	0.1	0.2	0	0	0	0	0	0	0	0	0	0	0	0	0	0	0
1699|0	3170.56	36.667	56.667	30	13.333	66.667	33.333	20	6.667	13.333	4.10369	0.37	-2.84185	0.548667	0.0333333	0.0333333	0.0666667	0.0666667	0.0666667	0.0666667	0	0.2	0.0333333	0.0666667	0.133333	0	0	0.0666667	0	0.0333333	0.0333333	0	0.0333333	0.0666667	0	0	0	0	0	0	0	0	0	0	0	0	0	0	0
1699|1	2622.91	29.167	62.5	29.167	8.333	50	50	25	8.333	16.667	4.10524	-0.108333	-2.02016	1.64125	0.0416667	0.0416667	0.0833333	0.0833333	0	0.0833333	0	0.0833333	0	0.0416667	0.0833333	0.0416667	0	0.0833333	0.0416667	0.0416667	0.125	0	0	0.125	0	0	0	0	0	0	0	0	0	0	0	0	0	0	0
17|0	2996.44	42.857	67.857	17.857	10.714	57.143	42.857	21.429	14.286	7.143	7.93049	-0.467857	1.09478	1.31643	0.107143	0	0.0714286	0	0.142857	0.0714286	0	0.0357143	0.0357143	0.0357143	0	0.107143	0	0.0357143	0.142857	0.0714286	0.0714286	0	0.0357143	0.0357143	0.037037	0	0	0	0	0	0	0	0	0	0	0	0	0.037037	0
17|1	2222.3	45.455	68.182	27.273	4.545	50	50	27.273	0	27.273	3.16719	-0.4	-6.01749	1.62955	0.136364	0	0	0.0909091	0	0.181818	0	0.0909091	0	0	0.0909091	0	0	0.0454545	0.0909091	0.136364	0.0909091	0	0	0.0454545	0.047619	0	0	0	0	0	0	0.047619	0	0	0	0	0	0	0
170|0	3313.05	41.935	54.839	32.258	0	61.29	38.71	25.806	19.355	6.452	8.6325	0.293548	3.79338	1.12355	0.0645161	0.0645161	0.0322581	0.0322581	0.193548	0.0322581	0.0322581	0.0967742	0	0.0322581	0.16129	0.129032	0	0	0	0.0645161	0	0	0	0.0645161	0	0	0	0	0	0	0	0	0	0	0	0.0333333	0	0	0
170|1	2847.57	40.741	44.444	40.741	0	59.259	40.741	25.926	22.222	3.704	10.5092	0.322222	4.91489	0.252593	0.148148	0	0.037037	0	0.0740741	0.037037	0	0.0740741	0	0.0740741	0.185185	0.222222	0.037037	0	0	0.037037	0.0740741	0	0	0	0	0	0	0	0	0	0	0	0	0.0384615	0.0384615	0.0384615	0	0	0
1700|0	2102.35	26.316	52.632	36.842	10.526	57.895	42.105	26.316	10.526	15.789	4.4214	0.0631579	-1.81199	1.36895	0.0526316	0.0526316	0.105263	0.0526316	0.0526316	0.105263	0	0.105263	0.0526316	0.105263	0.105263	0	0	0	0	0.0526316	0	0	0.0526316	0.105263	0	0	0	0	0	0	0	0	0	0	0.0555556	0	0	0	0
1700|1	1302.45	33.333	66.667	25	0	33.333	66.667	16.667	8.333	8.333	6.33737	-0.633333	-0.0234702	2.06083	0	0	0.166667	0.0833333	0	0	0	0	0	0	0.25	0.0833333	0	0	0.0833333	0.166667	0.166667	0	0	0	0	0	0	0	0	0	0	0	0	0	0	0	0	0	0
1701|0	2051.45	42.105	63.158	10.526	10.526	57.895	42.105	26.316	26.316	0	9.04683	-0.836842	4.09211	1.56474	0.0526316	0	0.0526316	0	0.210526	0	0.0526316	0.105263	0.0526316	0	0	0.210526	0	0	0.105263	0.0526316	0	0	0.0526316	0.0526316	0	0	0	0	0	0	0	0	0	0	0	0	0	0	0.0555556
1701|1	2640.85	46.154	65.385	26.923	7.692	57.692	42.308	19.231	7.692	11.538	4.37041	-0.515385	-1.02301	1.54577	0.115385	0.0384615	0.0384615	0.0769231	0	0.0384615	0.0384615	0.192308	0	0.0384615	0.0769231	0.0384615	0	0	0.0384615	0.0769231	0.0769231	0	0.0769231	0.0384615	0	0	0.04	0	0	0	0	0	0	0	0	0	0	0	0.04
1702|0	3360.02	27.586	55.172	20.69	10.345	65.517	34.483	20.69	13.793	6.897	8.11452	0.0896552	1.7937	1.24483	0	0.0689655	0.0689655	0.0344828	0.206897	0.0344828	0.0689655	0.0689655	0	0.0344828	0.0689655	0.0689655	0	0.0689655	0.0689655	0	0	0.0344828	0	0.103448	0	0	0	0	0	0	0	0	0	0	0	0	0	0	0
1702|1	2093.29	40	60	25	0	45	55	20	5	15	3.92756	-0.285	-2.0208	1.8495	0	0.05	0.1	0.05	0	0.1	0	0.15	0	0	0.2	0	0.05	0	0	0.15	0.1	0	0	0.05	0	0	0	0	0	0	0	0	0	0	0	0	0	0	0
1703|0	3293.83	36.667	63.333	23.333	6.667	60	40	20	10	10	5.53463	0.11	-0.964626	1.086	0	0.0333333	0.0333333	0.0333333	0.2	0.0666667	0.0666667	0.0666667	0.0333333	0	0.1	0.0333333	0	0	0.0666667	0.1	0	0.0333333	0	0.133333	0	0	0	0	0	0	0	0	0	0	0	0	0	0	0
1703|1	3540	28.125	50	21.875	12.5	59.375	40.625	21.875	6.25	15.625	3.95232	-0.184375	-3.01891	1.12813	0.0625	0.03125	0	0.0625	0	0.09375	0.0625	0.09375	0	0.0625	0.0625	0.03125	0.03125	0.125	0.125	0.03125	0.09375	0	0	0.03125	0	0	0	0	0	0	0	0.0322581	0	0	0	0	0	0	0.0322581
1704|0	2294.61	50	65	10	10	60	40	30	10	20	4.14746	-0.34	-2.20362	1.8645	0.05	0.05	0	0.05	0.3	0.15	0	0.05	0	0	0	0.05	0	0	0.05	0.1	0	0.1	0	0.05	0	0	0	0	0	0	0	0	0	0	0	0	0	0	0
1704|1	2920.32	8	44	32	12	60	40	24	12	12	5.51923	-0.464	-0.782601	1.7564	0	0.08	0.08	0.08	0	0.04	0.08	0.08	0.04	0.12	0.12	0	0	0	0.12	0	0	0	0.08	0.08	0	0	0	0	0	0	0	0	0	0	0	0	0	0	0
1705|0	2535.11	26.087	60.87	21.739	8.696	65.217	34.783	30.435	21.739	8.696	7.95104	-0.0217391	1.33536	0.595652	0	0	0	0.0434783	0.173913	0.0434783	0	0.0434783	0.0869565	0	0.0869565	0.130435	0.0434783	0	0.173913	0	0.0434783	0	0	0.130435	0	0	0	0	0	0	0	0	0	0	0	0	0	0	0
1705|1	997.252	0	37.5	37.5	12.5	75	25	25	25	0	12.5001	0.3	1.97589	1.6225	0	0.25	0	0	0	0	0	0	0	0	0.25	0	0	0.125	0.25	0	0	0	0	0.125	0	0	0	0	0	0	0	0	0	0	0	0	0	0	0
1706|0	1232.38	58.333	83.333	16.667	0	58.333	41.667	16.667	0	16.667	3.55004	0.516667	-2.14467	1.1625	0	0	0.0833333	0.0833333	0.333333	0.0833333	0	0.0833333	0	0.0833333	0	0	0	0	0	0.166667	0	0	0	0.0833333	0	0	0	0	0	0	0	0	0	0	0	0	0	0	0
1706|1	1360.59	57.143	71.429	57.143	0	71.429	28.571	14.286	7.143	7.143	6.16118	1.1	-0.0539683	0.0964286	0.285714	0.0714286	0	0.0714286	0.0714286	0	0	0.0714286	0	0	0.214286	0	0	0	0	0.0714286	0.0714286	0	0	0.0714286	0.0769231	0	0	0	0.0769231	0	0	0	0	0	0.0769231	0	0	0	0
1707|0	1272.44	50	83.333	16.667	0	58.333	41.667	16.667	0	16.667	3.55004	0.416667	-2.14467	1.24083	0	0	0.0833333	0.0833333	0.333333	0.0833333	0	0	0	0.0833333	0	0	0	0	0.0833333	0.166667	0	0	0	0.0833333	0	0	0	0	0	0	0	0	0	0	0	0	0	0	0
1707|1	790.014	14.286	57.143	71.429	14.286	85.714	14.286	0	0	0	6.09998	3.18571	-0.0241054	-3.19571	0	0	0	0	0	0	0	0	0	0	0.285714	0	0	0.142857	0	0	0.142857	0	0	0.428571	0	0	0	0	0	0	0	0	0	0	0	0	0	0	0
1708|0	3567.92	35.484	48.387	9.677	6.452	48.387	51.613	35.484	6.452	29.032	3.67463	-0.767742	-7.19687	2.40516	0	0.0322581	0.0322581	0	0.193548	0.290323	0.0322581	0.0645161	0	0.0322581	0.0322581	0.0322581	0	0.0322581	0.0645161	0.0645161	0.0322581	0.0322581	0	0.0322581	0	0	0	0	0	0	0	0	0	0	0	0	0	0	0
1708|1	1269.57	9.091	36.364	54.545	0	72.727	27.273	27.273	9.091	18.182	4.25817	1.00909	-1.02159	0.14	0.0909091	0.0909091	0	0	0	0.181818	0	0	0	0.0909091	0.181818	0	0.0909091	0	0.0909091	0	0	0	0	0.181818	0	0	0	0	0	0	0	0	0	0	0.1	0	0	0	0
1709|0	2348.55	30	60	35	20	60	40	40	15	25	4.19128	-0.425	-2.84311	2.6905	0.2	0.1	0	0.2	0.1	0.05	0	0	0.05	0.05	0	0	0	0	0	0	0	0	0.15	0.1	0	0	0	0.105263	0.0526316	0	0	0	0	0.0526316	0	0	0	0	0
1709|1	1136.42	11.111	44.444	33.333	22.222	77.778	22.222	11.111	11.111	0	9.29829	0.633333	0.974942	-1.04667	0	0	0	0	0	0	0	0	0	0	0.111111	0.111111	0.111111	0	0.111111	0	0.111111	0.111111	0.111111	0.222222	0	0	0	0	0	0	0	0	0	0	0	0	0	0	0
171|0	3396.16	38.71	51.613	25.806	3.226	58.065	41.935	25.806	22.581	3.226	8.89886	0.0483871	5.03284	1.34806	0.0322581	0.0645161	0.0645161	0	0.193548	0.0322581	0.0322581	0.0967742	0.0322581	0	0.16129	0.129032	0.0322581	0	0	0.0645161	0	0	0	0.0645161	0	0	0	0	0	0	0	0	0	0	0	0	0	0	0
171|1	1553.91	26.667	66.667	53.333	6.667	73.333	26.667	13.333	13.333	0	10.8054	0.873333	1.97558	-0.615333	0.2	0	0.0666667	0	0	0	0	0	0	0	0.133333	0.133333	0	0.0666667	0.133333	0.0666667	0	0	0	0.2	0	0	0	0	0	0	0	0	0	0	0	0	0	0.0714286	0
1710|0	2896.17	25	62.5	20.833	20.833	54.167	45.833	20.833	8.333	12.5	4.31185	-0.645833	-1.11702	2.43417	0.0833333	0.0416667	0.166667	0.125	0.125	0	0.0416667	0	0	0.0416667	0	0.0416667	0	0.0416667	0	0	0.0416667	0	0.166667	0.0833333	0	0	0	0.0434783	0	0	0	0	0	0.0434783	0	0	0	0	0
1710|1	2748.01	30.435	47.826	26.087	21.739	56.522	43.478	30.435	13.043	17.391	4.49931	-0.713043	-1.02222	2.2313	0.130435	0.0869565	0	0.130435	0	0.0434783	0.0434783	0.0869565	0	0.0434783	0.0434783	0.0434783	0	0.0434783	0	0.0434783	0.0434783	0.0869565	0.0869565	0.0434783	0	0	0	0.0454545	0	0.0454545	0	0	0	0	0	0	0	0	0
1711|0	3393.91	48.387	74.194	25.806	9.677	64.516	35.484	16.129	6.452	9.677	4.37014	0.383871	-1.20519	1.04581	0.0967742	0.0645161	0.0322581	0.0645161	0.193548	0.0322581	0	0.0322581	0	0.0322581	0.0322581	0	0	0.0322581	0.0645161	0.0967742	0.0645161	0.0645161	0	0.0967742	0	0	0	0	0.0333333	0	0	0	0	0	0	0	0	0	0.0333333
1711|1	822.959	14.286	42.857	28.571	28.571	85.714	14.286	0	0	0	6.09322	0.514286	-0.0248991	-0.997143	0	0	0.142857	0	0	0	0	0.142857	0	0	0.285714	0	0	0.142857	0.142857	0	0	0	0.142857	0	0	0	0	0	0	0	0	0	0	0	0	0	0	0	0
1712|0	3198.6	37.931	68.966	17.241	3.448	44.828	55.172	37.931	17.241	20.69	4.70278	-0.737931	-1.96256	2.8269	0.0689655	0.0344828	0.0344828	0.137931	0.206897	0.0689655	0.0344828	0	0.0344828	0.0344828	0	0.103448	0	0	0.0689655	0.0689655	0.0344828	0	0	0.0689655	0	0.0357143	0	0	0	0	0	0	0	0	0	0.0357143	0	0	0
1712|1	966.142	25	25	37.5	12.5	50	50	25	12.5	12.5	6.40199	0.15	-0.0238002	0.46375	0	0	0	0	0	0.125	0	0	0	0	0.375	0.125	0	0	0	0.125	0.125	0	0.125	0	0	0	0	0	0	0	0	0	0	0	0	0	0	0	0
1713|0	3213.61	37.931	68.966	13.793	3.448	41.379	58.621	41.379	20.69	20.69	5.65027	-1.02759	-0.96272	3.18793	0.0689655	0.0344828	0.0344828	0.137931	0.206897	0.0689655	0.0344828	0	0.0344828	0	0	0.137931	0	0	0.0689655	0.0689655	0.0344828	0	0	0.0689655	0	0.0357143	0	0	0	0	0	0	0	0	0	0.0357143	0	0	0
1713|1	3517.22	35.484	48.387	38.71	12.903	70.968	29.032	16.129	16.129	0	12.059	0.187097	4.94428	0.948387	0.193548	0.129032	0	0	0.0322581	0	0.0322581	0.0322581	0	0.0322581	0.129032	0.0322581	0.0322581	0.0322581	0.0967742	0.0967742	0	0.0645161	0.0322581	0.0322581	0.1	0	0	0	0	0	0	0	0	0	0	0	0.0333333	0	0
1714|0	3184.57	37.931	65.517	17.241	3.448	44.828	55.172	34.483	13.793	20.69	4.35275	-0.703448	-2.9621	2.43759	0.0689655	0	0.0344828	0.103448	0.206897	0.103448	0.0689655	0	0.0344828	0.0344828	0	0.103448	0	0	0.0689655	0.0689655	0.0344828	0	0	0.0689655	0	0	0	0	0	0	0.0357143	0	0	0	0	0.0357143	0	0	0
1714|1	2178.8	47.619	52.381	61.905	0	80.952	19.048	4.762	4.762	0	8.0468	2.11429	0.883931	-1.54952	0.190476	0.047619	0	0	0.142857	0	0	0	0	0	0.380952	0	0.047619	0	0	0.0952381	0.047619	0	0	0.047619	0.1	0	0	0	0	0	0	0	0	0	0	0	0.05	0	0
1715|0	3569.17	58.824	70.588	17.647	5.882	55.882	44.118	20.588	17.647	2.941	8.59041	-0.285294	4.72908	1.66382	0.117647	0.0294118	0.0588235	0.0294118	0.235294	0	0.0294118	0.0882353	0	0.0294118	0	0.147059	0	0	0	0.0882353	0.0588235	0	0.0588235	0.0294118	0.030303	0	0.030303	0	0.030303	0	0	0	0	0	0	0	0	0	0
1715|1	2421.95	19.048	38.095	52.381	9.524	80.952	19.048	14.286	0	14.286	3.42471	1.24286	-3.05224	-1.1	0.142857	0	0.047619	0.047619	0.047619	0.0952381	0	0	0	0.0952381	0.238095	0	0.0952381	0	0.047619	0	0	0.047619	0.047619	0.047619	0.05	0	0	0	0	0	0	0	0	0	0.05	0	0.05	0	0
1716|0	3564.15	55.882	73.529	14.706	5.882	58.824	41.176	17.647	14.706	2.941	8.40318	-0.317647	3.72924	1.55382	0.0882353	0.0294118	0.0588235	0.0294118	0.235294	0	0.0294118	0.0882353	0	0.0294118	0	0.117647	0	0	0.0588235	0.0882353	0.0588235	0	0.0588235	0.0294118	0.030303	0	0.030303	0	0	0	0	0	0	0	0	0	0	0	0
1716|1	3694.31	32.353	55.882	35.294	8.824	58.824	41.176	23.529	14.706	8.824	10.7594	0.202941	1.97795	1.37706	0.117647	0.0882353	0.0294118	0.0882353	0	0	0	0.0588235	0	0.0588235	0.117647	0.0588235	0.0294118	0.0882353	0.0588235	0.117647	0.0294118	0	0	0.0588235	0.030303	0	0.030303	0	0	0	0	0	0	0	0.030303	0	0.030303	0	0
1717|0	3066.57	51.724	72.414	13.793	3.448	51.724	48.276	20.69	17.241	3.448	8.62446	-0.548276	3.79134	2	0.0689655	0.0344828	0.0689655	0.0344828	0.206897	0	0.0344828	0.0689655	0	0.0344828	0	0.137931	0	0	0.0689655	0.103448	0.0689655	0	0.0344828	0.0344828	0	0	0.0357143	0	0	0	0	0	0	0	0	0	0	0	0
1717|1	1634.88	50	50	28.571	28.571	64.286	35.714	14.286	14.286	0	10.5518	0.128571	1.21614	0.488571	0.214286	0.0714286	0	0	0	0	0	0.0714286	0.0714286	0	0.0714286	0	0.0714286	0.0714286	0	0.0714286	0.142857	0.142857	0	0	0.0769231	0	0	0	0	0	0	0	0	0	0	0	0.0769231	0.0769231	0
1718|0	3529.15	55.882	73.529	14.706	2.941	55.882	44.118	20.588	17.647	2.941	8.59608	-0.394118	4.72987	1.71294	0.0882353	0.0294118	0.0588235	0.0294118	0.235294	0	0.0294118	0.0882353	0	0.0294118	0	0.147059	0	0	0.0588235	0.0882353	0.0588235	0	0.0294118	0.0294118	0	0	0.030303	0	0.030303	0	0	0	0	0	0	0	0	0	0
1718|1	3211.94	50	64.706	67.647	2.941	82.353	17.647	2.941	2.941	0	9.70002	1.9	0.975736	-1.84647	0.294118	0	0	0	0	0	0.0294118	0.0882353	0	0.0882353	0.147059	0.0294118	0.0294118	0.0294118	0	0.0588235	0.0588235	0	0	0.147059	0.0606061	0	0	0	0	0	0	0.030303	0	0.0909091	0	0	0.030303	0	0
1719|0	3635.27	52.941	70.588	14.706	5.882	55.882	44.118	20.588	17.647	2.941	8.59041	-0.420588	4.72908	1.74471	0.0882353	0.0294118	0.0588235	0.0294118	0.235294	0	0.0294118	0.0588235	0	0.0294118	0	0.147059	0	0	0.0588235	0.0882353	0.0588235	0	0.0588235	0.0294118	0	0	0.030303	0	0	0	0	0	0	0	0	0	0	0	0
1719|1	2887.16	36	52	16	32	52	48	36	24	12	6.96579	-0.592	-0.0607184	2.1968	0.12	0.08	0	0.12	0	0	0	0.12	0.16	0	0	0	0.08	0.12	0	0.04	0.08	0.04	0	0.04	0.0416667	0	0	0.0416667	0	0	0	0	0	0	0	0	0.0416667	0	0
172|0	3391.17	38.71	51.613	32.258	3.226	61.29	38.71	25.806	22.581	3.226	8.90242	0.36129	5.033	1.2229	0.0322581	0.0967742	0.0322581	0	0.193548	0.0322581	0.0322581	0.0967742	0.0322581	0.0322581	0.16129	0.0967742	0	0	0	0.0645161	0	0	0	0.0967742	0	0	0	0	0	0	0	0	0	0	0	0	0	0	0
172|1	1530.74	46.667	60	53.333	0	53.333	46.667	20	6.667	13.333	4.18439	0.413333	-1.02221	0.608	0.266667	0	0	0.0666667	0	0.0666667	0.0666667	0	0	0	0.2	0.0666667	0	0	0	0.0666667	0.133333	0	0	0.0666667	0	0	0	0	0	0	0.0714286	0	0	0	0	0	0	0	0
1720|0	3621.25	52.941	70.588	11.765	5.882	55.882	44.118	20.588	17.647	2.941	8.59041	-0.485294	4.72908	1.77029	0.0588235	0.0294118	0.0588235	0.0294118	0.235294	0	0.0294118	0.0882353	0	0.0294118	0	0.147059	0	0	0.0588235	0.0882353	0.0588235	0	0.0588235	0.0294118	0	0	0.030303	0	0	0	0	0	0	0	0	0	0	0	0
1720|1	1419.58	23.077	61.538	38.462	0	61.538	38.462	30.769	0	30.769	3.26049	0.107692	-4.05112	1.33692	0.153846	0	0	0.230769	0.0769231	0.0769231	0.0769231	0	0	0.0769231	0.0769231	0	0.0769231	0	0.0769231	0	0	0	0	0.0769231	0	0	0	0.0833333	0	0	0	0	0	0	0	0	0.0833333	0	0
1721|0	3793.5	47.059	64.706	5.882	5.882	52.941	47.059	26.471	23.529	2.941	8.99554	-0.855882	6.72907	2.67676	0.0294118	0.0882353	0.0588235	0.0294118	0.235294	0	0.0294118	0.0882353	0	0	0	0.147059	0.0294118	0	0.0588235	0.0588235	0.0588235	0	0.0588235	0.0294118	0	0	0	0	0	0	0	0	0	0	0	0	0	0	0
1721|1	1748.9	35.294	70.588	29.412	0	58.824	41.176	23.529	0	23.529	3.26049	-0.211765	-4.05112	1.45353	0.117647	0	0.0588235	0.176471	0.0588235	0.0588235	0.0588235	0.117647	0	0.0588235	0.0588235	0	0.0588235	0	0.0588235	0	0.0588235	0	0	0.0588235	0	0	0	0.0625	0	0	0	0	0	0	0	0	0.0625	0	0
1722|0	3621.2	52.941	70.588	11.765	5.882	55.882	44.118	17.647	14.706	2.941	8.40318	-0.473529	3.72924	1.77	0.0588235	0.0294118	0.0588235	0.0294118	0.235294	0	0.0588235	0.0882353	0	0.0294118	0	0.117647	0	0	0.0588235	0.0882353	0.0588235	0	0.0588235	0.0294118	0	0	0.030303	0	0	0	0	0	0	0	0	0	0	0	0
1722|1	1380.54	33.333	41.667	33.333	25	58.333	41.667	25	8.333	16.667	4.18118	0.191667	-1.7818	0.803333	0.25	0	0	0.0833333	0	0.0833333	0.0833333	0	0.0833333	0	0.0833333	0	0.0833333	0.166667	0	0	0.0833333	0	0	0	0	0	0	0	0	0.0909091	0	0	0	0	0	0	0.0909091	0.0909091	0
1723|0	3779.42	39.394	60.606	18.182	15.152	63.636	36.364	24.242	15.152	9.091	8.11201	0.230303	1.79432	1.64909	0	0.121212	0	0.030303	0.181818	0.0606061	0	0.0909091	0	0	0.030303	0.030303	0	0.0909091	0.030303	0.121212	0	0.030303	0.030303	0.151515	0	0	0	0	0	0	0	0	0	0	0	0	0	0	0
1723|1	2202.49	23.81	66.667	28.571	0	66.667	33.333	23.81	0	23.81	3.25717	-0.0571429	-5.01828	0.78381	0.0952381	0	0.047619	0.047619	0	0.190476	0	0.0952381	0	0	0	0	0.142857	0	0.142857	0	0.047619	0	0	0.190476	0	0	0	0	0	0	0	0	0	0	0	0	0.05	0	0.05
1724|0	3669.98	35.484	51.613	12.903	16.129	45.161	54.839	38.71	12.903	25.806	4.12374	-0.870968	-5.71967	2.68871	0.0322581	0.0322581	0.0645161	0.0322581	0.193548	0.225806	0	0.0322581	0.0645161	0	0.0322581	0.0322581	0	0	0	0.0645161	0.0322581	0.0322581	0.0645161	0.0645161	0	0	0	0	0	0.0333333	0	0	0	0	0	0	0	0	0
1724|1	1524.66	23.077	30.769	30.769	7.692	46.154	53.846	30.769	0	30.769	3.33171	-0.392308	-4.01954	1.84692	0.153846	0	0	0.0769231	0	0.230769	0.153846	0	0	0.0769231	0.0769231	0	0.0769231	0.0769231	0	0	0.0769231	0	0	0	0	0	0	0	0	0	0	0	0	0.0833333	0	0	0.0833333	0	0
1725|0	3684.01	35.484	48.387	12.903	16.129	45.161	54.839	38.71	12.903	25.806	4.14615	-0.870968	-5.71921	2.6271	0.0322581	0.0322581	0.0645161	0	0.193548	0.258065	0	0.0322581	0.0645161	0	0.0322581	0.0322581	0	0	0	0.0645161	0.0322581	0.0322581	0.0645161	0.0645161	0	0	0	0	0	0.0333333	0	0	0	0	0	0	0	0	0
1725|1	3567.2	30.303	51.515	45.455	9.091	69.697	30.303	15.152	3.03	12.121	3.7379	0.975758	-3.0208	-0.300606	0.0909091	0.030303	0.030303	0.0606061	0	0.0606061	0	0.0909091	0	0.0606061	0.212121	0	0.030303	0.0606061	0.030303	0	0.121212	0	0.030303	0.0909091	0	0	0	0	0	0	0	0.03125	0	0	0	0	0.03125	0	0
1726|0	3831.36	45.714	60	17.143	11.429	57.143	42.857	22.857	11.429	11.429	5.55524	-0.00571429	-0.965887	1.55771	0	0.0571429	0	0.0857143	0.171429	0.0285714	0.0285714	0.114286	0.0285714	0.114286	0.0285714	0.0285714	0	0.0285714	0.0285714	0.114286	0.0571429	0	0.0571429	0.0285714	0	0	0	0	0	0	0	0	0	0	0	0	0	0	0
1726|1	4146.79	14.706	32.353	32.353	14.706	41.176	58.824	38.235	26.471	11.765	10.2326	-0.697059	2.69963	2.87735	0.0588235	0.117647	0.117647	0.0588235	0	0.0588235	0	0	0.0882353	0.0294118	0.235294	0.0588235	0.0294118	0.0294118	0	0.0294118	0.0588235	0	0.0294118	0	0	0	0	0	0	0	0	0	0	0	0	0.030303	0.030303	0	0
1727|0	3324.8	51.613	77.419	25.806	9.677	64.516	35.484	12.903	3.226	9.677	3.87595	0.503226	-2.20518	0.674194	0.0967742	0.0322581	0.0322581	0.0645161	0.193548	0.0322581	0	0.0322581	0	0.0322581	0.0322581	0	0	0.0322581	0.0645161	0.129032	0.0645161	0.0645161	0	0.0967742	0	0	0	0	0.0333333	0	0	0	0	0	0	0	0	0	0.0333333
1727|1	3387.14	34.375	46.875	46.875	12.5	81.25	18.75	9.375	3.125	6.25	4.18438	1.53438	-1.05366	-1.54	0.09375	0	0	0.03125	0.03125	0.03125	0	0.125	0	0.09375	0.21875	0.03125	0.03125	0.09375	0.03125	0.03125	0.0625	0	0.03125	0.0625	0	0	0	0	0	0	0	0	0	0	0	0	0.0322581	0	0
[truncated: 3,716 more rows]
[truncated: 1,046 more columns]
