# Supplementary material for: Machine learning-driven multifunctional peptide engineering for sustained ocular drug delivery
Source: Nat Commun. 2023 May 2;14:2509. doi: 10.1038/s41467-023-38056-w (PMC10154330; doi:10.1038/s41467-023-38056-w)
Supplement: Supplementary file 9 — Supplementary Data 6 [file 41467_2023_38056_MOESM9_ESM.xlsx]

## Sheet: 6_cpp_cv_res_statistical_testin
	Log loss adj. <i>p</i> value	MCC adj. <i>p</i> value	F_1 adj. <i>p</i> value	Balanced accuracy adj. <i>p</i> value	Log loss rank	MCC rank	F_1 rank	Balanced accuracy rank	Rank sum	Log loss mean	Log loss s.e.m.	MCC mean	MCC s.e.m.	F_1 mean	F_1 s.e.m.	Balanced accuracy mean	Balanced accuracy s.e.m.	Folder
GBM grid model 30	0.9156	0.7578	0.992	0.7479	14	9	9	10	42	0.2273	0.0155	0.8278	0.0245	0.911	0.0139	0.9122	0.0129	outer_1
Neural network grid model 3	0.6633	NA	NA	NA	50	1	1	1	53	0.2358	0.0199	0.8416	0.018	0.9208	0.0093	0.9209	0.009	outer_1
GBM grid model 84	0.7068	0.894	1	0.7237	21	10	11	12	54	0.2294	0.0169	0.8262	0.0235	0.9101	0.0138	0.9114	0.0122	outer_1
GBM grid model 50	0.6333	0.7067	0.5387	0.6053	15	11	15	14	55	0.2278	0.0175	0.826	0.0217	0.9091	0.0134	0.9112	0.0118	outer_1
GBM grid model 6	0.6333	0.7067	0.8282	0.6521	12	13	13	17	55	0.2272	0.0139	0.8236	0.0216	0.91	0.0114	0.9104	0.0108	outer_1
Super learner final	0.4253	0.9729	0.992	0.8555	52	4	4	4	64	0.2363	0.0142	0.8358	0.0235	0.9143	0.0143	0.9165	0.0127	outer_1
GBM grid model 61	0.7068	0.7821	0.6641	0.5881	2	21	20	23	66	0.2229	0.0141	0.8208	0.0187	0.908	0.0112	0.9098	0.0096	outer_1
GBM grid model 92	0.6633	0.6677	0.731	0.5395	17	17	23	16	73	0.2281	0.0148	0.8228	0.0207	0.9072	0.0134	0.9106	0.0117	outer_1
Super learner all models	0.4253	1	0.992	0.8015	65	6	7	7	85	0.238	0.0143	0.8337	0.0228	0.9131	0.014	0.9155	0.0124	outer_1
GBM grid model 47	0.6633	0.6221	0.8282	0.6975	11	25	27	28	91	0.2272	0.0125	0.8197	0.0264	0.9067	0.0156	0.9086	0.0137	outer_1
GBM grid model 59	0.7068	0.9729	0.8868	0.8555	85	3	3	3	94	0.241	0.0212	0.8364	0.0209	0.9145	0.0127	0.9171	0.0114	outer_1
GBM grid model 73	0.4812	0.6871	0.5833	0.5881	46	18	17	22	103	0.2344	0.0132	0.8225	0.021	0.9081	0.0126	0.9098	0.0111	outer_1
GBM model 5	NA	0.7067	0.5985	0.6053	1	39	33	36	109	0.2146	0.0162	0.817	0.0232	0.906	0.0123	0.9077	0.0118	outer_1
GBM grid model 64	0.6333	0.8093	0.8282	0.7479	24	26	35	29	114	0.23	0.0169	0.8192	0.0278	0.9057	0.0171	0.9086	0.015	outer_1
GBM grid model 13	0.9156	0.5111	0.6641	0.5395	7	37	39	37	120	0.2267	0.0185	0.8173	0.0266	0.9054	0.0148	0.9077	0.0142	outer_1
GBM grid model 41	0.3027	0.9729	1	1	112	5	6	5	128	0.2454	0.016	0.8345	0.0264	0.9136	0.0156	0.916	0.0143	outer_1
GBM grid model 26	0.7068	0.7067	0.5387	0.5673	32	33	30	45	140	0.2317	0.0171	0.8178	0.0277	0.9063	0.0153	0.9071	0.0143	outer_1
GBM grid model 27	0.451	0.5815	0.731	0.5673	42	32	26	40	140	0.2333	0.0135	0.818	0.0243	0.9068	0.0132	0.9075	0.0123	outer_1
GBM grid model 93	0.6333	0.6456	0.5833	0.5395	4	46	36	57	143	0.2244	0.0137	0.8154	0.0229	0.9056	0.0127	0.9061	0.0116	outer_1
GBM grid model 71	0.6031	0.5815	0.508	0.5582	59	22	42	25	148	0.2372	0.0192	0.8207	0.0251	0.9053	0.0151	0.9092	0.0136	outer_1
GBM grid model 17	0.7554	0.6221	0.6817	0.5673	16	41	45	47	149	0.2279	0.0167	0.8166	0.0267	0.905	0.0143	0.9069	0.0138	outer_1
Neural network grid model 22	0.5102	0.7821	0.9706	0.6975	127	14	10	15	166	0.2494	0.0226	0.8236	0.0256	0.9108	0.0137	0.9112	0.0131	outer_1
XGBoost grid model 46	0.4006	0.5345	0.5833	0.5881	118	19	21	13	171	0.2465	0.0168	0.8221	0.0195	0.9079	0.0128	0.9113	0.0106	outer_1
GBM grid model 53	0.7554	0.6221	0.5985	0.5395	25	47	58	52	182	0.23	0.0194	0.8153	0.0232	0.9041	0.0143	0.9064	0.0127	outer_1
GBM grid model 46	0.451	0.5815	0.5728	0.4703	82	34	37	30	183	0.2408	0.0248	0.8177	0.0254	0.9054	0.0144	0.9083	0.0133	outer_1
GBM grid model 82	0.4006	0.5073	0.5387	0.4989	117	27	22	24	190	0.2463	0.0169	0.819	0.0191	0.9074	0.0118	0.9094	0.0103	outer_1
Neural network grid model 9	0.4006	0.5684	0.7558	0.5582	100	31	31	32	194	0.2433	0.0176	0.818	0.0222	0.9062	0.0133	0.908	0.0118	outer_1
Super learner XGBoost	0.2572	0.7578	0.7835	0.6975	144	15	19	18	196	0.2538	0.0146	0.8234	0.0249	0.908	0.0146	0.9104	0.0128	outer_1
Neural network grid model 63	0.7554	0.3914	0.4254	0.4093	26	65	41	65	197	0.2301	0.0205	0.812	0.0165	0.9053	0.011	0.9055	0.0095	outer_1
GBM grid model 72	0.4006	0.5179	0.5387	0.5673	68	48	47	38	201	0.2385	0.0156	0.8152	0.0234	0.9049	0.0139	0.9075	0.0128	outer_1
GBM grid model 66	0.3603	0.5111	0.5249	0.4843	76	45	49	43	213	0.2396	0.0158	0.8158	0.0223	0.9047	0.0132	0.9073	0.0118	outer_1
GBM grid model 80	0.6633	0.4501	0.5387	0.51	40	60	61	54	215	0.2331	0.0206	0.8132	0.0232	0.9037	0.0144	0.9063	0.0129	outer_1
GBM grid model 65	0.9698	0.5073	0.5387	0.51	13	68	62	78	221	0.2272	0.0191	0.8119	0.028	0.9037	0.0154	0.9048	0.0146	outer_1
GBM grid model 74	0.4812	0.5013	0.5249	0.51	58	51	68	46	223	0.2372	0.0168	0.8144	0.0217	0.9029	0.0138	0.907	0.0122	outer_1
GBM grid model 1	0.3316	0.6069	0.8282	0.6975	203	7	8	6	224	0.2792	0.0404	0.8325	0.0231	0.9121	0.0147	0.9155	0.0127	outer_1
GBM grid model 43	0.4253	0.5111	0.4394	0.4843	105	40	53	35	233	0.2439	0.0194	0.8169	0.0228	0.9044	0.0132	0.9078	0.0119	outer_1
GBM grid model 94	0.8068	0.5179	0.6399	0.4989	9	66	85	77	237	0.2271	0.016	0.8119	0.0209	0.902	0.0137	0.9048	0.0111	outer_1
GBM grid model 12	0.451	0.5111	0.5833	0.5582	35	63	65	81	244	0.2326	0.0123	0.8124	0.0213	0.9037	0.0121	0.9046	0.0112	outer_1
Neural network grid model 74	0.3846	0.5111	0.7086	0.51	108	42	40	56	246	0.2444	0.0209	0.8166	0.0253	0.9054	0.0152	0.9061	0.0133	outer_1
XGBoost grid model 23	0.6633	0.5495	0.5249	0.6521	31	61	105	49	246	0.2315	0.0152	0.8131	0.0251	0.9009	0.016	0.9065	0.0134	outer_1
Neural network grid model 31	0.3603	0.4501	0.508	0.4093	75	50	55	68	248	0.2394	0.0162	0.8148	0.0153	0.9042	0.0108	0.9054	0.0088	outer_1
Neural network grid model 87	0.451	0.4394	0.4523	0.4703	20	92	67	71	250	0.2293	0.015	0.8092	0.0215	0.9035	0.0128	0.9051	0.011	outer_1
Neural network grid model 16	0.0922	0.6871	0.8113	0.678	213	16	14	9	252	0.2875	0.0194	0.8231	0.0211	0.9096	0.0129	0.9122	0.0112	outer_1
GBM grid model 23	0.9698	0.5345	0.4523	0.5284	10	73	96	74	253	0.2271	0.0172	0.8113	0.0206	0.9014	0.013	0.9049	0.0116	outer_1
Super learner GBM	0.3603	0.6677	0.6817	0.6053	132	35	44	42	253	0.2511	0.0165	0.8175	0.0253	0.9051	0.0149	0.9073	0.0134	outer_1
XGBoost grid model 11	0.3846	0.5495	0.731	0.5395	109	43	60	41	253	0.2445	0.0169	0.8161	0.0177	0.9038	0.011	0.9074	0.0089	outer_1
XGBoost grid model 42	0.4812	0.5684	0.6201	0.5284	62	62	82	50	256	0.2376	0.0166	0.8131	0.0198	0.9021	0.0122	0.9065	0.01	outer_1
GBM grid model 55	0.3316	0.4752	0.4552	0.4093	73	64	56	66	259	0.239	0.0117	0.812	0.0184	0.9042	0.0103	0.9055	0.0088	outer_1
XGBoost grid model 13	0.451	0.4189	0.6201	0.4093	39	78	73	73	263	0.2329	0.0147	0.8106	0.0192	0.9026	0.0111	0.905	0.0102	outer_1
GBM grid model 15	0.5102	0.4394	0.5387	0.4703	193	29	16	26	264	0.2748	0.0392	0.8187	0.0211	0.9088	0.0114	0.9089	0.0111	outer_1
XGBoost grid model 20	0.274	0.6871	0.8282	0.6053	162	24	57	21	264	0.2617	0.0236	0.8201	0.0249	0.9042	0.0169	0.9099	0.0133	outer_1
Neural network grid model 20	0.2352	0.5073	0.5985	0.5673	168	36	28	33	265	0.2633	0.0151	0.8174	0.0236	0.9067	0.0139	0.908	0.0126	outer_1
Neural network grid model 28	0.4006	0.4394	0.4895	0.3988	101	53	51	61	266	0.2433	0.0142	0.8142	0.0192	0.9045	0.0125	0.9058	0.0102	outer_1
Super learner neural network	0.274	0.4617	0.4895	0.4703	140	49	34	53	276	0.2533	0.0149	0.815	0.0193	0.906	0.0115	0.9063	0.0102	outer_1
XGBoost grid model 16	0.1218	0.5345	0.6201	0.5284	241	12	12	11	276	0.2992	0.0317	0.8255	0.022	0.9101	0.0126	0.9121	0.0114	outer_1
XGBoost model 3	0.4812	0.4851	0.4394	0.3811	95	57	75	51	278	0.2424	0.0246	0.8135	0.0216	0.9026	0.0132	0.9064	0.011	outer_1
GBM model 1	0.6333	0.5345	0.4254	0.51	84	59	78	58	279	0.2409	0.0215	0.8132	0.0206	0.9025	0.0126	0.906	0.0111	outer_1
GBM grid model 49	0.9156	0.5111	0.5387	0.51	18	80.5	93.5	95.5	287.5	0.2282	0.0159	0.8105	0.0265	0.9015	0.0154	0.9039	0.014	outer_1
GBM grid model 38	0.9156	0.5111	0.5387	0.51	19	80.5	93.5	95.5	288.5	0.2283	0.0159	0.8105	0.0265	0.9015	0.0154	0.9039	0.014	outer_1
XGBoost grid model 60	0.3316	0.5345	0.4523	0.51	167	44	48	39	298	0.2631	0.0211	0.816	0.0193	0.9048	0.0105	0.9075	0.0095	outer_1
XGBoost grid model 15	0.0584	0.5111	0.508	0.51	240	23	18	19	300	0.2987	0.0226	0.8204	0.0116	0.9081	0.0085	0.9103	0.0063	outer_1
GBM grid model 21	0.6333	0.5013	0.4552	0.4093	27	87	71	116	301	0.2305	0.0118	0.8094	0.0201	0.9028	0.0119	0.9029	0.0106	outer_1
GBM grid model 45	0.6333	0.5815	0.4552	0.51	47	82	92	80	301	0.2348	0.0155	0.8104	0.0248	0.9015	0.0143	0.9047	0.0131	outer_1
XGBoost grid model 95	0.1377	0.6221	0.6399	0.51	220	30	25	27	302	0.2893	0.0287	0.8186	0.0212	0.9068	0.0116	0.9086	0.0107	outer_1
GBM grid model 11	0.6633	0.5073	0.4254	0.4573	37	75	111	88	311	0.2327	0.0185	0.8109	0.0228	0.9005	0.0138	0.9043	0.0123	outer_1
GBM grid model 31	0.6333	0.5179	0.4005	0.4989	22	93	87	109	311	0.2296	0.0167	0.8091	0.0227	0.9017	0.0122	0.9033	0.0113	outer_1
GBM grid model 20	0.3603	0.5073	0.4254	0.4703	114	72	63	63	312	0.2459	0.0226	0.8114	0.0246	0.9037	0.0134	0.9057	0.0122	outer_1
GBM grid model 78	0.4253	0.5179	0.4895	0.51	64	74	101	76	315	0.2379	0.0197	0.8112	0.027	0.9011	0.0154	0.9048	0.0141	outer_1
Neural network grid model 8	0.3846	0.4394	0.4523	0.4435	66	95	59	97	317	0.2383	0.0137	0.8089	0.0263	0.9039	0.0137	0.9039	0.013	outer_1
GBM grid model 2	0.451	0.6221	0.4895	0.51	33	107	81	102	323	0.2318	0.0118	0.8079	0.021	0.9023	0.0116	0.9038	0.0106	outer_1
Neural network grid model 81	0.2572	0.5179	0.5387	0.4703	133	79	46	70	328	0.2512	0.0156	0.8106	0.0212	0.9049	0.0105	0.9052	0.0104	outer_1
GBM grid model 18	0.5102	0.5111	0.5833	0.51	43	88	100	103	334	0.2336	0.0144	0.8093	0.0197	0.9012	0.0115	0.9037	0.0102	outer_1
Neural network grid model 55	0.2149	0.5111	0.5599	0.5582	185	58	52	44	339	0.2723	0.027	0.8133	0.0218	0.9045	0.0136	0.9071	0.0114	outer_1
GBM grid model 4	0.8068	0.4617	0.4189	0.4284	3	100	123	114	340	0.2243	0.014	0.8085	0.0225	0.8998	0.0136	0.9031	0.0113	outer_1
GBM grid model 67	0.6333	0.5111	0.5728	0.5395	60	85	106	91	342	0.2374	0.0184	0.8097	0.0263	0.9009	0.0162	0.9041	0.0141	outer_1
XGBoost grid model 4	0.6031	0.4851	0.6399	0.4703	63	89	84	106	342	0.2379	0.0121	0.8093	0.0245	0.902	0.0154	0.9034	0.0133	outer_1
XGBoost grid model 59	0.274	0.7578	0.6817	0.5673	229	38	43	34	344	0.292	0.0331	0.8173	0.026	0.9052	0.0142	0.9079	0.0128	outer_1
GBM grid model 24	0.5102	0.6456	0.5833	0.5284	293	20	24	20	357	0.4927	0.1832	0.8211	0.0196	0.9071	0.0119	0.91	0.0104	outer_1
XGBoost grid model 82	0.1126	0.5179	0.4189	0.51	269	28	29	31	357	0.3438	0.0438	0.8189	0.0236	0.9064	0.0126	0.9082	0.0119	outer_1
GBM model 2	0.4253	0.4394	0.4107	0.4093	69	91	95	105	360	0.2386	0.0212	0.8092	0.0248	0.9014	0.0135	0.9035	0.0123	outer_1
GBM model 4	0.4006	0.5684	0.4031	0.4703	94	101	72	94	361	0.2421	0.0224	0.8085	0.024	0.9026	0.0119	0.904	0.012	outer_1
GBM grid model 90	0.6633	0.6677	0.6399	0.4703	41	99	122	100	362	0.2331	0.0154	0.8086	0.0256	0.8999	0.0161	0.9038	0.0137	outer_1
XGBoost grid model 78	0.1218	0.5073	0.4895	0.4989	223	54	50	48	375	0.2895	0.0301	0.8141	0.019	0.9046	0.0101	0.9067	0.0095	outer_1
XGBoost grid model 81	0.3316	0.4752	0.5833	0.4843	125	86	90	75	376	0.2483	0.0184	0.8096	0.0209	0.9016	0.0131	0.9049	0.0109	outer_1
GBM grid model 10	0.5102	0.4189	0.3841	0.4284	44	105	129	99	377	0.234	0.0198	0.8081	0.02	0.8995	0.0127	0.9038	0.011	outer_1
GBM grid model 8	0.5102	0.6871	0.7558	0.6306	103	90	97	87	377	0.2435	0.021	0.8093	0.028	0.9014	0.0176	0.9043	0.0153	outer_1
GBM grid model 87	0.7068	0.5815	0.5985	0.6053	29	119	121	111	380	0.231	0.0177	0.8072	0.0265	0.8999	0.0163	0.9033	0.0143	outer_1
Neural network grid model 34	0.4006	0.5073	0.5728	0.51	107	115	70	90	382	0.2441	0.0234	0.8074	0.0254	0.9028	0.0151	0.9041	0.0135	outer_1
XGBoost grid model 21	0.5601	0.5179	0.5249	0.5673	48	98	125	113	384	0.235	0.0121	0.8089	0.0229	0.8997	0.0142	0.9031	0.0121	outer_1
GBM grid model 7	0.6633	0.4394	0.4254	0.4284	6	128	128	130	392	0.2264	0.0183	0.8058	0.0216	0.8995	0.0138	0.9023	0.0117	outer_1
GBM grid model 3	0.451	0.4394	0.4126	0.4216	124	83	115	72	394	0.248	0.0214	0.8103	0.0254	0.9002	0.0146	0.9051	0.0127	outer_1
Neural network grid model 29	0.5102	0.4752	0.5833	0.4703	146	84	86	83	399	0.2542	0.0239	0.8097	0.0207	0.9018	0.0143	0.9046	0.0107	outer_1
XGBoost grid model 33	0.0746	0.4851	0.5387	0.4989	255	52	38	55	400	0.327	0.036	0.8143	0.0219	0.9054	0.0114	0.9062	0.01	outer_1
GBM grid model 28	0.6333	0.5073	0.4895	0.4703	51	116	132	110	409	0.2363	0.0188	0.8073	0.0248	0.8992	0.0147	0.9033	0.0127	outer_1
XGBoost grid model 86	0.2572	0.4394	0.5728	0.4703	188	69	99	59	415	0.2726	0.0268	0.8118	0.0212	0.9012	0.013	0.9059	0.0108	outer_1
Neural network grid model 7	0.2572	0.4126	0.4895	0.4435	270	56	32	60	418	0.347	0.053	0.8137	0.0209	0.9061	0.0126	0.9058	0.011	outer_1
Neural network grid model 43	0.4253	0.4356	0.4031	0.3811	130	121	64	108	423	0.2503	0.027	0.807	0.0179	0.9037	0.0094	0.9034	0.0085	outer_1
GBM grid model 63	0.4006	0.5495	0.6817	0.5395	72	114	110	132	428	0.2389	0.0141	0.8074	0.0267	0.9006	0.0167	0.9019	0.0142	outer_1
Neural network grid model 79	0.0684	0.4501	0.4031	0.4435	256	55	54	64	429	0.3289	0.0401	0.8138	0.0197	0.9044	0.0118	0.9057	0.0107	outer_1
GBM grid model 79	0.4253	0.4617	0.4394	0.4284	102	120	116	92	430	0.2434	0.022	0.807	0.0236	0.9002	0.0138	0.9041	0.0122	outer_1
XGBoost grid model 89	0.3846	0.4617	0.5387	0.4703	98	108	109	118	433	0.2431	0.0185	0.8078	0.0208	0.9006	0.0125	0.9029	0.0112	outer_1
XGBoost grid model 25	0.4253	0.4394	0.5599	0.4703	186	76	79	93	434	0.2724	0.0319	0.8109	0.0235	0.9024	0.0128	0.904	0.0122	outer_1
GBM grid model 57	0.4812	0.4394	0.4031	0.4093	79	117	119	121	436	0.2402	0.0169	0.8073	0.0201	0.9002	0.0127	0.9027	0.011	outer_1
Neural network grid model 21	0.5102	0.5815	0.4552	0.4703	113	125	103	101	442	0.2457	0.0223	0.8062	0.0222	0.901	0.0143	0.9038	0.012	outer_1
Neural network grid model 64	0.6633	0.4394	0.5728	0.51	93	130	102	117	442	0.2421	0.0214	0.8056	0.0227	0.9011	0.0139	0.9029	0.0119	outer_1
GBM grid model 34	0.6333	0.5495	0.5387	0.51	36	127	154	129	446	0.2327	0.0153	0.8059	0.0232	0.898	0.0152	0.9023	0.0122	outer_1
GBM grid model 70	0.4812	0.5179	0.5387	0.5673	99	104	145	98	446	0.2433	0.0201	0.8083	0.0271	0.8985	0.0171	0.9038	0.014	outer_1
XGBoost grid model 36	0.1126	0.4394	0.4254	0.4216	243	67	69	69	448	0.3036	0.0294	0.8119	0.0198	0.9029	0.0109	0.9053	0.0099	outer_1
XGBoost grid model 27	0.3846	0.4851	0.5387	0.4573	137	109	91	122	459	0.2527	0.0185	0.8078	0.0225	0.9015	0.0122	0.9027	0.0116	outer_1
GBM grid model 83	0.8068	0.4394	0.4107	0.4284	5	144	158	154	461	0.2246	0.0178	0.803	0.0237	0.8978	0.0141	0.9001	0.0126	outer_1
Neural network grid model 24	0.3603	0.4356	0.4126	0.4435	77	137	113	134	461	0.2398	0.0134	0.8038	0.0207	0.9004	0.012	0.9016	0.011	outer_1
Neural network grid model 10	0.274	0.4394	0.4552	0.4093	187	131	66	79	463	0.2725	0.0298	0.8055	0.0225	0.9036	0.0113	0.9048	0.0108	outer_1
XGBoost grid model 91	0.3027	0.5815	0.4552	0.4573	225	70	107	62	464	0.29	0.0331	0.8114	0.0219	0.9009	0.0138	0.9057	0.0112	outer_1
XGBoost grid model 24	0.3316	0.4752	0.4031	0.3988	177	94	114	84	469	0.2656	0.0249	0.8091	0.0186	0.9003	0.0122	0.9043	0.009	outer_1
XGBoost grid model 98	0.1377	0.5179	0.5985	0.6521	224	71	108	67	470	0.2899	0.035	0.8114	0.0279	0.9008	0.0187	0.9055	0.015	outer_1
XGBoost model 1	0.3846	0.4394	0.4031	0.3811	104	132	112	126	474	0.2436	0.0139	0.8052	0.0182	0.9005	0.0102	0.9026	0.0092	outer_1
XGBoost grid model 34	0.1011	0.4394	0.4394	0.4093	235	77	77	86	475	0.2953	0.0338	0.8107	0.0203	0.9025	0.0122	0.9043	0.0104	outer_1
XGBoost grid model 73	0.2352	0.3792	0.4031	0.4573	199	102	104	82	487	0.2772	0.0278	0.8084	0.0204	0.901	0.0118	0.9046	0.0102	outer_1
XGBoost grid model 55	0.274	0.5073	0.4394	0.4093	176	112	83	119	490	0.2653	0.0221	0.8076	0.0225	0.9021	0.0118	0.9029	0.0115	outer_1
GBM grid model 33	0.4006	0.3792	0.4394	0.3811	55.5	152.5	137.5	150.5	496	0.2368	0.0133	0.8022	0.0236	0.8987	0.0143	0.9003	0.0125	outer_1
GBM grid model 76	0.4006	0.3792	0.4394	0.3811	55.5	152.5	137.5	150.5	496	0.2368	0.0133	0.8022	0.0236	0.8987	0.0143	0.9003	0.0125	outer_1
GBM grid model 25	0.5601	0.4356	0.4126	0.4216	38	145	157	157	497	0.2328	0.0184	0.803	0.0251	0.8979	0.0137	0.8999	0.0126	outer_1
GBM grid model 69	0.6633	0.5013	0.4254	0.4843	30	148	182	144	504	0.231	0.0148	0.8027	0.0234	0.8959	0.0152	0.9008	0.0124	outer_1
XGBoost grid model 3	0.274	0.4394	0.4126	0.4216	145	113	120	128	506	0.2542	0.018	0.8074	0.0207	0.9001	0.0125	0.9024	0.0108	outer_1
GBM grid model 89	0.3603	0.4394	0.6817	0.4573	119	129	126	133	507	0.2466	0.0189	0.8057	0.0243	0.8995	0.0158	0.9019	0.0137	outer_1
XGBoost grid model 41	0.2149	0.4189	0.4005	0.3988	138	106	139	124	507	0.2527	0.0108	0.8079	0.0199	0.8987	0.0128	0.9027	0.0108	outer_1
GBM grid model 91	0.3846	0.4501	0.3841	0.4435	150	118	135	107	510	0.2556	0.0234	0.8072	0.0196	0.8991	0.0113	0.9034	0.0104	outer_1
Neural network grid model 25	0.1567	0.5013	0.508	0.51	181	123	98	112	514	0.2685	0.0178	0.8067	0.0233	0.9013	0.0143	0.9031	0.0124	outer_1
GBM grid model 88	0.4006	0.4851	0.4254	0.4573	86	147	133	149	515	0.2411	0.0147	0.8028	0.0214	0.8992	0.0126	0.9004	0.0111	outer_1
GBM grid model 54	0.5102	0.4851	0.4254	0.4703	61	149	159	153	522	0.2374	0.0212	0.8026	0.0273	0.8976	0.0157	0.9001	0.0146	outer_1
XGBoost grid model 77	0.0834	0.4126	0.4254	0.3988	237	96	89	104	526	0.2975	0.0348	0.8089	0.0185	0.9016	0.0115	0.9035	0.0092	outer_1
Neural network grid model 62	0.4253	0.3887	0.4031	0.3641	57	151	162	165	535	0.2369	0.0159	0.8022	0.0196	0.8972	0.013	0.8994	0.0109	outer_1
Neural network grid model 11	0.0834	0.4394	0.5249	0.4989	253	124	74	85	536	0.3246	0.0343	0.8066	0.0201	0.9026	0.0111	0.9043	0.0103	outer_1
XGBoost grid model 92	0.6031	0.3914	0.4394	0.3792	23	162	198	155	538	0.23	0.0146	0.8007	0.0217	0.8946	0.014	0.9	0.0109	outer_1
Neural network grid model 98	0.6031	0.3792	0.4126	0.3641	34	171	149	185	539	0.2322	0.0175	0.7993	0.0199	0.8982	0.0126	0.8983	0.0108	outer_1
GBM grid model 37	0.4253	0.5179	0.4895	0.3988	115	138	146	141	540	0.246	0.0207	0.8037	0.0232	0.8983	0.0139	0.9012	0.0122	outer_1
GBM grid model 97	0.4812	0.5013	0.4394	0.4284	90	140	151	159	540	0.2416	0.0156	0.8034	0.0252	0.8981	0.0147	0.8998	0.0131	outer_1
XGBoost grid model 2	0.6031	0.4394	0.4394	0.3811	45	157	188	152	542	0.2343	0.0151	0.8014	0.0223	0.8956	0.0138	0.9003	0.0116	outer_1
Neural network grid model 18	0.2149	0.5684	0.4254	0.5673	273	97	88	89	547	0.3543	0.0553	0.8089	0.0258	0.9017	0.0126	0.9041	0.0128	outer_1
XGBoost grid model 18	0.1377	0.4752	0.4394	0.4843	197	110	117	123	547	0.2766	0.0215	0.8076	0.0247	0.9002	0.0146	0.9027	0.0129	outer_1
XGBoost grid model 67	0.1218	0.5495	0.5387	0.51	254	103	76	115	548	0.3259	0.0444	0.8083	0.0259	0.9026	0.0137	0.903	0.0131	outer_1
GBM grid model 48	0.3846	0.3792	0.4107	0.4093	111	143	160	137	551	0.2453	0.0199	0.8031	0.0206	0.8975	0.0128	0.9014	0.0113	outer_1
GBM grid model 9	0.6333	0.363	0.3841	0.3488	53	165	167	166	551	0.2364	0.0223	0.8	0.0239	0.8969	0.0125	0.8994	0.012	outer_1
Neural network grid model 100	0.274	0.3792	0.4189	0.3988	136	139	136	140	551	0.2525	0.0187	0.8036	0.021	0.8991	0.0146	0.9012	0.0119	outer_1
XGBoost grid model 14	0.6031	0.3887	0.4189	0.3792	28	167	204	161	560	0.2306	0.0146	0.7999	0.0212	0.8941	0.0129	0.8997	0.0111	outer_1
GBM grid model 96	0.2352	0.4394	0.4254	0.3811	170	126	142	127	565	0.2637	0.0191	0.806	0.0246	0.8986	0.0146	0.9025	0.0127	outer_1
GBM grid model 60	0.274	0.5495	0.5985	0.4703	123	155	141	147	566	0.2478	0.0122	0.8019	0.0254	0.8986	0.0163	0.9005	0.014	outer_1
Neural network grid model 96	0.2149	0.4617	0.5387	0.4703	155	133	144	135	567	0.2564	0.0165	0.8052	0.0223	0.8985	0.0148	0.9016	0.0124	outer_1
GBM grid model 40	0.3846	0.6221	0.5728	0.51	106	146	177	143	572	0.2441	0.0165	0.8029	0.0279	0.896	0.0172	0.901	0.0147	outer_1
Neural network grid model 73	0.451	0.3792	0.3841	0.3488	142	150	127	160	579	0.2535	0.0263	0.8024	0.0191	0.8995	0.0113	0.8998	0.0102	outer_1
XGBoost grid model 45	0.3846	0.4189	0.4552	0.3811	151	134	153	146	584	0.2559	0.0233	0.8043	0.021	0.8981	0.0131	0.9006	0.0108	outer_1
GBM grid model 14	0.4812	0.3792	0.4031	0.3811	80	169	169	171	589	0.2403	0.0186	0.7994	0.0236	0.8965	0.0136	0.8989	0.012	outer_1
Neural network grid model 67	0.274	0.4189	0.4254	0.4216	172	142	140	145	599	0.2643	0.023	0.8032	0.0224	0.8987	0.0132	0.9006	0.0118	outer_1
XRT model	0.3846	0.4851	0.4394	0.3988	242	122	118	125	607	0.3007	0.0492	0.8069	0.0187	0.9002	0.0102	0.9027	0.0098	outer_1
GBM grid model 58	0.4006	0.4394	0.4552	0.3811	71	177	187	177	612	0.2386	0.0133	0.7981	0.0212	0.8956	0.0133	0.8986	0.0115	outer_1
GBM grid model 44	0.1733	0.4851	0.4552	0.3811	148	156	155	156	615	0.2552	0.0152	0.8014	0.0243	0.898	0.0159	0.8999	0.0133	outer_1
Neural network grid model 84	0.2352	0.4752	0.4523	0.4843	175	160	143	142	620	0.2651	0.0174	0.8008	0.0265	0.8986	0.0149	0.9012	0.0135	outer_1
GBM grid model 85	0.3603	0.3914	0.396	0.3488	120	166	168	169	623	0.2466	0.0179	0.7999	0.0205	0.8967	0.0118	0.8991	0.0108	outer_1
XGBoost grid model 70	0.2149	0.3914	0.396	0.3488	226	136	130	138	630	0.2907	0.0315	0.8039	0.0202	0.8993	0.0108	0.9013	0.0096	outer_1
GBM grid model 75	0.3027	0.3792	0.4254	0.4093	110	174	161	186	631	0.2448	0.0141	0.7986	0.0205	0.8973	0.0124	0.898	0.011	outer_1
GBM grid model 81	0.4006	0.3792	0.4031	0.3792	122	164	176	170	632	0.2476	0.0202	0.8	0.023	0.8962	0.0132	0.899	0.0122	outer_1
GBM grid model 42	0.4006	0.3792	0.4254	0.3641	83	182	175	194	634	0.2409	0.0149	0.7972	0.0217	0.8962	0.0134	0.8975	0.0114	outer_1
GBM grid model 35	0.4006	0.363	0.4005	0.3969	88	181	196	182	647	0.2414	0.018	0.7974	0.0212	0.8947	0.0141	0.8984	0.0121	outer_1
XGBoost grid model 79	0.1733	0.3887	0.4031	0.3969	215	141	156	136	648	0.2876	0.029	0.8033	0.0207	0.8979	0.0123	0.9015	0.0104	outer_1
XGBoost grid model 19	0.198	0.4189	0.5387	0.3488	141	163	173	174	651	0.2534	0.0142	0.8001	0.0185	0.8963	0.0127	0.8988	0.0104	outer_1
GBM grid model 19	0.7068	0.3792	0.4107	0.3792	54	184	221	193	652	0.2365	0.0194	0.7969	0.027	0.8927	0.0164	0.8977	0.0138	outer_1
Neural network grid model 4	0.3027	0.4394	0.4031	0.3488	173	173	124	189	659	0.2644	0.0225	0.7988	0.0193	0.8998	0.0103	0.8979	0.0095	outer_1
XGBoost grid model 28	0.4006	0.4356	0.4797	0.4216	179	158	165	158	660	0.2661	0.0286	0.8011	0.0253	0.8969	0.0146	0.8998	0.0132	outer_1
Neural network grid model 47	0.3027	0.3792	0.4394	0.3988	131	189	166	180	666	0.2503	0.0172	0.7964	0.0263	0.8969	0.0155	0.8984	0.0135	outer_1
XGBoost grid model 22	0.0746	0.4394	0.4552	0.4284	267	135	131	139	672	0.34	0.0404	0.8043	0.0232	0.8992	0.0134	0.9013	0.0117	outer_1
Neural network grid model 72	0.6633	0.3163	0.4031	0.3488	8	222	219	232	681	0.2268	0.0172	0.7909	0.0199	0.8928	0.0132	0.8942	0.0106	outer_1
GBM grid model 100	0.2352	0.3792	0.4189	0.4093	201	159	163	162	685	0.2779	0.0283	0.8008	0.0227	0.8971	0.0134	0.8996	0.0118	outer_1
XGBoost grid model 71	0.274	0.363	0.3841	0.3488	212	161	152	163	688	0.2866	0.036	0.8008	0.0156	0.8981	0.0096	0.8996	0.0075	outer_1
XGBoost grid model 17	0.2149	0.4394	0.4254	0.4093	239	154	148	148	689	0.298	0.0348	0.802	0.0218	0.8982	0.0128	0.9005	0.0105	outer_1
XGBoost grid model 6	0.2572	0.3914	0.5387	0.3488	154	172	164	201	691	0.2563	0.0181	0.7991	0.0251	0.897	0.0143	0.8971	0.0134	outer_1
Neural network grid model 19	0.1733	0.5073	0.5728	0.5395	159	178	179	178	694	0.2609	0.0185	0.798	0.0252	0.896	0.0163	0.8986	0.0136	outer_1
Neural network grid model 52	0.2352	0.3792	0.4126	0.3969	180	191	147	183	701	0.2683	0.0232	0.7961	0.0227	0.8982	0.0128	0.8984	0.0117	outer_1
GBM model 3	0.4253	0.3792	0.4005	0.3488	91	202	195	215	703	0.2417	0.0198	0.7947	0.0229	0.8948	0.0132	0.8963	0.012	outer_1
Neural network grid model 58	0.2149	0.4501	0.4189	0.3988	184	187	172	164	707	0.2713	0.0215	0.7966	0.0252	0.8964	0.0148	0.8995	0.0127	outer_1
Neural network grid model 14	0.0922	0.3792	0.3841	0.4284	268	183	134	131	716	0.3428	0.037	0.7972	0.0174	0.8991	0.0093	0.902	0.0081	outer_1
Neural network grid model 70	0.3316	0.3588	0.4031	0.3641	116	219	181	203	719	0.2462	0.0159	0.7912	0.0211	0.8959	0.0122	0.8969	0.0109	outer_1
GBM grid model 51	0.451	0.4501	0.4523	0.3811	70	211	224	217	722	0.2386	0.0175	0.793	0.0236	0.8925	0.0154	0.8962	0.0127	outer_1
GBM grid model 77	0.451	0.3444	0.4005	0.3488	81	203	235	204	723	0.2408	0.0184	0.7947	0.023	0.8907	0.0147	0.8969	0.0118	outer_1
GBM grid model 86	0.4253	0.4189	0.3841	0.3811	97	209	215	210	731	0.2425	0.0208	0.7938	0.0269	0.8931	0.0148	0.8966	0.0139	outer_1
GBM grid model 22	0.3603	0.4617	0.4189	0.4284	189	175	193	176	733	0.2735	0.04	0.7982	0.0294	0.8948	0.0174	0.8988	0.015	outer_1
XGBoost grid model 49	0.1567	0.4394	0.5599	0.4093	210	170	192	167	739	0.2844	0.0266	0.7993	0.027	0.895	0.0163	0.8994	0.0135	outer_1
GBM grid model 16	0.5102	0.4501	0.4031	0.3811	92	207	228	219	746	0.2418	0.0208	0.7941	0.0236	0.8921	0.0153	0.8961	0.0124	outer_1
GBM grid model 95	0.3316	0.3792	0.4254	0.3988	128	199	205	216	748	0.2496	0.0158	0.795	0.0244	0.8941	0.0141	0.8963	0.0131	outer_1
Neural network grid model 61	0.451	0.267	0.4005	0.3488	87	223	207	233	750	0.2413	0.018	0.7907	0.0181	0.8939	0.0122	0.8941	0.0098	outer_1
XGBoost grid model 44	0.2352	0.4394	0.4107	0.3488	149	193	213	195	750	0.2555	0.0157	0.7959	0.0232	0.8934	0.0144	0.8975	0.0121	outer_1
GBM grid model 62	0.451	0.3887	0.4005	0.3811	78	220	229	225	752	0.2402	0.0156	0.7912	0.0228	0.8919	0.0154	0.8949	0.0127	outer_1
GBM grid model 39	0.3603	0.3254	0.3841	0.3488	164	196	209	188	757	0.2621	0.0228	0.7953	0.0187	0.8936	0.0113	0.8979	0.0087	outer_1
XGBoost grid model 48	0.0746	0.3792	0.4031	0.3811	231	176	185	175	767	0.2931	0.0209	0.7981	0.0202	0.8958	0.0115	0.8988	0.01	outer_1
GBM grid model 99	0.198	0.3914	0.396	0.3792	216	180	201	172	769	0.2879	0.0375	0.7979	0.0212	0.8945	0.0127	0.8989	0.011	outer_1
GBM grid model 29	0.3316	0.3548	0.396	0.3784	135	206	222	207	770	0.252	0.02	0.7945	0.0206	0.8927	0.0137	0.8967	0.0109	outer_1
Neural network grid model 66	0.2572	0.3254	0.4031	0.3641	209	192	180	190	771	0.2834	0.0319	0.796	0.0201	0.8959	0.0127	0.8979	0.0102	outer_1
XGBoost grid model 12	0.1377	0.3887	0.3841	0.3784	156	208	194	213	771	0.2592	0.0096	0.7939	0.0215	0.8948	0.0134	0.8965	0.0118	outer_1
XGBoost grid model 69	0.1377	0.3887	0.3841	0.3784	157	205	200	209	771	0.26	0.0091	0.7945	0.0233	0.8945	0.0156	0.8966	0.013	outer_1
Neural network grid model 75	0.7554	0.2913	0.4031	0.3488	121	238	217	199	775	0.2475	0.0269	0.7865	0.0199	0.8929	0.0122	0.8971	0.0092	outer_1
Neural network grid model 41	0.1011	0.3163	0.4031	0.3488	257	197	150	173	777	0.3289	0.0359	0.7951	0.018	0.8981	0.0107	0.8989	0.0095	outer_1
XGBoost grid model 9	0.451	0.3792	0.4031	0.3784	152	204	218	205	779	0.2562	0.0269	0.7946	0.0235	0.8928	0.0139	0.8969	0.0118	outer_1
Neural network grid model 45	0.4812	0.2809	0.396	0.3488	96	236	212	237	781	0.2425	0.0178	0.7867	0.0179	0.8935	0.0116	0.8936	0.0097	outer_1
XGBoost grid model 8	0.0922	0.4394	0.3841	0.3488	245	179	174	184	782	0.3071	0.03	0.798	0.0215	0.8963	0.0118	0.8984	0.0106	outer_1
XGBoost grid model 88	0.4812	0.3792	0.3841	0.3488	49	235	253	247	784	0.2355	0.0117	0.7868	0.022	0.888	0.0139	0.8921	0.0118	outer_1
Neural network grid model 56	0.2572	0.4394	0.4394	0.4093	192	190	197	206	785	0.2748	0.0304	0.7964	0.0234	0.8947	0.0147	0.8968	0.0127	outer_1
Neural network grid model 57	0.274	0.3548	0.4005	0.3488	198	215	171	202	786	0.2768	0.028	0.7919	0.0206	0.8964	0.0116	0.8969	0.0107	outer_1
GBM grid model 5	0.1218	0.3163	0.3841	0.3488	169	213	183	222	787	0.2633	0.0117	0.7927	0.0185	0.8959	0.0123	0.8957	0.0105	outer_1
Neural network grid model 94	0.2149	0.3792	0.3841	0.3969	211	194	190	192	787	0.2847	0.0264	0.7957	0.0231	0.8956	0.0147	0.8978	0.0124	outer_1
Neural network grid model 33	0.1126	0.3444	0.3841	0.3488	202	217	184	198	801	0.279	0.0209	0.7913	0.0214	0.8958	0.0123	0.8972	0.0108	outer_1
XGBoost grid model 50	0.1126	0.3914	0.4394	0.4703	234	185	202	181	802	0.2948	0.0266	0.7967	0.0226	0.8944	0.0133	0.8984	0.0117	outer_1
DRF model	0.6633	0.3792	0.396	0.3792	165	201	227	211	804	0.2622	0.0417	0.7948	0.0204	0.8921	0.0128	0.8966	0.011	outer_1
GBM grid model 32	0.5102	0.3792	0.3841	0.3641	67	237	260	243	807	0.2384	0.0164	0.7866	0.0248	0.8869	0.0154	0.8925	0.0131	outer_1
XGBoost model 2	0.4253	0.267	0.3841	0.3488	74	242	243	250	809	0.2393	0.0106	0.7858	0.0202	0.8901	0.0131	0.8918	0.0109	outer_1
XGBoost grid model 80	0.1567	0.3914	0.4005	0.3641	143	216	233	229	821	0.2537	0.0107	0.7917	0.0261	0.8912	0.0176	0.8946	0.0142	outer_1
XGBoost grid model 97	0.0746	0.3792	0.4126	0.3488	233	186	211	191	821	0.2946	0.0235	0.7966	0.0155	0.8935	0.0118	0.8978	0.008	outer_1
GBM grid model 68	0.4006	0.3163	0.396	0.3488	129	229	245	226	829	0.2502	0.0201	0.7887	0.021	0.8895	0.0134	0.8948	0.0107	outer_1
XGBoost grid model 68	0.5102	0.4394	0.4126	0.3488	134	224	244	230	832	0.252	0.0271	0.7905	0.0264	0.8899	0.0168	0.8944	0.0134	outer_1
Neural network grid model 12	0.1218	0.3118	0.3841	0.3488	232	221	191	196	840	0.2945	0.0271	0.791	0.0175	0.8956	0.0105	0.8973	0.009	outer_1
Neural network grid model 86	0.0684	0.3792	0.396	0.3488	264	198	178	200	840	0.3324	0.0388	0.795	0.0227	0.896	0.0116	0.8971	0.0116	outer_1
Neural network grid model 90	0.1733	0.3792	0.3841	0.3641	228	230	189	197	844	0.2914	0.0293	0.7885	0.0233	0.8956	0.0119	0.8972	0.0107	outer_1
XGBoost grid model 51	0.1218	0.4394	0.3841	0.3641	158	225	234	231	848	0.26	0.0112	0.7904	0.023	0.8909	0.0157	0.8943	0.0126	outer_1
GBM grid model 36	0.274	0.3548	0.3841	0.3488	147	231	246	235	859	0.2546	0.0211	0.7884	0.0258	0.8894	0.0154	0.8938	0.0133	outer_1
XGBoost grid model 1	0.1733	0.363	0.3841	0.3488	204	214	231	214	863	0.2802	0.0254	0.7925	0.0233	0.8915	0.0134	0.8964	0.0115	outer_1
Neural network grid model 95	0.1011	0.3588	0.3841	0.3488	287	212	186	179	864	0.4025	0.0655	0.793	0.023	0.8957	0.0115	0.8986	0.0109	outer_1
XGBoost grid model 53	0.274	0.363	0.4031	0.3471	126	246	257	244	873	0.2485	0.0133	0.7854	0.0206	0.887	0.0145	0.8925	0.0109	outer_1
XGBoost grid model 52	0.3846	0.3792	0.3841	0.3488	89	256	271	263	879	0.2415	0.011	0.781	0.0208	0.8849	0.0138	0.889	0.0113	outer_1
XGBoost grid model 38	0.1218	0.3792	0.4031	0.3488	153	241	247	249	890	0.2562	0.0102	0.7859	0.0226	0.8893	0.0161	0.892	0.013	outer_1
Neural network grid model 92	0.0834	0.3792	0.4107	0.3792	214	240	216	224	894	0.2875	0.0188	0.7859	0.0277	0.893	0.0149	0.8953	0.0135	outer_1
Neural network grid model 91	0.2572	0.2913	0.3841	0.3488	139	259	236	264	898	0.2531	0.0213	0.7799	0.0199	0.8906	0.0107	0.8889	0.01	outer_1
Neural network grid model 93	0.0746	0.3163	0.3841	0.3488	222	239	203	234	898	0.2895	0.0203	0.7862	0.0182	0.8944	0.0098	0.8938	0.0097	outer_1
Neural network grid model 15	0.2149	0.3792	0.4254	0.3792	174	245	237	245	901	0.2647	0.0212	0.7855	0.0276	0.8906	0.0157	0.8924	0.0146	outer_1
XGBoost grid model 63	0.2572	0.3792	0.3841	0.3488	251	210	226	218	905	0.3163	0.0418	0.7931	0.0255	0.8923	0.0153	0.8961	0.0125	outer_1
XGBoost grid model 58	0.0922	0.3914	0.3841	0.3811	206	233	232	238	909	0.2821	0.0242	0.7881	0.0215	0.8915	0.0116	0.8936	0.0106	outer_1
Neural network grid model 39	0.1011	0.3792	0.4005	0.3811	275	218	210	208	911	0.3558	0.0486	0.7913	0.0242	0.8936	0.0141	0.8967	0.0127	outer_1
Neural network grid model 36	0.2352	0.3163	0.4005	0.3488	221	234	223	236	914	0.2893	0.0335	0.7878	0.0181	0.8925	0.0125	0.8937	0.0104	outer_1
XGBoost grid model 94	0.1733	0.3792	0.396	0.3488	160	249	251	255	915	0.261	0.0164	0.7842	0.0247	0.8884	0.0164	0.8908	0.0139	outer_1
Neural network grid model 44	0.1011	0.3163	0.3841	0.3488	244	243	206	223	916	0.3069	0.0331	0.7857	0.0208	0.8941	0.0105	0.8954	0.0098	outer_1
Neural network grid model 88	0.198	0.3254	0.4031	0.3488	200	244	230	242	916	0.2778	0.0232	0.7857	0.0232	0.8917	0.0166	0.8927	0.0128	outer_1
GBM grid model 52	0.2352	0.267	0.3841	0.2616	161	250	262	251	924	0.2612	0.0193	0.7839	0.0196	0.8868	0.0126	0.8917	0.0098	outer_1
Neural network grid model 69	0.4812	0.267	0.3841	0.3471	182	252	250	246	930	0.2702	0.0335	0.7826	0.019	0.8889	0.0124	0.8922	0.0096	outer_1
XGBoost grid model 61	0.0922	0.267	0.3841	0.3488	163	258	255	256	932	0.262	0.0107	0.7801	0.0229	0.8875	0.0157	0.89	0.013	outer_1
Neural network grid model 60	0.198	0.3163	0.3841	0.3488	230	227	241	241	939	0.2921	0.0297	0.7897	0.0228	0.8901	0.0148	0.8933	0.0125	outer_1
XGBoost grid model 87	0.2149	0.3548	0.4031	0.3488	178	253	252	257	940	0.266	0.0206	0.7825	0.0228	0.8882	0.0127	0.8899	0.0121	outer_1
Neural network grid model 65	0.3027	0.267	0.3841	0.3287	194	257	248	261	960	0.2756	0.0266	0.7803	0.0205	0.8893	0.0121	0.8892	0.0108	outer_1
XGBoost grid model 85	0.1733	0.3588	0.4107	0.3488	205	251	249	258	963	0.2805	0.0224	0.7834	0.0261	0.8891	0.0141	0.8898	0.0134	outer_1
XGBoost grid model 93	0.1218	0.3163	0.3841	0.3379	171	261	269	266	967	0.2643	0.0153	0.7791	0.0212	0.8855	0.014	0.8885	0.0118	outer_1
XGBoost grid model 66	0.0746	0.267	0.3841	0.3077	190	269	272	272	1003	0.2735	0.0114	0.7763	0.0229	0.8843	0.0171	0.8873	0.0132	outer_1
Neural network grid model 76	0.0834	0.2445	0.3841	0.2373	272	248	238	254	1012	0.3509	0.039	0.7845	0.0134	0.8905	0.0087	0.8908	0.0067	outer_1
Neural network grid model 82	0.1011	0.267	0.3841	0.3077	262	255	256	240	1013	0.332	0.0396	0.7822	0.0179	0.887	0.013	0.8933	0.0085	outer_1
Neural network grid model 6	0.1011	0.267	0.3841	0.3488	208	274	277	262	1021	0.2831	0.0204	0.7729	0.0228	0.8824	0.0149	0.8891	0.012	outer_1
XGBoost grid model 39	0.1126	0.3163	0.3841	0.3488	217	267	267	277	1028	0.288	0.023	0.7771	0.0256	0.8861	0.0163	0.8859	0.0141	outer_1
XGBoost grid model 30	0.1126	0.2445	0.3841	0.2373	166	286	288	290	1030	0.2631	0.0104	0.7633	0.0256	0.8785	0.0182	0.8806	0.0144	outer_1
Neural network grid model 27	0.1218	0.267	0.3841	0.3077	236	270	254	273	1033	0.2956	0.0256	0.7761	0.0203	0.8876	0.0145	0.8872	0.0114	outer_1
Neural network grid model 51	0.1567	0.363	0.4394	0.3488	246	263	258	269	1036	0.3092	0.038	0.7787	0.0262	0.8869	0.0155	0.8875	0.0137	outer_1
XGBoost grid model 35	0.1567	0.267	0.3841	0.2616	183	282	289	288	1042	0.2708	0.0173	0.765	0.0229	0.878	0.0157	0.8811	0.013	outer_1
Neural network grid model 85	0.3027	0.3254	0.4005	0.3488	259	266	273	253	1051	0.3303	0.0509	0.7772	0.0268	0.8843	0.016	0.8915	0.0133	outer_1
Neural network grid model 46	0.1733	0.267	0.3841	0.3077	250	272	265	265	1052	0.3156	0.0408	0.7736	0.0203	0.8862	0.0117	0.8889	0.0096	outer_1
XGBoost grid model 5	0.0922	0.3163	0.3841	0.3077	207	280	281	287	1055	0.2822	0.022	0.7669	0.0287	0.8798	0.0155	0.8815	0.015	outer_1
XGBoost grid model 37	0.1011	0.267	0.3377	0.2373	218	278	280	284	1060	0.2882	0.0222	0.7672	0.0211	0.8802	0.0135	0.8829	0.0116	outer_1
XGBoost grid model 47	0.0922	0.1756	0.3225	0.1782	195	284	293	289	1061	0.2762	0.0169	0.7639	0.0175	0.8764	0.0119	0.8807	0.0102	outer_1
XGBoost grid model 64	0.0746	0.267	0.3841	0.2616	191	290	290	294	1065	0.2736	0.0111	0.7615	0.0266	0.8779	0.018	0.8799	0.0147	outer_1
XGBoost grid model 74	0.1126	0.267	0.3733	0.2373	196	293	295	296	1080	0.2765	0.0177	0.759	0.0241	0.8745	0.0166	0.8783	0.0133	outer_1
Neural network grid model 71	0.0834	0.3588	0.4005	0.3488	283	271	261	271	1086	0.3946	0.0634	0.774	0.0293	0.8868	0.0152	0.8874	0.015	outer_1
Neural network grid model 26	0.1218	0.1756	0.3841	0.2365	247	288	276	280	1091	0.3129	0.0395	0.7616	0.0227	0.883	0.013	0.8844	0.0111	outer_1
XGBoost grid model 76	0.0834	0.267	0.3841	0.2574	238	285	286	291	1100	0.2975	0.0264	0.7637	0.0236	0.8788	0.0142	0.8805	0.0129	outer_1
Neural network grid model 13	0.1377	0.1756	0.2536	0.2365	274	294	283	270	1121	0.3544	0.0486	0.7583	0.0194	0.8789	0.0102	0.8875	0.0092	outer_1
Neural network grid model 97	0.0684	0.1756	0.3841	0.2365	258	295	287	293	1133	0.3296	0.0384	0.7579	0.0215	0.8786	0.0142	0.88	0.0121	outer_1
XGBoost grid model 10	0.0032	0.004	NA	0.0113	313	313	311	313	1250	0.6931	0	0	0	NA	NA	0.5	0.0239	outer_1
XGBoost grid model 29	0.0032	0.004	NA	0.0113	313	313	312	313	1251	0.6931	0	0	0	NA	NA	0.5	0.0239	outer_1
XGBoost grid model 56	0.0032	0.004	NA	0.0113	313	313	313	313	1252	0.6931	0	0	0	NA	NA	0.5	0.0239	outer_1
XGBoost grid model 57	0.0032	0.004	NA	0.0113	313	313	314	313	1253	0.6931	0	0	0	NA	NA	0.5	0.0239	outer_1
XGBoost grid model 65	0.0032	0.004	NA	0.0113	313	313	315	313	1254	0.6931	0	0	0	NA	NA	0.5	0.0239	outer_1
Neural network grid model 98	NA	0.6819	0.777	0.5781	1	8	9	8	26	0.2152	0.0114	0.8264	0.0154	0.911	0.0097	0.9136	0.0077	outer_2
Neural network grid model 72	0.9729	0.4425	0.5295	0.4013	2	12	13	11	38	0.2173	0.0112	0.8223	0.0139	0.9088	0.0092	0.9119	0.0069	outer_2
Neural network grid model 63	0.6818	0.5124	0.7261	0.4202	12	13	10	12	47	0.2223	0.0149	0.8219	0.0138	0.9105	0.0072	0.9118	0.0068	outer_2
XGBoost grid model 23	0.7261	0.6292	0.4847	0.5781	17	10	12	10	49	0.2227	0.0069	0.8242	0.0167	0.9095	0.0098	0.9126	0.0084	outer_2
GBM grid model 53	0.8228	0.3489	0.4639	0.317	9	14	14	14	51	0.2215	0.0094	0.8208	0.0116	0.9084	0.0077	0.9116	0.0061	outer_2
GBM grid model 8	0.5922	0.7912	0.9244	0.6774	48	3	4	2	57	0.2285	0.0093	0.8284	0.0152	0.9129	0.0094	0.9157	0.0074	outer_2
GBM grid model 41	0.8228	0.385	0.2588	0.3307	10	18	18	18	64	0.2216	0.0112	0.8186	0.0169	0.9074	0.0095	0.9101	0.0085	outer_2
Neural network grid model 62	0.558	0.5341	0.6244	0.485	59	5	3	6	73	0.23	0.0101	0.8275	0.0156	0.9132	0.0089	0.9139	0.0079	outer_2
GBM grid model 98	0.3608	0.6292	0.6012	0.5781	74	4	6	3	87	0.2327	0.01	0.8278	0.0152	0.9124	0.0089	0.9147	0.0076	outer_2
GBM grid model 15	0.5922	0.385	0.4238	0.3644	22	23	33	21	99	0.2234	0.0064	0.8165	0.015	0.9057	0.0098	0.9096	0.0077	outer_2
GBM grid model 74	0.9729	0.2289	0.3247	0.2745	6	35	34	30	105	0.2197	0.0091	0.8137	0.0171	0.9056	0.0094	0.908	0.0085	outer_2
GBM grid model 24	0.4755	NA	NA	NA	111	1	1	1	114	0.2389	0.0155	0.8398	0.0138	0.9185	0.008	0.9208	0.0072	outer_2
GBM grid model 35	0.4272	0.4425	0.6498	0.4013	104	6	5	5	120	0.2376	0.0171	0.8274	0.0152	0.9127	0.0086	0.914	0.0072	outer_2
GBM grid model 65	0.5922	0.2232	0.271	0.2067	26	31	36	27	120	0.2252	0.0083	0.8141	0.0141	0.9052	0.0085	0.9087	0.0074	outer_2
Neural network grid model 74	1	0.368	0.5295	0.3644	19	32	40	35	126	0.2228	0.0147	0.8139	0.0178	0.905	0.0102	0.9074	0.0091	outer_2
GBM grid model 20	0.3608	0.4026	0.6734	0.4643	99	11	11	13	134	0.2361	0.011	0.8228	0.0119	0.9104	0.0073	0.9118	0.0058	outer_2
Neural network grid model 38	0.3951	0.7075	0.6734	0.5781	127	2	2	4	135	0.242	0.0175	0.8291	0.0143	0.9132	0.0086	0.9143	0.007	outer_2
GBM grid model 82	0.8611	0.2584	0.4639	0.2465	25	43	31	39	138	0.224	0.01	0.8129	0.0134	0.9059	0.0082	0.9071	0.0065	outer_2
Neural network grid model 22	0.8228	0.2478	0.4238	0.2515	42	29	26	43	140	0.2278	0.0166	0.8143	0.0105	0.9062	0.0071	0.9069	0.0053	outer_2
Neural network grid model 75	0.8611	0.3148	0.4055	0.2382	41	30	28	41	140	0.2277	0.015	0.8143	0.011	0.9061	0.0067	0.907	0.0058	outer_2
GBM grid model 80	0.781	0.1624	0.2139	0.1941	15	49	38	42	144	0.2225	0.0072	0.8118	0.0146	0.905	0.0081	0.9069	0.0068	outer_2
Neural network grid model 87	0.8611	0.2478	0.4055	0.2382	4	47	37	56	144	0.2189	0.0113	0.8123	0.0075	0.9051	0.0057	0.9061	0.0036	outer_2
GBM grid model 46	0.3608	0.2706	0.4452	0.3307	83	24	20	22	149	0.2339	0.0101	0.8164	0.0146	0.9069	0.0085	0.9095	0.007	outer_2
Neural network grid model 31	0.8611	0.2584	0.2588	0.2622	5	48	52	47	152	0.2193	0.013	0.8119	0.0183	0.9036	0.0109	0.9066	0.0092	outer_2
GBM grid model 89	0.4755	0.4026	0.4639	0.4013	68	34	19	33	154	0.2312	0.011	0.8137	0.0157	0.9069	0.0086	0.9077	0.0079	outer_2
GBM grid model 72	0.4567	0.3489	0.5761	0.3477	52	42	29	36	159	0.2289	0.0098	0.8129	0.0134	0.9061	0.0082	0.9074	0.0065	outer_2
GBM grid model 87	0.4755	0.2584	0.2341	0.2515	90	21	25	25	161	0.2349	0.0137	0.8171	0.0173	0.9062	0.0102	0.9088	0.0085	outer_2
Neural network grid model 65	0.6818	0.3148	0.3731	0.2889	79	25	35	24	163	0.2335	0.0195	0.8158	0.0166	0.9052	0.0105	0.9089	0.008	outer_2
Super learner final	0.2371	0.2478	0.3247	0.2515	110	19.5	21.5	19.5	170.5	0.2389	0.0083	0.8176	0.0159	0.9068	0.0096	0.9096	0.0078	outer_2
GBM grid model 94	0.558	0.2706	0.2244	0.3019	33	40	58	40	171	0.2265	0.0075	0.813	0.0142	0.9034	0.0086	0.9071	0.0071	outer_2
GBM grid model 50	0.6333	0.2417	0.2827	0.2889	20	51	53	49	173	0.2229	0.0093	0.811	0.0185	0.9036	0.0099	0.9064	0.0089	outer_2
Super learner all models	0.2371	0.2478	0.3247	0.2515	115	19.5	21.5	19.5	175.5	0.2399	0.0084	0.8176	0.0159	0.9068	0.0096	0.9096	0.0078	outer_2
XGBoost grid model 14	0.4755	0.2584	0.2827	0.3019	45	44	50	38	177	0.2281	0.0064	0.8128	0.0152	0.9038	0.0091	0.9072	0.0076	outer_2
GBM model 5	0.8611	0.196	0.2058	0.2014	3	58	60	61	182	0.2173	0.0085	0.8108	0.013	0.9033	0.0074	0.9056	0.0066	outer_2
GBM grid model 92	0.7261	0.2232	0.271	0.2067	13	62	57	54	186	0.2224	0.008	0.8103	0.0136	0.9034	0.009	0.9061	0.007	outer_2
GBM grid model 25	0.5221	0.2128	0.2139	0.2014	35	54	49	57	195	0.2267	0.0091	0.8109	0.0165	0.9038	0.0097	0.906	0.0082	outer_2
GBM grid model 55	0.781	0.3329	0.271	0.3307	23	57	62	53	195	0.2236	0.0094	0.8108	0.0223	0.9031	0.0122	0.9061	0.0113	outer_2
GBM grid model 59	0.8611	0.2058	0.2368	0.2465	7	65	66	60	198	0.2197	0.0085	0.8092	0.0198	0.9029	0.011	0.9056	0.0102	outer_2
GBM grid model 79	0.33	0.2289	0.2827	0.2622	106	33	30	31	200	0.238	0.0098	0.8137	0.0123	0.9061	0.0077	0.9078	0.0058	outer_2
GBM grid model 10	0.4272	0.2417	0.3893	0.2515	66	46	46	44	202	0.2311	0.0102	0.8123	0.0159	0.9042	0.0097	0.9068	0.0074	outer_2
GBM grid model 7	0.7261	0.3148	0.2588	0.317	34	53	65	51	203	0.2266	0.0092	0.8109	0.0199	0.9029	0.011	0.9062	0.0098	outer_2
GBM grid model 26	0.6818	0.2128	0.3576	0.2067	27	64	61	59	211	0.2253	0.0059	0.81	0.0161	0.9033	0.0092	0.9056	0.0078	outer_2
Neural network grid model 26	0.3608	0.6292	0.777	0.6252	148	22	23	23	216	0.2477	0.0176	0.8167	0.0215	0.9067	0.0123	0.9089	0.0106	outer_2
Neural network grid model 67	0.1693	0.385	0.3893	0.4202	175	16	16	15	222	0.2557	0.0165	0.8192	0.0153	0.9079	0.0095	0.9103	0.0077	outer_2
Neural network grid model 73	0.4272	0.2289	0.2981	0.2014	117	28	44	34	223	0.24	0.0141	0.8143	0.0116	0.9046	0.0082	0.9076	0.0054	outer_2
Neural network grid model 43	0.8228	0.3148	0.3576	0.317	107	41	32	48	228	0.2385	0.0198	0.813	0.0156	0.9057	0.0092	0.9066	0.0077	outer_2
Neural network grid model 24	0.6333	0.2128	0.2058	0.2067	56	59	51	63	229	0.2298	0.0117	0.8107	0.0167	0.9038	0.0098	0.9055	0.0084	outer_2
GBM model 3	0.4755	0.2584	0.2368	0.3307	69	52	59	50	230	0.2312	0.009	0.811	0.0152	0.9033	0.0093	0.9064	0.0078	outer_2
Super learner GBM	0.1058	0.2478	0.2244	0.2515	144	38	42	37	261	0.2468	0.0085	0.8136	0.0178	0.9049	0.01	0.9073	0.0087	outer_2
XGBoost grid model 8	0.5922	0.2289	0.3247	0.2515	37	73	80	71	261	0.2271	0.0103	0.8078	0.0181	0.9021	0.0102	0.9048	0.0091	outer_2
GBM grid model 60	0.6333	0.1896	0.2244	0.1941	28	80	70	84	262	0.2255	0.0086	0.8075	0.0179	0.9025	0.0099	0.9039	0.009	outer_2
GBM grid model 77	0.558	0.1659	0.2368	0.1808	43	67	86	67	263	0.2279	0.0099	0.8088	0.0126	0.9017	0.0085	0.9051	0.0061	outer_2
XGBoost grid model 44	0.0632	0.423	0.5518	0.4013	220	15	15	17	267	0.2759	0.0184	0.8201	0.0138	0.908	0.008	0.9101	0.0069	outer_2
Neural network grid model 90	0.1912	0.2478	0.3893	0.2515	150	37	41	46	274	0.2479	0.0134	0.8136	0.0073	0.9049	0.0049	0.9068	0.0035	outer_2
XGBoost grid model 42	0.2663	0.1795	0.2058	0.2014	94	55	67	58	274	0.2353	0.0061	0.8109	0.0164	0.9028	0.0097	0.906	0.0079	outer_2
XGBoost grid model 92	0.4755	0.1479	0.1728	0.1587	30	79	95	78	282	0.226	0.0063	0.8076	0.0131	0.901	0.0084	0.9043	0.0065	outer_2
Neural network grid model 91	0.4755	0.2706	0.2981	0.2067	113	61	47	69	290	0.239	0.0157	0.8104	0.0135	0.9042	0.0079	0.905	0.0065	outer_2
GBM grid model 4	0.8611	0.1745	0.1937	0.1659	16	84	112	81	293	0.2226	0.0112	0.8065	0.0222	0.9001	0.0125	0.904	0.0113	outer_2
GBM grid model 57	0.4567	0.196	0.2139	0.1941	73	70	77	75	295	0.2327	0.0105	0.8082	0.0164	0.9022	0.0095	0.9044	0.008	outer_2
Neural network grid model 8	0.4755	0.1745	0.2058	0.1941	80	72	64	82	298	0.2335	0.0134	0.8079	0.0161	0.903	0.0097	0.904	0.0082	outer_2
GBM grid model 85	0.8228	0.1795	0.2014	0.2067	8	103	91	98	300	0.2204	0.0117	0.8056	0.013	0.9013	0.0076	0.9034	0.0064	outer_2
GBM grid model 13	0.7261	0.1273	0.1728	0.1368	24	93	96	92	305	0.2238	0.0096	0.8059	0.0172	0.9009	0.0102	0.9036	0.0088	outer_2
GBM grid model 67	0.5221	0.1238	0.2058	0.1368	14	108	73	113	308	0.2224	0.0075	0.8052	0.01	0.9023	0.006	0.9028	0.005	outer_2
Neural network grid model 34	0.4567	0.2289	0.2494	0.2119	96	66	79	68	309	0.2359	0.0118	0.8088	0.017	0.9022	0.0107	0.905	0.0088	outer_2
GBM grid model 18	0.6333	0.196	0.1937	0.1884	76	77	83	74	310	0.2329	0.0119	0.8076	0.0115	0.902	0.0074	0.9044	0.0059	outer_2
GBM grid model 1	0.9185	0.196	0.2588	0.2119	21	97	102	100	320	0.2232	0.0074	0.8058	0.0146	0.9008	0.0093	0.9034	0.007	outer_2
GBM grid model 21	0.558	0.1795	0.2341	0.1368	29	109	72	115	325	0.226	0.0067	0.805	0.0145	0.9023	0.008	0.9026	0.0075	outer_2
Neural network grid model 96	0.2963	0.2478	0.3731	0.2745	143	63	56	64	326	0.2466	0.0137	0.8102	0.0127	0.9035	0.0083	0.9054	0.0062	outer_2
GBM grid model 69	0.6333	0.1624	0.1673	0.1808	31	98	116	85	330	0.2262	0.0116	0.8058	0.0173	0.9	0.0102	0.9039	0.0089	outer_2
GBM grid model 34	0.4755	0.196	0.2014	0.2119	50	99	89	96	334	0.2287	0.0111	0.8057	0.0182	0.9014	0.0103	0.9034	0.0094	outer_2
GBM grid model 61	0.6818	0.1659	0.1901	0.173	39	96	109	91	335	0.2272	0.011	0.8058	0.0196	0.9002	0.011	0.9036	0.0099	outer_2
XGBoost grid model 21	0.558	0.1745	0.1728	0.2119	58	94	104	97	353	0.23	0.0097	0.8058	0.0172	0.9006	0.0098	0.9034	0.0086	outer_2
GBM grid model 51	0.5922	0.2058	0.183	0.2465	72	104	85	93	354	0.232	0.0125	0.8054	0.0183	0.9017	0.0097	0.9036	0.0092	outer_2
Neural network grid model 27	0.1504	0.2706	0.2827	0.2745	197	50	45	62	354	0.2618	0.0184	0.8113	0.0151	0.9045	0.0089	0.9055	0.0073	outer_2
GBM grid model 95	0.3951	0.3008	0.3893	0.2622	102	100	71	90	363	0.2369	0.0105	0.8057	0.0169	0.9024	0.0089	0.9037	0.0086	outer_2
GBM grid model 66	0.4567	0.1659	0.2588	0.1436	64	107	78	116	365	0.2309	0.0118	0.8054	0.0118	0.9022	0.007	0.9026	0.0057	outer_2
Neural network grid model 100	0.33	0.196	0.2368	0.2014	134	78	54	101	367	0.2438	0.0147	0.8076	0.0122	0.9036	0.0076	0.9033	0.006	outer_2
XGBoost grid model 88	0.4755	0.1552	0.1937	0.1587	53	102	115	99	369	0.2289	0.0072	0.8056	0.014	0.9001	0.0086	0.9034	0.0069	outer_2
XGBoost grid model 68	0.1912	0.196	0.1728	0.2465	164	69	68	70	371	0.2528	0.0145	0.8084	0.0148	0.9026	0.0086	0.9048	0.0076	outer_2
GBM grid model 23	0.8611	0.1896	0.2014	0.2067	158	68	84	65	375	0.2508	0.0349	0.8086	0.018	0.9017	0.0108	0.9053	0.0094	outer_2
Neural network grid model 20	0.4567	0.2232	0.271	0.2465	114	90	69	102	375	0.2391	0.0139	0.8061	0.0141	0.9026	0.0085	0.9033	0.0071	outer_2
GBM grid model 33	0.4567	0.2128	0.2368	0.2067	87	86.5	98.5	106.5	378.5	0.2345	0.0088	0.8062	0.022	0.9009	0.0122	0.9032	0.0109	outer_2
GBM grid model 76	0.4567	0.2128	0.2368	0.2067	88	86.5	98.5	106.5	379.5	0.2345	0.0088	0.8062	0.022	0.9009	0.0122	0.9032	0.0109	outer_2
XGBoost grid model 28	0.1314	0.1624	0.2368	0.1884	201	56	74	52	383	0.2651	0.0173	0.8108	0.011	0.9023	0.0074	0.9062	0.0053	outer_2
GBM grid model 78	0.4755	0.1795	0.2058	0.226	55	115	105	110	385	0.2295	0.0092	0.8041	0.0155	0.9006	0.0088	0.9031	0.0079	outer_2
DRF model	0.2963	0.3008	0.2058	0.3477	292	27	48	28	395	0.3736	0.0634	0.8149	0.0124	0.904	0.008	0.9085	0.0062	outer_2
XGBoost grid model 80	0.0945	0.2478	0.2494	0.2745	149	74	90	88	401	0.2478	0.0065	0.8078	0.0179	0.9014	0.0102	0.9038	0.0088	outer_2
GBM grid model 17	0.558	0.1479	0.1728	0.1808	46	123	110	124	403	0.2285	0.0105	0.8034	0.0151	0.9002	0.0088	0.9022	0.0076	outer_2
Neural network grid model 9	0.2963	0.3489	0.4847	0.2622	109	95	97	105	406	0.2388	0.0133	0.8058	0.02	0.9009	0.0118	0.9032	0.01	outer_2
GBM grid model 97	0.8228	0.1745	0.2014	0.1941	18	139	124	134	415	0.2227	0.0098	0.8012	0.0197	0.8997	0.0104	0.9015	0.0099	outer_2
GBM grid model 83	0.558	0.2058	0.1901	0.1808	57	119	130	122	428	0.2299	0.0121	0.8039	0.0202	0.8994	0.011	0.9023	0.0098	outer_2
GBM grid model 49	0.5922	0.1659	0.1728	0.1884	32	135	132	131	430	0.2265	0.0097	0.8014	0.0197	0.8992	0.0108	0.9016	0.0101	outer_2
GBM model 2	0.2963	0.2058	0.1728	0.2119	93	116	142	95	446	0.2353	0.0123	0.8041	0.0177	0.8989	0.0107	0.9034	0.009	outer_2
GBM grid model 38	0.558	0.1659	0.1728	0.1884	38	136	136	139	449	0.2272	0.0094	0.8014	0.0197	0.8991	0.0108	0.9013	0.0099	outer_2
GBM grid model 64	0.3951	0.1365	0.2139	0.173	47	144	131	135	457	0.2285	0.0066	0.8007	0.0139	0.8994	0.0087	0.9014	0.007	outer_2
GBM grid model 96	0.1693	0.1365	0.1673	0.1659	112	118	118	109	457	0.239	0.0089	0.804	0.0125	0.9	0.0077	0.9032	0.0063	outer_2
GBM grid model 31	0.6333	0.1624	0.1673	0.1659	40	133	147	138	458	0.2274	0.0106	0.8016	0.0197	0.8983	0.011	0.9013	0.0098	outer_2
XGBoost grid model 53	0.0728	0.196	0.2368	0.2382	186	89	107	79	461	0.259	0.015	0.8061	0.016	0.9003	0.0101	0.9042	0.008	outer_2
Neural network grid model 94	0.5922	0.2289	0.3122	0.2515	130	113	92	127	462	0.2422	0.0206	0.8042	0.0161	0.9013	0.0097	0.902	0.0082	outer_2
XGBoost grid model 20	0.0817	0.3008	0.2827	0.3307	207	82	87	89	465	0.2676	0.017	0.807	0.0186	0.9017	0.0106	0.9037	0.0095	outer_2
XGBoost grid model 60	0.0728	0.1423	0.2014	0.173	218	81	82	87	468	0.274	0.0196	0.8074	0.0123	0.902	0.0076	0.9038	0.0061	outer_2
GBM grid model 19	0.4272	0.2128	0.2494	0.2382	86	129	120	136	471	0.2344	0.0109	0.8027	0.0177	0.8999	0.0098	0.9014	0.0086	outer_2
XGBoost grid model 36	0.0564	0.1659	0.1673	0.173	227	83	88	80	478	0.2788	0.0211	0.8069	0.0142	0.9015	0.0079	0.904	0.0073	outer_2
GBM grid model 47	0.2371	0.1238	0.1728	0.1293	85	147	113	143	488	0.2342	0.0068	0.8004	0.0113	0.9001	0.0063	0.901	0.006	outer_2
XGBoost grid model 41	0.0945	0.1423	0.183	0.1587	145	112	122	111	490	0.2471	0.008	0.8044	0.015	0.8998	0.0089	0.903	0.0072	outer_2
XGBoost grid model 13	0.4567	0.1349	0.1728	0.1467	89	125	148	130	492	0.2345	0.0106	0.8031	0.0133	0.8982	0.0087	0.9018	0.0063	outer_2
XGBoost model 3	0.4272	0.1273	0.1673	0.1368	135	117	128	114	494	0.2442	0.0163	0.804	0.0129	0.8995	0.0081	0.9026	0.0063	outer_2
Neural network grid model 28	0.3608	0.2128	0.3247	0.1808	139	127	101	128	495	0.2458	0.0155	0.8029	0.0146	0.9008	0.0088	0.902	0.0076	outer_2
XGBoost grid model 9	0.5922	0.1896	0.2368	0.1941	70	145	137	145	497	0.2313	0.0097	0.8006	0.0163	0.8991	0.0092	0.9009	0.0081	outer_2
GBM grid model 6	0.4755	0.1335	0.1937	0.1467	54	148	145	154	501	0.2291	0.0085	0.8003	0.0178	0.8986	0.0097	0.9005	0.0089	outer_2
XGBoost grid model 16	0.4272	0.1624	0.183	0.2067	84	131	172	118	505	0.2341	0.0079	0.8022	0.015	0.8967	0.01	0.9025	0.0073	outer_2
Neural network grid model 6	0.0817	0.2706	0.4055	0.2745	198	101	93	120	512	0.2619	0.015	0.8057	0.0178	0.9012	0.0098	0.9025	0.0088	outer_2
GBM grid model 54	0.2663	0.1745	0.1673	0.1659	120	134	138	137	529	0.2404	0.0136	0.8015	0.0162	0.8989	0.0089	0.9014	0.0079	outer_2
Neural network grid model 45	0.1184	0.2289	0.2981	0.2119	168	122	106	133	529	0.2537	0.013	0.8037	0.0178	0.9003	0.0105	0.9015	0.0088	outer_2
GBM grid model 14	0.4755	0.1479	0.1728	0.1354	61	156	162	152	531	0.2304	0.009	0.7992	0.0164	0.8974	0.0094	0.9006	0.0081	outer_2
XGBoost grid model 17	0.1912	0.1795	0.2139	0.2119	209	114	114	94	531	0.2683	0.024	0.8042	0.0179	0.9001	0.0103	0.9035	0.0089	outer_2
XGBoost grid model 95	0.0632	0.1365	0.1728	0.1884	221	106	103	108	538	0.2759	0.0188	0.8054	0.0132	0.9007	0.0073	0.9032	0.0064	outer_2
XGBoost grid model 81	0.4567	0.1197	0.1673	0.135	92	142	156	151	541	0.2352	0.0145	0.8008	0.012	0.8979	0.007	0.9006	0.0059	outer_2
GBM grid model 22	0.2663	0.1273	0.2244	0.1587	116	151	135	147	549	0.24	0.0095	0.8002	0.0128	0.8991	0.0072	0.9009	0.0062	outer_2
GBM grid model 63	0.1504	0.1552	0.2368	0.2119	119	155	141	144	559	0.2403	0.0067	0.7993	0.0155	0.8989	0.0094	0.9009	0.0081	outer_2
Neural network grid model 51	0.7261	0.1159	0.1937	0.1231	60	173	179	148	560	0.2302	0.0146	0.7978	0.0095	0.8965	0.0073	0.9008	0.005	outer_2
GBM grid model 30	0.8228	0.1273	0.1673	0.1354	11	186	192	182	571	0.2218	0.0107	0.7963	0.0226	0.8959	0.0124	0.8991	0.0116	outer_2
Neural network grid model 64	0.4272	0.1156	0.2139	0.1231	105	161	144	163	573	0.2377	0.0149	0.7988	0.0109	0.8987	0.0071	0.9002	0.0055	outer_2
GBM grid model 45	0.5922	0.1114	0.1673	0.1354	51	176	190	161	578	0.2288	0.0107	0.7974	0.0159	0.896	0.0097	0.9002	0.0083	outer_2
XGBoost grid model 50	0.2151	0.1365	0.1728	0.1354	192	128	133	126	579	0.26	0.0212	0.8028	0.0186	0.8991	0.011	0.9021	0.0093	outer_2
GBM model 4	0.3608	0.1795	0.2341	0.1884	91	164	166	162	583	0.2349	0.0124	0.7986	0.0173	0.8972	0.0102	0.9002	0.0085	outer_2
GBM grid model 28	0.3608	0.1114	0.1673	0.1225	100	158	164	164	586	0.2367	0.0096	0.7991	0.0172	0.8973	0.0096	0.9	0.0084	outer_2
GBM grid model 93	0.7261	0.1349	0.1901	0.1467	36	184	176	191	587	0.2271	0.0091	0.7963	0.0224	0.8966	0.0121	0.8985	0.0114	outer_2
Neural network grid model 25	0.1184	0.1335	0.183	0.1368	155	140	139	153	587	0.25	0.0122	0.8011	0.0151	0.8989	0.009	0.9006	0.0076	outer_2
XGBoost grid model 71	0.1058	0.2128	0.2341	0.2515	223	120	129	117	589	0.277	0.0196	0.8038	0.0164	0.8994	0.0099	0.9025	0.0081	outer_2
Neural network grid model 79	0.2151	0.1659	0.1728	0.1368	216	124	127	123	590	0.2727	0.0269	0.8032	0.0153	0.8995	0.0095	0.9023	0.0078	outer_2
Neural network grid model 7	0.1314	0.1659	0.18	0.2119	258	110	108	121	597	0.3085	0.0343	0.8049	0.0197	0.9002	0.0111	0.9025	0.0098	outer_2
GBM grid model 12	0.33	0.1795	0.1901	0.2014	103	168	161	166	598	0.2374	0.0092	0.7984	0.0194	0.8974	0.0109	0.9	0.0099	outer_2
Neural network grid model 57	0.2663	0.1795	0.3122	0.1368	167	132	159	142	600	0.2536	0.0197	0.8016	0.0146	0.8975	0.0099	0.9011	0.0068	outer_2
Neural network grid model 3	0.2371	0.1335	0.2368	0.1368	151	154	123	177	605	0.2482	0.0178	0.7994	0.0141	0.8997	0.0082	0.8995	0.0072	outer_2
GBM grid model 62	0.1912	0.1349	0.1901	0.1354	124	178	143	167	612	0.2414	0.009	0.797	0.0118	0.8987	0.0073	0.8999	0.0062	outer_2
Neural network grid model 33	0.1504	0.1238	0.2244	0.1293	142	153	167	156	618	0.2465	0.0097	0.7997	0.0116	0.8972	0.0081	0.9005	0.0056	outer_2
XGBoost grid model 78	0.1058	0.1212	0.1901	0.1368	242	130	134	112	618	0.2885	0.0246	0.8026	0.0116	0.8991	0.007	0.9029	0.006	outer_2
GBM grid model 90	0.5922	0.1423	0.1673	0.1587	65	182	195	179	621	0.231	0.0115	0.7967	0.0212	0.8958	0.0118	0.8994	0.0106	outer_2
XGBoost grid model 86	0.1693	0.1423	0.1728	0.1368	194	137	154	140	625	0.2611	0.0176	0.8013	0.0143	0.8979	0.0084	0.9011	0.0069	outer_2
XGBoost model 1	0.2151	0.1212	0.1673	0.1354	126	159	171	172	628	0.2414	0.011	0.7989	0.0135	0.8968	0.0084	0.8997	0.0066	outer_2
Neural network grid model 55	0.0945	0.1552	0.2341	0.1354	217	138	119	170	644	0.2737	0.0204	0.8012	0.0109	0.9	0.0065	0.8998	0.0052	outer_2
XRT model	0.1058	0.1335	0.1673	0.1436	286	121	121	119	647	0.3478	0.0597	0.8038	0.01	0.8999	0.0063	0.9025	0.0051	outer_2
XGBoost grid model 89	0.2371	0.1114	0.1673	0.1231	133	165	181	176	655	0.2437	0.0139	0.7985	0.0128	0.8963	0.0081	0.8995	0.0061	outer_2
GBM grid model 42	0.2371	0.1159	0.1673	0.1231	118	181	191	169	659	0.2403	0.0081	0.7968	0.0147	0.8959	0.009	0.8998	0.0075	outer_2
GBM grid model 36	0.1184	0.1273	0.1728	0.1354	153	174	177	160	664	0.2486	0.0113	0.7978	0.0164	0.8965	0.0091	0.9003	0.0076	outer_2
Neural network grid model 52	0.2151	0.3008	0.4055	0.3019	196	166	150	155	667	0.2616	0.0232	0.7984	0.0206	0.8981	0.0123	0.9005	0.0107	outer_2
XGBoost grid model 18	0.1058	0.1238	0.1673	0.1231	179	157	157	174	667	0.2576	0.0142	0.7991	0.0123	0.8979	0.0067	0.8996	0.006	outer_2
GBM grid model 32	0.558	0.1238	0.1673	0.1231	44	206	208	216	674	0.2281	0.0102	0.7938	0.0181	0.895	0.0108	0.8972	0.0091	outer_2
Neural network grid model 66	0.33	0.1795	0.2058	0.1808	170	170	165	173	678	0.2538	0.0189	0.7981	0.0161	0.8973	0.0103	0.8996	0.0081	outer_2
GBM grid model 11	0.4755	0.1349	0.1673	0.1368	67	204	205	208	684	0.2311	0.0124	0.7939	0.0177	0.8951	0.01	0.8975	0.0089	outer_2
GBM grid model 99	0.1693	0.1114	0.1673	0.1231	125	189	188	188	690	0.2414	0.0119	0.7958	0.0141	0.8961	0.008	0.8986	0.0067	outer_2
Neural network grid model 21	0.2663	0.1114	0.183	0.1225	140	193	160	197	690	0.2461	0.0163	0.795	0.0117	0.8975	0.0073	0.898	0.006	outer_2
XGBoost grid model 3	0.4272	0.1273	0.1673	0.1368	71	202	213	206	692	0.2318	0.0139	0.794	0.0179	0.8946	0.0107	0.8976	0.0088	outer_2
Neural network grid model 19	0.1314	0.1114	0.18	0.1368	156	185	163	190	694	0.25	0.0114	0.7963	0.0125	0.8973	0.0082	0.8986	0.0062	outer_2
XGBoost grid model 11	0.4755	0.1075	0.1673	0.1189	49	205	223	218	695	0.2286	0.0083	0.7939	0.0151	0.8938	0.0093	0.897	0.0074	outer_2
GBM grid model 48	0.2151	0.1114	0.1673	0.1231	122	195	186	196	699	0.2412	0.0074	0.7944	0.013	0.8962	0.0066	0.8982	0.0062	outer_2
XGBoost grid model 58	0.0632	0.1552	0.1728	0.1587	235	152	153	159	699	0.2855	0.0207	0.8001	0.0141	0.8979	0.0077	0.9004	0.0068	outer_2
GBM grid model 100	0.1314	0.1159	0.1673	0.1354	146	180	193	181	700	0.2472	0.0086	0.7969	0.0131	0.8959	0.0082	0.8992	0.0062	outer_2
GBM grid model 5	0.0817	0.1552	0.2588	0.2119	171	196	158	186	711	0.2538	0.0098	0.7944	0.0217	0.8976	0.0115	0.8987	0.0113	outer_2
XGBoost grid model 52	0.2371	0.1365	0.1728	0.1587	129	188	206	189	712	0.2421	0.0097	0.7961	0.0174	0.8951	0.0102	0.8986	0.0086	outer_2
GBM grid model 52	0.1058	0.1365	0.1728	0.1436	169	192	175	183	719	0.2538	0.0131	0.7953	0.0147	0.8966	0.0081	0.899	0.0067	outer_2
GBM grid model 58	0.6333	0.1197	0.1673	0.1354	62	220	216	223	721	0.2304	0.0102	0.7918	0.0165	0.8945	0.0086	0.896	0.0082	outer_2
GBM grid model 81	0.3951	0.1114	0.1673	0.1231	97	207	207	211	722	0.2359	0.0105	0.7938	0.014	0.8951	0.008	0.8973	0.0068	outer_2
Neural network grid model 70	0.3951	0.2478	0.4238	0.2014	141	201	174	212	728	0.2465	0.0193	0.7942	0.0217	0.8966	0.0112	0.8973	0.0107	outer_2
Neural network grid model 84	0.2963	0.1896	0.3731	0.1941	147	194	178	213	732	0.2473	0.0175	0.7947	0.0227	0.8965	0.013	0.8973	0.0115	outer_2
GBM grid model 88	0.2371	0.1365	0.1728	0.1467	123	208	194	210	735	0.2413	0.0099	0.7937	0.0186	0.8958	0.0105	0.8974	0.0096	outer_2
XGBoost grid model 37	0.0564	0.1212	0.1673	0.135	213	172	173	178	736	0.2722	0.0173	0.7978	0.0148	0.8967	0.009	0.8994	0.0074	outer_2
Neural network grid model 15	0.2371	0.2478	0.5518	0.2515	166	200	180	198	744	0.2535	0.0182	0.7942	0.0222	0.8964	0.0129	0.8979	0.0112	outer_2
Neural network grid model 14	0.0728	0.1212	0.183	0.1467	231	175	198	141	745	0.2832	0.0242	0.7976	0.0137	0.8955	0.009	0.9011	0.0068	outer_2
GBM grid model 27	0.4272	0.1114	0.1673	0.1225	75	222	220	230	747	0.2328	0.0091	0.7911	0.0175	0.8942	0.0096	0.8956	0.0087	outer_2
GBM grid model 37	0.1693	0.1114	0.1673	0.1189	108	213	215	219	755	0.2388	0.0115	0.7933	0.0158	0.8946	0.0092	0.8969	0.0079	outer_2
GBM grid model 9	0.3951	0.1212	0.1673	0.1354	98	217	226	214	755	0.2361	0.0147	0.7921	0.0182	0.8934	0.0108	0.8973	0.0092	outer_2
GBM grid model 2	0.4755	0.1197	0.1673	0.1231	78	226	231	227	762	0.2333	0.0092	0.7907	0.0201	0.8931	0.0113	0.8958	0.0101	outer_2
GBM model 1	0.0817	0.1156	0.1673	0.135	159	197	214	194	764	0.2508	0.0121	0.7943	0.0139	0.8946	0.0097	0.8984	0.0069	outer_2
Neural network grid model 88	0.1314	0.1552	0.2494	0.1587	247	179	152	187	765	0.2953	0.0294	0.797	0.0169	0.898	0.0085	0.8986	0.0085	outer_2
XGBoost grid model 25	0.1184	0.1212	0.1673	0.1354	212	183	187	185	767	0.2708	0.0187	0.7966	0.0164	0.8962	0.009	0.8988	0.0082	outer_2
Neural network grid model 77	0.1184	0.1159	0.1673	0.1354	160	209	182	217	768	0.2511	0.0119	0.7937	0.0134	0.8963	0.0084	0.8971	0.0067	outer_2
GBM grid model 44	0.1058	0.1114	0.183	0.1368	137	221	197	221	776	0.2452	0.0067	0.7914	0.015	0.8957	0.0086	0.8961	0.0076	outer_2
GBM grid model 86	0.3951	0.1349	0.1673	0.1587	101	223	230	222	776	0.2368	0.0104	0.7911	0.0176	0.8931	0.0103	0.8961	0.0086	outer_2
GBM grid model 71	0.4755	0.1114	0.1673	0.1231	82	239	224	234	779	0.2338	0.0104	0.7883	0.0155	0.8937	0.0084	0.8951	0.0075	outer_2
Neural network grid model 41	0.0632	0.2417	0.271	0.2465	252	162	212	158	784	0.299	0.0293	0.7987	0.0214	0.8948	0.0135	0.9004	0.0102	outer_2
GBM grid model 70	0.3608	0.1423	0.1728	0.1467	95	231	234	225	785	0.2356	0.0081	0.7897	0.0185	0.8926	0.0103	0.8958	0.0092	outer_2
Neural network grid model 97	0.1184	0.1423	0.2058	0.1467	246	177	170	193	786	0.2944	0.027	0.7974	0.0142	0.8968	0.0079	0.8984	0.007	outer_2
XGBoost grid model 55	0.0632	0.1795	0.1937	0.173	183	191	209	203	786	0.2581	0.0094	0.7954	0.0164	0.8949	0.0096	0.8977	0.0078	outer_2
XGBoost grid model 1	0.0564	0.1197	0.183	0.1225	204	203	183	200	790	0.2656	0.0158	0.7939	0.0142	0.8963	0.0077	0.8978	0.0067	outer_2
XGBoost grid model 24	0.1314	0.1349	0.1728	0.1467	177	212	199	205	793	0.2571	0.0155	0.7934	0.0172	0.8955	0.0103	0.8976	0.0087	outer_2
XGBoost grid model 85	0.0945	0.1659	0.183	0.173	187	199	204	204	794	0.259	0.0153	0.7943	0.0211	0.8952	0.0108	0.8977	0.0103	outer_2
GBM grid model 40	0.4567	0.1075	0.1673	0.0985	77	236	245	243	801	0.233	0.0086	0.7885	0.0175	0.8916	0.0104	0.8943	0.0086	outer_2
GBM grid model 84	0.5221	0.0806	0.1673	0.0985	63	246	248	246	803	0.2308	0.0095	0.7869	0.013	0.8915	0.0079	0.8937	0.0063	outer_2
GBM grid model 73	0.33	0.1069	0.1673	0.1088	81	247	244	249	821	0.2338	0.0087	0.7859	0.0169	0.8919	0.0098	0.8929	0.0085	outer_2
Neural network grid model 93	0.0817	0.1659	0.2139	0.2014	206	219	201	199	825	0.2661	0.017	0.7919	0.0225	0.8954	0.0126	0.8979	0.0113	outer_2
XGBoost model 2	0.2963	0.1349	0.18	0.1368	136	229	239	226	830	0.2451	0.0122	0.7902	0.0169	0.8923	0.01	0.8958	0.0083	outer_2
Neural network grid model 92	0.0632	0.1075	0.1673	0.1225	185	218	211	220	834	0.2587	0.0107	0.792	0.0129	0.8949	0.0082	0.8965	0.0067	outer_2
GBM grid model 29	0.1504	0.1069	0.1673	0.1069	128	233	242	232	835	0.242	0.0113	0.7895	0.018	0.8921	0.0107	0.8954	0.0087	outer_2
GBM grid model 68	0.0817	0.1114	0.1673	0.1161	154	232	229	228	843	0.2499	0.0126	0.7896	0.0163	0.8932	0.0094	0.8958	0.008	outer_2
Neural network grid model 10	0.1058	0.1349	0.18	0.1368	233	198	221	192	844	0.2842	0.0252	0.7943	0.0218	0.8941	0.014	0.8985	0.0104	outer_2
XGBoost grid model 74	0.0632	0.1075	0.1673	0.1225	208	214	222	209	853	0.2678	0.0159	0.7933	0.0153	0.894	0.0096	0.8974	0.0072	outer_2
XGBoost grid model 15	0.1693	0.1349	0.1728	0.1354	191	224	227	233	875	0.2599	0.0174	0.7909	0.0162	0.8934	0.0098	0.8952	0.008	outer_2
GBM grid model 16	0.1693	0.065	0.1108	0.0773	121	254	254	250	879	0.2406	0.0106	0.7839	0.0121	0.8911	0.0073	0.8928	0.0062	outer_2
XGBoost grid model 19	0.1184	0.1156	0.1728	0.1293	162	241	236	240	879	0.2517	0.0101	0.788	0.0182	0.8926	0.0095	0.8945	0.0086	outer_2
XGBoost grid model 87	0.1314	0.1212	0.1673	0.1225	174	235	238	239	886	0.255	0.0167	0.789	0.0139	0.8925	0.0076	0.8946	0.0066	outer_2
GBM grid model 91	0.1058	0.1212	0.1673	0.1368	163	244	243	238	888	0.2524	0.0129	0.7874	0.0174	0.892	0.0095	0.8947	0.0084	outer_2
Neural network grid model 47	0.4567	0.1114	0.183	0.1088	132	256	247	253	888	0.2434	0.0174	0.7839	0.0157	0.8916	0.0096	0.8925	0.008	outer_2
XGBoost grid model 6	0.1184	0.1197	0.1673	0.1368	189	234	240	237	900	0.2596	0.0166	0.789	0.016	0.8923	0.0091	0.8948	0.0077	outer_2
XGBoost grid model 27	0.1504	0.1197	0.1673	0.1231	138	253	257	254	902	0.2458	0.0135	0.7841	0.0162	0.8901	0.0089	0.8924	0.0078	outer_2
Neural network grid model 61	0.1314	0.1156	0.1728	0.1354	176	237	251	241	905	0.2568	0.0152	0.7884	0.0169	0.8913	0.0104	0.8944	0.0082	outer_2
GBM grid model 3	0.0817	0.0757	0.1523	0.0863	165	251	250	242	908	0.2529	0.012	0.7848	0.0156	0.8914	0.0086	0.8943	0.0074	outer_2
Neural network grid model 29	0.2151	0.0806	0.1673	0.0863	172	248	252	251	923	0.2539	0.0165	0.7857	0.0127	0.8912	0.0084	0.8926	0.0061	outer_2
XGBoost grid model 47	0.0564	0.1624	0.1937	0.1659	236	230	232	229	927	0.2857	0.0209	0.7901	0.0187	0.8927	0.0104	0.8956	0.009	outer_2
Neural network grid model 76	0.0564	0.1238	0.1673	0.1354	279	228	203	224	934	0.334	0.0319	0.7906	0.0161	0.8953	0.0077	0.896	0.0079	outer_2
XGBoost grid model 30	0.0564	0.1075	0.1673	0.0985	205	249	237	252	943	0.2657	0.0148	0.7854	0.0177	0.8926	0.0084	0.8926	0.0083	outer_2
GBM grid model 43	0.1314	0.065	0.1523	0.0773	152	264	272	265	953	0.2486	0.0119	0.7801	0.0148	0.8864	0.0103	0.8909	0.007	outer_2
Neural network grid model 78	0.1314	0.1075	0.1673	0.1225	199	255	253	259	966	0.2642	0.019	0.7839	0.0162	0.8912	0.0097	0.8918	0.0081	outer_2
Neural network grid model 4	0.1184	0.1365	0.2014	0.1354	229	238	255	248	970	0.2807	0.022	0.7883	0.0167	0.8909	0.0102	0.8935	0.0082	outer_2
GBM grid model 56	0.0817	0.1075	0.1673	0.1161	157	272	270	273	972	0.2505	0.0123	0.7768	0.0213	0.8869	0.0117	0.8888	0.0105	outer_2
Neural network grid model 81	0.1912	0.1003	0.1673	0.0863	181	273	264	279	997	0.2578	0.0169	0.7764	0.015	0.888	0.0087	0.8877	0.0075	outer_2
Neural network grid model 83	0.0945	0.0626	0.1673	0.0841	190	274	268	272	1004	0.2599	0.0161	0.7762	0.014	0.8871	0.0095	0.8889	0.0074	outer_2
Neural network grid model 49	0.0728	0.1075	0.1673	0.1189	222	268	278	269	1037	0.2763	0.0187	0.7775	0.0186	0.8848	0.0128	0.8898	0.009	outer_2
XGBoost grid model 35	0.0728	0.0956	0.1523	0.0773	195	289	285	289	1058	0.2614	0.0112	0.7688	0.0167	0.8827	0.0091	0.8845	0.0077	outer_2
Neural network grid model 58	0.0728	0.1114	0.1728	0.1189	225	280	276	281	1062	0.2784	0.0196	0.7727	0.0176	0.8849	0.0115	0.8874	0.0091	outer_2
XGBoost grid model 39	0.0632	0.065	0.1523	0.0773	203	294	290	296	1083	0.2653	0.0132	0.7643	0.0187	0.8806	0.0103	0.8826	0.0092	outer_2
XGBoost grid model 10	0.0032	0.004	NA	0.0113	313	313	311	313	1250	0.6931	0	0	0	NA	NA	0.5012	0.0145	outer_2
XGBoost grid model 29	0.0032	0.004	NA	0.0113	313	313	312	313	1251	0.6931	0	0	0	NA	NA	0.5012	0.0145	outer_2
XGBoost grid model 56	0.0032	0.004	NA	0.0113	313	313	313	313	1252	0.6931	0	0	0	NA	NA	0.5012	0.0145	outer_2
XGBoost grid model 57	0.0032	0.004	NA	0.0113	313	313	314	313	1253	0.6931	0	0	0	NA	NA	0.5012	0.0145	outer_2
XGBoost grid model 65	0.0032	0.004	NA	0.0113	313	313	315	313	1254	0.6931	0	0	0	NA	NA	0.5012	0.0145	outer_2
Neural network grid model 72	NA	NA	0.9919	NA	1	1	3	1	6	0.2144	0.0144	0.8262	0.015	0.9136	0.0087	0.913	0.0075	outer_3
GBM grid model 74	0.9761	0.9366	1	0.8258	5	5	5	4	19	0.2186	0.0195	0.8211	0.0197	0.9118	0.0108	0.9116	0.0102	outer_3
GBM grid model 66	0.9335	1	0.9426	1	17	2	2	3	24	0.2235	0.0162	0.8244	0.0144	0.9138	0.0081	0.9119	0.0073	outer_3
GBM grid model 95	0.8539	0.9366	1	0.9049	27	4	4	5	40	0.2276	0.017	0.822	0.0207	0.9119	0.0107	0.9104	0.0105	outer_3
GBM grid model 15	0.9335	0.9366	0.9919	0.9335	22	6	6	7	41	0.2254	0.0192	0.8188	0.0211	0.9106	0.0109	0.9096	0.0106	outer_3
XRT model	1	0.8763	0.6131	0.8884	9	11	14	14	48	0.2208	0.0156	0.8172	0.0174	0.9091	0.0095	0.9084	0.0089	outer_3
Neural network grid model 74	0.6567	0.9642	0.7166	0.8884	23	9	9	9	50	0.2257	0.0153	0.8181	0.0183	0.91	0.0098	0.9093	0.0091	outer_3
GBM grid model 8	0.8199	0.8988	0.825	0.9335	13	13	10	15	51	0.2216	0.0233	0.8155	0.0199	0.9098	0.0108	0.9084	0.0099	outer_3
Neural network grid model 31	0.8868	0.8112	0.9208	0.8258	8	19	20	19	66	0.2202	0.0157	0.8138	0.018	0.9077	0.0103	0.9066	0.0091	outer_3
GBM grid model 64	0.63	0.8763	NA	0.8488	77	3	1	2	83	0.2353	0.0149	0.824	0.0193	0.9138	0.0096	0.9124	0.0097	outer_3
GBM grid model 72	0.9761	0.7122	0.9208	0.6985	21	20	19	27	87	0.2252	0.021	0.8125	0.0181	0.9078	0.0096	0.9057	0.009	outer_3
GBM grid model 53	0.8868	0.8988	0.9674	0.9147	30	24	21	21	96	0.2279	0.021	0.8117	0.0243	0.9076	0.0129	0.9064	0.0121	outer_3
GBM grid model 65	0.9335	0.9178	0.8451	1	16	27	26	30	99	0.2235	0.0179	0.811	0.0206	0.9069	0.0111	0.9055	0.0103	outer_3
Neural network grid model 43	0.63	0.7709	0.7166	0.8779	62	15	12	13	102	0.2335	0.0169	0.8149	0.0179	0.9094	0.0094	0.9084	0.0089	outer_3
GBM grid model 52	0.6839	1	0.7314	0.9147	79	8	11	6	104	0.2358	0.0172	0.8185	0.0169	0.9095	0.0102	0.9098	0.0087	outer_3
GBM grid model 25	0.6567	0.7122	0.7166	0.7433	57	18	15	17	107	0.2322	0.0154	0.814	0.0167	0.9088	0.0088	0.9072	0.0083	outer_3
Neural network grid model 87	0.7822	0.6316	0.5329	0.6746	6	36	32	33	107	0.2188	0.0156	0.8093	0.0106	0.9064	0.0061	0.9051	0.0056	outer_3
GBM grid model 26	0.9761	0.7329	0.7797	0.6746	4	40	38	48	130	0.2168	0.0161	0.8088	0.0174	0.9052	0.0098	0.9038	0.0088	outer_3
Neural network grid model 98	0.7384	0.6045	0.5329	0.6985	31	33	31	35	130	0.2281	0.0153	0.8096	0.0145	0.9064	0.0074	0.9051	0.0073	outer_3
GBM grid model 17	0.8539	0.6564	0.5302	0.6746	11	42	34	45	132	0.2209	0.0153	0.8086	0.0145	0.9058	0.0079	0.9041	0.0074	outer_3
GBM grid model 71	0.7384	0.8339	0.7166	0.7673	42	30	35	38	145	0.2296	0.0197	0.8099	0.0207	0.9058	0.0111	0.9049	0.0106	outer_3
GBM grid model 92	0.7084	0.8112	0.8451	0.7822	60	28	30	31	149	0.2323	0.0162	0.8106	0.0185	0.9065	0.0097	0.9053	0.0094	outer_3
Neural network grid model 34	0.63	0.8339	0.7543	0.9147	91	21	17	20	149	0.2373	0.0168	0.8124	0.0147	0.9078	0.0086	0.9065	0.0076	outer_3
GBM grid model 82	0.7084	0.9178	0.9014	0.9147	112	14	13	12	151	0.2409	0.0213	0.8154	0.0233	0.9094	0.0127	0.9084	0.0117	outer_3
GBM grid model 67	0.6567	0.8763	0.9208	0.8884	103	17	16	16	152	0.2391	0.0151	0.8143	0.0224	0.908	0.0118	0.9079	0.0114	outer_3
GBM grid model 94	0.9335	0.7476	0.6787	0.8025	24	41	50	44	159	0.2258	0.0167	0.8087	0.0189	0.9041	0.0111	0.9042	0.0097	outer_3
Neural network grid model 64	0.4484	0.8763	0.7314	0.9147	136	10	7	11	164	0.2468	0.0186	0.8175	0.0101	0.91	0.0066	0.9088	0.0053	outer_3
Neural network grid model 8	0.6839	0.6564	0.5417	0.6746	28	46	40	52	166	0.2276	0.0158	0.8078	0.0134	0.9049	0.0074	0.9034	0.0067	outer_3
GBM grid model 45	0.8868	0.7122	0.5438	0.7673	15	47	58	47	167	0.2233	0.0166	0.8074	0.0182	0.9036	0.0101	0.904	0.0093	outer_3
GBM grid model 19	0.7084	0.7938	0.9674	0.9147	52	37	41	42	172	0.2315	0.0175	0.809	0.024	0.9047	0.0132	0.9043	0.0122	outer_3
Neural network grid model 22	0.5219	0.6564	0.6131	0.7584	113	22	28	22	185	0.2413	0.019	0.8122	0.0137	0.9068	0.0083	0.9064	0.0071	outer_3
GBM grid model 58	0.63	0.7938	0.797	0.8884	78	39	39	39	195	0.2355	0.0168	0.8089	0.0193	0.905	0.0108	0.9048	0.0099	outer_3
DRF model	0.7384	0.8112	0.5959	0.7822	174	7	8	8	197	0.2589	0.0422	0.8188	0.0183	0.91	0.0097	0.9094	0.0092	outer_3
GBM grid model 20	0.7384	0.7709	0.5329	0.7315	36	51	51	59	197	0.229	0.0162	0.8064	0.0225	0.904	0.0122	0.9029	0.0111	outer_3
GBM grid model 59	0.8199	0.7122	0.7314	0.7433	41	54	60	60	215	0.2295	0.0184	0.8063	0.0209	0.9035	0.0116	0.9029	0.0105	outer_3
Neural network grid model 36	0.5219	0.6191	0.5302	0.6924	66	52	47	50	215	0.2336	0.0151	0.8064	0.0154	0.9042	0.0093	0.9037	0.0077	outer_3
GBM grid model 96	0.7084	0.5752	0.6787	0.6985	56	62	43	55	216	0.2321	0.0184	0.8049	0.02	0.9046	0.0103	0.9031	0.0101	outer_3
XGBoost grid model 41	0.4484	0.8988	0.6787	0.9049	148	23	23	23	217	0.2505	0.0163	0.8119	0.019	0.9073	0.0102	0.9061	0.0097	outer_3
GBM grid model 14	0.8539	0.5922	0.5302	0.6746	14	70	65	69	218	0.2232	0.0157	0.804	0.0154	0.9031	0.0088	0.9021	0.0077	outer_3
GBM grid model 89	1	0.6491	0.5782	0.7584	7	79	59	82	227	0.2201	0.0218	0.8029	0.0192	0.9035	0.01	0.9016	0.0097	outer_3
Super learner GBM	0.414	0.7476	0.8451	0.8488	146	25	33	24	228	0.2503	0.0154	0.8114	0.0218	0.9064	0.0118	0.9059	0.0109	outer_3
XGBoost grid model 28	0.3659	0.8596	0.6787	0.9792	184	12	22	10	228	0.2611	0.0235	0.8168	0.0164	0.9076	0.0097	0.9092	0.0083	outer_3
Neural network grid model 21	0.4899	0.7329	0.7543	0.7584	144	29	24	32	229	0.2491	0.0196	0.8104	0.0147	0.9072	0.008	0.9052	0.0073	outer_3
Neural network grid model 3	0.63	0.5752	0.5417	0.7315	120	45	29	41	235	0.2429	0.0228	0.8078	0.0186	0.9068	0.0092	0.9043	0.0092	outer_3
GBM grid model 32	0.6839	0.6564	0.6131	0.6985	67	53	62	57	239	0.2336	0.0143	0.8063	0.0207	0.9034	0.0112	0.903	0.0104	outer_3
GBM grid model 46	0.8199	0.9855	0.5959	0.9049	33	65	71	71	240	0.2286	0.0178	0.8048	0.0224	0.9027	0.0126	0.902	0.0113	outer_3
Neural network grid model 73	0.3267	0.9178	0.7166	0.9049	176	26	18	25	245	0.2594	0.0206	0.8111	0.0158	0.9078	0.0081	0.9058	0.0083	outer_3
GBM grid model 22	0.7384	0.6564	0.5959	0.7822	53	63	73	58	247	0.2317	0.0193	0.8049	0.021	0.9026	0.0112	0.903	0.0105	outer_3
GBM grid model 35	0.5219	0.8596	0.9426	0.9792	167	31	27	28	253	0.2567	0.0234	0.8097	0.0195	0.9068	0.0106	0.9056	0.01	outer_3
GBM grid model 80	0.9761	0.5746	0.6352	0.6746	3	96	64	93	256	0.2161	0.0209	0.8013	0.0201	0.9032	0.0105	0.901	0.0101	outer_3
GBM model 3	0.6839	1	0.7314	0.958	80	50	76	51	257	0.236	0.0186	0.8065	0.0244	0.9025	0.014	0.9037	0.0124	outer_3
Neural network grid model 75	0.2472	0.6661	0.5959	0.6746	132	49	37	46	264	0.2465	0.0159	0.8069	0.0146	0.9056	0.0074	0.9041	0.0074	outer_3
XGBoost grid model 23	0.8199	0.8763	0.5302	0.7673	54	61	81	72	268	0.232	0.0187	0.8049	0.0207	0.902	0.012	0.902	0.0103	outer_3
GBM model 1	0.7084	0.5922	0.7314	0.7673	58	75	72	64	269	0.2322	0.0186	0.8037	0.024	0.9027	0.0133	0.9025	0.0122	outer_3
GBM grid model 79	0.8539	0.6045	0.5302	0.6746	37	76	78	79	270	0.2291	0.0183	0.8037	0.016	0.9024	0.0084	0.9019	0.0081	outer_3
Neural network grid model 62	0.4899	0.5746	0.5302	0.6723	97	64	46	65	272	0.2386	0.018	0.8049	0.0139	0.9043	0.0075	0.9025	0.007	outer_3
Neural network grid model 24	0.4484	0.6491	0.5417	0.7103	131	56	45	54	286	0.2456	0.0199	0.806	0.0168	0.9043	0.0096	0.9031	0.0085	outer_3
Neural network grid model 84	0.598	0.6661	0.5534	0.7822	108	60	57	63	288	0.2398	0.0211	0.8049	0.023	0.9037	0.0129	0.9025	0.0116	outer_3
GBM grid model 57	0.7384	0.5746	0.5329	0.6746	25	87	91	90	293	0.2272	0.016	0.8018	0.0192	0.9016	0.0109	0.901	0.0094	outer_3
XGBoost grid model 44	0.598	0.7122	0.5959	0.8884	175	34	53	36	298	0.2594	0.0295	0.8095	0.0194	0.9039	0.0108	0.9049	0.0098	outer_3
GBM grid model 83	0.7084	0.6316	0.5302	0.6985	43	94	66	100	303	0.2301	0.0158	0.8014	0.0165	0.9029	0.0082	0.9006	0.0084	outer_3
Neural network grid model 92	0.4484	0.6316	0.7166	0.7822	192	44	36	34	306	0.2647	0.0271	0.808	0.0161	0.9056	0.0095	0.9051	0.0083	outer_3
GBM model 2	0.7084	0.6661	0.6352	0.7433	99	68	70	78	315	0.2388	0.0201	0.8042	0.021	0.9028	0.0114	0.9019	0.0107	outer_3
Neural network grid model 28	0.598	0.5746	0.5782	0.6746	70	81	77	87	315	0.2342	0.0176	0.8027	0.0165	0.9025	0.0093	0.9011	0.0085	outer_3
XGBoost grid model 22	0.1463	0.9855	0.9208	0.9792	259	16	25	18	318	0.3094	0.0346	0.8144	0.0235	0.907	0.0126	0.907	0.012	outer_3
Super learner XGBoost	0.3267	0.6661	0.7314	0.8488	182	43	55	40	320	0.2608	0.0176	0.8084	0.0209	0.9038	0.0121	0.9048	0.0106	outer_3
GBM grid model 91	0.5637	0.6564	0.5534	0.6746	116	59	80	66	321	0.2424	0.0177	0.8051	0.0179	0.9021	0.0099	0.9024	0.0092	outer_3
GBM grid model 33	0.6839	0.5746	0.5329	0.6723	81.5	82.5	74.5	88.5	327	0.2361	0.0191	0.8026	0.0183	0.9026	0.0102	0.901	0.0092	outer_3
GBM grid model 76	0.6839	0.5746	0.5329	0.6723	81.5	82.5	74.5	88.5	327	0.2361	0.0191	0.8026	0.0183	0.9026	0.0102	0.901	0.0092	outer_3
GBM grid model 97	0.8199	0.5746	0.5329	0.6723	19	98	102	108	327	0.2239	0.0155	0.8012	0.0209	0.9008	0.0117	0.9002	0.0104	outer_3
GBM grid model 1	0.7084	0.5746	0.5438	0.6746	45	101	87	95	328	0.2301	0.0176	0.8009	0.0199	0.9019	0.0108	0.9008	0.0099	outer_3
GBM grid model 99	0.5637	0.5746	0.5329	0.6746	123	74	63	68	328	0.2432	0.0194	0.8038	0.0184	0.9032	0.0094	0.9022	0.0093	outer_3
Neural network grid model 63	0.3659	0.5746	0.5302	0.6723	147	69	42	73	331	0.2504	0.0177	0.8041	0.0139	0.9046	0.0072	0.902	0.0069	outer_3
Neural network grid model 57	0.414	0.5752	0.7166	0.6746	150	67	56	67	340	0.2516	0.0198	0.8045	0.0191	0.9038	0.011	0.9024	0.0097	outer_3
XGBoost grid model 13	0.7384	0.5746	0.5302	0.6723	47	86	112	102	347	0.2308	0.0176	0.8019	0.0215	0.9006	0.0115	0.9006	0.0108	outer_3
Super learner final	0.5637	0.5746	0.5438	0.6746	119	71.5	82.5	74.5	347.5	0.2428	0.0139	0.8039	0.015	0.902	0.0093	0.902	0.0075	outer_3
XGBoost grid model 42	0.8539	0.6191	0.5161	0.6746	38	97	107	106	348	0.2291	0.0204	0.8012	0.0211	0.9007	0.0122	0.9003	0.0105	outer_3
Neural network grid model 38	0.5219	0.6564	0.5329	0.6985	95	93	90	76	354	0.2382	0.0175	0.8014	0.0191	0.9018	0.011	0.902	0.0093	outer_3
GBM grid model 6	0.7822	0.6491	0.5959	0.6746	55	90	113	98	356	0.2321	0.0189	0.8015	0.0196	0.9006	0.012	0.9007	0.0098	outer_3
Neural network grid model 61	0.4899	0.5746	0.5329	0.7103	96	91	84	85	356	0.2384	0.0136	0.8014	0.0165	0.902	0.0098	0.9013	0.0082	outer_3
Super learner all models	0.5637	0.5746	0.5438	0.6746	128	71.5	82.5	74.5	356.5	0.2445	0.0141	0.8039	0.015	0.902	0.0093	0.902	0.0075	outer_3
Neural network grid model 47	0.5219	0.6491	0.5959	0.7103	160	73	54	70	357	0.2544	0.0251	0.8038	0.0223	0.9039	0.0118	0.902	0.0112	outer_3
Neural network grid model 25	0.3267	0.5746	0.5124	0.6723	211	55	44	49	359	0.2731	0.0242	0.8061	0.008	0.9045	0.0055	0.9038	0.0046	outer_3
XGBoost model 1	0.8199	0.5752	0.5329	0.6723	64	95	99	103	361	0.2336	0.0201	0.8013	0.018	0.901	0.0098	0.9005	0.009	outer_3
GBM grid model 54	0.7084	0.6316	0.5953	0.6985	35	113	114	112	374	0.229	0.0174	0.7995	0.0205	0.9005	0.0116	0.9	0.0103	outer_3
GBM grid model 70	0.7084	0.7476	0.5417	0.7673	94	89	94	99	376	0.2378	0.0217	0.8017	0.0239	0.9013	0.0125	0.9007	0.012	outer_3
GBM grid model 16	0.598	0.5746	0.5417	0.6746	87	84	121	86	378	0.2371	0.0154	0.8026	0.02	0.9002	0.0118	0.9013	0.0101	outer_3
XGBoost grid model 20	0.6567	1	0.8451	0.958	168	66	89	56	379	0.257	0.0277	0.8047	0.0264	0.9018	0.015	0.9031	0.0136	outer_3
XGBoost grid model 33	0.1144	1	0.797	1	269	35	52	26	382	0.3241	0.0349	0.8094	0.0235	0.904	0.0129	0.9057	0.0122	outer_3
GBM model 4	0.6567	0.5746	0.5959	0.6746	93	99	92	107	391	0.2377	0.0185	0.8011	0.0204	0.9015	0.0114	0.9003	0.0104	outer_3
Neural network grid model 19	0.3865	0.5746	0.5438	0.6924	166	78	68	81	393	0.2564	0.0232	0.8032	0.0152	0.9029	0.0093	0.9017	0.0079	outer_3
Neural network grid model 77	0.5219	0.6661	0.7067	0.8025	170	80	93	61	404	0.2575	0.0268	0.8027	0.0188	0.9015	0.0116	0.9027	0.0097	outer_3
XGBoost grid model 34	0.1042	0.9366	0.5959	0.9335	252	48	61	43	404	0.3007	0.0279	0.8072	0.0219	0.9035	0.0118	0.9043	0.0114	outer_3
GBM grid model 51	0.6567	0.5746	0.5161	0.6723	100	88	109	109	406	0.2389	0.0165	0.8018	0.0184	0.9007	0.0106	0.9001	0.0093	outer_3
GBM grid model 48	0.7384	0.5752	0.5124	0.7103	50	112	128	122	412	0.2312	0.0153	0.7995	0.0184	0.8997	0.011	0.8996	0.0092	outer_3
GBM grid model 50	0.7822	0.6045	0.5329	0.6985	26	128	143	117	414	0.2274	0.0149	0.7983	0.0211	0.8988	0.0125	0.8997	0.0107	outer_3
XGBoost grid model 88	0.8868	0.6661	0.6131	0.6924	44	126	125	125	420	0.2301	0.0209	0.7987	0.0253	0.8999	0.0133	0.8996	0.0128	outer_3
GBM grid model 55	0.8199	0.6661	0.7166	0.8025	39	119	148	121	427	0.2292	0.0194	0.7991	0.0233	0.8984	0.0141	0.8997	0.0117	outer_3
Neural network grid model 82	0.4899	0.7329	0.5953	0.7584	122	105	120	84	431	0.243	0.0184	0.8001	0.0227	0.9002	0.0131	0.9013	0.0116	outer_3
XGBoost model 3	0.6839	0.6316	0.5959	0.7584	84	115	127	111	437	0.2363	0.02	0.7993	0.0213	0.8997	0.0121	0.9	0.0109	outer_3
GBM grid model 41	0.9761	0.6316	0.5534	0.6723	18	149	123	153	443	0.2238	0.0204	0.7963	0.0223	0.9	0.0113	0.898	0.0112	outer_3
XGBoost grid model 77	0.2472	0.8112	0.797	0.9049	249	58	85	53	445	0.2984	0.0351	0.8052	0.0233	0.9019	0.0133	0.9032	0.0117	outer_3
GBM grid model 38	0.8868	0.5746	0.5124	0.6723	10	146.5	140.5	154.5	451.5	0.2208	0.0157	0.7963	0.0187	0.8989	0.0103	0.8979	0.0095	outer_3
GBM grid model 28	0.6839	0.5752	0.5124	0.6746	72	121	133	126	452	0.2343	0.0176	0.799	0.0188	0.8993	0.0112	0.8995	0.0094	outer_3
GBM grid model 49	0.8539	0.5746	0.5124	0.6723	12	146.5	140.5	154.5	453.5	0.2212	0.0155	0.7963	0.0187	0.8989	0.0103	0.8979	0.0095	outer_3
GBM grid model 10	0.6567	0.5746	0.5124	0.6723	65	131	130	130	456	0.2336	0.017	0.7977	0.0162	0.8995	0.0095	0.8992	0.0084	outer_3
GBM grid model 31	0.7822	0.5746	0.5124	0.6723	34	142	139	142	457	0.2288	0.0153	0.7968	0.013	0.8989	0.0084	0.8984	0.0067	outer_3
GBM grid model 29	0.7384	0.5746	0.5329	0.6746	92	124	118	124	458	0.2375	0.0203	0.7989	0.0207	0.9003	0.0113	0.8996	0.0105	outer_3
Neural network grid model 96	0.3865	0.5752	0.5302	0.6746	171	103	88	104	466	0.2578	0.0224	0.8008	0.0179	0.9018	0.0105	0.9004	0.0092	outer_3
Neural network grid model 65	0.414	0.5746	0.5161	0.6746	159	102	101	105	467	0.2544	0.0229	0.8008	0.0161	0.9008	0.0079	0.9004	0.0085	outer_3
Neural network grid model 49	0.2472	0.6045	0.5124	0.6746	210	77	98	83	468	0.272	0.0202	0.8034	0.0168	0.9011	0.01	0.9016	0.0085	outer_3
XGBoost grid model 8	0.8868	0.7476	0.5329	0.7433	40	138	155	135	468	0.2293	0.0185	0.7971	0.0219	0.8979	0.0127	0.8991	0.0109	outer_3
XGBoost model 2	0.6839	0.6661	0.6787	0.7103	89	116	146	119	470	0.2373	0.0214	0.7993	0.0246	0.8986	0.0139	0.8997	0.0122	outer_3
Neural network grid model 100	0.4484	0.5746	0.5161	0.6723	139	117	103	114	473	0.2476	0.0218	0.7993	0.0173	0.9008	0.0101	0.9	0.0087	outer_3
Neural network grid model 9	0.5637	0.7709	0.5959	0.7584	127	106	110	131	474	0.2445	0.0211	0.8	0.0235	0.9007	0.0129	0.8992	0.0118	outer_3
GBM grid model 47	0.8539	0.7476	0.797	0.8884	85	145	111	145	486	0.2366	0.0256	0.7965	0.0349	0.9006	0.0171	0.8983	0.0174	outer_3
GBM grid model 36	0.5219	0.5746	0.5124	0.6723	126	110	126	127	489	0.2442	0.0164	0.7995	0.0148	0.8998	0.0089	0.8995	0.0074	outer_3
Neural network grid model 6	0.414	0.5746	0.5124	0.6723	149	125	79	136	489	0.2514	0.0214	0.7987	0.0151	0.9022	0.0075	0.899	0.0074	outer_3
XGBoost grid model 95	0.2472	0.5746	0.5329	0.6746	236	85	96	77	494	0.2874	0.0302	0.8025	0.0164	0.9012	0.0089	0.9019	0.0081	outer_3
Neural network grid model 66	0.2997	0.5752	0.5953	0.7315	173	108	105	110	496	0.2581	0.0191	0.7997	0.0204	0.9007	0.0116	0.9001	0.0102	outer_3
GBM grid model 4	0.5637	0.5746	0.5953	0.6746	68	150	132	151	501	0.2336	0.0133	0.7961	0.0223	0.8994	0.0118	0.898	0.0112	outer_3
GBM grid model 3	0.598	0.5746	0.6608	0.6746	130	127	119	129	505	0.245	0.0208	0.7985	0.0238	0.9002	0.0123	0.8992	0.0121	outer_3
GBM grid model 78	0.7084	0.6191	0.5161	0.6746	48	153	160	144	505	0.2309	0.0163	0.7956	0.0213	0.8976	0.0125	0.8984	0.0109	outer_3
XGBoost grid model 89	0.3865	0.5746	0.5302	0.6746	142	114	136	113	505	0.2484	0.0177	0.7993	0.0203	0.8991	0.0109	0.9	0.0102	outer_3
GBM grid model 98	0.6567	0.5746	0.5124	0.6723	63	152	144	147	506	0.2335	0.0159	0.7958	0.0186	0.8988	0.0106	0.8982	0.0094	outer_3
XGBoost grid model 17	0.3865	0.5746	0.5329	0.7673	164	109	137	97	507	0.2556	0.0201	0.7997	0.0206	0.899	0.0125	0.9008	0.0103	outer_3
GBM grid model 88	0.7084	0.5746	0.5417	0.6723	106	139	124	140	509	0.2397	0.0202	0.7971	0.0231	0.8999	0.0125	0.8985	0.0115	outer_3
GBM grid model 9	0.6839	0.5746	0.5161	0.6723	90	136	152	132	510	0.2373	0.0168	0.7972	0.0182	0.898	0.0111	0.8991	0.0095	outer_3
GBM grid model 13	0.8868	0.5746	0.5329	0.6746	32	155	162	164	513	0.2283	0.0199	0.7948	0.024	0.8974	0.0131	0.8974	0.0121	outer_3
GBM grid model 84	0.9335	0.7476	0.6131	0.7433	29	161	154	170	514	0.2277	0.0205	0.7944	0.0293	0.898	0.0152	0.8968	0.0146	outer_3
GBM grid model 60	0.6567	0.6045	0.6352	0.6985	121	129	142	134	526	0.2429	0.0206	0.798	0.0235	0.8988	0.0134	0.8991	0.0119	outer_3
GBM grid model 30	0.8539	0.6564	0.5329	0.6746	46	163	151	168	528	0.2305	0.0211	0.7944	0.0239	0.8982	0.013	0.8969	0.0121	outer_3
Neural network grid model 33	0.414	0.5746	0.5161	0.6746	153	137	108	137	535	0.2522	0.0216	0.7972	0.0205	0.9007	0.011	0.8989	0.0102	outer_3
Neural network grid model 7	0.1144	0.5746	0.5534	0.6723	242	107	86	101	536	0.2916	0.024	0.7997	0.0137	0.9019	0.0069	0.9006	0.007	outer_3
Super learner neural network	0.2263	0.5746	0.5417	0.6746	178	120	115	123	536	0.26	0.012	0.7991	0.0179	0.9005	0.0105	0.8996	0.0091	outer_3
GBM grid model 40	0.63	0.5746	0.5161	0.6723	98	141	149	149	537	0.2388	0.0198	0.797	0.0207	0.8983	0.0123	0.8981	0.0104	outer_3
XGBoost grid model 36	0.1347	0.6316	0.5302	0.7822	239	92	116	91	538	0.2912	0.0209	0.8014	0.0204	0.9004	0.0117	0.901	0.0103	outer_3
XGBoost grid model 21	0.8539	0.6564	0.7543	0.7433	104	144	138	157	543	0.2393	0.0259	0.7966	0.0293	0.8989	0.0152	0.8978	0.0146	outer_3
GBM model 5	0.9761	0.5746	0.5329	0.6723	2	175	193	175	545	0.2158	0.0168	0.7929	0.0186	0.8957	0.0113	0.8966	0.0095	outer_3
Neural network grid model 94	0.2116	0.6191	0.5438	0.6746	200	122	104	128	554	0.2677	0.0226	0.799	0.0261	0.9008	0.0139	0.8994	0.013	outer_3
XGBoost grid model 63	0.1641	0.6045	0.5161	0.6723	223	104	135	94	556	0.2784	0.0208	0.8006	0.0167	0.8991	0.01	0.9008	0.0086	outer_3
GBM grid model 44	0.414	0.9178	0.797	0.9147	157	148	106	150	561	0.2535	0.0226	0.7963	0.036	0.9007	0.0173	0.8981	0.0179	outer_3
Neural network grid model 55	0.1641	0.5746	0.5534	0.6746	258	123	67	116	564	0.3079	0.031	0.7989	0.0194	0.9029	0.0094	0.8999	0.0098	outer_3
Neural network grid model 81	0.3865	0.5746	0.5161	0.6746	169	143	117	139	568	0.2571	0.0212	0.7967	0.0157	0.9003	0.0085	0.8988	0.0078	outer_3
Neural network grid model 79	0.2116	0.5746	0.5161	0.6723	235	111	100	133	579	0.2855	0.0263	0.7995	0.0167	0.9009	0.0097	0.8991	0.0082	outer_3
GBM grid model 18	0.7384	0.5752	0.5124	0.6723	101	154	168	163	586	0.2389	0.0198	0.7953	0.021	0.8971	0.0117	0.8975	0.0105	outer_3
GBM grid model 23	0.4484	0.8339	0.5329	0.8025	163	133	150	141	587	0.2554	0.023	0.7974	0.0239	0.8982	0.0134	0.8985	0.0119	outer_3
Neural network grid model 51	0.2263	0.5746	0.5124	0.6723	183	151	95	159	588	0.2609	0.0204	0.7961	0.0177	0.9012	0.0079	0.8975	0.0088	outer_3
XGBoost grid model 92	0.7384	0.5746	0.5124	0.6723	61	171	182	174	588	0.2323	0.0171	0.7937	0.0142	0.8964	0.009	0.8966	0.007	outer_3
GBM grid model 93	0.7384	0.5746	0.5124	0.6652	69	177	165	184	595	0.2339	0.0166	0.7927	0.0169	0.8974	0.0099	0.8961	0.0086	outer_3
GBM grid model 34	0.6567	0.6191	0.5302	0.6746	73	166	203	161	603	0.2343	0.0162	0.7941	0.0202	0.895	0.0128	0.8975	0.0101	outer_3
Neural network grid model 14	0.2116	0.5752	0.5534	0.6723	221	140	122	120	603	0.2777	0.0225	0.7971	0.0167	0.9002	0.0095	0.8997	0.0085	outer_3
XGBoost grid model 86	0.2116	0.6491	0.5161	0.6924	199	134	157	115	605	0.2674	0.0228	0.7973	0.0189	0.8978	0.0109	0.8999	0.0092	outer_3
XGBoost grid model 14	0.8868	0.7938	0.5438	0.7673	76	179	173	182	610	0.2346	0.0226	0.7921	0.0288	0.8968	0.0149	0.8962	0.0143	outer_3
GBM grid model 24	0.8868	0.5746	0.5161	0.6723	20	200	188	205	613	0.225	0.0206	0.7893	0.0205	0.896	0.0111	0.8948	0.0102	outer_3
XGBoost grid model 75	0.0863	0.5746	0.5161	0.7433	275	118	129	96	618	0.3492	0.0458	0.7991	0.018	0.8996	0.0104	0.9008	0.0094	outer_3
XGBoost grid model 49	0.2997	0.5746	0.5438	0.6746	179	157	147	143	626	0.26	0.0205	0.7947	0.021	0.8985	0.0117	0.8984	0.0108	outer_3
GBM grid model 7	0.7822	0.5746	0.5438	0.6746	51	191	200	188	630	0.2312	0.0178	0.7912	0.0252	0.8952	0.0145	0.8959	0.0128	outer_3
GBM grid model 81	0.63	0.5746	0.5124	0.6746	117	164	183	166	630	0.2425	0.0197	0.7943	0.0195	0.8964	0.0115	0.8969	0.0097	outer_3
GBM grid model 62	0.598	0.5746	0.5161	0.6723	115	178	161	192	646	0.2419	0.0157	0.7924	0.0204	0.8974	0.011	0.8956	0.0102	outer_3
GBM grid model 85	0.7822	0.5746	0.5124	0.6723	49	192	213	196	650	0.2311	0.0155	0.7903	0.0162	0.8936	0.0102	0.8953	0.0079	outer_3
GBM grid model 100	0.598	0.5746	0.5161	0.6723	109	185	175	185	654	0.2403	0.0175	0.7918	0.018	0.8966	0.0102	0.896	0.009	outer_3
Neural network grid model 78	0.1463	0.5746	0.5124	0.6723	216	135	145	158	654	0.2748	0.0213	0.7973	0.0184	0.8986	0.01	0.8978	0.009	outer_3
GBM grid model 37	0.598	0.5746	0.5124	0.6746	114	186	187	173	660	0.2418	0.019	0.7918	0.0227	0.8961	0.0129	0.8967	0.0116	outer_3
XGBoost grid model 15	0.277	0.5746	0.5124	0.6723	194	156	169	146	665	0.2649	0.0216	0.7948	0.0179	0.8971	0.0105	0.8982	0.0092	outer_3
Neural network grid model 91	0.2997	0.5746	0.5161	0.6723	177	159	159	171	666	0.2599	0.0223	0.7945	0.0203	0.8977	0.012	0.8968	0.0103	outer_3
GBM grid model 68	0.5219	0.5746	0.5124	0.6746	133	180	179	177	669	0.2465	0.0178	0.7921	0.0168	0.8965	0.01	0.8965	0.0086	outer_3
GBM grid model 77	0.6567	0.5746	0.5417	0.6723	111	189	176	193	669	0.2408	0.0198	0.7916	0.0199	0.8966	0.0112	0.8956	0.0101	outer_3
GBM grid model 69	0.8199	0.5746	0.5161	0.6723	74	195	205	199	673	0.2344	0.021	0.79	0.0219	0.895	0.0122	0.8952	0.0111	outer_3
GBM grid model 39	0.3267	0.5746	0.5124	0.6746	151	181	170	176	678	0.2521	0.0183	0.7921	0.0187	0.897	0.0103	0.8966	0.0095	outer_3
Neural network grid model 15	0.3865	0.5746	0.5124	0.6723	172	174	153	181	680	0.2581	0.0228	0.7929	0.0153	0.898	0.009	0.8963	0.0079	outer_3
Neural network grid model 71	0.1144	0.6191	0.5534	0.7673	267	130	166	118	681	0.3227	0.04	0.7979	0.0222	0.8974	0.0123	0.8997	0.0113	outer_3
Neural network grid model 70	0.414	0.5746	0.5124	0.6723	161	167	171	183	682	0.2549	0.024	0.794	0.0205	0.8969	0.0103	0.8961	0.0103	outer_3
XGBoost grid model 2	0.5637	0.5746	0.5124	0.6723	138	188	172	189	687	0.247	0.0199	0.7916	0.0232	0.8968	0.0125	0.8958	0.0116	outer_3
GBM grid model 90	0.8199	0.5746	0.5161	0.6723	83	193	207	208	691	0.2363	0.0216	0.7901	0.0244	0.8946	0.0135	0.8945	0.0123	outer_3
Neural network grid model 90	0.1144	0.5746	0.5124	0.6723	245	162	134	152	693	0.293	0.0279	0.7944	0.0182	0.8992	0.0087	0.898	0.0094	outer_3
XGBoost grid model 45	0.1841	0.5746	0.5161	0.6723	260	132	163	138	693	0.3103	0.0348	0.7974	0.021	0.8974	0.0122	0.8989	0.0104	outer_3
GBM grid model 86	0.6839	0.5746	0.5161	0.6746	102	197	196	200	695	0.2389	0.0175	0.7897	0.0234	0.8954	0.013	0.8952	0.012	outer_3
XGBoost grid model 18	0.3659	0.5922	0.5161	0.7103	206	168	164	160	698	0.2706	0.0248	0.7938	0.0213	0.8974	0.0118	0.8975	0.0108	outer_3
XGBoost grid model 3	0.3865	0.5746	0.5124	0.6723	158	182	192	180	712	0.2539	0.0181	0.7921	0.0173	0.8957	0.0107	0.8964	0.0087	outer_3
GBM grid model 42	0.6839	0.5746	0.5953	0.6746	137	196	178	207	718	0.2468	0.025	0.79	0.0313	0.8965	0.016	0.8947	0.0157	outer_3
GBM grid model 73	0.8539	0.5746	0.5302	0.6723	75	212	215	223	725	0.2345	0.0225	0.787	0.0276	0.8936	0.0154	0.8932	0.0139	outer_3
XGBoost grid model 46	0.1641	0.5746	0.5161	0.6924	256	158	156	156	726	0.3031	0.0389	0.7945	0.02	0.8978	0.0116	0.8978	0.0104	outer_3
Neural network grid model 52	0.277	0.5746	0.5161	0.6723	234	172	158	167	731	0.2848	0.0268	0.7936	0.02	0.8977	0.011	0.8969	0.0102	outer_3
GBM grid model 2	0.7084	0.5746	0.5161	0.6723	71	220	216	225	732	0.2342	0.018	0.7851	0.0229	0.8934	0.0134	0.8928	0.0115	outer_3
XGBoost grid model 11	0.63	0.5746	0.5124	0.6723	86	211	225	213	735	0.2368	0.0163	0.787	0.0185	0.8925	0.0102	0.894	0.0093	outer_3
Neural network grid model 45	0.414	0.5746	0.5161	0.6746	140	208	194	204	746	0.2479	0.0175	0.7873	0.0221	0.8957	0.0123	0.8949	0.0112	outer_3
XGBoost grid model 70	0.1463	0.5746	0.5124	0.6746	254	160	184	148	746	0.3026	0.0307	0.7945	0.0205	0.8962	0.0119	0.8982	0.0105	outer_3
GBM grid model 11	0.6567	0.7122	0.6608	0.7103	118	205	218	214	755	0.2428	0.0219	0.788	0.0297	0.8929	0.017	0.8938	0.0149	outer_3
Neural network grid model 67	0.2263	0.5746	0.5124	0.6723	230	184	167	179	760	0.2808	0.0244	0.7919	0.0155	0.8973	0.0092	0.8964	0.008	outer_3
XGBoost grid model 74	0.2997	0.5922	0.5124	0.6723	209	187	174	191	761	0.2717	0.0248	0.7917	0.0228	0.8967	0.0114	0.8957	0.0115	outer_3
XGBoost grid model 39	0.3267	0.5746	0.5124	0.6723	202	176	197	187	762	0.2682	0.0229	0.7927	0.0219	0.8953	0.012	0.896	0.0112	outer_3
XGBoost grid model 68	0.6839	0.5746	0.5124	0.6746	124	209	220	210	763	0.2432	0.0209	0.7872	0.0251	0.8928	0.0142	0.8944	0.0129	outer_3
XGBoost grid model 24	0.4484	0.5746	0.5161	0.6723	155	202	208	201	766	0.2526	0.0231	0.7886	0.0242	0.8943	0.0135	0.8949	0.0123	outer_3
XGBoost grid model 81	0.4899	0.5746	0.5124	0.6723	129	204	224	209	766	0.2448	0.018	0.7881	0.0168	0.8925	0.0095	0.8944	0.0086	outer_3
Neural network grid model 20	0.414	0.5746	0.5161	0.6723	165	203	190	211	769	0.2561	0.0218	0.7885	0.0192	0.8958	0.0105	0.8941	0.0098	outer_3
XGBoost grid model 82	0.2263	0.5752	0.5302	0.7315	261	173	177	165	776	0.3104	0.0383	0.793	0.023	0.8966	0.0131	0.8973	0.0118	outer_3
GBM grid model 75	0.63	0.5746	0.5438	0.6723	125	217	206	232	780	0.2439	0.0198	0.7858	0.0256	0.8948	0.0132	0.8923	0.0128	outer_3
GBM grid model 12	0.8868	0.5746	0.5161	0.6723	59	245	238	248	790	0.2322	0.0212	0.7799	0.0265	0.8912	0.0144	0.8903	0.0134	outer_3
Neural network grid model 53	0.1463	0.5746	0.5124	0.6746	244	170	214	172	800	0.2927	0.029	0.7938	0.0213	0.8936	0.0141	0.8968	0.0102	outer_3
XGBoost grid model 59	0.2015	0.5746	0.5124	0.6723	250	183	201	169	803	0.2993	0.0327	0.792	0.0226	0.8951	0.0133	0.8968	0.0113	outer_3
XGBoost grid model 73	0.2472	0.5746	0.5124	0.6723	215	201	199	195	810	0.2738	0.0248	0.7893	0.0197	0.8952	0.011	0.8954	0.0095	outer_3
GBM grid model 43	0.7822	0.5746	0.5329	0.6723	110	231	232	238	811	0.2406	0.0222	0.7823	0.0275	0.8916	0.0148	0.891	0.0139	outer_3
GBM grid model 56	0.63	0.5746	0.5124	0.6723	135	226	222	228	811	0.2468	0.0204	0.7847	0.0254	0.8927	0.0143	0.8925	0.0129	outer_3
XGBoost grid model 9	0.598	0.5746	0.5124	0.6723	107	232	247	237	823	0.2398	0.0178	0.7823	0.0231	0.8902	0.0138	0.8913	0.0115	outer_3
Neural network grid model 80	0.2997	0.5746	0.5124	0.6163	224	194	209	202	829	0.2784	0.0284	0.79	0.0163	0.8941	0.0093	0.8949	0.0082	outer_3
GBM grid model 27	0.7084	0.5746	0.5161	0.6723	88	246	246	250	830	0.2372	0.0205	0.7799	0.0258	0.8902	0.0145	0.8899	0.0131	outer_3
GBM grid model 21	0.4484	0.5746	0.5124	0.6723	134	235	219	244	832	0.2466	0.0183	0.7817	0.0221	0.8929	0.0123	0.8908	0.0112	outer_3
Neural network grid model 12	0.1641	0.5746	0.5124	0.6723	241	207	189	197	834	0.2913	0.0284	0.7875	0.0208	0.8959	0.0115	0.8952	0.0105	outer_3
Neural network grid model 93	0.2997	0.5746	0.5302	0.6746	213	214	198	212	837	0.2734	0.0286	0.7869	0.0226	0.8952	0.0122	0.8941	0.0115	outer_3
Neural network grid model 56	0.1841	0.5746	0.5124	0.6723	238	213	204	190	845	0.2909	0.0286	0.787	0.0218	0.895	0.0115	0.8958	0.0103	outer_3
XGBoost grid model 37	0.1841	0.5746	0.5124	0.6163	232	199	212	203	846	0.2841	0.0244	0.7895	0.016	0.8937	0.0089	0.8949	0.008	outer_3
XGBoost grid model 94	0.3865	0.5746	0.5124	0.6746	180	225	210	231	846	0.2604	0.0252	0.7848	0.0269	0.894	0.0129	0.8923	0.0136	outer_3
Neural network grid model 29	0.2116	0.5746	0.5124	0.6723	219	210	191	229	849	0.2762	0.023	0.7871	0.022	0.8958	0.0107	0.8925	0.0109	outer_3
XGBoost grid model 7	0.2116	0.5746	0.5124	0.6723	208	215	211	215	849	0.2715	0.0229	0.7869	0.0225	0.8938	0.013	0.8937	0.0115	outer_3
XGBoost grid model 1	0.2116	0.5746	0.5124	0.6723	186	227	223	220	856	0.2616	0.0183	0.7846	0.0201	0.8926	0.0113	0.8934	0.0106	outer_3
GBM grid model 87	0.3865	0.5746	0.5124	0.6163	296	190	185	186	857	0.5048	0.1768	0.7915	0.0168	0.8961	0.0095	0.896	0.0084	outer_3
XGBoost grid model 80	0.5219	0.5746	0.5161	0.6723	143	234	241	242	860	0.2487	0.0184	0.7819	0.0255	0.8907	0.0143	0.8909	0.0128	outer_3
XGBoost grid model 71	0.277	0.5746	0.5161	0.6746	195	224	233	224	876	0.266	0.0209	0.7848	0.0256	0.8915	0.0144	0.8928	0.013	outer_3
XGBoost grid model 97	0.3865	0.5746	0.5124	0.6723	181	236	227	236	880	0.2604	0.0216	0.7817	0.0252	0.8923	0.0131	0.8914	0.0122	outer_3
XGBoost grid model 52	0.63	0.5746	0.5124	0.6723	141	244	258	251	894	0.248	0.0232	0.78	0.0259	0.8887	0.0147	0.8898	0.013	outer_3
GBM grid model 63	0.598	0.6045	0.5959	0.6746	145	257	234	261	897	0.2497	0.0247	0.7764	0.0369	0.8915	0.0178	0.8879	0.0182	outer_3
Neural network grid model 11	0.0863	0.5746	0.5124	0.6163	263	218	195	226	902	0.3179	0.0285	0.7858	0.0152	0.8956	0.0068	0.8926	0.0078	outer_3
Neural network grid model 88	0.2997	0.5746	0.5124	0.5118	203	233	221	245	902	0.269	0.0223	0.7821	0.0176	0.8928	0.0096	0.8906	0.0089	outer_3
XGBoost grid model 60	0.2015	0.5746	0.5124	0.6723	222	223	231	227	903	0.278	0.0258	0.7848	0.0218	0.8917	0.0124	0.8926	0.0107	outer_3
GBM grid model 61	0.6567	0.5746	0.5124	0.6163	105	268	267	267	907	0.2394	0.0204	0.7726	0.0257	0.8867	0.0142	0.8863	0.0129	outer_3
XGBoost grid model 53	0.3267	0.5746	0.5124	0.6723	193	238	239	241	911	0.2648	0.0233	0.7813	0.0265	0.8911	0.0139	0.8909	0.0133	outer_3
XGBoost grid model 50	0.2015	0.5746	0.5124	0.6723	237	222	235	219	913	0.289	0.0276	0.7849	0.0236	0.8915	0.0139	0.8934	0.012	outer_3
Neural network grid model 27	0.1144	0.5746	0.5124	0.6723	257	216	228	217	918	0.3078	0.0288	0.7866	0.0188	0.892	0.0098	0.8936	0.0098	outer_3
Neural network grid model 83	0.2015	0.5746	0.5124	0.6723	233	228	229	230	920	0.2842	0.0278	0.7841	0.022	0.8919	0.0122	0.8925	0.0111	outer_3
XGBoost grid model 16	0.3659	0.5746	0.5124	0.6723	156	256	264	252	928	0.2527	0.0188	0.7767	0.0253	0.8877	0.0143	0.8897	0.0126	outer_3
XGBoost grid model 48	0.0741	0.5746	0.5124	0.6723	270	219	226	221	936	0.3247	0.0327	0.7855	0.0243	0.8924	0.0135	0.8933	0.0124	outer_3
XGBoost grid model 98	0.2472	0.5746	0.5124	0.6723	243	221	250	222	936	0.2919	0.0363	0.785	0.0268	0.8895	0.0158	0.8933	0.0134	outer_3
XGBoost grid model 91	0.2263	0.5746	0.5124	0.6723	207	241	249	249	946	0.2711	0.0214	0.7803	0.0261	0.8897	0.0141	0.8903	0.0131	outer_3
Neural network grid model 60	0.2263	0.3675	0.5124	0.3687	188	255	248	259	950	0.2624	0.0192	0.7768	0.0117	0.8898	0.0064	0.8882	0.0059	outer_3
XGBoost grid model 25	0.277	0.5746	0.5124	0.6723	212	242	255	243	952	0.2732	0.025	0.7802	0.021	0.8889	0.0125	0.8909	0.0106	outer_3
XGBoost grid model 27	0.2997	0.5746	0.5124	0.6723	185	253	256	258	952	0.2614	0.0221	0.7769	0.0299	0.8889	0.015	0.8887	0.015	outer_3
XGBoost grid model 51	0.2472	0.5746	0.5161	0.6723	191	248	261	253	953	0.2641	0.0215	0.7789	0.0279	0.8882	0.0155	0.8896	0.0139	outer_3
GBM grid model 5	0.3865	0.5746	0.5124	0.6723	162	270	254	275	961	0.2552	0.0217	0.772	0.0321	0.8891	0.0156	0.8855	0.0159	outer_3
XGBoost grid model 79	0.0741	0.5746	0.5124	0.6723	253	230	244	234	961	0.3025	0.0253	0.7828	0.0189	0.8905	0.0109	0.8919	0.0094	outer_3
XGBoost grid model 76	0.1641	0.5584	0.5124	0.5795	231	243	251	246	971	0.283	0.0263	0.7801	0.0166	0.8894	0.0095	0.8906	0.008	outer_3
XGBoost grid model 4	0.4899	0.5746	0.5124	0.6723	152	274	276	276	978	0.2522	0.0236	0.7695	0.0265	0.8856	0.0144	0.8849	0.0132	outer_3
XGBoost grid model 58	0.1841	0.4377	0.5124	0.5129	247	240	253	247	987	0.2961	0.0305	0.7804	0.0179	0.8892	0.0102	0.8905	0.0087	outer_3
XGBoost grid model 6	0.5219	0.5746	0.5124	0.6163	154	276	281	278	989	0.2525	0.0213	0.7693	0.0273	0.885	0.0148	0.8846	0.0136	outer_3
Neural network grid model 58	0.3267	0.5746	0.5124	0.6723	225	263	245	260	993	0.2785	0.0312	0.7748	0.0266	0.8904	0.0129	0.8881	0.0134	outer_3
XGBoost grid model 85	0.2263	0.5746	0.5124	0.6723	189	269	266	272	996	0.2626	0.0208	0.7722	0.0307	0.8867	0.0156	0.886	0.0154	outer_3
Neural network grid model 16	0.1463	0.5746	0.5124	0.6723	248	260	237	254	999	0.2973	0.0291	0.7757	0.0246	0.8913	0.0129	0.8896	0.0125	outer_3
XGBoost grid model 61	0.2015	0.5746	0.5124	0.6723	204	266	259	271	1000	0.2694	0.0205	0.7729	0.0308	0.8886	0.0155	0.8861	0.0154	outer_3
XGBoost grid model 55	0.2263	0.5746	0.5124	0.6163	198	267	273	268	1006	0.267	0.0221	0.7728	0.029	0.886	0.0149	0.8862	0.0144	outer_3
Neural network grid model 10	0.1841	0.5746	0.5124	0.5129	226	258	260	265	1009	0.2797	0.0242	0.7762	0.0203	0.8884	0.0109	0.8874	0.0102	outer_3
Neural network grid model 97	0.0622	0.5746	0.5124	0.6723	246	251	272	240	1009	0.295	0.0204	0.7779	0.0235	0.8861	0.0162	0.891	0.011	outer_3
XGBoost grid model 19	0.414	0.5746	0.5124	0.6723	190	275	274	277	1016	0.2631	0.0245	0.7694	0.0339	0.8858	0.0169	0.8846	0.0169	outer_3
XGBoost grid model 5	0.2472	0.5746	0.5124	0.5129	196	272	270	280	1018	0.2664	0.0192	0.7697	0.0223	0.8862	0.0115	0.8842	0.0112	outer_3
XGBoost grid model 38	0.277	0.5746	0.5124	0.6723	187	282	278	285	1032	0.2619	0.0198	0.7651	0.0335	0.8852	0.0166	0.8826	0.0167	outer_3
XGBoost grid model 87	0.3865	0.5746	0.5124	0.6287	197	277	280	281	1035	0.2667	0.0267	0.7672	0.0269	0.8851	0.0136	0.8837	0.0136	outer_3
Neural network grid model 76	0.0863	0.5746	0.5124	0.6163	251	261	268	257	1037	0.2999	0.0247	0.7751	0.0206	0.8867	0.011	0.8889	0.0108	outer_3
XGBoost grid model 30	0.3267	0.5746	0.5161	0.6723	205	280	271	283	1039	0.2703	0.0269	0.7665	0.0333	0.8862	0.0159	0.8831	0.0166	outer_3
Neural network grid model 68	0.1463	0.5158	0.5124	0.5795	255	265	262	263	1045	0.3028	0.0261	0.773	0.0199	0.8881	0.0115	0.8877	0.01	outer_3
Neural network grid model 17	0.1347	0.5746	0.5124	0.542	240	271	277	262	1050	0.2912	0.0243	0.7714	0.018	0.8853	0.012	0.8877	0.0083	outer_3
Neural network grid model 26	0.2015	0.5746	0.5124	0.6287	201	284	282	286	1053	0.2682	0.0228	0.7624	0.0251	0.885	0.0118	0.8825	0.0122	outer_3
Neural network grid model 54	0.2116	0.5746	0.5124	0.6723	274	262	263	266	1065	0.3369	0.0454	0.7748	0.0223	0.888	0.0105	0.8874	0.0113	outer_3
XGBoost grid model 47	0.2997	0.5289	0.5124	0.5129	214	285	287	287	1073	0.2734	0.0239	0.7621	0.027	0.8822	0.0136	0.8808	0.0134	outer_3
XGBoost grid model 64	0.2116	0.5584	0.5124	0.5795	217	287	285	288	1077	0.2754	0.0246	0.76	0.0314	0.8835	0.0151	0.8803	0.0155	outer_3
XGBoost grid model 12	0.2015	0.5746	0.5124	0.6723	229	289	286	289	1093	0.2806	0.0282	0.7592	0.0354	0.8824	0.017	0.8797	0.0175	outer_3
XGBoost grid model 35	0.2263	0.5746	0.5124	0.6723	218	293	295	293	1099	0.2754	0.0289	0.7536	0.0376	0.8775	0.0178	0.877	0.0187	outer_3
XGBoost grid model 66	0.2116	0.5584	0.5124	0.5795	228	295	292	295	1110	0.28	0.0269	0.7521	0.0388	0.8798	0.0184	0.8761	0.0192	outer_3
Neural network grid model 42	0.0508	0.2287	0.5124	0.2737	287	279	275	270	1111	0.3929	0.0648	0.7668	0.0115	0.8856	0.0068	0.8862	0.0061	outer_3
XGBoost grid model 69	0.2263	0.5584	0.5124	0.5795	220	297	296	300	1113	0.2774	0.0295	0.7477	0.034	0.8767	0.0153	0.8742	0.0169	outer_3
XGBoost grid model 93	0.2116	0.4377	0.5124	0.5129	227	302	302	303	1134	0.2798	0.0275	0.739	0.0419	0.8721	0.0198	0.8694	0.0206	outer_3
Neural network grid model 85	0.1144	0.5746	0.5124	0.5584	268	292	290	294	1144	0.324	0.0403	0.7546	0.0308	0.88	0.0153	0.8766	0.0154	outer_3
Neural network grid model 13	0.0508	0.392	0.5124	0.4454	294	294	289	290	1167	0.4412	0.0862	0.7529	0.0331	0.8813	0.015	0.8789	0.0158	outer_3
Neural network grid model 86	0.1463	0.3144	0.5124	0.4454	273	300	300	299	1172	0.3319	0.0413	0.7463	0.0232	0.8732	0.0119	0.8748	0.0118	outer_3
XGBoost grid model 10	0.0029	0.004	NA	0.0115	313	313	311	313	1250	0.6931	0	0	0	NA	NA	0.4952	0.0182	outer_3
XGBoost grid model 29	0.0029	0.004	NA	0.0115	313	313	312	313	1251	0.6931	0	0	0	NA	NA	0.4952	0.0182	outer_3
XGBoost grid model 56	0.0029	0.004	NA	0.0115	313	313	313	313	1252	0.6931	0	0	0	NA	NA	0.4952	0.0182	outer_3
XGBoost grid model 57	0.0029	0.004	NA	0.0115	313	313	314	313	1253	0.6931	0	0	0	NA	NA	0.4952	0.0182	outer_3
XGBoost grid model 65	0.0029	0.004	NA	0.0115	313	313	315	313	1254	0.6931	0	0	0	NA	NA	0.4952	0.0182	outer_3
GBM grid model 1	NA	0.8723	NA	0.8723	1	2	1	2	6	0.2206	0.0161	0.8282	0.0143	0.9116	0.0086	0.9147	0.0074	outer_4
GBM grid model 80	0.9729	0.7457	0.9396	0.7457	5	4	4	4	17	0.2225	0.0163	0.8244	0.0202	0.9097	0.0112	0.9131	0.0102	outer_4
GBM grid model 67	0.9244	0.9244	0.8316	0.976	4	9	13	5	31	0.2224	0.0174	0.8214	0.0156	0.9069	0.0101	0.9122	0.0079	outer_4
GBM grid model 82	0.8928	0.9518	0.8428	0.8969	6	14	7	8	35	0.2236	0.0153	0.8199	0.0154	0.9083	0.0087	0.9111	0.0076	outer_4
GBM grid model 92	0.9244	0.5969	0.8675	0.6271	9	17	19	13	58	0.224	0.0168	0.8186	0.0165	0.9057	0.0107	0.9104	0.0085	outer_4
GBM grid model 24	0.7602	NA	0.9674	NA	58	1	2	1	62	0.234	0.014	0.831	0.0189	0.9116	0.0118	0.9164	0.0095	outer_4
GBM grid model 72	0.9244	0.7705	0.8316	0.8147	11	20	14	19	64	0.2244	0.0154	0.8174	0.0142	0.9067	0.0082	0.9096	0.0073	outer_4
GBM grid model 53	0.8258	0.7457	0.8539	0.699	18	18	23	15	74	0.2261	0.0184	0.8185	0.0185	0.9049	0.012	0.9103	0.0093	outer_4
GBM grid model 64	0.8928	0.7038	0.8539	0.7457	24	19	22	18	83	0.2285	0.0165	0.8179	0.0182	0.9053	0.0116	0.9099	0.0092	outer_4
GBM grid model 83	0.9244	0.5798	0.8113	0.5761	12	28	30	29	99	0.2255	0.0195	0.814	0.0151	0.9037	0.0102	0.9077	0.0079	outer_4
Neural network grid model 64	0.7659	0.8174	0.8428	0.8147	81	7	5	11	104	0.2385	0.032	0.8224	0.0174	0.9093	0.0094	0.9109	0.0088	outer_4
GBM grid model 46	0.8258	0.7038	0.9147	0.699	33	24	29	26	112	0.2305	0.0213	0.8152	0.0254	0.904	0.0149	0.908	0.0126	outer_4
GBM grid model 17	0.7999	0.647	0.7644	0.5843	55	23	24	21	123	0.2337	0.0176	0.8162	0.017	0.9046	0.0109	0.909	0.0088	outer_4
Neural network grid model 28	0.7999	0.7261	0.8675	0.6818	89	11	11	16	127	0.2398	0.0291	0.8206	0.0185	0.9079	0.0103	0.9101	0.0093	outer_4
GBM grid model 20	0.7999	0.6666	0.992	0.5609	80	16	12	20	128	0.2384	0.0222	0.8197	0.0193	0.907	0.0116	0.9094	0.0098	outer_4
Neural network grid model 70	0.7999	1	0.9147	1	106	8	6	10	130	0.2425	0.0306	0.8221	0.0239	0.9086	0.0132	0.9109	0.0121	outer_4
GBM grid model 58	0.8928	0.7705	0.8675	0.768	19	35	51	28	133	0.2263	0.0193	0.8127	0.0246	0.9019	0.015	0.9077	0.0124	outer_4
Super learner final	0.6293	0.9244	0.8539	0.9214	117	5.5	8.5	6.5	137.5	0.2444	0.0174	0.8228	0.0225	0.9083	0.0126	0.9117	0.0115	outer_4
Super learner all models	0.6293	0.9244	0.8539	0.9214	126	5.5	8.5	6.5	146.5	0.2467	0.0175	0.8228	0.0225	0.9083	0.0126	0.9117	0.0115	outer_4
Neural network grid model 3	0.7348	1	0.8675	1	146	3	3	3	155	0.2529	0.0391	0.827	0.0206	0.9108	0.0113	0.9138	0.0103	outer_4
XGBoost grid model 14	0.7796	0.5798	0.8675	0.5843	72	27	35	27	161	0.2371	0.0214	0.8141	0.0206	0.9031	0.0125	0.9079	0.0105	outer_4
Neural network grid model 75	0.6989	1	0.8428	0.9488	109	15	21	17	162	0.2428	0.0336	0.8197	0.0205	0.9054	0.012	0.9101	0.0102	outer_4
GBM grid model 30	0.9729	0.5547	0.7137	0.5592	7	52	61	43	163	0.2237	0.017	0.8095	0.015	0.9006	0.0097	0.9062	0.0079	outer_4
XGBoost grid model 88	0.8258	0.5798	0.7999	0.5761	52	32	49	31	164	0.2336	0.0215	0.8132	0.017	0.9021	0.011	0.9075	0.0087	outer_4
GBM grid model 97	0.9729	0.5496	0.7137	0.5325	8	50	74	37	169	0.2237	0.0196	0.8103	0.0192	0.8996	0.0123	0.9065	0.0099	outer_4
GBM grid model 60	0.9244	0.5969	0.7256	0.5609	15	54	52	50	171	0.2258	0.0167	0.8093	0.0137	0.9018	0.0092	0.9058	0.0073	outer_4
GBM grid model 35	0.8258	0.6166	0.7137	0.6076	27	51	37	60	175	0.2294	0.0154	0.8095	0.0161	0.9029	0.0094	0.9052	0.0083	outer_4
GBM grid model 98	0.8598	0.647	0.8428	0.6423	36	45	48	46	175	0.231	0.021	0.8109	0.0198	0.9021	0.0122	0.906	0.0101	outer_4
GBM grid model 74	0.8598	0.5798	0.7137	0.5761	13	59	55	54	181	0.2258	0.0145	0.8089	0.0132	0.9013	0.0086	0.9056	0.0065	outer_4
Neural network grid model 25	0.8258	1	1	0.8969	115	25	16	25	181	0.244	0.0385	0.8151	0.0252	0.9065	0.0135	0.908	0.0125	outer_4
Neural network grid model 9	0.8258	0.8723	0.8428	0.768	94	30	26	32	182	0.2404	0.0323	0.8133	0.0185	0.9045	0.0105	0.9071	0.0094	outer_4
GBM grid model 22	0.4953	0.5798	0.8926	0.5843	135	21	15	23	194	0.2503	0.0184	0.8172	0.0137	0.9066	0.0084	0.9083	0.0068	outer_4
XGBoost grid model 23	0.8928	0.7038	0.7644	0.699	44	44	72	40	200	0.2326	0.0229	0.8109	0.0225	0.8999	0.0143	0.9063	0.0113	outer_4
Super learner neural network	0.4411	0.8174	1	0.768	169	12	10	14	205	0.2617	0.0211	0.8204	0.0196	0.9079	0.011	0.9103	0.0099	outer_4
GBM grid model 15	0.9729	0.5798	0.7137	0.5761	10	68	64	64	206	0.2242	0.016	0.8073	0.017	0.9004	0.0108	0.9047	0.0087	outer_4
GBM grid model 96	0.7659	0.647	0.9396	0.6423	97	33	44	34	208	0.2409	0.023	0.813	0.0238	0.9024	0.0145	0.9068	0.0119	outer_4
GBM grid model 23	0.7999	0.5798	0.7256	0.5638	35	53	68	53	209	0.2307	0.0173	0.8094	0.0213	0.9001	0.013	0.9056	0.0109	outer_4
GBM grid model 51	0.9244	0.5547	0.7137	0.5352	17	55	76	61	209	0.2261	0.0223	0.8092	0.0253	0.8996	0.0145	0.905	0.0127	outer_4
Neural network grid model 88	0.5816	0.6818	0.8926	0.6818	168	13	17	12	210	0.2602	0.0338	0.82	0.0196	0.9064	0.0118	0.9106	0.01	outer_4
GBM grid model 71	0.8598	0.5798	0.7256	0.5467	40	58	42	71	211	0.2316	0.0184	0.809	0.0168	0.9024	0.01	0.9042	0.0086	outer_4
GBM grid model 41	0.8598	0.5798	0.782	0.5609	29	57	80	52	218	0.2296	0.0161	0.809	0.0171	0.8995	0.012	0.9057	0.0083	outer_4
Neural network grid model 43	0.6989	0.5969	0.7256	0.6271	150	22	25	22	219	0.2537	0.0388	0.8165	0.0239	0.9046	0.0135	0.9085	0.012	outer_4
GBM grid model 38	0.8598	0.5788	0.7256	0.5467	20	60	89	55	224	0.2275	0.0207	0.8085	0.0255	0.899	0.0153	0.9054	0.0129	outer_4
GBM grid model 89	0.7796	0.5788	0.7137	0.5843	46	72	45	63	226	0.233	0.0171	0.807	0.0135	0.9022	0.0077	0.9048	0.0067	outer_4
Neural network grid model 22	0.7602	0.7979	0.7137	0.7926	127	34	27	38	226	0.2468	0.034	0.813	0.016	0.9042	0.009	0.9065	0.0081	outer_4
Neural network grid model 6	0.7602	0.5798	0.8316	0.5843	154	29	28	24	235	0.2554	0.0405	0.8134	0.027	0.9041	0.0152	0.9082	0.0133	outer_4
GBM grid model 45	0.9244	0.5798	0.8113	0.5364	2	71	96	68	237	0.2216	0.0195	0.807	0.0242	0.8983	0.0148	0.9044	0.0123	outer_4
GBM grid model 59	0.7796	0.5798	0.7137	0.5638	34	64	84	56	238	0.2306	0.0151	0.8079	0.0165	0.8992	0.0105	0.9054	0.0085	outer_4
Neural network grid model 72	0.8598	0.5969	0.7137	0.699	23	77	57	89	246	0.2281	0.0268	0.8064	0.0168	0.901	0.0094	0.9032	0.0083	outer_4
XGBoost grid model 21	0.8258	0.5496	0.7256	0.5325	53	62	79	59	253	0.2337	0.0188	0.808	0.0169	0.8995	0.011	0.9053	0.0085	outer_4
Neural network grid model 21	0.7602	0.7457	0.8539	0.699	151	37	33	33	254	0.2541	0.0383	0.8119	0.0246	0.9032	0.0137	0.9068	0.0122	outer_4
Neural network grid model 87	0.7796	0.6166	0.7137	0.6818	74	65	38	79	256	0.2373	0.0275	0.8079	0.0142	0.9029	0.0081	0.9037	0.0073	outer_4
GBM grid model 69	0.7602	0.647	0.7256	0.6076	63	61	70	65	259	0.2351	0.0217	0.8083	0.0245	0.9	0.0142	0.9047	0.0126	outer_4
Neural network grid model 96	0.7659	0.6666	0.8113	0.6038	137	43	34	49	263	0.2509	0.0356	0.811	0.0184	0.9032	0.0102	0.9058	0.0094	outer_4
XGBoost grid model 2	0.449	0.5798	0.8316	0.5638	141	46	41	35	263	0.2513	0.0156	0.8108	0.0183	0.9024	0.0116	0.9068	0.0092	outer_4
GBM grid model 95	0.7602	0.5798	0.7644	0.5638	69	73	60	66	268	0.2358	0.0158	0.8067	0.019	0.9006	0.0123	0.9045	0.0096	outer_4
Neural network grid model 65	0.5816	0.647	0.7999	0.6423	185	31	20	36	272	0.2658	0.0419	0.8132	0.0162	0.9055	0.0085	0.9066	0.0081	outer_4
Neural network grid model 93	0.7659	0.7261	0.7644	0.6423	133	49	32	58	272	0.2497	0.0386	0.8103	0.0199	0.9033	0.0113	0.9053	0.0101	outer_4
GBM grid model 25	0.8928	0.5711	0.7137	0.5592	14	88	85	87	274	0.2258	0.0184	0.8047	0.0188	0.8992	0.011	0.9033	0.0097	outer_4
Super learner GBM	0.449	0.5798	0.8113	0.5592	139	42	50	44	275	0.2512	0.0157	0.8111	0.0193	0.902	0.0122	0.9062	0.0099	outer_4
XGBoost grid model 16	0.4423	0.5798	0.755	0.5592	147	38	43	48	276	0.2529	0.0201	0.8118	0.0245	0.9024	0.0142	0.9058	0.0123	outer_4
Neural network grid model 67	0.5816	0.7457	0.8675	0.7457	166	39	31	41	277	0.2593	0.0348	0.8117	0.0211	0.9035	0.0119	0.9063	0.0107	outer_4
GBM grid model 49	0.8598	0.5549	0.7256	0.5364	31	80	100	67	278	0.23	0.0198	0.8063	0.0244	0.8979	0.0148	0.9044	0.0124	outer_4
Neural network grid model 73	0.483	0.5798	0.7137	0.6076	157	36	39	47	279	0.2573	0.0332	0.812	0.0214	0.9026	0.0115	0.9059	0.0107	outer_4
XGBoost grid model 91	0.4423	0.6166	0.7644	0.6076	190	26	36	30	282	0.2689	0.0252	0.8142	0.0186	0.903	0.0114	0.9075	0.0095	outer_4
Neural network grid model 19	0.6989	0.647	0.992	0.6818	131	56	40	57	284	0.249	0.0332	0.809	0.0237	0.9025	0.0132	0.9054	0.0118	outer_4
XRT model	0.8258	0.7261	0.8539	0.6423	247	10	18	9	284	0.2979	0.0602	0.8209	0.0133	0.9063	0.009	0.911	0.0066	outer_4
GBM grid model 18	0.8928	0.6818	0.7644	0.6818	26	83	103	82	294	0.229	0.0212	0.8059	0.0257	0.8978	0.0154	0.9036	0.0131	outer_4
GBM grid model 94	0.7796	0.5798	0.7137	0.5352	70	79	67	80	296	0.2358	0.0209	0.8063	0.022	0.9001	0.0127	0.9036	0.0113	outer_4
GBM grid model 14	0.7999	0.5798	0.7137	0.5467	38	84	81	102	305	0.2314	0.0169	0.8055	0.0157	0.8994	0.0099	0.9028	0.0079	outer_4
Super learner XGBoost	0.4411	0.6818	0.7644	0.7237	179	41	47	39	306	0.2633	0.0169	0.8112	0.0192	0.9021	0.0112	0.9064	0.0097	outer_4
DRF model	0.8598	0.5798	0.7256	0.5467	178	40	53	45	316	0.263	0.0489	0.8112	0.0102	0.9017	0.0071	0.906	0.0053	outer_4
GBM grid model 8	0.7659	0.5711	0.7137	0.5325	61	92	73	95	321	0.235	0.0156	0.8042	0.0161	0.8998	0.0101	0.903	0.0081	outer_4
GBM grid model 66	0.7999	0.5798	0.7137	0.5592	30	103	82	108	323	0.2298	0.0172	0.8034	0.0154	0.8993	0.0096	0.9023	0.0079	outer_4
Neural network grid model 60	0.7602	0.647	0.7137	0.6076	173	48	56	51	328	0.2622	0.0433	0.8105	0.0195	0.9011	0.0111	0.9057	0.0097	outer_4
GBM grid model 31	0.7796	0.5549	0.7137	0.5467	39	90	124	77	330	0.2314	0.0194	0.8044	0.0209	0.8967	0.0131	0.9038	0.0107	outer_4
GBM grid model 79	0.7348	0.5798	0.7137	0.5325	123	69	54	90	336	0.2459	0.0206	0.8072	0.0182	0.9014	0.0108	0.9031	0.0092	outer_4
GBM grid model 78	0.7659	0.5798	0.8428	0.5843	48	91	118	85	342	0.233	0.0177	0.8043	0.0241	0.8969	0.0152	0.9034	0.012	outer_4
XGBoost grid model 34	0.3939	0.6818	0.8428	0.5843	209	47	46	42	344	0.2762	0.0225	0.8108	0.0205	0.9021	0.0122	0.9063	0.0101	outer_4
GBM grid model 91	0.5816	0.5798	0.782	0.5638	136	67	75	75	353	0.2505	0.0203	0.8075	0.0211	0.8996	0.0131	0.9039	0.0106	outer_4
GBM grid model 50	0.7659	0.647	0.7256	0.6076	21	102	125	107	355	0.2279	0.02	0.8034	0.024	0.8966	0.0146	0.9024	0.0123	outer_4
GBM grid model 77	0.7999	0.5798	0.7137	0.5592	43	101	101	110	355	0.232	0.0191	0.8036	0.0201	0.8979	0.0122	0.902	0.0103	outer_4
GBM grid model 34	0.7796	0.5798	0.7137	0.5609	56	93	110	97	356	0.234	0.0203	0.8042	0.0255	0.8973	0.0149	0.903	0.013	outer_4
Neural network grid model 62	0.7796	0.5798	0.7137	0.5609	85	94	93	88	360	0.2392	0.0275	0.8042	0.0178	0.8984	0.011	0.9032	0.009	outer_4
GBM grid model 26	0.7659	0.5496	0.7137	0.5467	42	117	102	101	362	0.2319	0.0136	0.8017	0.0158	0.8979	0.0103	0.9028	0.008	outer_4
GBM grid model 48	0.6989	0.5798	0.7137	0.6038	105	85	69	103	362	0.2424	0.0194	0.8054	0.019	0.9	0.0113	0.9027	0.0095	outer_4
XGBoost grid model 44	0.449	0.6818	0.7999	0.6818	159	66	63	74	362	0.2574	0.021	0.8077	0.0213	0.9004	0.0131	0.904	0.0108	outer_4
GBM model 1	0.7659	0.5798	0.7256	0.5761	112	82	83	86	363	0.2437	0.0244	0.8059	0.0185	0.8993	0.0113	0.9033	0.0092	outer_4
GBM grid model 4	0.7659	0.5798	0.7137	0.5843	62	100	108	94	364	0.2351	0.0183	0.8038	0.0187	0.8975	0.0111	0.903	0.0095	outer_4
XGBoost grid model 20	0.4953	0.5969	0.8113	0.6038	155	70	71	70	366	0.2554	0.0241	0.8071	0.024	0.8999	0.0143	0.9044	0.0123	outer_4
Neural network grid model 92	0.7348	0.6412	0.7999	0.6271	149	86	65	72	372	0.2531	0.0343	0.8052	0.0213	0.9003	0.0123	0.9042	0.0102	outer_4
Neural network grid model 91	0.5816	0.5798	0.7137	0.5609	161	75	58	84	378	0.2578	0.033	0.8065	0.0197	0.9008	0.0109	0.9036	0.0099	outer_4
GBM grid model 47	0.7602	0.5496	0.7137	0.5325	84	107	86	106	383	0.2389	0.0177	0.8032	0.0163	0.8992	0.0089	0.9025	0.0084	outer_4
Neural network grid model 77	0.7602	0.5798	0.8539	0.5638	128	99	66	92	385	0.2469	0.0328	0.8039	0.0225	0.9002	0.0127	0.9031	0.0106	outer_4
Neural network grid model 61	0.8598	0.6666	0.7256	0.6271	75	111	88	124	398	0.2375	0.0288	0.8025	0.0246	0.899	0.0135	0.9011	0.0125	outer_4
Neural network grid model 8	0.9244	0.5549	0.7137	0.5592	45	126	95	133	399	0.2327	0.0284	0.8008	0.0192	0.8984	0.0111	0.9007	0.0098	outer_4
XGBoost grid model 68	0.7796	0.5798	0.7256	0.5638	110	95	106	93	404	0.243	0.029	0.8042	0.0222	0.8977	0.0126	0.9031	0.0113	outer_4
GBM grid model 13	0.9244	0.5798	0.7999	0.5467	3	125	155	123	406	0.2218	0.0191	0.8009	0.0262	0.895	0.0162	0.9012	0.0132	outer_4
GBM grid model 57	0.7999	0.5798	0.7137	0.5352	28	116	146	119	409	0.2295	0.0196	0.8018	0.0216	0.8957	0.0135	0.9016	0.0108	outer_4
Neural network grid model 29	0.5392	0.6666	0.7137	0.7926	205	78	59	69	411	0.2756	0.0402	0.8064	0.0231	0.9007	0.0131	0.9044	0.0116	outer_4
XGBoost grid model 13	0.7659	0.5798	0.7137	0.6076	76	106	129	100	411	0.2379	0.0224	0.8032	0.0257	0.8964	0.015	0.9029	0.0129	outer_4
Neural network grid model 31	0.7999	0.5798	0.7256	0.5592	51	124	104	137	416	0.2335	0.0266	0.801	0.0213	0.8978	0.0123	0.9006	0.0108	outer_4
GBM grid model 54	0.7659	0.5496	0.7137	0.5325	73	105	136	104	418	0.2372	0.0198	0.8032	0.019	0.8963	0.0124	0.9027	0.0095	outer_4
Neural network grid model 41	0.483	0.5798	0.782	0.5843	231	63	62	62	418	0.2852	0.0428	0.8079	0.0238	0.9005	0.014	0.905	0.0119	outer_4
XGBoost grid model 42	0.7348	0.5549	0.7137	0.5467	93	104	130	91	418	0.2403	0.0193	0.8034	0.0156	0.8964	0.0107	0.9031	0.0082	outer_4
GBM grid model 87	0.8598	0.5496	0.7137	0.5325	25	131	147	116	419	0.2287	0.018	0.8004	0.0175	0.8956	0.0113	0.9016	0.009	outer_4
XGBoost grid model 92	0.8928	0.5547	0.7137	0.5325	57	122	121	121	421	0.234	0.0209	0.8011	0.0165	0.8967	0.0106	0.9014	0.0085	outer_4
GBM model 5	0.9244	0.5496	0.7137	0.5325	16	140	128	138	422	0.2259	0.0206	0.7991	0.0211	0.8966	0.0119	0.9006	0.0107	outer_4
Neural network grid model 15	0.7348	0.647	0.7256	0.6818	140	96	87	99	422	0.2512	0.0339	0.804	0.0208	0.8991	0.012	0.9029	0.0104	outer_4
GBM grid model 11	0.7999	0.5788	0.7137	0.5325	41	129	127	129	426	0.2319	0.0233	0.8006	0.02	0.8966	0.012	0.9009	0.0103	outer_4
Neural network grid model 24	1	0.5496	0.7137	0.5325	32	143	99	156	430	0.2303	0.0257	0.7988	0.013	0.898	0.0075	0.8994	0.0066	outer_4
Neural network grid model 97	0.483	0.5798	0.7137	0.5592	192	81	78	83	434	0.2696	0.0334	0.8061	0.0243	0.8995	0.014	0.9036	0.0121	outer_4
GBM grid model 7	0.7796	0.5798	0.7137	0.5638	22	138	138	141	439	0.228	0.0185	0.7995	0.0192	0.8961	0.0119	0.9002	0.01	outer_4
GBM grid model 75	0.4953	0.5798	0.7256	0.5609	181	89	94	81	445	0.2646	0.0259	0.8046	0.0201	0.8984	0.0123	0.9036	0.0102	outer_4
GBM grid model 86	0.7999	0.5798	0.7137	0.5467	78	115	141	112	446	0.2382	0.0219	0.8023	0.0198	0.896	0.0118	0.9018	0.0102	outer_4
GBM model 4	0.7796	0.5547	0.7137	0.5325	91	113	137	109	450	0.2402	0.0232	0.8024	0.0169	0.8963	0.0107	0.9021	0.0085	outer_4
Neural network grid model 98	0.8258	0.5798	0.7137	0.5352	60	130	120	140	450	0.2347	0.029	0.8005	0.0195	0.8968	0.0107	0.9004	0.0097	outer_4
XGBoost grid model 9	0.6989	0.5711	0.7137	0.5352	92	118	132	113	455	0.2402	0.0232	0.8017	0.0231	0.8964	0.0137	0.9017	0.0117	outer_4
GBM grid model 84	0.8258	0.5496	0.7137	0.5325	47	136	143	130	456	0.233	0.0182	0.7996	0.0169	0.8958	0.0108	0.9009	0.0085	outer_4
GBM grid model 21	0.8258	0.5798	0.7137	0.5467	50	141	119	149	459	0.2334	0.0194	0.7991	0.0223	0.8968	0.0125	0.8997	0.0112	outer_4
GBM grid model 62	0.7602	0.5788	0.7137	0.5364	71	139	117	132	459	0.2367	0.0151	0.7994	0.017	0.897	0.0105	0.9008	0.0089	outer_4
Neural network grid model 16	0.449	0.8174	0.7137	0.7237	224	87	90	73	474	0.2806	0.0419	0.8052	0.0237	0.8988	0.0134	0.904	0.012	outer_4
Neural network grid model 84	0.8928	0.6166	0.7137	0.6076	88	146	115	139	488	0.2398	0.0328	0.7984	0.0222	0.897	0.0125	0.9004	0.011	outer_4
GBM grid model 9	0.483	0.5547	0.7137	0.5325	132	110	135	114	491	0.249	0.0187	0.8026	0.0177	0.8963	0.0107	0.9017	0.009	outer_4
Neural network grid model 40	0.3211	0.5798	0.7137	0.5592	270	76	77	78	501	0.3348	0.0637	0.8064	0.0249	0.8995	0.0143	0.9038	0.0125	outer_4
GBM grid model 65	0.8928	0.5549	0.7137	0.5467	37	153	164	150	504	0.2313	0.0171	0.797	0.0164	0.8944	0.0109	0.8996	0.0083	outer_4
GBM grid model 73	0.7999	0.5496	0.7137	0.5325	68	147	148	143	506	0.2358	0.0192	0.7983	0.0166	0.8955	0.0101	0.9002	0.0084	outer_4
XGBoost grid model 89	0.5392	0.5798	0.7137	0.5609	124	127	134	122	507	0.2462	0.0226	0.8008	0.0213	0.8963	0.0122	0.9013	0.0109	outer_4
XGBoost grid model 71	0.4411	0.5496	0.7137	0.5325	215	98	91	105	509	0.2781	0.0329	0.8039	0.0178	0.8988	0.0108	0.9026	0.009	outer_4
GBM model 3	0.7796	0.5549	0.7137	0.5325	86	144	152	147	529	0.2393	0.0234	0.7987	0.0201	0.895	0.0127	0.8998	0.0102	outer_4
Neural network grid model 74	0.6989	0.5798	0.782	0.6076	197	112	131	96	536	0.2702	0.0477	0.8025	0.0285	0.8964	0.0167	0.903	0.0139	outer_4
XGBoost grid model 8	0.3211	0.5496	0.7137	0.5325	207	109	109	115	540	0.2759	0.0266	0.8026	0.0205	0.8974	0.0122	0.9017	0.0103	outer_4
XGBoost grid model 75	0.3211	0.5798	0.7137	0.5364	294	74	97	76	541	0.3743	0.0636	0.8066	0.0254	0.8983	0.0155	0.9039	0.0127	outer_4
Neural network grid model 52	0.4411	0.5798	0.7137	0.5761	206	114	107	120	547	0.2758	0.0366	0.8023	0.02	0.8977	0.0116	0.9015	0.0101	outer_4
GBM grid model 70	0.7659	0.5496	0.7137	0.5325	64	158	159	171	552	0.2353	0.0208	0.7967	0.0194	0.8947	0.0117	0.8987	0.0099	outer_4
Neural network grid model 20	0.8258	0.5798	0.7137	0.5467	98	156	142	159	555	0.2412	0.0313	0.7968	0.0194	0.8959	0.0115	0.8992	0.0098	outer_4
GBM grid model 33	0.6989	0.5496	0.7137	0.5325	101.5	154.5	144.5	160.5	561	0.2417	0.019	0.7968	0.0201	0.8958	0.0112	0.8992	0.0103	outer_4
GBM grid model 76	0.6989	0.5496	0.7137	0.5325	101.5	154.5	144.5	160.5	561	0.2417	0.019	0.7968	0.0201	0.8958	0.0112	0.8992	0.0103	outer_4
Neural network grid model 46	0.449	0.5496	0.7137	0.5325	210	120	105	136	571	0.277	0.0379	0.8016	0.0188	0.8978	0.0104	0.9006	0.0095	outer_4
GBM grid model 10	0.7796	0.5496	0.7137	0.5325	77	161	162	172	572	0.238	0.0189	0.7965	0.021	0.8944	0.013	0.8986	0.0106	outer_4
Neural network grid model 71	0.3211	0.5798	0.7644	0.5592	295	97	92	98	582	0.3836	0.0621	0.804	0.0225	0.8985	0.0131	0.9029	0.0111	outer_4
Neural network grid model 55	0.5816	0.5798	0.7137	0.5592	194	134	133	125	586	0.2697	0.0389	0.7999	0.0179	0.8964	0.0119	0.901	0.0087	outer_4
Neural network grid model 51	0.7348	0.5798	0.7137	0.6076	130	148	166	144	588	0.2488	0.0308	0.7982	0.0232	0.8943	0.0139	0.9001	0.0116	outer_4
Neural network grid model 34	0.7602	0.5711	0.7137	0.5467	125	150	157	158	590	0.2463	0.0311	0.7977	0.0219	0.8948	0.0127	0.8993	0.011	outer_4
Neural network grid model 63	0.7796	0.5496	0.7137	0.5325	87	163	154	188	592	0.2396	0.0293	0.7964	0.0161	0.895	0.0095	0.898	0.0082	outer_4
XGBoost grid model 36	0.3211	0.6412	0.7137	0.5761	228	128	112	131	599	0.2838	0.0267	0.8008	0.0231	0.8972	0.0123	0.9008	0.0116	outer_4
Neural network grid model 59	0.4183	0.5798	0.7137	0.6038	283	108	98	111	600	0.358	0.0651	0.8026	0.0233	0.8981	0.0132	0.9018	0.0117	outer_4
XGBoost grid model 73	0.3536	0.5549	0.7137	0.5364	249	119	116	118	602	0.2991	0.0376	0.8017	0.025	0.897	0.0138	0.9016	0.0125	outer_4
GBM grid model 100	0.7659	0.5496	0.7137	0.5325	83	169	167	186	605	0.2388	0.0221	0.796	0.0213	0.8942	0.0125	0.8981	0.0109	outer_4
XGBoost grid model 82	0.3211	0.5798	0.7137	0.5609	239	133	111	127	610	0.2934	0.0286	0.8	0.0192	0.8973	0.0108	0.9009	0.0097	outer_4
GBM grid model 99	0.7348	0.5496	0.7137	0.5325	108	159	176	169	612	0.2425	0.0197	0.7966	0.0208	0.8934	0.0128	0.8988	0.0105	outer_4
GBM grid model 61	0.7999	0.5788	0.7137	0.5325	49	189	182	193	613	0.2333	0.0208	0.7936	0.025	0.8931	0.014	0.8974	0.0128	outer_4
GBM model 2	0.8928	0.5496	0.7137	0.5325	67	181	177	190	615	0.2358	0.0257	0.7944	0.0183	0.8933	0.0113	0.8977	0.0095	outer_4
GBM grid model 39	0.449	0.5496	0.7137	0.5325	162	149	151	164	626	0.2579	0.021	0.7979	0.0206	0.8952	0.0125	0.8989	0.0104	outer_4
Neural network grid model 35	0.483	0.5798	0.7137	0.5638	246	132	113	135	626	0.2973	0.0505	0.8	0.0221	0.8972	0.0131	0.9007	0.0112	outer_4
XGBoost grid model 80	0.449	0.5496	0.7137	0.5325	158	151	163	154	626	0.2573	0.0168	0.7973	0.0196	0.8944	0.012	0.8996	0.0099	outer_4
XGBoost grid model 22	0.2096	0.5496	0.7137	0.5325	264	123	114	126	627	0.3202	0.0285	0.801	0.0186	0.897	0.0104	0.901	0.0093	outer_4
GBM grid model 63	0.6989	0.5496	0.7137	0.5325	100	188	169	177	634	0.2416	0.0173	0.7938	0.0173	0.8941	0.0107	0.8984	0.009	outer_4
XGBoost grid model 58	0.3193	0.647	0.7256	0.5638	236	135	126	145	642	0.2915	0.026	0.7998	0.0251	0.8966	0.0144	0.9001	0.0126	outer_4
XGBoost grid model 78	0.2141	0.6818	0.8113	0.6818	284	121	123	117	645	0.3589	0.0533	0.8014	0.0275	0.8967	0.0159	0.9016	0.0137	outer_4
GBM grid model 42	0.6748	0.5496	0.7137	0.5325	113	182	170	187	652	0.2438	0.0196	0.7943	0.0188	0.8939	0.0114	0.8981	0.0097	outer_4
GBM grid model 19	0.8258	0.5798	0.7137	0.5467	65	199	191	213	668	0.2357	0.0216	0.7922	0.022	0.8927	0.0124	0.8962	0.0112	outer_4
XGBoost grid model 51	0.3536	0.5798	0.782	0.5609	184	160	161	165	670	0.2657	0.0189	0.7966	0.027	0.8945	0.015	0.8989	0.0136	outer_4
GBM grid model 36	0.4953	0.5496	0.7137	0.5325	165	167	172	170	674	0.2592	0.0223	0.7963	0.0225	0.8937	0.0132	0.8987	0.0114	outer_4
GBM grid model 81	0.7659	0.5496	0.7137	0.5325	90	190	198	198	676	0.2401	0.0214	0.7934	0.023	0.8925	0.0137	0.897	0.0117	outer_4
Neural network grid model 83	0.4953	0.5798	0.7137	0.6076	196	173	160	152	681	0.2701	0.0377	0.7954	0.0234	0.8946	0.0137	0.8996	0.0116	outer_4
GBM grid model 52	0.449	0.5798	0.7137	0.5592	167	168	185	168	688	0.2595	0.0219	0.7962	0.0213	0.893	0.0134	0.8988	0.0106	outer_4
XGBoost grid model 11	0.7602	0.5496	0.7137	0.5325	103	191	201	194	689	0.2417	0.0216	0.7933	0.0182	0.8923	0.0113	0.8973	0.0093	outer_4
GBM grid model 55	0.7659	0.5496	0.7137	0.5325	82	207	196	205	690	0.2385	0.0187	0.7917	0.0203	0.8926	0.0117	0.8966	0.0104	outer_4
XGBoost grid model 60	0.4423	0.5798	0.7137	0.6423	199	152	188	151	690	0.2726	0.0282	0.797	0.0219	0.8929	0.0134	0.8996	0.0107	outer_4
Neural network grid model 54	0.4423	0.8174	0.9147	0.8147	287	137	140	128	692	0.3628	0.0718	0.7996	0.0304	0.896	0.0174	0.9009	0.0149	outer_4
GBM grid model 88	0.6748	0.5496	0.7137	0.5325	122	196	181	197	696	0.2459	0.0192	0.7927	0.0175	0.8931	0.0103	0.8971	0.009	outer_4
XGBoost grid model 33	0.2141	0.5549	0.7137	0.5467	272	142	149	134	697	0.3378	0.0402	0.799	0.023	0.8952	0.0133	0.9007	0.0114	outer_4
XGBoost grid model 63	0.3536	0.5496	0.7256	0.5325	254	145	158	148	705	0.3036	0.0333	0.7987	0.0218	0.8947	0.0133	0.8998	0.0111	outer_4
Neural network grid model 33	0.6293	0.5496	0.7137	0.5325	183	186	165	173	707	0.2657	0.0387	0.7939	0.0264	0.8943	0.0144	0.8985	0.013	outer_4
GBM grid model 29	0.6989	0.5547	0.7137	0.5352	104	198	207	199	708	0.2417	0.0229	0.7924	0.0209	0.8921	0.0127	0.897	0.0109	outer_4
XGBoost grid model 41	0.4411	0.5496	0.7137	0.5325	164	185	178	182	709	0.2591	0.0167	0.794	0.0158	0.8932	0.0107	0.8982	0.0081	outer_4
GBM grid model 12	0.7659	0.5496	0.7137	0.5325	79	215	216	209	719	0.2382	0.0191	0.7907	0.0157	0.8914	0.0097	0.8963	0.0082	outer_4
Neural network grid model 23	0.3211	0.5788	0.7137	0.5364	289	157	122	155	723	0.3661	0.0591	0.7968	0.0201	0.8967	0.0116	0.8995	0.01	outer_4
GBM grid model 32	0.6989	0.5496	0.7137	0.5325	99	219	200	208	726	0.2413	0.0181	0.7906	0.014	0.8924	0.0086	0.8964	0.0071	outer_4
GBM grid model 85	0.7796	0.5496	0.7137	0.5325	54	223	230	223	730	0.2337	0.0197	0.7898	0.0224	0.8903	0.0128	0.8956	0.0112	outer_4
Neural network grid model 4	0.4953	0.5496	0.7137	0.5325	182	180	192	176	730	0.2649	0.0336	0.7946	0.0193	0.8926	0.0112	0.8984	0.0099	outer_4
Neural network grid model 47	0.4953	0.5496	0.7137	0.5325	156	194	190	195	735	0.2566	0.0303	0.7932	0.0247	0.8927	0.014	0.8972	0.0124	outer_4
XGBoost grid model 46	0.2141	0.5496	0.7137	0.5325	222	166	194	153	735	0.2802	0.0183	0.7963	0.0189	0.8926	0.0124	0.8996	0.0095	outer_4
XGBoost grid model 81	0.6748	0.5496	0.7137	0.5325	119	206	215	202	742	0.2452	0.0223	0.7917	0.0246	0.8914	0.0139	0.8969	0.0124	outer_4
Neural network grid model 44	0.4423	0.5496	0.7137	0.5325	241	172	153	180	746	0.294	0.038	0.7959	0.0204	0.895	0.0114	0.8983	0.0105	outer_4
XGBoost grid model 18	0.4423	0.5798	0.7137	0.5592	227	170	187	163	747	0.2829	0.032	0.796	0.0277	0.893	0.0161	0.8991	0.0135	outer_4
XGBoost grid model 70	0.3211	0.5798	0.7137	0.5364	263	162	156	166	747	0.32	0.0431	0.7965	0.0274	0.8949	0.0146	0.8989	0.0138	outer_4
GBM grid model 2	0.7348	0.5496	0.7137	0.5325	111	218	210	210	749	0.2434	0.0202	0.7906	0.0188	0.8917	0.0106	0.8963	0.0098	outer_4
XGBoost grid model 38	0.3939	0.5547	0.7137	0.5325	174	192	199	184	749	0.2623	0.0164	0.7933	0.0193	0.8925	0.0124	0.8982	0.0097	outer_4
Neural network grid model 94	0.449	0.5496	0.7137	0.5325	216	176	184	174	750	0.2782	0.041	0.7948	0.0234	0.893	0.0139	0.8985	0.0116	outer_4
XGBoost grid model 4	0.4953	0.5496	0.7137	0.5325	148	205	211	191	755	0.253	0.0211	0.7917	0.0205	0.8917	0.0126	0.8976	0.0104	outer_4
Neural network grid model 18	0.2894	0.5798	0.7137	0.5592	277	165	171	146	759	0.3446	0.0525	0.7963	0.0267	0.8937	0.0156	0.9	0.0134	outer_4
XGBoost grid model 77	0.2579	0.5798	0.7137	0.5609	274	171	139	178	762	0.3397	0.0464	0.796	0.0223	0.896	0.0121	0.8983	0.0114	outer_4
XGBoost grid model 15	0.2378	0.5496	0.7137	0.5325	261	164	173	167	765	0.3159	0.0393	0.7964	0.0257	0.8937	0.015	0.8989	0.0129	outer_4
Neural network grid model 10	0.4953	0.5798	0.7137	0.5352	238	174	174	181	767	0.2932	0.0448	0.7953	0.0235	0.8936	0.0134	0.8983	0.0119	outer_4
Neural network grid model 45	0.7796	0.5496	0.7137	0.5325	129	208	209	221	767	0.2472	0.0292	0.7915	0.0215	0.8918	0.0126	0.8958	0.0109	outer_4
XGBoost grid model 25	0.4423	0.5798	0.7137	0.5592	198	184	197	189	768	0.2725	0.0265	0.794	0.0231	0.8925	0.0132	0.8978	0.0116	outer_4
XGBoost model 1	0.7602	0.5496	0.7137	0.5325	138	201	226	203	768	0.251	0.0274	0.7921	0.0169	0.8907	0.0113	0.8969	0.0084	outer_4
GBM grid model 28	0.6748	0.5496	0.7137	0.5325	120	222	208	220	770	0.2453	0.0178	0.7899	0.0153	0.892	0.009	0.8959	0.0077	outer_4
Neural network grid model 66	0.483	0.5496	0.7137	0.5325	250	179	168	175	772	0.2997	0.047	0.7947	0.0184	0.8942	0.0105	0.8985	0.0093	outer_4
XGBoost model 3	0.6989	0.5496	0.7137	0.5325	142	209	212	211	774	0.2518	0.0246	0.7912	0.0196	0.8916	0.0116	0.8962	0.0102	outer_4
GBM grid model 93	0.7659	0.5496	0.7137	0.5325	66	240	229	244	779	0.2357	0.0177	0.7874	0.0197	0.8905	0.0109	0.8944	0.0101	outer_4
Neural network grid model 27	0.3211	0.5496	0.7137	0.5325	233	193	150	206	782	0.2868	0.0363	0.7932	0.0236	0.8952	0.012	0.8966	0.0117	outer_4
GBM grid model 16	0.6989	0.5496	0.7137	0.5325	114	226	217	228	785	0.2438	0.0213	0.7896	0.0211	0.8913	0.0125	0.8954	0.011	outer_4
GBM grid model 56	0.6293	0.5496	0.7137	0.5325	134	217	227	217	795	0.2501	0.021	0.7907	0.0225	0.8906	0.0132	0.8961	0.0115	outer_4
XGBoost grid model 24	0.4953	0.5496	0.7137	0.5325	172	202	232	192	798	0.2621	0.0248	0.7921	0.0224	0.8902	0.0149	0.8974	0.0111	outer_4
XGBoost grid model 7	0.2894	0.5496	0.7137	0.5325	235	187	175	201	798	0.2889	0.0286	0.7939	0.0162	0.8935	0.0099	0.897	0.0081	outer_4
XGBoost grid model 17	0.2141	0.5496	0.7137	0.5325	240	177	206	179	802	0.2938	0.0196	0.7948	0.0164	0.8922	0.0108	0.8983	0.0083	outer_4
GBM grid model 90	0.7999	0.5496	0.7137	0.5325	59	249	242	253	803	0.234	0.0193	0.7848	0.0156	0.8892	0.0103	0.893	0.0081	outer_4
Neural network grid model 100	0.6293	0.5496	0.7137	0.5325	176	212	202	214	804	0.2624	0.0361	0.791	0.0256	0.8922	0.015	0.8962	0.0126	outer_4
XGBoost grid model 52	0.7659	0.5496	0.7137	0.5325	116	234	235	225	810	0.2442	0.022	0.7889	0.0191	0.89	0.011	0.8955	0.0098	outer_4
GBM grid model 43	0.6748	0.5496	0.7137	0.5325	118	232	225	237	812	0.2449	0.0186	0.7892	0.014	0.8908	0.009	0.8948	0.0071	outer_4
Neural network grid model 78	0.4423	0.5496	0.7137	0.5325	218	200	183	212	813	0.2788	0.0415	0.7921	0.0209	0.8931	0.0122	0.8962	0.0106	outer_4
Neural network grid model 38	0.4953	0.5798	0.8113	0.5638	256	175	244	142	817	0.3065	0.0469	0.795	0.0293	0.8891	0.0199	0.9002	0.0138	outer_4
Neural network grid model 68	0.449	0.5496	0.7137	0.5325	221	204	179	218	822	0.2801	0.034	0.7918	0.0217	0.8932	0.0121	0.896	0.0112	outer_4
Neural network grid model 26	0.5816	0.5496	0.7137	0.5325	180	220	228	196	824	0.2637	0.0353	0.7905	0.026	0.8906	0.0155	0.8971	0.0128	outer_4
GBM grid model 6	0.7348	0.5496	0.7137	0.5325	96	245	237	247	825	0.2408	0.0201	0.786	0.0192	0.8895	0.0108	0.8938	0.01	outer_4
Neural network grid model 95	0.3211	0.5549	0.7137	0.5325	296	178	189	162	825	0.3953	0.0728	0.7947	0.0248	0.8928	0.0135	0.8991	0.0121	outer_4
Neural network grid model 80	0.449	0.5496	0.7137	0.5325	195	210	224	200	829	0.2699	0.0351	0.7912	0.0298	0.891	0.0172	0.897	0.0146	outer_4
GBM grid model 27	0.7348	0.5496	0.7137	0.5325	95	247	247	249	838	0.2404	0.0201	0.7856	0.019	0.889	0.0108	0.8937	0.0099	outer_4
GBM grid model 3	0.4183	0.5496	0.7137	0.5325	175	225	204	235	839	0.2624	0.0181	0.7897	0.0181	0.8922	0.0113	0.895	0.0093	outer_4
GBM grid model 44	0.6748	0.5496	0.7137	0.5325	121	244	236	242	843	0.2459	0.0181	0.7863	0.0183	0.8899	0.012	0.8945	0.009	outer_4
Neural network grid model 49	0.3211	0.5496	0.7137	0.5467	288	183	223	157	851	0.3645	0.0737	0.7942	0.0218	0.8911	0.0136	0.8993	0.0106	outer_4
Neural network grid model 17	0.5392	0.5496	0.7137	0.5325	262	197	186	215	860	0.3163	0.0576	0.7926	0.0239	0.893	0.0129	0.8961	0.0118	outer_4
GBM grid model 37	0.5392	0.5496	0.7137	0.5325	152	233	241	236	862	0.2544	0.0199	0.7889	0.0183	0.8894	0.0116	0.8949	0.0094	outer_4
Neural network grid model 86	0.2096	0.5496	0.7137	0.5364	267	216	195	185	863	0.3306	0.0409	0.7907	0.0262	0.8926	0.0145	0.8981	0.0129	outer_4
XGBoost grid model 95	0.4423	0.5496	0.7137	0.5325	248	203	214	204	869	0.2983	0.0445	0.792	0.0274	0.8915	0.0155	0.8968	0.0136	outer_4
Neural network grid model 12	0.449	0.5496	0.7137	0.5325	230	224	193	230	877	0.2852	0.0415	0.7897	0.0218	0.8926	0.0125	0.8953	0.011	outer_4
Neural network grid model 30	0.4423	0.5496	0.7137	0.5325	265	195	239	183	882	0.3206	0.0512	0.793	0.0344	0.8894	0.0206	0.8982	0.0169	outer_4
Neural network grid model 90	0.5392	0.5711	0.7137	0.5325	186	237	219	245	887	0.2665	0.034	0.7885	0.0236	0.8912	0.0135	0.8944	0.0117	outer_4
Neural network grid model 36	0.4953	0.5496	0.7137	0.5325	213	227	221	232	893	0.2772	0.0421	0.7896	0.0256	0.8911	0.0145	0.8953	0.0129	outer_4
Neural network grid model 82	0.4423	0.5496	0.7137	0.5325	242	214	213	224	893	0.2951	0.0417	0.7908	0.0191	0.8916	0.0108	0.8956	0.0096	outer_4
Neural network grid model 99	0.4183	0.5496	0.7137	0.5325	275	221	180	219	895	0.3401	0.0561	0.7902	0.022	0.8931	0.0116	0.896	0.0113	outer_4
XGBoost grid model 27	0.483	0.5496	0.7137	0.5325	163	242	251	241	897	0.258	0.0237	0.787	0.0276	0.888	0.016	0.8945	0.0135	outer_4
XGBoost grid model 45	0.3939	0.5496	0.7137	0.5325	187	236	231	243	897	0.268	0.0245	0.7886	0.0229	0.8902	0.0136	0.8945	0.0116	outer_4
Neural network grid model 89	0.4183	0.5547	0.7137	0.5325	258	211	205	227	901	0.3105	0.0459	0.7911	0.0253	0.8922	0.0138	0.8955	0.0125	outer_4
Neural network grid model 14	0.4953	0.5798	0.7137	0.5467	214	230	246	216	906	0.2779	0.042	0.7894	0.0267	0.889	0.0156	0.8961	0.0134	outer_4
GBM grid model 40	0.6748	0.5496	0.7137	0.5325	107	268	270	266	911	0.2425	0.0169	0.7784	0.0162	0.885	0.01	0.8904	0.0081	outer_4
Neural network grid model 37	0.4411	0.5496	0.7137	0.5325	260	213	218	222	913	0.3154	0.0484	0.7909	0.0249	0.8913	0.0135	0.8956	0.0125	outer_4
Neural network grid model 57	0.4423	0.5496	0.7137	0.5325	225	229	240	226	920	0.2826	0.0395	0.7894	0.0199	0.8894	0.0121	0.8955	0.0101	outer_4
XGBoost grid model 6	0.6293	0.5788	0.7137	0.5325	153	260	263	255	931	0.2546	0.0227	0.7821	0.0233	0.8864	0.0145	0.8928	0.0116	outer_4
XGBoost grid model 48	0.2141	0.5496	0.7137	0.5325	255	235	203	240	933	0.3046	0.0293	0.7887	0.0224	0.8922	0.0127	0.8947	0.0112	outer_4
XGBoost model 2	0.7796	0.5496	0.7137	0.5352	144	264	264	263	935	0.2523	0.027	0.7803	0.0191	0.8861	0.0111	0.8913	0.0099	outer_4
XGBoost grid model 66	0.2894	0.5496	0.7137	0.5325	212	243	243	238	936	0.2772	0.0194	0.7869	0.0208	0.8892	0.0125	0.8948	0.0104	outer_4
XGBoost grid model 28	0.4953	0.5496	0.7137	0.5325	191	250	258	250	949	0.2693	0.0355	0.7848	0.0231	0.8873	0.0141	0.8937	0.0115	outer_4
XGBoost grid model 53	0.4423	0.5496	0.7137	0.5325	170	262	253	264	949	0.2619	0.0229	0.7814	0.0181	0.8878	0.0107	0.8911	0.0093	outer_4
XGBoost grid model 55	0.4183	0.5496	0.7137	0.5325	189	254	254	258	955	0.2688	0.0255	0.7831	0.0164	0.8876	0.0106	0.8923	0.0082	outer_4
XGBoost grid model 98	0.2579	0.5496	0.7137	0.5325	279	228	222	233	962	0.3458	0.0479	0.7895	0.0253	0.8911	0.014	0.8952	0.0128	outer_4
Neural network grid model 85	0.3211	0.5788	0.7137	0.5467	251	241	267	207	966	0.3001	0.0382	0.7873	0.0286	0.8855	0.0179	0.8965	0.0137	outer_4
Neural network grid model 50	0.4183	0.5496	0.7137	0.5325	280	231	220	239	970	0.3474	0.0603	0.7893	0.0197	0.8911	0.0109	0.8947	0.0099	outer_4
Neural network grid model 32	0.3939	0.5549	0.7137	0.5592	273	238	233	229	973	0.3386	0.0516	0.7884	0.0298	0.8901	0.0183	0.8954	0.0144	outer_4
XGBoost grid model 5	0.4953	0.5251	0.7137	0.5325	160	278	268	275	981	0.2575	0.0221	0.774	0.0214	0.8852	0.0113	0.8885	0.0109	outer_4
XGBoost grid model 79	0.3211	0.5496	0.7137	0.5325	244	246	248	252	990	0.2953	0.0303	0.7857	0.0252	0.8887	0.0137	0.8933	0.0127	outer_4
Neural network grid model 81	0.5392	0.5496	0.7137	0.5325	171	275	278	274	998	0.2619	0.0357	0.7757	0.0301	0.8829	0.0168	0.889	0.0148	outer_4
XGBoost grid model 12	0.2894	0.5496	0.7137	0.5325	202	269	260	269	1000	0.2736	0.0186	0.7779	0.0154	0.8867	0.0095	0.8901	0.008	outer_4
Neural network grid model 7	0.3193	0.5496	0.7137	0.5325	285	248	234	234	1001	0.36	0.0555	0.7852	0.0268	0.89	0.0149	0.8952	0.0132	outer_4
XGBoost grid model 94	0.3536	0.5496	0.7137	0.5325	220	263	257	261	1001	0.2799	0.0292	0.7811	0.017	0.8873	0.0102	0.892	0.0085	outer_4
Neural network grid model 76	0.4411	0.5496	0.7137	0.5352	252	256	250	246	1004	0.3008	0.0408	0.7826	0.0274	0.8885	0.0152	0.894	0.0136	outer_4
XGBoost grid model 67	0.2141	0.5496	0.7137	0.5325	282	239	252	231	1004	0.3498	0.0501	0.7879	0.0242	0.888	0.0149	0.8953	0.0118	outer_4
XGBoost grid model 86	0.4183	0.5496	0.7137	0.5325	200	265	272	268	1005	0.2726	0.0269	0.7792	0.0297	0.8845	0.0169	0.8903	0.0147	outer_4
GBM grid model 5	0.2814	0.5496	0.7137	0.5325	217	267	255	267	1006	0.2785	0.0204	0.7785	0.0142	0.8875	0.0088	0.8904	0.007	outer_4
XGBoost grid model 49	0.449	0.4232	0.7137	0.4492	145	287	287	288	1007	0.2525	0.0202	0.7682	0.0176	0.8795	0.0113	0.8849	0.0089	outer_4
GBM grid model 68	0.449	0.5496	0.7137	0.5325	177	277	279	278	1011	0.2628	0.0222	0.7746	0.0213	0.8828	0.0133	0.8877	0.0106	outer_4
Neural network grid model 58	0.4423	0.5496	0.7137	0.5325	211	272	259	272	1014	0.2771	0.0378	0.7776	0.0256	0.8867	0.0143	0.8899	0.0128	outer_4
XGBoost grid model 19	0.3211	0.5496	0.7137	0.5325	201	271	273	271	1016	0.2728	0.021	0.7777	0.0226	0.8841	0.0133	0.89	0.0111	outer_4
XGBoost grid model 97	0.2141	0.5496	0.7137	0.5325	268	251	245	254	1018	0.3315	0.0447	0.7847	0.0232	0.8891	0.0135	0.8928	0.0117	outer_4
Neural network grid model 11	0.3211	0.5496	0.7137	0.5325	276	259	238	248	1021	0.3403	0.0546	0.7824	0.0246	0.8895	0.0132	0.8937	0.0119	outer_4
XGBoost grid model 84	0.1204	0.5496	0.7137	0.5325	271	252	249	259	1031	0.3376	0.03	0.784	0.0253	0.8887	0.0143	0.8923	0.0127	outer_4
XGBoost grid model 50	0.2141	0.5496	0.7137	0.5325	253	258	262	260	1033	0.3019	0.0257	0.7824	0.0261	0.8864	0.015	0.8921	0.0129	outer_4
XGBoost grid model 1	0.483	0.4232	0.7137	0.4148	193	280	282	280	1035	0.2696	0.0254	0.7736	0.0164	0.8822	0.01	0.8872	0.0083	outer_4
XGBoost grid model 3	0.449	0.3871	0.7137	0.3668	143	297	300	298	1038	0.2522	0.0179	0.7611	0.0171	0.8753	0.0115	0.8814	0.0086	outer_4
Neural network grid model 13	0.4411	0.5496	0.7137	0.5325	269	257	266	256	1048	0.3335	0.0554	0.7824	0.0272	0.8856	0.0153	0.8927	0.0135	outer_4
Neural network grid model 69	0.3211	0.5496	0.7137	0.5592	257	266	265	265	1053	0.307	0.0389	0.7789	0.0235	0.8857	0.0134	0.8905	0.0121	outer_4
XGBoost grid model 61	0.2579	0.5496	0.7137	0.5325	203	285	285	282	1055	0.2746	0.018	0.7687	0.0202	0.8802	0.0126	0.8864	0.0103	outer_4
XGBoost grid model 54	0.1204	0.5496	0.7137	0.5325	292	253	256	257	1058	0.3698	0.0468	0.7836	0.021	0.8873	0.0129	0.8927	0.0103	outer_4
XGBoost grid model 87	0.3211	0.5496	0.7137	0.5325	237	274	274	276	1061	0.2926	0.0378	0.7757	0.0241	0.884	0.0145	0.8884	0.012	outer_4
XGBoost grid model 30	0.3211	0.5138	0.6737	0.4148	188	292	292	290	1062	0.2685	0.0178	0.7639	0.0154	0.8779	0.0105	0.8841	0.0075	outer_4
XGBoost grid model 69	0.3211	0.4232	0.7137	0.4885	204	289	283	286	1062	0.2751	0.0245	0.7677	0.0142	0.8812	0.0093	0.8852	0.0073	outer_4
XGBoost grid model 64	0.2894	0.5251	0.7137	0.5325	223	282	280	281	1066	0.2805	0.0209	0.7705	0.0208	0.8826	0.0117	0.8865	0.0106	outer_4
Neural network grid model 2	0.3193	0.5496	0.7137	0.5364	291	255	271	251	1068	0.3687	0.0642	0.7827	0.0322	0.8849	0.0218	0.8934	0.0152	outer_4
XGBoost grid model 59	0.3193	0.5496	0.7137	0.5364	286	261	261	262	1070	0.3606	0.0532	0.7819	0.0264	0.8866	0.0151	0.8916	0.0133	outer_4
XGBoost grid model 47	0.2378	0.5251	0.7137	0.5138	232	283	281	283	1079	0.2866	0.0219	0.7703	0.0157	0.8825	0.0084	0.8864	0.0081	outer_4
XGBoost grid model 85	0.4423	0.5496	0.7137	0.5325	208	290	289	292	1079	0.2759	0.0279	0.7647	0.0224	0.8788	0.0122	0.883	0.0114	outer_4
Neural network grid model 56	0.4411	0.5496	0.7137	0.5325	259	273	275	273	1080	0.3129	0.0486	0.7761	0.0302	0.8839	0.0171	0.8898	0.0152	outer_4
XGBoost grid model 93	0.2579	0.3991	0.7137	0.4148	229	288	286	287	1090	0.2838	0.0207	0.768	0.0178	0.8798	0.0105	0.8851	0.0089	outer_4
XGBoost grid model 37	0.2894	0.5496	0.7137	0.5325	234	286	284	289	1093	0.2883	0.0233	0.7685	0.0174	0.8802	0.0112	0.8845	0.0087	outer_4
XGBoost grid model 76	0.3211	0.4232	0.7137	0.4666	219	294	290	295	1098	0.2797	0.0207	0.7631	0.0165	0.8786	0.011	0.8817	0.0085	outer_4
Neural network grid model 42	0.4183	0.5496	0.7137	0.5325	290	270	276	270	1106	0.3664	0.0626	0.7777	0.0261	0.8831	0.0156	0.8901	0.013	outer_4
Neural network grid model 79	0.2894	0.5496	0.7137	0.5325	281	281	269	284	1115	0.3496	0.0629	0.7707	0.0229	0.8851	0.0113	0.8863	0.0113	outer_4
XGBoost grid model 39	0.2378	0.5138	0.7137	0.5325	243	291	288	293	1115	0.2952	0.0234	0.7646	0.0139	0.8793	0.0088	0.8827	0.0071	outer_4
XGBoost grid model 35	0.2814	0.5251	0.7137	0.4666	226	301	301	300	1128	0.2827	0.0208	0.7577	0.0231	0.8737	0.0144	0.8809	0.0114	outer_4
XGBoost grid model 74	0.3211	0.4232	0.6837	0.4492	245	296	295	297	1133	0.2969	0.035	0.7614	0.0162	0.877	0.0104	0.8814	0.0081	outer_4
Neural network grid model 1	0.2141	0.5496	0.7137	0.5325	293	279	294	279	1145	0.373	0.0584	0.7739	0.0299	0.8774	0.0178	0.8875	0.0148	outer_4
Neural network grid model 53	0.2814	0.5496	0.7137	0.5325	266	293	296	294	1149	0.3288	0.0393	0.7633	0.0256	0.8769	0.0141	0.8819	0.013	outer_4
Neural network grid model 39	0.3536	0.5496	0.7137	0.5325	278	299	297	302	1176	0.3453	0.0587	0.7595	0.0292	0.876	0.0158	0.8801	0.0148	outer_4
Neural network grid model 5	0.2141	0.5496	0.7137	0.5325	298	295	299	291	1183	0.5214	0.1019	0.7626	0.0281	0.8754	0.0164	0.8832	0.014	outer_4
Neural network grid model 48	0.2814	0.5496	0.7137	0.5325	297	300	303	296	1196	0.4631	0.0689	0.7585	0.0298	0.8716	0.0178	0.8815	0.0142	outer_4
XGBoost grid model 10	0.0034	0.004	NA	0.0112	313	313	311	313	1250	0.6931	0	0	0	NA	NA	0.5084	0.0139	outer_4
XGBoost grid model 29	0.0034	0.004	NA	0.0112	313	313	312	313	1251	0.6931	0	0	0	NA	NA	0.5084	0.0139	outer_4
XGBoost grid model 56	0.0034	0.004	NA	0.0112	313	313	313	313	1252	0.6931	0	0	0	NA	NA	0.5084	0.0139	outer_4
XGBoost grid model 57	0.0034	0.004	NA	0.0112	313	313	314	313	1253	0.6931	0	0	0	NA	NA	0.5084	0.0139	outer_4
XGBoost grid model 65	0.0034	0.004	NA	0.0112	313	313	315	313	1254	0.6931	0	0	0	NA	NA	0.5084	0.0139	outer_4
GBM grid model 45	NA	1	NA	0.9887	1	2	1	2	6	0.2238	0.0202	0.8263	0.0194	0.9126	0.0098	0.9133	0.0097	outer_5
GBM grid model 38	1	0.9643	0.8668	0.9674	2	7	8	6	23	0.2238	0.0201	0.8227	0.0202	0.9099	0.0109	0.912	0.0101	outer_5
GBM grid model 59	0.8723	0.8056	0.8779	0.8926	15	3	5	4	27	0.2297	0.02	0.8245	0.0208	0.9106	0.0116	0.9128	0.0104	outer_5
GBM grid model 8	0.8283	1	1	1	21	4	2	3	30	0.2313	0.0245	0.8235	0.022	0.9121	0.0112	0.9128	0.0109	outer_5
GBM grid model 31	0.8723	0.7205	0.7493	0.6311	6	12	13	13	44	0.2257	0.0192	0.8192	0.0234	0.9088	0.0125	0.9097	0.0117	outer_5
GBM grid model 80	0.789	0.992	0.9771	0.9887	23	9	4	9	45	0.2316	0.0223	0.8223	0.0234	0.9114	0.0119	0.9113	0.0118	outer_5
XGBoost grid model 23	0.7439	NA	0.9771	NA	42	1	3	1	47	0.2353	0.0228	0.827	0.0212	0.9117	0.012	0.9145	0.0105	outer_5
GBM grid model 67	0.8723	1	1	1	32	5	6	5	48	0.2335	0.0191	0.8232	0.0189	0.91	0.011	0.912	0.0098	outer_5
GBM grid model 92	0.9244	0.8704	0.9301	0.8197	28	8	7	8	51	0.2325	0.0184	0.8223	0.0212	0.91	0.0116	0.9116	0.0107	outer_5
GBM grid model 49	0.9729	0.8704	0.7879	0.8675	4	14	22	12	52	0.2246	0.0204	0.8184	0.022	0.9072	0.012	0.91	0.0109	outer_5
GBM grid model 34	0.9729	0.9208	0.7644	0.8197	3	24	24	24	75	0.2241	0.0196	0.8148	0.0198	0.9064	0.0105	0.908	0.01	outer_5
GBM grid model 15	0.8283	1	0.9618	1	30	18	14	14	76	0.233	0.0207	0.8176	0.0202	0.9087	0.0108	0.9096	0.0102	outer_5
GBM grid model 87	0.9244	0.8704	1	0.8675	7	25	21	25	78	0.2262	0.0186	0.8148	0.018	0.9073	0.0094	0.9076	0.009	outer_5
GBM grid model 97	0.8283	0.7274	0.8113	0.7545	8	26	26	26	86	0.2265	0.0195	0.8145	0.0203	0.9063	0.0106	0.9072	0.0103	outer_5
GBM model 5	0.9729	0.6744	0.7493	0.6218	5	28	36	29	98	0.2246	0.0212	0.8136	0.0229	0.9046	0.013	0.9071	0.0117	outer_5
GBM grid model 90	0.6538	0.7653	0.8376	0.8	50	15	18	16	99	0.2361	0.02	0.818	0.019	0.9074	0.0104	0.9096	0.0096	outer_5
GBM grid model 53	0.6538	0.9208	0.9618	1	74	10	9	10	103	0.2396	0.0186	0.8197	0.0159	0.9098	0.0079	0.9105	0.0078	outer_5
GBM grid model 13	0.8283	0.7274	0.7644	0.7168	16	31	29	30	106	0.2297	0.0216	0.8128	0.0185	0.9057	0.0098	0.907	0.0093	outer_5
GBM model 1	0.636	0.851	0.8113	0.7545	87	11	12	11	121	0.2435	0.0231	0.8196	0.0208	0.9095	0.0103	0.9102	0.0104	outer_5
GBM model 3	0.7439	0.9396	0.9071	0.9427	65	17	20	23	125	0.2386	0.0222	0.8177	0.0175	0.9073	0.0093	0.9084	0.0089	outer_5
GBM grid model 74	0.7274	0.7653	0.8779	0.7771	57	22	28	21	128	0.2367	0.018	0.8164	0.0185	0.906	0.0107	0.9088	0.0095	outer_5
GBM grid model 69	0.7439	0.7001	0.7264	0.6311	18	36	44	36	134	0.23	0.0192	0.811	0.0223	0.9038	0.0122	0.9062	0.0113	outer_5
GBM grid model 65	0.789	0.681	0.7493	0.6311	29	41	32	44	146	0.2328	0.0226	0.8105	0.026	0.905	0.0138	0.9057	0.0132	outer_5
GBM grid model 51	0.6538	0.7001	0.7146	0.6236	55	32	34	34	155	0.2364	0.0199	0.8127	0.0209	0.9046	0.0118	0.9066	0.0106	outer_5
GBM grid model 84	0.9729	0.7476	0.7406	0.6964	11	46	61	39	157	0.2285	0.0184	0.8098	0.0185	0.9023	0.0109	0.906	0.0095	outer_5
GBM grid model 95	0.6538	0.6421	0.7316	0.6155	67	33	25	33	158	0.2388	0.0205	0.8124	0.0202	0.9063	0.0104	0.9068	0.0102	outer_5
GBM grid model 78	0.7439	0.8254	0.7493	0.8197	26	43	45	45	159	0.232	0.0206	0.8105	0.0226	0.9038	0.0114	0.9057	0.0116	outer_5
GBM grid model 60	0.7274	0.6744	0.7644	0.6509	36	40	38	46	160	0.2344	0.0195	0.8106	0.0185	0.9044	0.0097	0.9057	0.0095	outer_5
GBM grid model 26	0.7274	0.7205	0.7316	0.6509	37	45	46	38	166	0.2346	0.0221	0.8101	0.0245	0.9038	0.0133	0.9061	0.0124	outer_5
XGBoost grid model 92	0.7439	0.8056	0.7493	0.7168	49	37	47	35	168	0.2359	0.0212	0.8109	0.0216	0.9038	0.0114	0.9064	0.0108	outer_5
GBM grid model 24	0.5426	0.8254	0.8779	0.8675	133	13	11	15	172	0.2533	0.0156	0.8191	0.0197	0.9095	0.0105	0.9096	0.0099	outer_5
Neural network grid model 22	0.7439	0.9396	0.9771	0.7545	104	27	16	27	174	0.2469	0.0246	0.8139	0.0105	0.9077	0.0057	0.9072	0.0055	outer_5
GBM grid model 17	0.8723	0.6421	0.7001	0.598	12	56	53	56	177	0.2291	0.0193	0.808	0.0177	0.903	0.01	0.9044	0.009	outer_5
GBM grid model 9	0.7439	0.7476	0.7879	0.7369	46	42	42	47	177	0.2355	0.0199	0.8105	0.0202	0.904	0.0105	0.9054	0.0103	outer_5
GBM grid model 41	0.7439	0.6421	0.7001	0.5782	19	55	51	54	179	0.2308	0.0208	0.8081	0.0216	0.9033	0.0119	0.9045	0.011	outer_5
GBM grid model 46	0.6782	0.851	0.7879	0.6311	51	39	43	48	181	0.2361	0.0228	0.8108	0.0205	0.9039	0.0113	0.9054	0.0105	outer_5
GBM grid model 85	0.7439	0.7274	0.7001	0.6311	24	51	58	53	186	0.2319	0.0191	0.809	0.0142	0.9027	0.0077	0.9047	0.0072	outer_5
XGBoost grid model 41	0.4784	0.9396	0.8779	0.8926	130	19	19	18	186	0.2529	0.0187	0.8175	0.0163	0.9074	0.0092	0.9092	0.0083	outer_5
Neural network grid model 88	0.6782	0.8056	0.9301	0.8	131	21	15	20	187	0.253	0.0269	0.8169	0.0189	0.9079	0.0103	0.9089	0.0098	outer_5
XGBoost model 3	0.5646	0.9396	0.9618	0.9887	140	20	17	19	196	0.2549	0.0251	0.8172	0.0178	0.9075	0.0099	0.9091	0.0091	outer_5
GBM grid model 35	0.7439	0.8254	1	0.9674	60	47	48	43	198	0.2374	0.0186	0.8097	0.0192	0.9037	0.0117	0.9057	0.01	outer_5
GBM grid model 16	0.789	0.6421	0.7264	0.6218	31	54	57	61	203	0.2335	0.0214	0.8082	0.0205	0.9027	0.011	0.9037	0.0105	outer_5
GBM grid model 57	0.9244	0.6931	0.7001	0.6311	10	65	59	69	203	0.2282	0.0208	0.8058	0.0189	0.9025	0.0095	0.903	0.0097	outer_5
GBM grid model 72	0.7001	0.8056	0.9493	0.7545	93	38	30	42	203	0.2458	0.022	0.8109	0.0211	0.9056	0.011	0.9058	0.0106	outer_5
GBM grid model 50	0.8283	0.6421	0.7001	0.598	14	62	63	65	204	0.2295	0.0212	0.8065	0.0194	0.9019	0.0106	0.9036	0.0098	outer_5
Super learner XGBoost	0.4784	0.9643	0.9771	0.9208	168	16	23	17	224	0.2668	0.0174	0.8177	0.0201	0.907	0.0112	0.9094	0.0101	outer_5
Super learner GBM	0.4975	0.7205	0.7264	0.6509	134	29	31	32	226	0.2536	0.0172	0.8134	0.0222	0.905	0.012	0.907	0.0113	outer_5
GBM grid model 82	0.7274	0.681	0.7879	0.6155	68	58	41	60	227	0.2389	0.0221	0.8079	0.0181	0.9042	0.0088	0.904	0.0092	outer_5
GBM grid model 43	0.7001	0.6535	0.7493	0.6311	58	57	60	57	232	0.237	0.0241	0.8079	0.0177	0.9024	0.01	0.9043	0.0091	outer_5
GBM grid model 30	0.6538	0.6535	0.7001	0.6218	45	63	64	66	238	0.2354	0.0196	0.8061	0.0203	0.9019	0.0108	0.9035	0.0104	outer_5
Super learner final	0.5882	0.6931	0.7702	0.7771	108	48.5	39.5	51.5	247.5	0.2486	0.0157	0.8095	0.0197	0.9044	0.01	0.9048	0.0101	outer_5
Super learner all models	0.5882	0.6931	0.7702	0.7771	112	48.5	39.5	51.5	251.5	0.25	0.0156	0.8095	0.0197	0.9044	0.01	0.9048	0.0101	outer_5
Neural network grid model 31	0.789	0.6421	0.7406	0.5788	41	74	68	74	257	0.2352	0.0198	0.8041	0.0168	0.9014	0.0099	0.9026	0.0085	outer_5
XGBoost grid model 68	0.7001	0.6421	0.7146	0.6155	122	50	37	50	259	0.2519	0.0285	0.8093	0.0243	0.9044	0.0125	0.9049	0.0123	outer_5
GBM grid model 4	0.8283	0.6656	0.6726	0.6236	9	82	91	80	262	0.2271	0.0175	0.8032	0.0188	0.9002	0.0098	0.9019	0.0096	outer_5
XRT model	0.789	1	1	1	245	6	10	7	268	0.3031	0.063	0.823	0.0212	0.9097	0.0117	0.912	0.0108	outer_5
Neural network grid model 67	0.636	0.7653	0.7644	0.7545	169	44	27	31	271	0.2669	0.0257	0.8102	0.0202	0.9062	0.0103	0.907	0.01	outer_5
Neural network grid model 72	0.6782	0.681	0.7264	0.6311	79	72	52	72	275	0.2402	0.0201	0.8045	0.0153	0.9031	0.0079	0.9029	0.0077	outer_5
GBM grid model 58	0.7274	0.7001	0.7493	0.6311	27	73	99	77	276	0.2321	0.0212	0.8041	0.0251	0.8997	0.0143	0.9022	0.0129	outer_5
XGBoost grid model 88	0.6782	0.6744	0.7001	0.6311	61	70	71	75	277	0.2377	0.0206	0.8049	0.018	0.9012	0.0097	0.9026	0.009	outer_5
Neural network grid model 87	0.7439	0.6744	0.7406	0.6122	35	87	70	86	278	0.2344	0.0204	0.8024	0.0187	0.9013	0.0099	0.9016	0.0097	outer_5
GBM grid model 66	0.5646	0.6535	0.7316	0.6236	96	64	55	67	282	0.246	0.0204	0.8059	0.019	0.9028	0.0095	0.9035	0.0098	outer_5
GBM grid model 62	0.636	0.7001	0.7406	0.6311	92	68	54	70	284	0.2453	0.0218	0.8056	0.0236	0.9029	0.012	0.903	0.012	outer_5
Neural network grid model 28	0.6538	0.7476	0.8376	0.7369	123	60	50	63	296	0.252	0.0204	0.8071	0.017	0.9036	0.0084	0.9037	0.0084	outer_5
XGBoost grid model 16	0.4975	0.7274	0.7001	0.6737	114	61	73	59	307	0.2512	0.0235	0.807	0.0254	0.901	0.0142	0.904	0.0128	outer_5
GBM grid model 25	0.7001	0.6421	0.7001	0.598	56	85	81	87	309	0.2366	0.0205	0.8029	0.0224	0.9006	0.012	0.9015	0.0114	outer_5
XGBoost grid model 42	0.6782	0.6421	0.6726	0.5788	64	76	96	73	309	0.2382	0.0236	0.8038	0.0274	0.9	0.014	0.9026	0.0136	outer_5
XGBoost grid model 48	0.3632	0.7882	0.7001	0.7369	181	35	56	40	312	0.2716	0.0217	0.8111	0.0224	0.9028	0.0122	0.9058	0.0114	outer_5
GBM grid model 98	0.6782	0.6421	0.6726	0.5788	80	84	74	84	322	0.2404	0.0228	0.8031	0.022	0.9009	0.0105	0.9017	0.0114	outer_5
GBM grid model 88	0.636	0.6421	0.7316	0.598	62	88	80	94	324	0.2378	0.0191	0.8023	0.0195	0.9007	0.0106	0.901	0.01	outer_5
XGBoost model 1	0.5646	0.6535	0.7406	0.6218	101	71	77	76	325	0.2466	0.0233	0.8047	0.0231	0.9008	0.0127	0.9025	0.0116	outer_5
Neural network grid model 38	0.5646	0.633	0.7879	0.6155	105	77	78	71	331	0.2472	0.0173	0.8037	0.0213	0.9008	0.0124	0.9029	0.0108	outer_5
XGBoost grid model 21	0.7274	0.6421	0.7001	0.5956	59	83	107	82	331	0.2372	0.0201	0.8032	0.0176	0.8993	0.0101	0.9018	0.0089	outer_5
GBM grid model 14	0.6538	0.6105	0.7001	0.5782	97	78	88	85	348	0.246	0.0193	0.8036	0.0149	0.9003	0.0094	0.9017	0.008	outer_5
GBM grid model 18	0.636	0.6421	0.7001	0.5782	75	90	90	93	348	0.24	0.0195	0.8023	0.0214	0.9002	0.0116	0.9012	0.0109	outer_5
GBM grid model 40	0.636	0.6105	0.7001	0.5782	98	81	83	90	352	0.2461	0.0212	0.8033	0.0259	0.9005	0.0132	0.9014	0.0131	outer_5
Neural network grid model 75	0.7001	0.8704	1	0.8197	84	93	97	79	353	0.2426	0.0212	0.8018	0.0164	0.8999	0.0102	0.902	0.0083	outer_5
XGBoost grid model 91	0.3536	1	0.8779	0.9427	238	34	49	41	362	0.2977	0.031	0.8113	0.0162	0.9037	0.008	0.9058	0.0081	outer_5
Neural network grid model 63	0.6538	0.7653	0.7493	0.6311	164	66	72	62	364	0.2653	0.0293	0.8058	0.0185	0.9011	0.0112	0.9037	0.0094	outer_5
GBM grid model 47	0.6538	0.633	0.6726	0.5788	52	103	103	107	365	0.2362	0.0198	0.8005	0.0239	0.8995	0.0124	0.9004	0.0122	outer_5
GBM grid model 1	0.6782	0.6421	0.6726	0.5788	53	97	109	109	368	0.2363	0.0178	0.8008	0.0239	0.8993	0.0123	0.9003	0.0123	outer_5
XGBoost grid model 59	0.4241	0.7001	0.7644	0.6311	279	30	33	28	370	0.3486	0.0547	0.8131	0.0204	0.9048	0.0111	0.9072	0.01	outer_5
Neural network grid model 14	0.4784	0.8056	0.9618	0.8452	199	53	67	55	374	0.2799	0.0269	0.8087	0.0258	0.9017	0.0143	0.9045	0.013	outer_5
XGBoost grid model 54	0.3134	1	0.8779	1	295	23	35	22	375	0.4116	0.0639	0.8157	0.02	0.9046	0.0118	0.9085	0.01	outer_5
Super learner neural network	0.4007	0.7001	0.7702	0.6737	163	75	65	78	381	0.2643	0.0149	0.8039	0.0177	0.9018	0.009	0.9022	0.0091	outer_5
GBM grid model 73	0.7001	0.7274	0.7264	0.6311	78	101	108	100	387	0.2401	0.0187	0.8006	0.0158	0.8993	0.0091	0.9008	0.0082	outer_5
GBM grid model 54	0.6538	0.633	0.6726	0.5782	70	100	113	111	394	0.2393	0.0217	0.8007	0.0215	0.8986	0.0116	0.9002	0.011	outer_5
GBM grid model 83	0.7001	0.6213	0.7001	0.5782	25	125	132	127	409	0.2319	0.0216	0.7983	0.0181	0.8976	0.0101	0.8996	0.0093	outer_5
XGBoost grid model 46	0.4975	0.7274	0.7702	0.6311	228	59	66	58	411	0.2925	0.0375	0.8073	0.0203	0.9018	0.0109	0.9041	0.0101	outer_5
GBM grid model 79	0.6163	0.6105	0.6726	0.5782	120	95	95	102	412	0.2518	0.0216	0.8014	0.0232	0.9	0.0117	0.9006	0.0117	outer_5
Neural network grid model 24	0.6782	0.633	0.6726	0.5782	100	114	85	113	412	0.2462	0.0217	0.7997	0.0178	0.9005	0.0092	0.9001	0.0091	outer_5
Neural network grid model 34	0.5426	0.6421	0.7316	0.6155	147	96	82	89	414	0.2558	0.0212	0.8012	0.0131	0.9005	0.0073	0.9015	0.007	outer_5
Neural network grid model 9	0.636	0.6421	0.7264	0.6155	117	108	79	110	414	0.2516	0.0229	0.8003	0.0148	0.9007	0.0076	0.9002	0.0078	outer_5
XGBoost grid model 63	0.3407	0.6656	0.7146	0.6236	252	52	62	49	415	0.3083	0.0378	0.8087	0.0235	0.9021	0.0123	0.9053	0.0117	outer_5
XGBoost grid model 14	0.7439	0.633	0.6726	0.5788	43	115	147	112	417	0.2354	0.0225	0.7997	0.0265	0.8969	0.0146	0.9001	0.0135	outer_5
GBM grid model 75	0.6782	0.6931	0.6726	0.5956	63	121	110	126	420	0.2379	0.0204	0.7985	0.0223	0.899	0.011	0.8996	0.0114	outer_5
GBM model 4	0.6538	0.6421	0.7001	0.6236	91	105	105	122	423	0.245	0.0194	0.8004	0.0178	0.8994	0.0096	0.8997	0.0092	outer_5
Neural network grid model 74	0.5882	0.7274	0.9618	0.7168	149	94	84	96	423	0.2569	0.0247	0.8017	0.0189	0.9005	0.0099	0.901	0.0096	outer_5
Neural network grid model 71	0.3134	0.681	0.9493	0.8	258	69	69	37	433	0.3157	0.0356	0.805	0.0195	0.9014	0.0118	0.9061	0.0089	outer_5
Neural network grid model 21	0.6538	0.6535	0.9301	0.6218	153	102	89	99	443	0.259	0.0268	0.8006	0.0194	0.9002	0.013	0.9008	0.0099	outer_5
Neural network grid model 10	0.6163	0.8958	1	0.9427	203	86	76	83	448	0.2809	0.0361	0.8026	0.0203	0.9009	0.0108	0.9017	0.0102	outer_5
GBM grid model 23	0.5646	0.633	0.6726	0.5782	186	92	75	98	451	0.2732	0.0408	0.8019	0.0215	0.9009	0.0106	0.9008	0.0109	outer_5
Neural network grid model 81	0.6538	0.6421	0.7702	0.6218	115	119	94	123	451	0.2512	0.0238	0.7988	0.0187	0.9	0.0104	0.8997	0.0096	outer_5
GBM grid model 70	0.7274	0.6105	0.6726	0.5667	77	124	126	125	452	0.24	0.0208	0.7983	0.0167	0.898	0.0095	0.8996	0.0084	outer_5
Neural network grid model 8	0.7274	0.633	0.7406	0.5782	90	135	92	136	453	0.2448	0.0193	0.7972	0.0179	0.9002	0.0095	0.8989	0.009	outer_5
XGBoost grid model 4	0.7001	0.6105	0.6726	0.5782	81	130	125	117	453	0.2418	0.0223	0.7977	0.018	0.898	0.0097	0.8999	0.0091	outer_5
Neural network grid model 65	0.4975	0.7882	0.9771	0.6311	187	89	87	91	454	0.2733	0.0304	0.8023	0.0165	0.9003	0.0098	0.9013	0.0084	outer_5
Neural network grid model 43	0.5426	0.633	0.7001	0.598	159	109	106	81	455	0.2613	0.0229	0.8003	0.0187	0.8994	0.0109	0.9018	0.0093	outer_5
GBM grid model 64	0.7274	0.6421	0.6726	0.5782	54	145	115	142	456	0.2363	0.0207	0.796	0.0213	0.8985	0.0112	0.8986	0.0107	outer_5
GBM grid model 94	0.7001	0.633	0.7001	0.5788	48	136	158	120	462	0.2357	0.0191	0.7972	0.02	0.8962	0.0119	0.8998	0.0105	outer_5
GBM grid model 61	0.8283	0.6105	0.6726	0.5782	17	141	173	137	468	0.2297	0.0212	0.7964	0.0245	0.8954	0.0143	0.8989	0.0126	outer_5
GBM grid model 93	0.8723	0.6105	0.6726	0.5782	20	148	157	143	468	0.231	0.021	0.7957	0.023	0.8964	0.0131	0.8986	0.0118	outer_5
XGBoost grid model 50	0.3632	0.8254	0.8113	0.6964	243	67	98	64	472	0.3001	0.0303	0.8057	0.0203	0.8999	0.012	0.9036	0.0099	outer_5
GBM grid model 96	0.5426	0.681	0.7316	0.6236	109	117	128	119	473	0.2488	0.0182	0.7992	0.0175	0.898	0.0101	0.8998	0.0093	outer_5
GBM grid model 2	0.7439	0.633	0.6982	0.5782	38	138	154	148	478	0.2347	0.019	0.7967	0.0187	0.8967	0.0108	0.8984	0.0097	outer_5
Neural network grid model 100	0.7439	0.6656	0.8779	0.6236	156	116	93	114	479	0.2598	0.0296	0.7994	0.0169	0.9001	0.0107	0.9	0.0091	outer_5
XGBoost model 2	0.6163	0.6656	0.6726	0.6311	118	118	138	105	479	0.2518	0.021	0.7992	0.0186	0.8973	0.0109	0.9006	0.0094	outer_5
XGBoost grid model 20	0.4241	0.633	0.6726	0.6122	236	79	100	68	483	0.2976	0.0327	0.8036	0.0196	0.8997	0.0111	0.9033	0.0098	outer_5
GBM grid model 12	0.7274	0.6421	0.6726	0.5788	34	143	155	153	485	0.2343	0.0198	0.7961	0.0189	0.8966	0.0104	0.8981	0.0098	outer_5
GBM grid model 89	0.5646	0.6744	0.6982	0.5956	141	123	102	124	490	0.255	0.0181	0.7983	0.0224	0.8995	0.0112	0.8996	0.0114	outer_5
XGBoost grid model 24	0.5882	0.7882	0.7316	0.6311	160	111	104	115	490	0.2634	0.0276	0.8001	0.0236	0.8994	0.0121	0.8999	0.0119	outer_5
Neural network grid model 6	0.7439	0.7001	0.9493	0.6311	40	154	165	132	491	0.2351	0.0237	0.7951	0.0229	0.8958	0.0161	0.8992	0.0113	outer_5
GBM grid model 42	0.6163	0.6421	0.7146	0.5788	82	133	140	144	499	0.2419	0.0196	0.7975	0.0175	0.8973	0.0103	0.8985	0.0091	outer_5
GBM grid model 7	0.8283	0.633	0.6726	0.5782	13	162	160	165	500	0.2292	0.0208	0.7942	0.0204	0.8961	0.0106	0.8973	0.0105	outer_5
Neural network grid model 91	0.5882	0.6744	0.7001	0.6122	145	126	121	108	500	0.2554	0.0241	0.7982	0.0177	0.8983	0.0099	0.9003	0.0089	outer_5
GBM grid model 55	0.7274	0.633	0.7001	0.5782	39	152	150	162	503	0.2349	0.0197	0.7954	0.0215	0.8967	0.0118	0.8977	0.0109	outer_5
GBM grid model 28	0.6163	0.633	0.7001	0.5782	107	127	134	141	509	0.2485	0.0214	0.798	0.0221	0.8975	0.012	0.8986	0.0114	outer_5
GBM grid model 71	0.636	0.6105	0.6726	0.5782	69	144	144	155	512	0.2393	0.0214	0.796	0.023	0.897	0.0125	0.898	0.0119	outer_5
GBM grid model 86	0.6163	0.633	0.7001	0.5788	86	139	151	138	514	0.2431	0.0214	0.7966	0.0242	0.8967	0.0131	0.8987	0.0124	outer_5
XGBoost grid model 1	0.5882	0.6535	0.7702	0.6236	137	110	148	128	523	0.2541	0.023	0.8001	0.0234	0.8968	0.0132	0.8994	0.012	outer_5
Neural network grid model 94	0.3632	0.7001	0.7702	0.6236	217	104	112	92	525	0.2877	0.0269	0.8004	0.0106	0.8987	0.0077	0.9012	0.006	outer_5
Neural network grid model 19	0.6782	0.7274	0.7406	0.6737	144	131	101	150	526	0.2553	0.0277	0.7976	0.0191	0.8996	0.0091	0.8984	0.0099	outer_5
Neural network grid model 73	0.4007	0.633	0.6726	0.5782	184	112	129	101	526	0.2727	0.021	0.8	0.0178	0.8979	0.0104	0.9007	0.0092	outer_5
Neural network grid model 98	0.7001	0.6656	0.7146	0.5788	89	157	130	156	532	0.2447	0.0194	0.7946	0.0163	0.8977	0.0091	0.898	0.0081	outer_5
XGBoost grid model 89	0.4975	0.6105	0.6726	0.5782	138	129	133	133	533	0.2542	0.0206	0.7979	0.0182	0.8976	0.0096	0.8992	0.009	outer_5
GBM grid model 52	0.5426	0.633	0.6726	0.5782	143	128	124	139	534	0.255	0.0262	0.7979	0.0226	0.898	0.0114	0.8987	0.0117	outer_5
Neural network grid model 62	0.7001	0.6105	0.7001	0.5782	94	163	120	158	535	0.2459	0.0203	0.7941	0.0149	0.8983	0.0084	0.8978	0.0076	outer_5
XGBoost grid model 60	0.4975	0.6421	0.6726	0.5782	193	106	135	106	540	0.2772	0.0263	0.8004	0.021	0.8975	0.0116	0.9005	0.0105	outer_5
XGBoost grid model 34	0.4784	0.6421	0.6726	0.5788	207	107	111	116	541	0.2822	0.0311	0.8004	0.0213	0.8987	0.0114	0.8999	0.0107	outer_5
GBM grid model 11	0.7274	0.6105	0.6726	0.5667	33	167	172	171	543	0.2337	0.0192	0.794	0.0156	0.8954	0.0088	0.8971	0.008	outer_5
XGBoost grid model 36	0.4784	0.6744	0.7001	0.6122	226	99	122	104	551	0.2919	0.0321	0.8007	0.0187	0.8981	0.0104	0.9006	0.0093	outer_5
XGBoost grid model 78	0.2882	0.681	0.7001	0.6155	249	91	116	95	551	0.3046	0.0262	0.8021	0.0221	0.8985	0.0117	0.901	0.0113	outer_5
GBM grid model 6	0.6782	0.6105	0.6726	0.5782	47	164	179	163	553	0.2356	0.0205	0.7941	0.0213	0.8948	0.0121	0.8974	0.011	outer_5
GBM grid model 27	0.7439	0.633	0.6726	0.5782	22	175	181	178	556	0.2314	0.0202	0.7933	0.018	0.8943	0.0115	0.8968	0.0095	outer_5
DRF model	0.8723	0.7653	0.7406	0.7168	275	80	118	88	561	0.3382	0.0938	0.8035	0.0225	0.8983	0.0128	0.9015	0.0115	outer_5
Neural network grid model 84	0.636	0.633	0.6726	0.5788	110	178	114	166	568	0.2491	0.0223	0.7931	0.0185	0.8985	0.0082	0.8973	0.0093	outer_5
XGBoost grid model 13	0.5426	0.6105	0.6726	0.5667	116	147	168	145	576	0.2516	0.0213	0.7959	0.0201	0.8956	0.0108	0.8985	0.01	outer_5
GBM grid model 44	0.5882	0.633	0.7001	0.5788	132	160	136	152	580	0.2531	0.0215	0.7943	0.0217	0.8975	0.0116	0.8981	0.011	outer_5
XGBoost grid model 81	0.6163	0.633	0.6726	0.5782	111	155	153	161	580	0.2498	0.0217	0.7949	0.0192	0.8967	0.0106	0.8978	0.0095	outer_5
GBM model 2	0.7001	0.633	0.6726	0.5782	83	158	178	167	586	0.242	0.0214	0.7944	0.0163	0.8951	0.0085	0.8972	0.0083	outer_5
Neural network grid model 59	0.2954	0.8958	0.9618	0.8452	284	120	86	97	587	0.3548	0.0504	0.7988	0.0232	0.9004	0.012	0.9009	0.0119	outer_5
XGBoost grid model 45	0.237	0.6421	0.6726	0.5782	253	98	117	121	589	0.3089	0.0278	0.8008	0.0212	0.8984	0.0119	0.8998	0.0111	outer_5
Neural network grid model 51	0.7001	0.6105	0.7001	0.5782	165	140	159	130	594	0.2657	0.0293	0.7964	0.0241	0.8962	0.0143	0.8993	0.0118	outer_5
XGBoost grid model 25	0.4784	0.633	0.7001	0.5782	177	134	137	146	594	0.2697	0.0272	0.7975	0.0205	0.8974	0.0114	0.8984	0.0104	outer_5
GBM grid model 63	0.636	0.6105	0.6726	0.5667	66	181	174	174	595	0.2387	0.0219	0.7923	0.0263	0.8954	0.0137	0.897	0.0132	outer_5
XGBoost grid model 11	0.5426	0.6105	0.6726	0.5667	124	146	177	149	596	0.2521	0.0213	0.7959	0.018	0.8952	0.0106	0.8984	0.009	outer_5
GBM grid model 32	0.6782	0.6105	0.6726	0.5667	71	180	164	186	601	0.2394	0.0185	0.7926	0.0261	0.8959	0.0136	0.8959	0.0131	outer_5
GBM grid model 48	0.6538	0.6105	0.6726	0.5667	88	169	167	177	601	0.2435	0.021	0.7937	0.0227	0.8957	0.0123	0.8968	0.0115	outer_5
Neural network grid model 64	0.5646	0.633	0.6726	0.5782	158	161	131	169	619	0.261	0.0213	0.7943	0.0209	0.8976	0.0103	0.8972	0.0106	outer_5
Neural network grid model 3	0.6538	0.681	0.6726	0.598	167	149	149	160	625	0.2666	0.0301	0.7956	0.0168	0.8968	0.009	0.8978	0.009	outer_5
GBM grid model 33	0.7001	0.6105	0.6726	0.5667	72.5	184.5	186.5	191.5	635	0.2396	0.0186	0.7911	0.0195	0.8942	0.0112	0.8956	0.0099	outer_5
GBM grid model 76	0.7001	0.6105	0.6726	0.5667	72.5	184.5	186.5	191.5	635	0.2396	0.0186	0.7911	0.0195	0.8942	0.0112	0.8956	0.0099	outer_5
XGBoost grid model 80	0.5426	0.6105	0.6726	0.5782	135	166	176	159	636	0.2536	0.0171	0.794	0.0188	0.8952	0.0106	0.8978	0.0096	outer_5
GBM grid model 99	0.5882	0.6421	0.7264	0.6155	121	170	166	181	638	0.2519	0.0229	0.7936	0.0224	0.8957	0.012	0.8964	0.0116	outer_5
XGBoost grid model 17	0.2882	0.633	0.6726	0.5788	271	122	127	118	638	0.3309	0.0385	0.7983	0.0201	0.898	0.0101	0.8998	0.01	outer_5
XGBoost grid model 9	0.636	0.633	0.6726	0.5782	128	171	171	170	640	0.2528	0.0276	0.7936	0.0239	0.8954	0.0124	0.8972	0.0119	outer_5
Neural network grid model 15	0.4975	0.6105	0.6726	0.5782	196	156	141	151	644	0.2781	0.0268	0.7949	0.015	0.8972	0.0075	0.8982	0.0075	outer_5
XGBoost grid model 75	0.237	0.6931	0.7316	0.6122	285	113	119	129	646	0.3664	0.0444	0.7999	0.0226	0.8983	0.012	0.8994	0.0114	outer_5
XGBoost grid model 86	0.4241	0.6656	0.6726	0.5788	209	137	169	140	655	0.2843	0.0286	0.7968	0.0172	0.8956	0.0101	0.8987	0.0085	outer_5
XGBoost grid model 71	0.4541	0.7274	0.7001	0.6236	213	150	139	154	656	0.2859	0.032	0.7955	0.0221	0.8973	0.0107	0.8981	0.0109	outer_5
XGBoost grid model 67	0.3082	0.6421	0.6726	0.5782	267	132	123	135	657	0.3265	0.036	0.7976	0.0213	0.8981	0.0108	0.899	0.0106	outer_5
GBM grid model 20	0.5646	0.6105	0.6726	0.5667	142	177	161	180	660	0.255	0.0213	0.7932	0.0201	0.896	0.0104	0.8964	0.0103	outer_5
XGBoost grid model 3	0.6782	0.6105	0.6726	0.5782	106	186	180	190	662	0.2479	0.0212	0.7908	0.0201	0.8946	0.0107	0.8956	0.0103	outer_5
XGBoost grid model 7	0.3536	0.6421	0.6726	0.6155	189	153	163	157	662	0.2739	0.0239	0.7953	0.029	0.896	0.0144	0.8979	0.0147	outer_5
Neural network grid model 96	0.636	0.6105	0.6726	0.5667	162	179	145	179	665	0.2642	0.0274	0.7926	0.0159	0.897	0.0083	0.8964	0.0081	outer_5
XGBoost grid model 52	0.6163	0.6105	0.6726	0.5667	103	188	189	185	665	0.2468	0.0205	0.7907	0.0219	0.8934	0.0113	0.896	0.011	outer_5
XGBoost grid model 2	0.5374	0.6213	0.6726	0.5782	146	174	170	176	666	0.2557	0.0175	0.7933	0.0182	0.8954	0.0101	0.8969	0.0091	outer_5
XGBoost grid model 38	0.5426	0.6105	0.6726	0.5782	152	176	175	164	667	0.2583	0.0164	0.7933	0.0181	0.8953	0.0105	0.8973	0.0094	outer_5
Neural network grid model 45	0.789	0.6105	0.6726	0.5667	44	218	190	220	672	0.2354	0.0241	0.784	0.0236	0.8933	0.0123	0.8924	0.012	outer_5
Neural network grid model 25	0.4541	0.6535	0.6982	0.6311	183	173	142	175	673	0.2717	0.0233	0.7934	0.0171	0.8972	0.0078	0.8969	0.0087	outer_5
GBM grid model 21	0.6163	0.6105	0.6726	0.5667	99	198	185	202	684	0.2461	0.0205	0.7884	0.0234	0.8942	0.0116	0.8945	0.0118	outer_5
GBM grid model 3	0.636	0.633	0.7001	0.5782	85	201	195	211	692	0.2427	0.0214	0.7881	0.0205	0.8929	0.0116	0.8933	0.0105	outer_5
GBM grid model 81	0.5646	0.6105	0.6726	0.5782	102	192	203	195	692	0.2468	0.0187	0.7895	0.0168	0.8925	0.0101	0.895	0.0089	outer_5
Neural network grid model 79	0.2954	0.6421	0.7001	0.6155	262	151	152	131	696	0.3169	0.0278	0.7955	0.0221	0.8967	0.0126	0.8993	0.0111	outer_5
Neural network grid model 56	0.3632	0.7476	0.9493	0.6964	222	159	143	173	697	0.2903	0.0235	0.7943	0.0188	0.8972	0.0118	0.897	0.01	outer_5
GBM grid model 37	0.636	0.6213	0.6726	0.5667	113	190	205	196	704	0.2502	0.0205	0.7905	0.0206	0.8923	0.012	0.8949	0.011	outer_5
GBM grid model 29	0.6163	0.6105	0.6726	0.5667	119	195	193	205	712	0.2518	0.0211	0.7891	0.0201	0.8929	0.0105	0.894	0.0104	outer_5
Neural network grid model 17	0.3536	0.6421	0.7702	0.6218	261	165	156	134	716	0.3169	0.0365	0.7941	0.0189	0.8965	0.0122	0.8991	0.0096	outer_5
Neural network grid model 11	0.3536	0.7205	0.7316	0.6218	237	168	209	103	717	0.2977	0.0284	0.7939	0.0218	0.8919	0.0153	0.9006	0.0099	outer_5
XGBoost grid model 82	0.3536	0.6421	0.7001	0.5956	276	142	162	147	727	0.3394	0.0431	0.7962	0.022	0.896	0.0124	0.8984	0.0111	outer_5
GBM grid model 19	0.5646	0.6105	0.6726	0.5782	139	196	198	197	730	0.2546	0.0196	0.7889	0.0215	0.8927	0.0114	0.8948	0.0108	outer_5
Neural network grid model 80	0.636	0.6105	0.6726	0.5782	127	204	202	198	731	0.2527	0.0228	0.7875	0.0191	0.8925	0.0112	0.8946	0.0094	outer_5
GBM grid model 22	0.5882	0.633	0.6726	0.5782	151	194	194	200	739	0.2582	0.0189	0.7892	0.0207	0.8929	0.0098	0.8946	0.0105	outer_5
Neural network grid model 68	0.5374	0.681	0.7644	0.6236	216	193	146	184	739	0.2875	0.0329	0.7894	0.0219	0.8969	0.0116	0.896	0.0109	outer_5
GBM grid model 100	0.4975	0.6105	0.6726	0.5667	129	208	213	212	762	0.2529	0.0193	0.7861	0.018	0.8916	0.0103	0.8932	0.0091	outer_5
GBM grid model 10	0.6538	0.6421	0.6726	0.5782	76	224	236	231	767	0.24	0.0235	0.7831	0.0255	0.8898	0.0132	0.8915	0.0132	outer_5
Neural network grid model 26	0.7274	0.6105	0.6726	0.5667	126	219	214	214	773	0.2525	0.0248	0.784	0.016	0.8915	0.0092	0.893	0.008	outer_5
XGBoost grid model 79	0.4007	0.6931	0.6726	0.6122	227	183	192	187	789	0.2924	0.0288	0.7911	0.0224	0.8929	0.013	0.8959	0.0111	outer_5
GBM grid model 77	0.5882	0.6105	0.6726	0.5667	95	230	238	233	796	0.246	0.0177	0.7826	0.0185	0.8897	0.0099	0.8915	0.0092	outer_5
XGBoost grid model 44	0.5426	0.6421	0.6726	0.5782	191	197	207	201	796	0.2748	0.0231	0.7888	0.0183	0.8922	0.0105	0.8946	0.0092	outer_5
Neural network grid model 61	0.5882	0.6105	0.6726	0.5782	125	228	220	224	797	0.2523	0.0248	0.7829	0.0153	0.8909	0.0083	0.8921	0.0083	outer_5
XGBoost grid model 28	0.3536	0.6656	0.6726	0.598	230	182	206	182	800	0.2944	0.0292	0.7913	0.0198	0.8922	0.0118	0.8963	0.0097	outer_5
XGBoost grid model 49	0.3536	0.6105	0.6726	0.5782	277	172	184	172	805	0.3396	0.0413	0.7934	0.0232	0.8942	0.0127	0.8971	0.0115	outer_5
XGBoost grid model 15	0.4975	0.6105	0.6726	0.5782	170	209	218	209	806	0.2671	0.0239	0.786	0.0283	0.8913	0.0142	0.8933	0.0141	outer_5
GBM grid model 56	0.5882	0.6105	0.6726	0.5782	136	217	224	230	807	0.2536	0.0215	0.7843	0.0196	0.8908	0.0115	0.8916	0.0105	outer_5
Neural network grid model 57	0.3632	0.6421	0.6726	0.5788	240	191	188	189	808	0.2984	0.0252	0.7903	0.0186	0.8942	0.0096	0.8958	0.0094	outer_5
XGBoost grid model 97	0.4007	0.6105	0.6726	0.5782	219	203	183	203	808	0.2882	0.0268	0.7878	0.0136	0.8943	0.0076	0.8941	0.0069	outer_5
Neural network grid model 33	0.5646	0.7001	0.6726	0.6311	178	214	211	207	810	0.2702	0.0292	0.7848	0.0239	0.8919	0.0117	0.8937	0.0124	outer_5
Neural network grid model 70	0.5646	0.633	0.6726	0.5788	185	206	233	204	828	0.2731	0.0276	0.7863	0.0184	0.8902	0.0114	0.8941	0.0095	outer_5
XGBoost grid model 58	0.2954	0.633	0.6726	0.598	268	187	191	183	829	0.3276	0.0338	0.7907	0.0191	0.893	0.0109	0.8962	0.0097	outer_5
XGBoost grid model 51	0.5426	0.6105	0.6726	0.5667	155	216	240	219	830	0.2591	0.0179	0.7844	0.0171	0.8895	0.0108	0.8924	0.0089	outer_5
Neural network grid model 27	0.6782	0.6105	0.6726	0.5782	150	231	228	222	831	0.2577	0.0267	0.7825	0.0193	0.8905	0.0103	0.8922	0.0099	outer_5
Neural network grid model 78	0.3407	0.6421	0.7146	0.6509	248	199	196	188	831	0.3044	0.0297	0.7881	0.0183	0.8928	0.0111	0.8959	0.0099	outer_5
GBM grid model 36	0.5426	0.6105	0.6726	0.5782	148	233	234	240	855	0.2567	0.0251	0.7824	0.021	0.8901	0.0107	0.8905	0.011	outer_5
XGBoost grid model 27	0.5426	0.6105	0.6726	0.5667	179	221	230	226	856	0.2709	0.0265	0.7838	0.0188	0.8904	0.01	0.8919	0.0095	outer_5
XGBoost grid model 85	0.4541	0.633	0.6726	0.5782	218	211	210	218	857	0.2879	0.0292	0.7858	0.0243	0.8919	0.0126	0.8925	0.0122	outer_5
Neural network grid model 77	0.4784	0.6105	0.6726	0.5782	173	239	225	223	860	0.2684	0.0208	0.7814	0.0198	0.8908	0.0118	0.8922	0.0105	outer_5
Neural network grid model 66	0.3407	0.6105	0.6726	0.5782	274	205	216	168	863	0.3337	0.0422	0.7863	0.023	0.8914	0.0137	0.8972	0.0103	outer_5
Neural network grid model 90	0.7439	0.6931	0.7702	0.7369	161	237	250	216	864	0.2635	0.0388	0.7818	0.0263	0.8874	0.0164	0.8928	0.0131	outer_5
GBM grid model 5	0.2954	0.6213	0.7001	0.5782	198	236	200	234	868	0.2799	0.0183	0.7819	0.0187	0.8925	0.0088	0.8914	0.0096	outer_5
XGBoost grid model 22	0.3134	0.6105	0.6726	0.5667	259	200	204	206	869	0.3157	0.0335	0.7881	0.017	0.8924	0.0081	0.8938	0.0085	outer_5
XGBoost grid model 55	0.5374	0.6105	0.6726	0.5667	176	229	237	227	869	0.2697	0.0271	0.7827	0.0199	0.8898	0.0124	0.8919	0.0103	outer_5
Neural network grid model 29	0.4975	0.6105	0.7001	0.5788	200	241	223	210	874	0.2803	0.026	0.7808	0.017	0.8908	0.01	0.8933	0.0093	outer_5
Neural network grid model 16	0.3632	0.6105	0.6726	0.5667	225	223	201	229	878	0.2918	0.0294	0.7833	0.0203	0.8925	0.0101	0.8917	0.0105	outer_5
XGBoost grid model 98	0.4241	0.6105	0.6726	0.5667	201	220	232	225	878	0.2806	0.0288	0.7838	0.0162	0.8903	0.0092	0.892	0.0082	outer_5
XGBoost grid model 87	0.4541	0.6105	0.6726	0.5667	206	222	217	235	880	0.2818	0.0255	0.7834	0.0199	0.8914	0.0102	0.8913	0.01	outer_5
Neural network grid model 2	0.2527	0.6421	0.7001	0.598	296	212	182	194	884	0.4374	0.0789	0.7857	0.0251	0.8943	0.0135	0.8951	0.0132	outer_5
XGBoost grid model 8	0.3082	0.681	0.7001	0.598	265	202	221	199	887	0.3243	0.0325	0.7878	0.0216	0.8909	0.0131	0.8946	0.0108	outer_5
GBM grid model 91	0.4784	0.6092	0.6726	0.5667	157	243	248	248	896	0.2609	0.0235	0.7796	0.0226	0.8881	0.0126	0.8894	0.0117	outer_5
XGBoost grid model 18	0.3536	0.6105	0.6726	0.5667	242	210	226	221	899	0.2996	0.0328	0.7859	0.0268	0.8908	0.0144	0.8923	0.0135	outer_5
Neural network grid model 13	0.237	0.633	0.6726	0.5782	272	207	208	213	900	0.3311	0.0363	0.7862	0.0185	0.8921	0.0099	0.8931	0.0101	outer_5
GBM grid model 39	0.4784	0.6105	0.6726	0.5667	171	242	246	247	906	0.2677	0.0232	0.7799	0.0191	0.8887	0.0101	0.8896	0.01	outer_5
Neural network grid model 20	0.5426	0.6105	0.6726	0.5667	194	247	222	245	908	0.2773	0.0286	0.7785	0.022	0.8909	0.0119	0.8899	0.0112	outer_5
GBM grid model 68	0.4975	0.6105	0.6726	0.5667	154	248	256	252	910	0.2591	0.0207	0.7776	0.0188	0.8864	0.0101	0.8888	0.0099	outer_5
Neural network grid model 58	0.5374	0.6105	0.6726	0.5782	208	246	212	246	912	0.2838	0.0276	0.779	0.0239	0.8918	0.0119	0.8898	0.0121	outer_5
XGBoost grid model 19	0.5646	0.6105	0.6726	0.5667	182	244	245	242	913	0.2717	0.0232	0.7795	0.0133	0.8888	0.0071	0.8901	0.0067	outer_5
XGBoost grid model 95	0.3536	0.633	0.6726	0.5788	260	213	235	208	916	0.3163	0.0318	0.7852	0.0211	0.8899	0.0126	0.8934	0.0105	outer_5
Neural network grid model 54	0.3134	0.6105	0.6726	0.5667	278	215	215	215	923	0.3424	0.0531	0.7846	0.0118	0.8914	0.0069	0.8928	0.0061	outer_5
Neural network grid model 37	0.3536	0.6421	0.7001	0.5782	288	226	197	217	928	0.3712	0.0674	0.783	0.0197	0.8928	0.0107	0.8927	0.0099	outer_5
Neural network grid model 55	0.4541	0.6105	0.6726	0.5782	224	235	229	241	929	0.2907	0.0319	0.7822	0.0185	0.8904	0.0098	0.8903	0.0097	outer_5
XGBoost grid model 73	0.3082	0.6105	0.6726	0.5667	255	227	227	228	937	0.3115	0.031	0.7829	0.0177	0.8907	0.0092	0.8918	0.0088	outer_5
Neural network grid model 89	0.4241	0.6105	0.6726	0.5667	231	238	231	238	938	0.2946	0.0322	0.7815	0.03	0.8904	0.016	0.8912	0.0153	outer_5
XGBoost grid model 61	0.4541	0.6105	0.6726	0.5667	172	258	255	255	940	0.2683	0.0177	0.7737	0.0209	0.8865	0.0116	0.8879	0.0108	outer_5
XGBoost grid model 6	0.5426	0.6105	0.6726	0.5667	175	255	257	254	941	0.269	0.0247	0.7742	0.0226	0.8863	0.0124	0.8883	0.0115	outer_5
Neural network grid model 92	0.5426	0.6105	0.6726	0.5667	174	263	252	262	951	0.2684	0.0241	0.7715	0.0191	0.8871	0.0105	0.8867	0.0101	outer_5
XGBoost grid model 37	0.3536	0.6105	0.6726	0.5667	234	240	247	236	957	0.296	0.0267	0.7813	0.0206	0.8886	0.0121	0.8913	0.0102	outer_5
XGBoost grid model 70	0.4241	0.6213	0.6726	0.5782	250	234	243	232	959	0.3047	0.0358	0.7823	0.0255	0.8893	0.0135	0.8915	0.0128	outer_5
Neural network grid model 49	0.4975	0.6744	0.7001	0.6218	247	250	219	250	966	0.3038	0.0455	0.7769	0.0333	0.8911	0.0162	0.8893	0.0167	outer_5
XGBoost grid model 35	0.3632	0.6092	0.6726	0.5667	211	253	254	249	967	0.2856	0.024	0.775	0.0172	0.8868	0.01	0.8894	0.0087	outer_5
XGBoost grid model 66	0.3536	0.6105	0.6726	0.5667	195	260	258	260	973	0.2781	0.021	0.7733	0.0203	0.8859	0.0115	0.887	0.0106	outer_5
Neural network grid model 46	0.6163	0.6105	0.6726	0.5667	223	257	241	257	978	0.2905	0.0362	0.7738	0.0225	0.8894	0.0115	0.8878	0.0111	outer_5
XGBoost grid model 30	0.4241	0.6105	0.6726	0.5667	190	264	269	265	988	0.274	0.0229	0.7715	0.0215	0.8836	0.0125	0.8861	0.0113	outer_5
Neural network grid model 30	0.3407	0.6105	0.6726	0.5667	256	245	244	244	989	0.3128	0.0345	0.779	0.0175	0.8889	0.0098	0.89	0.0092	outer_5
Neural network grid model 44	0.3632	0.6105	0.6726	0.5667	232	254	253	251	990	0.2955	0.0308	0.7746	0.0212	0.8869	0.0119	0.8889	0.0107	outer_5
XGBoost grid model 84	0.2258	0.6105	0.6726	0.5667	294	225	239	237	995	0.407	0.0482	0.783	0.0247	0.8896	0.0124	0.8913	0.0122	outer_5
Neural network grid model 23	0.3134	0.6421	0.7001	0.5956	286	232	242	239	999	0.3695	0.055	0.7824	0.0264	0.8893	0.0145	0.8906	0.0137	outer_5
Neural network grid model 47	0.6163	0.6105	0.6726	0.5667	166	276	280	279	1001	0.2662	0.0256	0.7655	0.0224	0.8814	0.0125	0.8825	0.0115	outer_5
Neural network grid model 32	0.3536	0.6105	0.6726	0.5667	251	252	249	253	1005	0.3081	0.0353	0.7762	0.0193	0.8876	0.0124	0.8884	0.0102	outer_5
XGBoost grid model 94	0.5882	0.6105	0.6726	0.5667	197	268	274	267	1006	0.2781	0.026	0.7688	0.0292	0.8823	0.0142	0.8854	0.0146	outer_5
Neural network grid model 12	0.5426	0.6105	0.6726	0.5667	215	266	259	268	1008	0.2871	0.0305	0.7694	0.0193	0.8857	0.01	0.8854	0.0102	outer_5
XGBoost grid model 69	0.5374	0.5913	0.6726	0.546	188	270	284	272	1014	0.2737	0.0224	0.7669	0.0145	0.8804	0.0095	0.8851	0.0076	outer_5
XGBoost grid model 64	0.3632	0.6105	0.6726	0.5667	202	267	276	270	1015	0.2808	0.0196	0.7689	0.0167	0.8822	0.0099	0.8852	0.009	outer_5
Neural network grid model 69	0.4241	0.6421	0.6726	0.5782	233	261	267	258	1019	0.2955	0.0348	0.7729	0.0227	0.8836	0.0141	0.8877	0.0113	outer_5
Neural network grid model 4	0.5374	0.4924	0.6726	0.4889	204	277	265	278	1024	0.2811	0.0278	0.7642	0.0196	0.8839	0.0096	0.883	0.01	outer_5
Neural network grid model 7	0.2954	0.6105	0.6726	0.5667	239	262	260	264	1025	0.2977	0.0207	0.7723	0.0203	0.8857	0.0103	0.8863	0.0102	outer_5
XGBoost grid model 12	0.4784	0.404	0.6726	0.4545	192	275	287	273	1027	0.2766	0.0217	0.7655	0.0158	0.8789	0.0107	0.8847	0.008	outer_5
XGBoost grid model 53	0.4541	0.6105	0.6726	0.5584	180	281	282	284	1027	0.2714	0.0236	0.763	0.0233	0.8806	0.0124	0.8816	0.0117	outer_5
XGBoost grid model 33	0.237	0.6105	0.6726	0.5667	270	251	251	256	1028	0.3308	0.0382	0.7769	0.0232	0.8871	0.0118	0.8878	0.0118	outer_5
Neural network grid model 52	0.4007	0.6105	0.6726	0.5667	220	274	264	275	1033	0.2891	0.0307	0.7657	0.0237	0.8842	0.0129	0.884	0.0119	outer_5
Neural network grid model 36	0.3134	0.6105	0.6726	0.5667	254	259	262	259	1034	0.3102	0.0351	0.7736	0.0251	0.8849	0.0153	0.8874	0.0129	outer_5
XGBoost grid model 76	0.3536	0.4924	0.6726	0.4454	214	273	275	277	1039	0.286	0.0248	0.7662	0.018	0.8822	0.0103	0.8832	0.0091	outer_5
Neural network grid model 83	0.5374	0.6105	0.6726	0.5667	221	278	273	282	1054	0.2893	0.0323	0.7641	0.0262	0.8824	0.013	0.8817	0.0136	outer_5
Neural network grid model 93	0.3536	0.4973	0.6726	0.4788	210	287	272	285	1054	0.2846	0.024	0.7596	0.0171	0.8824	0.0087	0.8814	0.0086	outer_5
XGBoost grid model 77	0.2258	0.6092	0.6726	0.5584	282	256	263	261	1062	0.3498	0.0414	0.7742	0.0209	0.8842	0.0118	0.8867	0.0107	outer_5
Neural network grid model 41	0.3082	0.546	0.6726	0.546	263	269	270	269	1071	0.3178	0.0325	0.7675	0.0184	0.8832	0.0092	0.8854	0.0093	outer_5
XGBoost grid model 47	0.3632	0.546	0.6726	0.4454	205	293	290	293	1081	0.2814	0.0198	0.7548	0.0214	0.8778	0.0113	0.8783	0.0107	outer_5
Neural network grid model 60	0.3536	0.6105	0.6726	0.5667	246	286	271	287	1090	0.3038	0.0353	0.7617	0.0272	0.8825	0.0128	0.8811	0.0136	outer_5
Neural network grid model 76	0.3536	0.6092	0.6726	0.4889	264	283	266	281	1094	0.3188	0.0377	0.7623	0.0228	0.8838	0.0121	0.8821	0.0115	outer_5
Neural network grid model 97	0.3134	0.6105	0.6726	0.5667	273	280	285	266	1104	0.3325	0.041	0.7639	0.0284	0.8796	0.0169	0.8858	0.0134	outer_5
Neural network grid model 86	0.3632	0.6213	0.6726	0.5782	269	284	283	276	1112	0.3284	0.0447	0.762	0.0278	0.8806	0.0172	0.8839	0.0132	outer_5
Neural network grid model 99	0.3134	0.6105	0.6726	0.5667	266	285	278	283	1112	0.3258	0.0368	0.762	0.0288	0.882	0.0148	0.8816	0.0147	outer_5
XGBoost grid model 39	0.4541	0.3521	0.4424	0.2652	212	300	300	301	1113	0.2856	0.0308	0.7393	0.0224	0.8697	0.0105	0.8697	0.0112	outer_5
XGBoost grid model 5	0.3536	0.3521	0.4424	0.3326	244	289	291	290	1114	0.302	0.0246	0.7583	0.0143	0.8775	0.0075	0.8796	0.0072	outer_5
XGBoost grid model 74	0.4241	0.546	0.6726	0.4545	229	296	296	297	1118	0.2937	0.0285	0.7506	0.0226	0.8749	0.0115	0.876	0.0113	outer_5
Neural network grid model 53	0.2258	0.5913	0.6726	0.5667	280	282	279	280	1121	0.3487	0.0459	0.7627	0.0278	0.882	0.0144	0.8823	0.0143	outer_5
Neural network grid model 82	0.2527	0.3482	0.4424	0.3326	235	295	299	294	1123	0.2961	0.0221	0.7515	0.0216	0.8705	0.0136	0.878	0.0109	outer_5
Neural network grid model 85	0.3082	0.6105	0.6726	0.5667	257	292	286	289	1124	0.3152	0.0398	0.756	0.0254	0.8791	0.0129	0.8803	0.0129	outer_5
XGBoost grid model 93	0.3536	0.385	0.4424	0.3493	241	294	294	295	1124	0.2993	0.0262	0.7533	0.0179	0.8751	0.0106	0.8774	0.0093	outer_5
Neural network grid model 39	0.2954	0.6105	0.6726	0.5667	290	279	277	286	1132	0.3773	0.0533	0.7641	0.0255	0.8822	0.013	0.8813	0.0131	outer_5
Neural network grid model 95	0.3082	0.6105	0.6726	0.5667	287	288	288	288	1151	0.3707	0.0506	0.7592	0.0305	0.8786	0.0162	0.8805	0.0163	outer_5
Neural network grid model 50	0.2527	0.3687	0.4571	0.3326	281	291	289	291	1152	0.3491	0.0383	0.7578	0.0151	0.8778	0.0103	0.8791	0.0083	outer_5
Neural network grid model 42	0.3536	0.5913	0.6726	0.5584	292	290	297	292	1171	0.3904	0.0645	0.7579	0.024	0.8744	0.0145	0.8787	0.0123	outer_5
Neural network grid model 18	0.3407	0.385	0.4424	0.4042	293	297	298	300	1188	0.3998	0.0617	0.7468	0.0228	0.8714	0.0114	0.8727	0.0117	outer_5
Neural network grid model 35	0.2527	0.144	0.4424	0.26	283	303	307	303	1196	0.354	0.0485	0.7279	0.0177	0.8586	0.0134	0.8683	0.009	outer_5
Neural network grid model 48	0.054	0.232	0.4424	0.2261	297	302	303	302	1204	0.4611	0.0794	0.735	0.0199	0.8666	0.0132	0.8684	0.0111	outer_5
XGBoost grid model 10	0.0034	0.004	NA	0.0113	313	313	311	313	1250	0.6931	0	0	0	NA	NA	0.5012	0.0172	outer_5
XGBoost grid model 29	0.0034	0.004	NA	0.0113	313	313	312	313	1251	0.6931	0	0	0	NA	NA	0.5012	0.0172	outer_5
XGBoost grid model 56	0.0034	0.004	NA	0.0113	313	313	313	313	1252	0.6931	0	0	0	NA	NA	0.5012	0.0172	outer_5
XGBoost grid model 57	0.0034	0.004	NA	0.0113	313	313	314	313	1253	0.6931	0	0	0	NA	NA	0.5012	0.0172	outer_5
XGBoost grid model 65	0.0034	0.004	NA	0.0113	313	313	315	313	1254	0.6931	0	0	0	NA	NA	0.5012	0.0172	outer_5
GBM grid model 82	0.9156	0.9239	0.7783	0.8475	2	3	3	2	10	0.2187	0.0156	0.8304	0.0174	0.9147	0.009	0.9157	0.0084	outer_6
Neural network grid model 17	0.8201	NA	NA	NA	13	1	1	1	16	0.2262	0.0231	0.8323	0.0221	0.9161	0.0106	0.9174	0.0108	outer_6
Neural network grid model 75	0.7836	0.768	0.8906	0.7438	18	12	9	10	49	0.2275	0.0241	0.8229	0.0277	0.9127	0.0123	0.9119	0.0135	outer_6
GBM grid model 7	NA	0.8509	0.88	0.9244	1	14	23	14	52	0.2166	0.0172	0.8216	0.0188	0.9097	0.0096	0.911	0.009	outer_6
GBM grid model 87	0.7413	1	0.88	1	16	11	12	15	54	0.2268	0.0136	0.8229	0.016	0.9118	0.0071	0.9109	0.0077	outer_6
GBM grid model 80	0.9156	0.814	0.8727	0.6685	8	18	25	17	68	0.2237	0.0156	0.8201	0.0154	0.9093	0.0086	0.9106	0.0074	outer_6
Neural network grid model 28	0.9156	0.7283	0.8279	0.6685	43	10	10	11	74	0.2314	0.025	0.823	0.0213	0.912	0.0099	0.9118	0.0104	outer_6
GBM grid model 50	0.8201	0.8509	0.904	0.7889	5	20	30	24	79	0.2216	0.0181	0.8198	0.0201	0.9085	0.0097	0.9096	0.0099	outer_6
Neural network grid model 38	0.8201	0.831	1	0.8475	63	6	7	7	83	0.235	0.0242	0.8253	0.0251	0.9131	0.0121	0.9129	0.0124	outer_6
Neural network grid model 24	0.7413	0.7283	0.7783	0.6669	30	21	15	20	86	0.2295	0.0235	0.8196	0.0244	0.9112	0.0114	0.91	0.012	outer_6
GBM grid model 89	0.7836	0.9427	0.9985	0.7889	17	23	27	21	88	0.2274	0.0165	0.8195	0.0161	0.909	0.0091	0.9099	0.0079	outer_6
GBM grid model 60	0.6866	0.9824	0.9586	0.9244	39	19	17	23	98	0.231	0.013	0.8201	0.0163	0.9103	0.0077	0.9097	0.0077	outer_6
GBM grid model 65	0.8201	0.8763	1	0.7716	9	31	28	32	100	0.2243	0.0131	0.8168	0.0201	0.9089	0.0097	0.9084	0.0098	outer_6
Neural network grid model 33	0.8723	0.7168	0.7792	0.6685	75	9	8	8	100	0.2363	0.0263	0.8236	0.0212	0.9128	0.01	0.9127	0.0101	outer_6
Neural network grid model 62	0.7413	0.9824	0.9269	0.7438	32	27	18	28	105	0.2299	0.023	0.8176	0.0217	0.9103	0.0099	0.9089	0.0106	outer_6
GBM grid model 17	0.6133	0.9239	0.8906	1	60	15	16	16	107	0.2344	0.0129	0.8216	0.0196	0.9108	0.0089	0.9107	0.0096	outer_6
Neural network grid model 61	0.7413	0.9611	0.9461	1	90	7	5	5	107	0.238	0.0245	0.8253	0.0259	0.914	0.0122	0.9134	0.0128	outer_6
GBM grid model 8	0.7836	0.9427	0.9985	0.6685	22	35	33	35	125	0.2283	0.0143	0.8153	0.0169	0.9081	0.0083	0.9077	0.008	outer_6
GBM grid model 24	0.8723	0.8509	0.904	0.875	4	40	40	44	128	0.2214	0.0128	0.8145	0.0129	0.9077	0.0062	0.907	0.0062	outer_6
GBM grid model 53	0.6866	0.9427	0.9586	0.8282	33	36	36	36	141	0.2301	0.0179	0.8146	0.0204	0.9079	0.0093	0.9074	0.0099	outer_6
GBM grid model 46	0.5887	0.9611	0.904	0.9518	137	2	4	3	146	0.243	0.0112	0.8311	0.0184	0.9146	0.0092	0.9157	0.0093	outer_6
GBM grid model 10	0.8201	0.7168	0.789	0.6653	20	37	51	40	148	0.2278	0.0162	0.8146	0.0203	0.9066	0.0099	0.9071	0.0101	outer_6
Neural network grid model 98	0.7413	0.7283	0.7194	0.6653	19	45	46	38	148	0.2276	0.0236	0.813	0.0293	0.9071	0.0136	0.9072	0.0146	outer_6
GBM grid model 20	0.7247	0.7937	0.904	0.7288	55	29	35	34	153	0.2336	0.0146	0.817	0.0166	0.908	0.0077	0.9079	0.0079	outer_6
Neural network grid model 91	0.6133	0.7467	0.789	0.6669	142	5	6	6	159	0.2437	0.0281	0.8256	0.0234	0.9138	0.0109	0.9133	0.0116	outer_6
Neural network grid model 36	0.8201	0.7283	0.7194	0.6653	114	17	11	18	160	0.2407	0.0267	0.8202	0.026	0.912	0.012	0.9106	0.0127	outer_6
GBM grid model 79	0.7413	1	1	0.9244	65	30	34	33	162	0.2354	0.0159	0.817	0.0203	0.9081	0.0097	0.908	0.01	outer_6
Neural network grid model 74	0.7413	0.7168	0.7194	0.6653	46	41	37	42	166	0.2316	0.0244	0.8144	0.0283	0.9078	0.0136	0.9071	0.014	outer_6
Neural network grid model 88	0.7413	0.768	0.7805	0.7438	157	4	2	4	167	0.2449	0.0285	0.8274	0.0259	0.915	0.0118	0.9148	0.0128	outer_6
Neural network grid model 45	0.7413	0.7168	0.7192	0.6653	28	49	45	49	171	0.2291	0.0229	0.8126	0.0261	0.9073	0.0125	0.9066	0.0129	outer_6
Neural network grid model 72	0.7413	0.7283	0.789	0.686	21	61	50	54	186	0.2279	0.0238	0.8103	0.0302	0.9067	0.0135	0.9059	0.0151	outer_6
Neural network grid model 97	0.7836	0.7283	0.7805	0.6597	105	26	29	27	187	0.2399	0.0267	0.8177	0.0263	0.9086	0.0132	0.909	0.0127	outer_6
GBM grid model 72	0.7413	0.9427	0.8067	0.9792	42	50	48	51	191	0.2313	0.0159	0.8122	0.0142	0.9069	0.0064	0.9064	0.0068	outer_6
GBM grid model 35	0.5887	0.7467	0.9985	0.7288	139	22	21	19	201	0.2432	0.0115	0.8195	0.0162	0.91	0.0078	0.9101	0.0078	outer_6
GBM grid model 74	0.7247	0.7283	0.7783	0.6253	34	52	67	55	208	0.2302	0.0167	0.8118	0.0206	0.9055	0.0105	0.9059	0.0102	outer_6
GBM grid model 15	0.659	0.9824	0.9586	0.8282	86	39	44	41	210	0.2375	0.0167	0.8145	0.0203	0.9073	0.0097	0.9071	0.0099	outer_6
GBM grid model 26	0.6866	1	1	0.9027	50	51	59	56	216	0.2327	0.0163	0.812	0.0272	0.906	0.0132	0.9057	0.0134	outer_6
GBM grid model 92	0.7836	0.7467	0.9269	0.7438	10	66	81	63	220	0.2256	0.014	0.8099	0.0162	0.9045	0.0081	0.9051	0.0077	outer_6
Neural network grid model 22	0.6133	0.8763	0.8906	0.8085	94	42	39	47	222	0.2386	0.0266	0.8131	0.0324	0.9077	0.0146	0.9068	0.016	outer_6
Super learner final	0.5887	0.831	0.789	0.6685	109	38	38	37	222	0.2402	0.0151	0.8145	0.0228	0.9078	0.0107	0.9073	0.0113	outer_6
Neural network grid model 81	0.6133	0.768	0.7194	0.6685	77	53	52	43	225	0.2365	0.0259	0.8115	0.0275	0.9065	0.0129	0.9071	0.0136	outer_6
Neural network grid model 84	0.7413	0.7283	0.7805	0.6669	51	59	58	61	229	0.2328	0.0254	0.8103	0.0277	0.9061	0.0127	0.9053	0.0135	outer_6
Neural network grid model 14	0.7247	0.7283	0.904	0.686	193	13	13	13	232	0.2501	0.0319	0.8217	0.0303	0.9116	0.0147	0.9113	0.0151	outer_6
Neural network grid model 85	0.6133	0.7168	0.7429	0.6669	112	43	47	45	247	0.2404	0.023	0.8131	0.0244	0.9069	0.0115	0.9069	0.0119	outer_6
Neural network grid model 82	0.7413	0.7283	0.904	0.7063	72	56	68	52	248	0.236	0.0261	0.8107	0.0291	0.9055	0.0146	0.9062	0.0145	outer_6
GBM grid model 62	0.6866	0.7283	0.8279	0.6653	70	62	57	62	251	0.2356	0.0122	0.8102	0.0187	0.9061	0.0081	0.9051	0.0089	outer_6
Neural network grid model 53	0.6133	0.831	0.8727	0.8085	173	34	24	22	253	0.2474	0.0263	0.8166	0.0232	0.9096	0.0098	0.9098	0.0112	outer_6
Neural network grid model 56	0.8201	0.7168	0.7194	0.6521	66	67	64	64	261	0.2355	0.0246	0.8099	0.0251	0.9058	0.0119	0.9051	0.0122	outer_6
Neural network grid model 31	0.7247	0.7283	0.789	0.6669	45	81	65	75	266	0.2315	0.0246	0.8081	0.0295	0.9057	0.0133	0.9045	0.0145	outer_6
GBM grid model 55	0.6133	1	0.9836	0.8282	78	63	62	82	285	0.2366	0.0161	0.81	0.025	0.9059	0.0111	0.9042	0.0123	outer_6
Neural network grid model 63	0.6866	0.7168	0.6983	0.6253	58	77	71	85	291	0.2341	0.0243	0.8083	0.0255	0.9051	0.0121	0.904	0.0125	outer_6
Neural network grid model 9	0.6133	0.7168	0.7792	0.6685	83	76	63	70	292	0.237	0.026	0.8086	0.031	0.9058	0.0139	0.9047	0.0152	outer_6
GBM grid model 12	0.5887	0.9016	0.88	0.8282	103	69	61	65	298	0.2397	0.017	0.8097	0.0303	0.9059	0.014	0.9051	0.0151	outer_6
GBM model 1	0.6866	0.768	0.9269	0.7889	74	70	77	78	299	0.2361	0.0186	0.8097	0.0184	0.9046	0.0091	0.9043	0.009	outer_6
Neural network grid model 41	0.5887	0.7467	0.7792	0.6669	232	25	19	25	301	0.2576	0.0296	0.8178	0.0263	0.9101	0.0119	0.9095	0.013	outer_6
Neural network grid model 8	0.8201	0.7168	0.7429	0.6253	7	98	96	103	304	0.2226	0.0219	0.8062	0.0248	0.9035	0.0117	0.9031	0.0122	outer_6
GBM model 2	0.7247	0.768	0.9586	0.6685	14	85	103	105	307	0.2263	0.0206	0.8078	0.018	0.9029	0.0089	0.9028	0.0087	outer_6
Neural network grid model 94	0.5947	0.7283	0.7783	0.6685	239	24	20	26	309	0.2585	0.0304	0.8179	0.0314	0.9101	0.0144	0.9095	0.0156	outer_6
Neural network grid model 21	0.6133	0.7283	0.7783	0.6669	188	44	41	39	312	0.2494	0.0297	0.8131	0.0269	0.9076	0.0123	0.9072	0.0134	outer_6
Super learner neural network	0.5887	0.7168	0.7194	0.6653	231	28	26	29	314	0.2573	0.0195	0.8172	0.0286	0.9093	0.0137	0.9088	0.0141	outer_6
Neural network grid model 67	0.6133	0.7168	0.6983	0.6253	179	46	43	48	316	0.2482	0.028	0.813	0.0212	0.9073	0.0101	0.9067	0.0105	outer_6
GBM grid model 31	0.6133	0.7283	0.8727	0.6669	40	87	100	99	326	0.231	0.0154	0.8076	0.0207	0.903	0.0099	0.9032	0.0101	outer_6
Neural network grid model 1	0.5887	0.814	0.7805	0.6653	298	8	14	9	329	0.3209	0.0458	0.8241	0.0246	0.9114	0.0122	0.9122	0.0119	outer_6
Neural network grid model 87	0.7413	0.7168	0.6983	0.6253	36	103	95	95	329	0.2305	0.0235	0.8055	0.0285	0.9036	0.0134	0.9032	0.014	outer_6
Neural network grid model 34	0.6133	0.7168	0.6983	0.6253	165	57	53	57	332	0.2462	0.0293	0.8104	0.0315	0.9064	0.0145	0.9057	0.0156	outer_6
Neural network grid model 5	0.5887	0.9016	0.8906	0.7889	282	16	22	12	332	0.2769	0.0339	0.8214	0.0268	0.9099	0.0129	0.9113	0.0133	outer_6
Neural network grid model 6	0.9156	0.7283	0.7792	0.6669	31	108	91	107	337	0.2297	0.0276	0.8052	0.0329	0.9039	0.0156	0.9028	0.0164	outer_6
Neural network grid model 20	0.6133	0.7168	0.7194	0.6253	104	75	82	79	340	0.2398	0.0263	0.8088	0.02	0.9045	0.0097	0.9043	0.0097	outer_6
Neural network grid model 60	0.6133	0.7937	0.8727	0.8475	134	68	79	59	340	0.2428	0.0264	0.8098	0.0344	0.9046	0.0167	0.9056	0.0173	outer_6
Neural network grid model 66	0.5887	0.7283	0.789	0.6669	216	47	32	50	345	0.2537	0.0256	0.8129	0.023	0.9083	0.0107	0.9066	0.0112	outer_6
Super learner GBM	0.5887	0.9611	0.9985	0.8085	180	54	60	53	347	0.2482	0.0134	0.8115	0.0233	0.9059	0.0112	0.906	0.0116	outer_6
GBM grid model 73	0.5887	0.7283	0.7792	0.6669	113	78	72	88	351	0.2405	0.0174	0.8081	0.0261	0.9051	0.0117	0.9036	0.0127	outer_6
GBM grid model 13	0.6133	0.831	0.88	0.7288	69	89	94	101	353	0.2355	0.0142	0.8074	0.0159	0.9037	0.0069	0.9031	0.0076	outer_6
Neural network grid model 29	0.6133	0.7168	0.6983	0.6253	158	64	66	66	354	0.2449	0.0273	0.81	0.0253	0.9056	0.012	0.905	0.0123	outer_6
Neural network grid model 13	0.7247	0.9239	0.9985	0.7889	140	60	89	67	356	0.2432	0.0206	0.8103	0.023	0.9041	0.0111	0.9049	0.0115	outer_6
Neural network grid model 43	0.6133	0.7168	0.7192	0.6653	159	74	55	68	356	0.2451	0.029	0.8088	0.0292	0.9063	0.0131	0.9049	0.0142	outer_6
Neural network grid model 51	0.659	0.7283	0.7792	0.6653	125	82	75	74	356	0.2416	0.0267	0.808	0.0255	0.9051	0.0121	0.9045	0.0127	outer_6
GBM grid model 84	0.7413	0.768	0.9461	0.7438	24	111	106	117	358	0.2287	0.0159	0.8051	0.0226	0.9025	0.0102	0.9022	0.011	outer_6
GBM model 5	0.9156	0.768	0.9586	0.7438	11	115	111	121	358	0.2259	0.0169	0.8049	0.0244	0.9022	0.0113	0.902	0.0121	outer_6
Neural network grid model 47	0.6133	0.7168	0.6983	0.6253	107	94	76	84	361	0.2401	0.0262	0.8071	0.0267	0.9047	0.0121	0.904	0.013	outer_6
GBM grid model 59	0.5887	0.7283	0.8906	0.6653	108	79	85	90	362	0.2402	0.0121	0.8081	0.019	0.9043	0.0083	0.9036	0.0093	outer_6
XGBoost grid model 54	0.5887	0.7467	0.7805	0.6685	250	33	49	31	363	0.2612	0.0238	0.8167	0.0199	0.9068	0.0098	0.9084	0.01	outer_6
Neural network grid model 27	0.8201	0.7168	0.6983	0.6253	47	105	117	96	365	0.232	0.0247	0.8054	0.0319	0.9019	0.0162	0.9032	0.0156	outer_6
GBM grid model 69	0.6133	0.7168	0.7783	0.6669	25	110	116	115	366	0.2287	0.0182	0.8052	0.0211	0.902	0.0099	0.9022	0.0103	outer_6
GBM grid model 71	0.5887	0.7168	0.7805	0.6653	141	72	84	72	369	0.2437	0.0154	0.8093	0.0209	0.9043	0.0104	0.9046	0.0104	outer_6
Neural network grid model 55	0.5887	0.7168	0.6983	0.6253	235	48	42	46	371	0.2579	0.0304	0.8127	0.0227	0.9074	0.0107	0.9069	0.0113	outer_6
GBM grid model 83	0.6133	0.7467	0.7783	0.6669	52	107	98	118	375	0.233	0.0154	0.8053	0.0224	0.9031	0.0102	0.9021	0.0109	outer_6
Neural network grid model 15	0.6133	0.7402	0.7792	0.6685	201	58	56	60	375	0.2515	0.0301	0.8103	0.028	0.9061	0.0128	0.9054	0.0137	outer_6
GBM grid model 95	0.6866	0.8509	0.8067	0.6685	35	118	120	106	379	0.2303	0.0158	0.8041	0.0154	0.9017	0.0082	0.9028	0.0076	outer_6
GBM grid model 41	0.5887	0.768	0.88	0.6685	295	32	31	30	388	0.2926	0.0519	0.8168	0.016	0.9084	0.0079	0.9084	0.0079	outer_6
GBM grid model 76	0.6133	0.7168	0.6983	0.6253	147	88	74	80	389	0.2445	0.0205	0.8076	0.0268	0.9051	0.012	0.9042	0.0132	outer_6
Super learner all models	0.5887	0.7283	0.6983	0.6521	121	92	90	91	394	0.2413	0.0152	0.8072	0.0244	0.904	0.0116	0.9035	0.0121	outer_6
GBM grid model 22	0.7413	0.7168	0.6983	0.6253	15	113	157	111	396	0.2268	0.0211	0.805	0.0193	0.9001	0.01	0.9025	0.0094	outer_6
Neural network grid model 50	0.5887	0.7467	0.8727	0.7063	219	55	70	58	402	0.2542	0.0243	0.8107	0.024	0.9053	0.0108	0.9056	0.0117	outer_6
GBM grid model 4	0.6133	0.814	0.8585	0.7063	64	109	115	119	407	0.2353	0.0186	0.8052	0.0233	0.902	0.0109	0.9021	0.0115	outer_6
GBM grid model 58	0.6133	0.7283	0.7792	0.6653	84	104	109	113	410	0.2371	0.0145	0.8055	0.0224	0.9025	0.0105	0.9024	0.011	outer_6
Neural network grid model 73	0.6133	0.7168	0.6983	0.6253	174	86	69	86	415	0.2475	0.0272	0.8077	0.0315	0.9054	0.0143	0.904	0.0155	outer_6
GBM grid model 11	0.6866	0.7283	0.7429	0.6653	56	112	135	114	417	0.2337	0.0179	0.805	0.0218	0.9011	0.0106	0.9023	0.0107	outer_6
Neural network grid model 44	0.5947	0.7402	0.7783	0.6685	234	65	54	69	422	0.2579	0.03	0.81	0.0272	0.9063	0.0125	0.9048	0.0133	outer_6
GBM grid model 66	0.6133	0.7168	0.6983	0.6253	61	122	130	110	423	0.2346	0.0158	0.8029	0.0258	0.9012	0.0129	0.9026	0.0127	outer_6
Neural network grid model 26	0.6866	0.831	0.9586	0.8085	93	102	127	104	426	0.2381	0.0223	0.8057	0.0313	0.9014	0.0154	0.903	0.0156	outer_6
GBM grid model 1	0.7413	0.7283	0.8906	0.6653	12	136	153	133	434	0.2262	0.0163	0.802	0.0211	0.9003	0.0108	0.9012	0.0104	outer_6
Neural network grid model 70	0.7836	0.7168	0.7783	0.6597	57	143	113	135	448	0.2341	0.0244	0.8011	0.0261	0.9022	0.0126	0.9011	0.0126	outer_6
GBM grid model 23	0.6866	0.7168	0.7783	0.6253	41	138	143	140	462	0.2311	0.0153	0.8019	0.0171	0.9007	0.0086	0.9006	0.0083	outer_6
Neural network grid model 93	0.6133	0.7168	0.7783	0.6653	176	100	92	94	462	0.2477	0.0282	0.8058	0.0271	0.9038	0.0128	0.9033	0.0134	outer_6
Super learner XGBoost	0.5887	0.9611	0.9836	0.8475	240	73	80	73	466	0.2589	0.016	0.8092	0.0245	0.9045	0.0115	0.9045	0.0122	outer_6
Neural network grid model 10	0.8723	0.7168	0.6983	0.6253	48	144	126	150	468	0.2322	0.0235	0.801	0.0273	0.9014	0.0126	0.9004	0.0134	outer_6
GBM grid model 96	0.5887	0.7402	0.8067	0.6653	161	95	119	98	473	0.2457	0.0144	0.8068	0.02	0.9017	0.0104	0.9032	0.0098	outer_6
Neural network grid model 19	0.6133	0.7168	0.6983	0.6253	186	99	86	102	473	0.2492	0.029	0.806	0.0286	0.9042	0.0132	0.9031	0.0139	outer_6
GBM grid model 57	0.5887	0.7283	0.7429	0.6653	126	114	121	116	477	0.2416	0.0158	0.805	0.0175	0.9016	0.0086	0.9022	0.0085	outer_6
XGBoost model 3	0.6133	0.7283	0.88	0.6685	102	117	140	124	483	0.2396	0.0216	0.8044	0.0227	0.9008	0.0115	0.9019	0.0112	outer_6
XGBoost grid model 78	0.5887	0.768	0.7805	0.6669	196	93	102	93	484	0.2505	0.0172	0.8072	0.0216	0.9029	0.0101	0.9034	0.0108	outer_6
GBM model 3	0.5947	0.7283	0.7805	0.6669	54	134	155	143	486	0.2335	0.0198	0.802	0.0233	0.9002	0.0117	0.9006	0.0114	outer_6
XGBoost grid model 89	0.7247	0.7402	0.7783	0.6669	73	129	158	132	492	0.236	0.0202	0.8024	0.0283	0.9001	0.0137	0.9014	0.0141	outer_6
Neural network grid model 96	0.6133	0.7168	0.7783	0.6685	212	101	88	97	498	0.2532	0.0303	0.8057	0.0298	0.9041	0.0134	0.9032	0.0147	outer_6
XGBoost grid model 9	0.5887	0.7283	0.8067	0.686	82	121	166	129	498	0.2369	0.0195	0.8033	0.0293	0.8995	0.0148	0.9016	0.0146	outer_6
GBM grid model 85	0.6133	0.7467	0.88	0.6669	59	137	160	144	500	0.2342	0.0177	0.8019	0.0192	0.8999	0.0096	0.9006	0.0094	outer_6
Neural network grid model 68	0.5887	0.7168	0.769	0.6653	267	84	73	76	500	0.2658	0.0284	0.8078	0.027	0.9051	0.0126	0.9045	0.0132	outer_6
XGBoost grid model 27	0.5887	0.7283	0.8727	0.686	110	126	123	141	500	0.2403	0.0174	0.8025	0.0239	0.9015	0.0113	0.9006	0.0118	outer_6
GBM grid model 67	0.7247	0.7467	0.7792	0.6653	23	158	161	160	502	0.2283	0.0141	0.7997	0.0184	0.8998	0.0092	0.8999	0.0088	outer_6
XRT model	0.5947	0.7283	0.8067	0.6653	268	71	83	83	505	0.2661	0.0401	0.8096	0.018	0.9044	0.009	0.9041	0.0088	outer_6
Neural network grid model 4	0.659	0.7168	0.7194	0.6653	128	120	136	122	506	0.2424	0.0254	0.8036	0.0298	0.9011	0.0147	0.902	0.015	outer_6
Neural network grid model 25	0.6133	0.7168	0.7783	0.6653	185	116	101	108	510	0.249	0.0284	0.8046	0.0239	0.9029	0.0109	0.9027	0.0119	outer_6
GBM grid model 70	0.5887	0.7283	0.7792	0.6685	98	124	146	145	513	0.2393	0.0189	0.8028	0.0221	0.9005	0.0102	0.9006	0.0108	outer_6
Neural network grid model 80	1	0.7283	0.7792	0.6685	26	169	151	169	515	0.2288	0.0255	0.7984	0.0307	0.9004	0.0142	0.8992	0.015	outer_6
Neural network grid model 77	0.6133	0.7168	0.7792	0.6685	162	140	97	120	519	0.2459	0.0279	0.8018	0.0352	0.9035	0.0159	0.9021	0.0172	outer_6
XGBoost grid model 23	0.5887	0.7283	0.7429	0.6653	229	90	105	100	524	0.2559	0.0164	0.8073	0.0222	0.9027	0.0104	0.9032	0.0111	outer_6
GBM grid model 64	1	0.7168	0.7194	0.6253	3	175	174	175	527	0.22	0.0129	0.7981	0.0161	0.8986	0.008	0.8987	0.0077	outer_6
Neural network grid model 46	0.6133	0.7168	0.7792	0.6653	138	130	128	131	527	0.243	0.0286	0.8023	0.0266	0.9013	0.0125	0.9014	0.0134	outer_6
GBM grid model 21	0.5887	0.7168	0.7792	0.6653	106	145	124	155	530	0.2401	0.0156	0.8009	0.0241	0.9015	0.0105	0.9001	0.0118	outer_6
Neural network grid model 79	0.5887	0.7168	0.6983	0.6253	273	91	78	89	531	0.2694	0.0303	0.8072	0.0243	0.9046	0.0116	0.9036	0.0119	outer_6
Neural network grid model 78	0.5947	0.7168	0.6983	0.6253	265	97	87	87	536	0.2656	0.0331	0.8062	0.0284	0.9042	0.0131	0.904	0.014	outer_6
Neural network grid model 48	0.5887	0.7168	0.6983	0.6653	287	80	104	71	542	0.2778	0.032	0.8081	0.0277	0.9029	0.0137	0.9046	0.0134	outer_6
Neural network grid model 23	0.5887	0.7168	0.7429	0.6653	286	83	110	77	556	0.2776	0.0346	0.8079	0.028	0.9024	0.0144	0.9044	0.0138	outer_6
GBM grid model 25	0.5887	0.7168	0.8906	0.6653	155	125	134	146	560	0.2449	0.0121	0.8026	0.0186	0.9011	0.0087	0.9005	0.009	outer_6
XGBoost grid model 94	0.5887	0.7168	0.6983	0.6253	182	123	129	130	564	0.2488	0.0192	0.8029	0.0253	0.9013	0.012	0.9015	0.0125	outer_6
Neural network grid model 92	0.6133	0.7168	0.7792	0.6669	167	151	112	136	566	0.2464	0.0281	0.8007	0.0314	0.9022	0.0141	0.9009	0.0153	outer_6
XGBoost grid model 42	0.5947	0.7402	0.7194	0.6653	160	131	138	138	567	0.2456	0.018	0.8022	0.0252	0.9009	0.0116	0.9008	0.0125	outer_6
Neural network grid model 42	0.5887	0.7168	0.6983	0.6253	288	96	93	92	569	0.2778	0.0316	0.8065	0.0266	0.9037	0.0124	0.9034	0.0129	outer_6
GBM grid model 98	0.6133	0.7168	0.769	0.6597	76	159	172	170	577	0.2364	0.0162	0.7996	0.0197	0.899	0.0096	0.8992	0.0096	outer_6
Neural network grid model 90	0.6866	0.7168	0.6983	0.6253	129	154	148	148	579	0.2424	0.0278	0.8004	0.0309	0.9005	0.0155	0.9005	0.0151	outer_6
GBM grid model 30	0.6866	0.7168	0.7783	0.6653	44	179	180	179	582	0.2314	0.0168	0.7978	0.0261	0.8983	0.0123	0.8986	0.0129	outer_6
XGBoost grid model 70	0.6133	0.7168	0.6983	0.6253	156	128	164	134	582	0.2449	0.0213	0.8024	0.0271	0.8997	0.0138	0.9011	0.0135	outer_6
GBM grid model 14	0.6133	0.7168	0.7805	0.6253	87	157	169	171	584	0.2375	0.017	0.8	0.0197	0.8993	0.0091	0.8991	0.0098	outer_6
XGBoost grid model 88	0.6133	0.814	0.8279	0.6685	122	156	144	163	585	0.2415	0.0166	0.8	0.0282	0.9007	0.0129	0.8998	0.0139	outer_6
Neural network grid model 64	0.6133	0.7168	0.6983	0.6253	143	162	132	149	586	0.2437	0.0279	0.799	0.0313	0.9012	0.0144	0.9005	0.0156	outer_6
GBM grid model 38	0.6133	0.7168	0.6983	0.6253	27	184.5	203.5	173.5	588.5	0.2289	0.0144	0.7973	0.0214	0.8969	0.0105	0.8988	0.0106	outer_6
Neural network grid model 65	0.6133	0.7168	0.6983	0.6253	183	152	108	147	590	0.2488	0.0289	0.8005	0.0245	0.9025	0.0113	0.9005	0.0119	outer_6
GBM grid model 49	0.6133	0.7168	0.6983	0.6253	29	184.5	203.5	173.5	590.5	0.2295	0.0146	0.7973	0.0214	0.8969	0.0105	0.8988	0.0106	outer_6
Neural network grid model 32	0.5887	0.7168	0.6983	0.6253	251	106	125	112	594	0.2613	0.0295	0.8053	0.023	0.9014	0.0112	0.9025	0.0111	outer_6
GBM grid model 47	0.5887	0.7283	0.7792	0.6653	96	171	156	172	595	0.2391	0.0158	0.7983	0.025	0.9001	0.0113	0.899	0.0123	outer_6
GBM grid model 54	0.659	0.7168	0.6983	0.6253	38	182	189	188	597	0.2309	0.0183	0.7974	0.0194	0.8977	0.0093	0.8981	0.0094	outer_6
GBM grid model 63	0.5887	0.7283	0.8279	0.6653	169	150	131	153	603	0.2464	0.0154	0.8007	0.0218	0.9012	0.0101	0.9003	0.0107	outer_6
XGBoost grid model 11	0.6133	0.7168	0.6983	0.6253	62	172	187	182	603	0.2348	0.0192	0.7983	0.027	0.8979	0.0135	0.8985	0.0133	outer_6
Neural network grid model 52	0.6133	0.7168	0.6983	0.6597	237	142	99	128	606	0.2581	0.0294	0.8013	0.03	0.903	0.0134	0.9017	0.0148	outer_6
GBM grid model 97	0.9156	0.7168	0.7194	0.6253	6	203	208	193	610	0.2218	0.0169	0.7954	0.0195	0.8964	0.0095	0.8976	0.0095	outer_6
XGBoost grid model 14	0.5887	0.768	0.7805	0.6653	211	127	133	139	610	0.2529	0.0153	0.8024	0.0229	0.9011	0.0105	0.9007	0.0113	outer_6
Neural network grid model 99	0.5887	0.7168	0.6983	0.6253	257	132	114	109	612	0.2626	0.0325	0.8021	0.0256	0.902	0.0119	0.9027	0.0127	outer_6
Neural network grid model 76	0.5887	0.7168	0.7429	0.6685	218	135	139	123	615	0.254	0.0272	0.802	0.024	0.9008	0.0113	0.902	0.0117	outer_6
GBM model 4	0.5947	0.7168	0.769	0.6253	53	183	197	183	616	0.2332	0.0207	0.7974	0.0207	0.8973	0.0106	0.8983	0.0101	outer_6
GBM grid model 34	0.6133	0.7168	0.6983	0.6253	85	181	178	178	622	0.2372	0.0164	0.7977	0.026	0.8984	0.0125	0.8986	0.0128	outer_6
GBM grid model 33	0.5887	0.7168	0.6983	0.6253	151	164	147	162	624	0.2447	0.0187	0.7989	0.0221	0.9005	0.01	0.8998	0.0107	outer_6
XGBoost grid model 86	0.5947	0.7283	0.7783	0.6669	99	177	176	181	633	0.2393	0.0175	0.7979	0.0268	0.8984	0.0125	0.8985	0.0134	outer_6
GBM grid model 42	0.5887	0.7283	0.7792	0.6653	163	170	137	164	634	0.2459	0.018	0.7983	0.026	0.9009	0.0112	0.8997	0.013	outer_6
Neural network grid model 83	0.5887	0.7168	0.6983	0.6253	261	141	107	125	634	0.2636	0.0302	0.8017	0.0264	0.9025	0.0123	0.9018	0.013	outer_6
GBM grid model 61	0.5887	0.768	0.789	0.6653	171	147	152	166	636	0.2468	0.0162	0.8009	0.0273	0.9003	0.0128	0.8996	0.0136	outer_6
Neural network grid model 11	0.659	0.7168	0.6983	0.6253	187	149	159	142	637	0.2492	0.0266	0.8008	0.0214	0.9	0.0107	0.9006	0.0102	outer_6
GBM grid model 6	0.5887	0.7168	0.7194	0.6253	88	189	167	195	639	0.2378	0.0161	0.796	0.0249	0.8994	0.0112	0.8976	0.0122	outer_6
Neural network grid model 37	0.5887	0.7168	0.7429	0.6597	269	119	170	81	639	0.2669	0.0317	0.804	0.0267	0.8991	0.0143	0.9042	0.0132	outer_6
GBM grid model 94	0.5887	0.7168	0.7194	0.6253	116	176	177	176	645	0.2408	0.0158	0.798	0.0205	0.8984	0.0098	0.8986	0.01	outer_6
GBM grid model 93	0.5887	0.768	0.7792	0.6669	120	174	171	185	650	0.2412	0.0168	0.7982	0.025	0.899	0.0117	0.8982	0.0124	outer_6
Neural network grid model 86	0.5887	0.7168	0.7429	0.6653	276	139	122	127	664	0.2712	0.0302	0.8018	0.03	0.9015	0.0137	0.9018	0.0146	outer_6
XGBoost grid model 2	0.5887	0.7168	0.6983	0.6253	194	160	154	158	666	0.2503	0.0149	0.7992	0.0193	0.9002	0.0087	0.9	0.0095	outer_6
Neural network grid model 57	0.5887	0.7168	0.6983	0.6253	253	146	118	151	668	0.2613	0.0301	0.8009	0.0319	0.9017	0.0145	0.9003	0.0155	outer_6
GBM grid model 90	0.6133	0.7168	0.6983	0.6253	79	191	207	192	669	0.2366	0.0195	0.7959	0.0245	0.8965	0.0121	0.8976	0.012	outer_6
XGBoost model 1	0.5887	0.7168	0.6983	0.6253	153	165	186	165	669	0.2448	0.02	0.7988	0.021	0.898	0.0104	0.8997	0.0102	outer_6
GBM grid model 28	0.6133	0.7168	0.6983	0.6253	67	206	196	201	670	0.2355	0.0181	0.7953	0.0217	0.8974	0.0104	0.8973	0.0105	outer_6
XGBoost grid model 25	0.5887	0.768	0.9461	0.6685	131	178	184	184	677	0.2425	0.0185	0.7979	0.0179	0.898	0.0087	0.8983	0.0087	outer_6
GBM grid model 19	0.7247	0.7168	0.6983	0.6253	49	210	209	214	682	0.2323	0.0192	0.7941	0.0276	0.8964	0.0134	0.8966	0.0136	outer_6
GBM grid model 51	0.6133	0.7168	0.7194	0.6597	71	204	206	205	686	0.2359	0.0163	0.7953	0.022	0.8966	0.0106	0.8972	0.0107	outer_6
Neural network grid model 58	0.5947	0.7168	0.6983	0.6253	202	167	150	167	686	0.2516	0.0285	0.7987	0.027	0.9004	0.0124	0.8996	0.0133	outer_6
Neural network grid model 100	0.5947	0.7168	0.6983	0.6253	227	163	145	152	687	0.2556	0.0293	0.799	0.0295	0.9006	0.0135	0.9003	0.0148	outer_6
XGBoost grid model 82	0.5887	0.7168	0.7194	0.6253	100	188	199	202	689	0.2394	0.0173	0.796	0.0199	0.8971	0.01	0.8973	0.0096	outer_6
XGBoost grid model 98	0.5887	0.7168	0.6983	0.6253	204	153	179	159	695	0.2521	0.0194	0.8005	0.0212	0.8983	0.0104	0.9	0.0104	outer_6
XGBoost grid model 68	0.5887	0.7168	0.6983	0.6253	101	202	191	203	697	0.2396	0.0199	0.7954	0.0253	0.8976	0.0119	0.8973	0.0126	outer_6
Neural network grid model 35	0.5887	0.7168	0.6983	0.6253	266	148	149	137	700	0.2657	0.0302	0.8009	0.0255	0.9005	0.0127	0.9009	0.0123	outer_6
XGBoost grid model 13	0.6133	0.7168	0.6983	0.6253	91	199	220	190	700	0.2381	0.0191	0.7955	0.0288	0.8955	0.0147	0.8979	0.0142	outer_6
GBM grid model 40	0.5947	0.7168	0.6983	0.6253	119	193	193	196	701	0.241	0.0138	0.7957	0.0191	0.8975	0.0088	0.8975	0.0093	outer_6
Neural network grid model 16	0.5887	0.7168	0.6983	0.6253	252	166	142	154	714	0.2613	0.0303	0.7987	0.0228	0.9007	0.0107	0.9003	0.0115	outer_6
Neural network grid model 54	0.5887	0.7168	0.7192	0.6597	292	133	168	126	719	0.2834	0.0366	0.8021	0.0252	0.8994	0.013	0.9018	0.0122	outer_6
XGBoost grid model 79	0.5887	0.7402	0.7792	0.6669	242	155	163	161	721	0.2595	0.0237	0.8003	0.0286	0.8997	0.0139	0.8998	0.0142	outer_6
XGBoost grid model 74	0.6133	0.7168	0.6983	0.6253	192	190	165	177	724	0.2498	0.024	0.7959	0.0314	0.8996	0.0145	0.8986	0.0155	outer_6
GBM grid model 44	0.5887	0.7168	0.7429	0.6653	178	198	181	189	746	0.2479	0.018	0.7955	0.025	0.8982	0.012	0.898	0.0121	outer_6
GBM grid model 45	0.6866	0.7168	0.6983	0.6253	37	230	246	233	746	0.2308	0.0162	0.7905	0.0181	0.8937	0.0091	0.8949	0.0086	outer_6
Neural network grid model 95	0.5887	0.7168	0.6983	0.6253	281	168	141	156	746	0.2742	0.0359	0.7986	0.028	0.9008	0.0132	0.9	0.0139	outer_6
GBM grid model 3	0.5887	0.7168	0.6983	0.6253	205	180	175	187	747	0.2522	0.022	0.7978	0.0193	0.8984	0.0095	0.8981	0.0094	outer_6
GBM grid model 16	0.5887	0.7168	0.789	0.6685	133	200	215	210	758	0.2426	0.0199	0.7955	0.0214	0.8959	0.0104	0.897	0.0105	outer_6
GBM grid model 77	0.5887	0.7168	0.7429	0.6597	92	213	236	218	759	0.2381	0.0192	0.7936	0.0204	0.8942	0.0105	0.8962	0.0099	outer_6
XGBoost grid model 6	0.5887	0.7168	0.6983	0.6253	127	219	200	215	761	0.2418	0.0162	0.7928	0.0222	0.8971	0.01	0.8964	0.0107	outer_6
XGBoost grid model 85	0.5887	0.7168	0.6983	0.6253	197	192	182	198	769	0.2506	0.0176	0.7957	0.0243	0.8982	0.0115	0.8974	0.012	outer_6
XGBoost grid model 44	0.5887	0.7402	0.6983	0.6653	175	197	211	191	774	0.2475	0.0155	0.7956	0.0247	0.896	0.0116	0.8978	0.0122	outer_6
XGBoost grid model 24	0.5887	0.7168	0.6983	0.6253	221	186	188	180	775	0.2549	0.0246	0.7972	0.0196	0.8978	0.0096	0.8985	0.0095	outer_6
Neural network grid model 30	0.5887	0.7168	0.6983	0.6253	207	195	190	194	786	0.2526	0.0301	0.7957	0.0263	0.8977	0.0126	0.8976	0.013	outer_6
Neural network grid model 40	0.5887	0.7283	0.7783	0.6653	283	173	162	168	786	0.2769	0.0343	0.7983	0.0262	0.8997	0.0118	0.8994	0.0128	outer_6
Neural network grid model 2	0.5887	0.7168	0.6983	0.6253	284	161	185	157	787	0.277	0.0302	0.7991	0.0268	0.898	0.0134	0.9	0.0131	outer_6
Neural network grid model 69	0.7836	0.7168	0.6983	0.6253	80	238	254	227	799	0.2366	0.0214	0.7897	0.029	0.893	0.0141	0.8953	0.0139	outer_6
XGBoost grid model 73	0.5887	0.7168	0.6983	0.6253	149	211	222	219	801	0.2446	0.0175	0.794	0.0214	0.8955	0.0104	0.8962	0.0105	outer_6
XGBoost grid model 21	0.5887	0.7168	0.7194	0.6253	224	212	173	199	808	0.2555	0.0151	0.7937	0.0151	0.8987	0.0063	0.8974	0.0072	outer_6
GBM grid model 32	0.6133	0.7168	0.6983	0.6253	118	232	232	234	816	0.2409	0.0171	0.7904	0.0253	0.8945	0.0122	0.8948	0.0124	outer_6
GBM grid model 68	0.5887	0.7168	0.6983	0.6253	214	196	198	208	816	0.2533	0.018	0.7956	0.019	0.8973	0.0093	0.8971	0.0093	outer_6
GBM grid model 81	0.5947	0.7168	0.6983	0.6253	97	237	243	239	816	0.2392	0.0209	0.7899	0.021	0.8938	0.0105	0.8944	0.0103	outer_6
GBM grid model 48	0.6133	0.7168	0.6983	0.6253	117	235	239	229	820	0.2408	0.0189	0.7901	0.018	0.894	0.0088	0.8952	0.009	outer_6
XGBoost grid model 63	0.5887	0.7168	0.6983	0.6253	215	194	210	206	825	0.2536	0.0206	0.7957	0.0188	0.8963	0.0089	0.8972	0.0092	outer_6
XGBoost grid model 55	0.6133	0.7168	0.6983	0.6253	89	242	248	247	826	0.2379	0.0176	0.7888	0.0278	0.8934	0.0132	0.8938	0.0137	outer_6
XGBoost grid model 67	0.5887	0.7168	0.6983	0.6253	225	208	194	207	834	0.2555	0.0163	0.7949	0.0147	0.8975	0.0068	0.8972	0.0072	outer_6
XGBoost grid model 92	0.6133	0.7168	0.6983	0.6253	81	248	255	253	837	0.2366	0.018	0.7884	0.0219	0.8928	0.0101	0.8934	0.0108	outer_6
XGBoost grid model 18	0.5887	0.7168	0.6983	0.6253	144	224	240	235	843	0.244	0.0188	0.7911	0.0218	0.894	0.0106	0.8948	0.0107	outer_6
XGBoost grid model 97	0.5887	0.7168	0.6983	0.6253	233	207	201	204	845	0.2577	0.0185	0.7951	0.0244	0.897	0.0118	0.8973	0.0122	outer_6
XGBoost grid model 84	0.5887	0.7168	0.6983	0.6253	272	187	192	197	848	0.2671	0.0225	0.7964	0.0257	0.8976	0.0122	0.8975	0.0126	outer_6
XGBoost grid model 28	0.659	0.7168	0.6983	0.6253	95	246	257	251	849	0.2386	0.0194	0.7884	0.0241	0.8925	0.0117	0.8936	0.0118	outer_6
GBM grid model 37	0.5887	0.7168	0.6983	0.6253	195	218	214	223	850	0.2504	0.0146	0.7929	0.0181	0.8959	0.0086	0.8958	0.0087	outer_6
XGBoost grid model 53	0.6133	0.7168	0.6983	0.6253	115	251	242	245	853	0.2407	0.0186	0.7883	0.0288	0.8939	0.0137	0.894	0.0143	outer_6
Neural network grid model 89	0.5887	0.768	0.88	0.686	220	209	219	209	857	0.2544	0.0209	0.7942	0.0203	0.8957	0.0106	0.897	0.0098	outer_6
XGBoost grid model 36	0.5887	0.7168	0.6983	0.6253	111	249	249	248	857	0.2403	0.0216	0.7883	0.0218	0.8933	0.0114	0.8936	0.0108	outer_6
XGBoost grid model 95	0.5887	0.7168	0.7194	0.6253	191	220	225	222	858	0.2497	0.0224	0.7928	0.0244	0.8953	0.0116	0.896	0.0121	outer_6
XGBoost grid model 7	0.5887	0.7168	0.6983	0.6253	259	201	223	186	869	0.2629	0.0256	0.7954	0.0224	0.8954	0.0115	0.8981	0.011	outer_6
XGBoost grid model 58	0.5887	0.7168	0.6983	0.6253	217	214	226	213	870	0.254	0.0145	0.7935	0.0221	0.8951	0.011	0.8966	0.0109	outer_6
GBM grid model 2	0.5887	0.7283	0.7792	0.6669	146	250	228	250	874	0.2444	0.0176	0.7883	0.0301	0.895	0.0139	0.8936	0.0148	outer_6
Neural network grid model 12	0.5887	0.7168	0.6983	0.6253	258	222	183	212	875	0.2626	0.0286	0.7924	0.029	0.8981	0.0131	0.8968	0.0142	outer_6
XGBoost model 2	0.5887	0.7168	0.6983	0.6253	152	240	244	241	877	0.2448	0.0188	0.7892	0.0229	0.8938	0.0104	0.8942	0.0113	outer_6
GBM grid model 27	0.5887	0.768	0.9461	0.7063	148	254	230	254	886	0.2445	0.0169	0.7878	0.0315	0.8947	0.0145	0.8933	0.0157	outer_6
Neural network grid model 3	0.5947	0.7168	0.6983	0.6253	203	236	217	231	887	0.2519	0.0291	0.79	0.0289	0.8958	0.0135	0.895	0.0143	outer_6
XGBoost grid model 60	0.5947	0.7168	0.6983	0.6253	136	253	247	252	888	0.2429	0.0164	0.7879	0.0249	0.8934	0.0118	0.8934	0.0123	outer_6
XGBoost grid model 16	0.5887	0.7168	0.6983	0.6253	123	255	260	255	893	0.2415	0.018	0.7871	0.0222	0.8924	0.0112	0.893	0.011	outer_6
XGBoost grid model 8	0.5887	0.7168	0.6983	0.6253	150	243	251	249	893	0.2447	0.0169	0.7887	0.0227	0.8932	0.0111	0.8936	0.0112	outer_6
Neural network grid model 7	0.5887	0.7168	0.6983	0.6253	279	217	195	211	902	0.2731	0.0338	0.7929	0.0229	0.8974	0.0112	0.8968	0.0112	outer_6
DRF model	0.5887	0.7168	0.6983	0.6253	297	205	202	200	904	0.3088	0.0512	0.7953	0.0172	0.897	0.0075	0.8974	0.0084	outer_6
XGBoost grid model 22	0.5887	0.7168	0.7429	0.6253	209	234	231	238	912	0.2527	0.0165	0.7902	0.0225	0.8947	0.0104	0.8944	0.011	outer_6
XGBoost grid model 71	0.5887	0.7168	0.6983	0.6253	230	228	229	230	917	0.2563	0.0218	0.7909	0.0223	0.8949	0.0111	0.895	0.0109	outer_6
GBM grid model 39	0.5887	0.7168	0.6983	0.6253	275	221	205	220	921	0.271	0.0191	0.7927	0.0198	0.8968	0.0096	0.8961	0.0096	outer_6
GBM grid model 78	0.6133	0.7168	0.6983	0.6253	68	285	284	285	922	0.2355	0.0117	0.7786	0.0221	0.889	0.0102	0.8886	0.0107	outer_6
XGBoost grid model 46	0.5887	0.7168	0.6983	0.6253	270	215	221	216	922	0.2669	0.0205	0.7934	0.0204	0.8955	0.0093	0.8964	0.0101	outer_6
XGBoost grid model 15	0.5887	0.7168	0.6983	0.6253	277	216	218	217	928	0.2713	0.0239	0.7931	0.0173	0.8958	0.0082	0.8963	0.0084	outer_6
GBM grid model 88	0.5947	0.7168	0.6983	0.6253	132	269	258	270	929	0.2426	0.0179	0.7838	0.0255	0.8925	0.0118	0.8915	0.0125	outer_6
XGBoost grid model 34	0.5887	0.7168	0.6983	0.6253	172	256	253	256	937	0.2472	0.0214	0.7865	0.0235	0.893	0.0107	0.8928	0.0116	outer_6
XGBoost grid model 76	0.5887	0.7168	0.6983	0.6253	222	244	237	237	940	0.2551	0.0189	0.7886	0.0278	0.8942	0.0134	0.8945	0.0138	outer_6
GBM grid model 18	0.5887	0.7168	0.6983	0.6253	247	227	241	226	941	0.261	0.0246	0.7909	0.0242	0.894	0.0119	0.8953	0.0118	outer_6
XGBoost grid model 4	0.5887	0.7168	0.6983	0.6253	248	233	224	236	941	0.2611	0.0149	0.7904	0.0221	0.8954	0.0099	0.8948	0.011	outer_6
Neural network grid model 18	0.5887	0.7168	0.6983	0.6253	274	226	227	221	948	0.2702	0.0311	0.791	0.0261	0.895	0.0125	0.896	0.0126	outer_6
GBM grid model 100	0.5887	0.7168	0.6983	0.6253	135	266	276	272	949	0.2429	0.0151	0.7847	0.0204	0.8905	0.01	0.8914	0.01	outer_6
XGBoost grid model 75	0.49	0.7168	0.6983	0.6253	280	225	213	232	950	0.2738	0.0126	0.7911	0.0161	0.896	0.0069	0.8949	0.0078	outer_6
XGBoost grid model 69	0.5887	0.7168	0.6983	0.6253	285	231	216	224	956	0.2776	0.0199	0.7905	0.0255	0.8958	0.0123	0.8957	0.0126	outer_6
XGBoost grid model 38	0.5887	0.7168	0.6983	0.6253	238	241	238	240	957	0.2583	0.0162	0.7891	0.0216	0.8941	0.0099	0.8943	0.0107	outer_6
XGBoost grid model 37	0.6133	0.7168	0.6983	0.6253	124	280	279	282	965	0.2415	0.0199	0.7806	0.0283	0.8904	0.0136	0.8897	0.014	outer_6
XGBoost grid model 61	0.5887	0.7168	0.6983	0.6253	264	247	212	242	965	0.2643	0.0154	0.7884	0.0219	0.896	0.0096	0.8941	0.0107	outer_6
GBM grid model 36	0.5887	0.7168	0.6983	0.6253	241	252	233	244	970	0.2594	0.0191	0.7882	0.0222	0.8944	0.0103	0.894	0.0109	outer_6
Neural network grid model 71	0.5887	0.7168	0.7192	0.6253	289	223	235	225	972	0.2779	0.0372	0.7917	0.03	0.8942	0.0153	0.8956	0.015	outer_6
XGBoost grid model 20	0.5887	0.7168	0.6983	0.6253	168	268	271	266	973	0.2464	0.0211	0.7842	0.0254	0.8912	0.0126	0.892	0.0123	outer_6
GBM grid model 99	0.5887	0.7168	0.6983	0.6253	198	257	261	264	980	0.2509	0.0183	0.7862	0.0178	0.8923	0.0084	0.8921	0.0086	outer_6
XGBoost grid model 91	0.5887	0.7168	0.6983	0.6253	245	245	250	243	983	0.2609	0.025	0.7885	0.0255	0.8932	0.0126	0.894	0.0125	outer_6
GBM grid model 56	0.5887	0.7168	0.6983	0.6253	256	239	245	246	986	0.2624	0.0155	0.7893	0.0172	0.8937	0.0079	0.8938	0.0084	outer_6
GBM grid model 9	0.5947	0.7168	0.6983	0.6253	166	271	274	275	986	0.2463	0.0168	0.7837	0.0189	0.8908	0.0087	0.8912	0.0093	outer_6
GBM grid model 86	0.6133	0.7168	0.6983	0.6253	130	286	285	286	987	0.2425	0.0176	0.7786	0.0226	0.8885	0.0106	0.8885	0.0111	outer_6
Neural network grid model 39	0.5887	0.7168	0.6983	0.6253	278	229	252	228	987	0.2727	0.0246	0.7908	0.0233	0.8931	0.0114	0.8953	0.0113	outer_6
GBM grid model 43	0.5887	0.7168	0.6983	0.6253	199	263	272	257	991	0.251	0.0191	0.7856	0.0264	0.891	0.0125	0.8928	0.0132	outer_6
XGBoost grid model 50	0.5887	0.7168	0.6983	0.6253	164	273	281	273	991	0.246	0.0198	0.7833	0.0244	0.8894	0.0127	0.8913	0.0122	outer_6
XGBoost grid model 5	0.5947	0.7168	0.6983	0.6253	145	284	280	283	992	0.244	0.0192	0.7791	0.0291	0.8898	0.0141	0.8889	0.0143	outer_6
XGBoost grid model 52	0.5887	0.7168	0.6983	0.6253	184	276	265	277	1002	0.2489	0.0178	0.7824	0.025	0.8915	0.0118	0.891	0.0123	outer_6
XGBoost grid model 81	0.5947	0.7168	0.6983	0.6253	177	275	273	278	1003	0.2478	0.0229	0.783	0.0326	0.891	0.0163	0.8909	0.0163	outer_6
XGBoost grid model 59	0.5887	0.7168	0.6983	0.6253	154	283	286	284	1007	0.2448	0.0173	0.7791	0.0218	0.8879	0.0107	0.8887	0.0106	outer_6
XGBoost grid model 41	0.5887	0.7168	0.7429	0.6253	223	264	259	263	1009	0.2554	0.015	0.7855	0.0236	0.8924	0.0109	0.8921	0.0116	outer_6
XGBoost grid model 3	0.5887	0.7168	0.6983	0.6253	200	267	278	268	1013	0.2512	0.0219	0.7846	0.0178	0.8905	0.0089	0.8918	0.0086	outer_6
XGBoost grid model 93	0.5887	0.7168	0.6983	0.6253	206	274	266	267	1013	0.2525	0.0235	0.7832	0.0267	0.8914	0.0121	0.8918	0.0134	outer_6
XGBoost grid model 33	0.5887	0.7168	0.6983	0.6253	226	262	262	265	1015	0.2555	0.023	0.7857	0.0248	0.892	0.0117	0.8921	0.0122	outer_6
Neural network grid model 49	0.6133	0.7168	0.6983	0.6253	213	277	256	271	1017	0.2533	0.0264	0.7822	0.0287	0.8925	0.0136	0.8914	0.0142	outer_6
XGBoost grid model 17	0.5887	0.7168	0.6983	0.6253	236	258	270	258	1022	0.258	0.0226	0.786	0.0218	0.8912	0.0113	0.8927	0.0107	outer_6
XGBoost grid model 49	0.5887	0.7168	0.6983	0.6253	189	278	283	279	1029	0.2494	0.0173	0.7822	0.0231	0.889	0.0115	0.8905	0.0113	outer_6
XGBoost grid model 80	0.5887	0.7168	0.6983	0.6253	208	270	275	276	1029	0.2526	0.0152	0.7838	0.0196	0.8907	0.009	0.891	0.0095	outer_6
GBM grid model 91	0.5887	0.7168	0.7194	0.6253	249	261	264	262	1036	0.2612	0.018	0.7858	0.022	0.8916	0.0104	0.8924	0.0109	outer_6
Neural network grid model 59	0.5887	0.7168	0.6983	0.6253	294	259	234	260	1047	0.2861	0.028	0.7859	0.0261	0.8943	0.0119	0.8925	0.0129	outer_6
XGBoost grid model 77	0.5887	0.7168	0.6983	0.6253	262	260	268	261	1051	0.2636	0.0174	0.7858	0.0193	0.8913	0.0093	0.8924	0.0094	outer_6
GBM grid model 75	0.5887	0.7168	0.6983	0.6253	170	295	293	295	1053	0.2465	0.0161	0.7688	0.0228	0.8859	0.0099	0.8842	0.0113	outer_6
XGBoost grid model 47	0.5887	0.7168	0.6983	0.6253	181	293	294	293	1061	0.2483	0.0205	0.7715	0.0279	0.8856	0.013	0.8851	0.0137	outer_6
XGBoost grid model 87	0.5887	0.7168	0.6983	0.6253	190	290	290	291	1061	0.2495	0.0196	0.7738	0.0278	0.8871	0.0131	0.8865	0.0137	outer_6
GBM grid model 5	0.5887	0.7168	0.6983	0.6253	246	279	263	274	1062	0.2609	0.0161	0.7817	0.0151	0.892	0.0071	0.8912	0.0071	outer_6
GBM grid model 52	0.5887	0.7168	0.6983	0.6253	254	272	267	269	1062	0.262	0.0174	0.7835	0.0236	0.8914	0.0115	0.8915	0.0115	outer_6
XGBoost grid model 1	0.5887	0.7168	0.6983	0.6253	271	265	269	259	1064	0.2671	0.0219	0.7855	0.0186	0.8913	0.01	0.8926	0.0091	outer_6
XGBoost grid model 39	0.5887	0.7168	0.6983	0.6253	210	291	291	292	1084	0.2527	0.0168	0.7733	0.0272	0.8867	0.0132	0.8862	0.0135	outer_6
XGBoost grid model 51	0.5887	0.7168	0.6983	0.6253	228	288	287	289	1092	0.2559	0.0161	0.7763	0.025	0.8874	0.0119	0.8872	0.0122	outer_6
XGBoost grid model 45	0.5887	0.7168	0.6983	0.6253	263	281	277	280	1101	0.2639	0.0202	0.7805	0.0237	0.8905	0.011	0.8899	0.0115	outer_6
XGBoost grid model 48	0.5887	0.7168	0.6983	0.6253	255	287	288	288	1118	0.2621	0.0188	0.7767	0.0233	0.8872	0.0111	0.8876	0.0115	outer_6
GBM grid model 29	0.5887	0.7168	0.6983	0.6253	244	292	295	294	1125	0.2606	0.0188	0.7715	0.0275	0.8849	0.0134	0.885	0.0135	outer_6
XGBoost grid model 19	0.5887	0.7168	0.6983	0.5645	243	296	296	296	1131	0.2596	0.0173	0.7639	0.0262	0.8816	0.013	0.8815	0.0129	outer_6
XGBoost grid model 35	0.5887	0.7168	0.6983	0.6253	260	289	292	290	1131	0.2634	0.0165	0.7742	0.0219	0.8861	0.0109	0.887	0.0107	outer_6
XGBoost grid model 12	0.5887	0.7168	0.6983	0.6253	290	282	282	281	1135	0.2807	0.0191	0.7795	0.0238	0.8893	0.0121	0.8898	0.0116	outer_6
XGBoost grid model 64	0.5887	0.7168	0.6983	0.5433	293	298	298	298	1187	0.285	0.0191	0.7524	0.0246	0.8783	0.0111	0.877	0.0117	outer_6
XGBoost grid model 30	0.49	0.3032	0.3529	0.3513	291	300	299	300	1190	0.283	0.0176	0.7505	0.0239	0.8761	0.0115	0.8757	0.0117	outer_6
XGBoost grid model 66	0.1589	0.3653	0.6983	0.2217	296	299	297	299	1191	0.2957	0.0167	0.752	0.023	0.8789	0.0098	0.8766	0.0112	outer_6
XGBoost grid model 10	0.0034	0.004	NA	0.0113	313	313	311	313	1250	0.6931	0	0	0	NA	NA	0.506	0.0136	outer_6
XGBoost grid model 29	0.0034	0.004	NA	0.0113	313	313	312	313	1251	0.6931	0	0	0	NA	NA	0.506	0.0136	outer_6
XGBoost grid model 56	0.0034	0.004	NA	0.0113	313	313	313	313	1252	0.6931	0	0	0	NA	NA	0.506	0.0136	outer_6
XGBoost grid model 57	0.0034	0.004	NA	0.0113	313	313	314	313	1253	0.6931	0	0	0	NA	NA	0.506	0.0136	outer_6
XGBoost grid model 65	0.0034	0.004	NA	0.0113	313	313	315	313	1254	0.6931	0	0	0	NA	NA	0.506	0.0136	outer_6
GBM grid model 72	0.9698	0.9824	1	0.9761	4	3	2	2	11	0.2133	0.015	0.8297	0.0156	0.9146	0.0096	0.9148	0.0079	outer_7
GBM grid model 1	0.851	NA	NA	NA	13	1	1	1	16	0.218	0.0176	0.8333	0.0169	0.9167	0.0083	0.9163	0.0088	outer_7
GBM grid model 26	0.8408	0.9824	0.9884	0.9087	11	8	7	9	35	0.2169	0.0194	0.8271	0.0172	0.9131	0.0096	0.9131	0.0088	outer_7
GBM grid model 94	0.9698	0.9008	0.9668	0.856	5	7	16	10	38	0.2135	0.0191	0.8272	0.0218	0.9124	0.0118	0.913	0.011	outer_7
GBM grid model 83	0.8988	0.8517	0.9651	0.7942	20	9	8	13	50	0.2201	0.0174	0.827	0.0214	0.9131	0.0107	0.9126	0.0109	outer_7
Neural network grid model 75	0.9335	0.8517	1	0.8025	41	4	5	8	58	0.2235	0.0255	0.8287	0.0188	0.9136	0.0104	0.9133	0.0094	outer_7
GBM grid model 84	0.851	0.881	0.9672	0.8025	23	13	13	11	60	0.2208	0.0189	0.8266	0.023	0.9126	0.0124	0.9128	0.0117	outer_7
Neural network grid model 84	0.9698	0.9458	1	0.856	26	12	10	12	60	0.2214	0.0223	0.8267	0.0211	0.913	0.0118	0.9126	0.0107	outer_7
GBM grid model 74	0.8408	0.9239	0.9668	0.834	38	10	9	7	64	0.2229	0.0187	0.8269	0.0162	0.913	0.0095	0.9133	0.0086	outer_7
GBM grid model 92	0.8988	0.8517	0.9651	0.7942	10	21	14	26	71	0.2164	0.0189	0.824	0.0136	0.9124	0.0069	0.9114	0.007	outer_7
GBM grid model 67	NA	0.8517	0.9547	0.7942	1	24	29	18	72	0.2106	0.0201	0.8238	0.0189	0.9115	0.0108	0.9117	0.0095	outer_7
Neural network grid model 31	0.8408	1	1	0.9761	42	19	15	20	96	0.2235	0.0239	0.8241	0.0224	0.9124	0.0118	0.9116	0.0112	outer_7
GBM grid model 93	0.851	0.9458	1	0.8481	24	23	22	28	97	0.2208	0.0182	0.824	0.0194	0.912	0.0102	0.9113	0.0099	outer_7
XGBoost grid model 20	0.8408	1	0.9668	0.9761	85	5	4	4	98	0.229	0.0239	0.8285	0.0217	0.9137	0.012	0.9138	0.0106	outer_7
GBM model 4	0.8408	0.9008	0.9672	0.856	77	6	12	5	100	0.2281	0.0227	0.8279	0.0207	0.9127	0.0108	0.9135	0.0107	outer_7
GBM grid model 87	0.9335	0.8517	0.9884	0.7942	6	34	32	32	104	0.2136	0.0182	0.8221	0.0191	0.911	0.01	0.9109	0.0094	outer_7
GBM grid model 31	0.9335	0.8517	0.9547	0.7942	9	37	28	35	109	0.2151	0.0178	0.822	0.0215	0.9115	0.0106	0.9108	0.0109	outer_7
Neural network grid model 9	0.851	1	0.9884	0.958	60	16	18	17	111	0.2267	0.0235	0.8242	0.0218	0.9122	0.0119	0.9118	0.011	outer_7
GBM grid model 97	0.9698	0.8451	0.9547	0.7853	3	41	38	34	116	0.212	0.0187	0.8217	0.0215	0.9107	0.0117	0.9109	0.0108	outer_7
Neural network grid model 72	0.851	0.9239	0.9831	0.7942	50	22	21	29	122	0.2244	0.0236	0.824	0.0194	0.9121	0.0106	0.9112	0.0096	outer_7
GBM grid model 23	0.8408	0.8517	0.9547	0.7942	37	38	26	31	132	0.2228	0.018	0.822	0.0172	0.9116	0.0082	0.911	0.0088	outer_7
GBM grid model 24	0.8408	0.8517	0.9547	0.856	35	43	40	24	142	0.2227	0.0194	0.8213	0.0158	0.9106	0.0088	0.9114	0.008	outer_7
GBM grid model 55	0.9698	0.881	0.9672	0.8025	18	35	50	47	150	0.2197	0.0188	0.8221	0.0198	0.91	0.0106	0.91	0.0099	outer_7
GBM grid model 71	0.8408	0.8451	0.9547	0.7853	96	20	17	21	154	0.2301	0.0204	0.8241	0.0148	0.9123	0.008	0.9116	0.0078	outer_7
GBM grid model 34	0.8408	0.8517	0.9547	0.793	49	33	39	38	159	0.2243	0.0196	0.8221	0.0208	0.9106	0.0107	0.9107	0.0105	outer_7
Neural network grid model 96	0.8408	1	0.9672	0.9087	127	14	6	14	161	0.2335	0.0244	0.8262	0.0203	0.9135	0.011	0.9124	0.0101	outer_7
GBM grid model 80	0.8408	0.9239	0.9672	0.856	33	50	46	42	171	0.2225	0.0178	0.8203	0.0145	0.9103	0.0087	0.9104	0.0076	outer_7
Neural network grid model 62	0.8408	0.9643	0.9884	0.8481	67	30	44	30	171	0.2275	0.0247	0.8232	0.0217	0.9105	0.0126	0.9111	0.0109	outer_7
GBM grid model 61	0.8408	0.8517	0.9547	0.793	47	36	51	40	174	0.224	0.0212	0.8221	0.0231	0.91	0.0124	0.9105	0.0118	outer_7
Neural network grid model 24	0.8408	0.9643	0.9668	0.8112	51	31	60	33	175	0.2245	0.0221	0.8223	0.0228	0.9095	0.0135	0.9109	0.0114	outer_7
GBM grid model 60	0.8988	0.866	0.9668	0.8025	17	59	54	50	180	0.2197	0.0177	0.8196	0.0184	0.9099	0.0099	0.9099	0.0092	outer_7
Neural network grid model 81	0.8408	0.9824	0.9884	0.9761	80	32	24	44	180	0.2286	0.0258	0.8223	0.0279	0.9119	0.014	0.9103	0.0141	outer_7
GBM grid model 63	0.8408	0.8517	0.9672	0.7853	43	52	30	58	183	0.2236	0.0179	0.8202	0.0183	0.911	0.0095	0.9093	0.0091	outer_7
Neural network grid model 29	0.851	0.9458	1	1	179	2	3	3	187	0.2426	0.0295	0.8301	0.0222	0.9143	0.0114	0.9139	0.0111	outer_7
GBM grid model 15	0.8408	0.9172	0.9547	0.8112	36	57	49	49	191	0.2228	0.0188	0.8197	0.0182	0.9101	0.0094	0.9099	0.0096	outer_7
GBM model 1	0.9335	0.881	0.9651	0.856	116	28	34	15	193	0.2318	0.023	0.8232	0.0228	0.9109	0.012	0.9124	0.0117	outer_7
XGBoost grid model 91	0.8408	0.8517	0.9651	0.8025	109	26	23	36	194	0.2312	0.023	0.8234	0.0238	0.912	0.012	0.9108	0.012	outer_7
GBM model 2	0.8408	0.8517	0.9547	0.7942	66	42	45	43	196	0.2274	0.0222	0.8214	0.0209	0.9103	0.0107	0.9104	0.0108	outer_7
GBM grid model 28	0.8408	0.8517	0.9651	0.856	135	17	37	16	205	0.2347	0.0188	0.8242	0.0239	0.9107	0.0128	0.912	0.012	outer_7
GBM grid model 95	0.8408	0.881	0.9831	0.7942	58	48	47	55	208	0.2266	0.0143	0.8204	0.0142	0.9102	0.0081	0.9097	0.0069	outer_7
XGBoost grid model 86	0.8408	0.9239	0.9884	0.8838	129	25	33	23	210	0.2339	0.022	0.8237	0.0223	0.9109	0.0127	0.9115	0.0108	outer_7
Neural network grid model 8	0.9335	0.9172	0.9547	0.8025	25	51	84	56	216	0.2212	0.0248	0.8203	0.0205	0.9084	0.0119	0.9097	0.0103	outer_7
GBM grid model 57	0.8408	0.8517	0.9547	0.7853	29	60	64	64	217	0.2218	0.0216	0.8195	0.0192	0.9093	0.0109	0.9092	0.0099	outer_7
GBM grid model 70	0.851	0.881	0.9672	0.9305	30	55	72	62	219	0.2219	0.0203	0.8198	0.0256	0.9089	0.0133	0.9093	0.0128	outer_7
Neural network grid model 61	0.8408	0.881	0.9547	0.7942	70	56	42	52	220	0.2278	0.023	0.8197	0.0218	0.9106	0.0115	0.9098	0.0113	outer_7
GBM grid model 21	0.8408	0.866	0.964	0.7853	86	46	36	60	228	0.2291	0.0184	0.8207	0.018	0.9108	0.0098	0.9093	0.0092	outer_7
GBM grid model 25	0.8408	0.8451	0.9547	0.7853	88	47	43	53	231	0.2292	0.0197	0.8206	0.0192	0.9105	0.0105	0.9098	0.0099	outer_7
Neural network grid model 93	0.8408	0.9239	0.9884	0.8481	156	29	25	25	235	0.2386	0.0252	0.8232	0.0239	0.9117	0.0126	0.9114	0.0116	outer_7
Neural network grid model 22	0.8408	0.9172	1	0.8481	141	39	20	37	237	0.2356	0.0263	0.8218	0.0207	0.9121	0.0107	0.9107	0.0105	outer_7
Neural network grid model 57	0.8408	0.9239	1	0.834	192	15	19	19	245	0.245	0.0292	0.8242	0.0203	0.9122	0.0111	0.9116	0.01	outer_7
GBM grid model 69	0.8408	0.9172	0.9672	0.8112	104	53	59	41	257	0.231	0.0193	0.82	0.0208	0.9096	0.011	0.9104	0.0105	outer_7
GBM grid model 64	0.8408	0.8517	0.9547	0.7853	19	77	74	88	258	0.2198	0.0173	0.8177	0.0148	0.9088	0.0086	0.9081	0.0073	outer_7
Super learner GBM	0.8408	0.9824	1	0.8025	195	18	27	22	262	0.2452	0.0145	0.8241	0.0173	0.9115	0.0101	0.9115	0.0084	outer_7
GBM grid model 53	0.8408	0.8517	0.9547	0.7853	27	76	89	71	263	0.2218	0.0193	0.8177	0.0159	0.9083	0.0093	0.9087	0.0082	outer_7
GBM grid model 8	0.8408	0.8451	0.9547	0.7853	15	92	97	61	265	0.2191	0.0136	0.817	0.0173	0.908	0.01	0.9093	0.009	outer_7
GBM grid model 73	0.8408	0.8517	0.9547	0.7853	32	80	53	107	272	0.2223	0.0181	0.8175	0.0214	0.9099	0.0107	0.9072	0.0109	outer_7
XGBoost grid model 42	0.8408	0.9643	0.9831	1	168	27	52	27	274	0.2404	0.0234	0.8233	0.0261	0.91	0.0136	0.9113	0.0132	outer_7
GBM grid model 35	0.8408	0.8517	0.9547	0.7942	28	85	71	92	276	0.2218	0.0191	0.8171	0.0185	0.9089	0.0101	0.908	0.0095	outer_7
XGBoost grid model 8	0.8408	0.8451	0.9547	0.7853	119	49	66	51	285	0.232	0.0234	0.8204	0.0198	0.9091	0.0108	0.9098	0.0102	outer_7
Neural network grid model 77	0.8408	0.881	0.9884	0.8025	59	90	58	79	286	0.2266	0.0219	0.817	0.0251	0.9097	0.0131	0.9084	0.0127	outer_7
GBM grid model 13	0.8408	0.8451	0.9547	0.7853	16	93	88	91	288	0.2191	0.0194	0.817	0.0189	0.9083	0.0099	0.908	0.0096	outer_7
GBM grid model 45	0.8408	0.8451	0.9547	0.793	14	91	95	93	293	0.2191	0.019	0.817	0.0208	0.9081	0.011	0.9079	0.0103	outer_7
Neural network grid model 58	0.8408	0.9239	0.964	0.8025	180	40	31	45	296	0.2427	0.0279	0.8217	0.0246	0.911	0.0129	0.9101	0.0124	outer_7
GBM grid model 7	0.8408	0.8451	0.9651	0.8025	21	81	126	75	303	0.2202	0.0176	0.8175	0.0217	0.9065	0.0128	0.9085	0.0107	outer_7
XGBoost grid model 98	0.8408	0.9239	0.9672	0.9305	275	11	11	6	303	0.2702	0.0335	0.8269	0.0162	0.9129	0.0086	0.9134	0.0075	outer_7
XGBoost grid model 16	0.8408	0.8451	0.9547	0.7853	54	82	110	63	309	0.2258	0.0216	0.8174	0.021	0.9074	0.012	0.9092	0.0106	outer_7
Neural network grid model 87	0.851	0.8451	0.964	0.7853	39	84	103	86	312	0.2229	0.0239	0.8173	0.0174	0.9078	0.0104	0.9081	0.0088	outer_7
Neural network grid model 91	0.8408	0.8517	1	0.8112	124	61	65	65	315	0.2331	0.0274	0.8194	0.0199	0.9092	0.0113	0.9092	0.01	outer_7
GBM grid model 59	0.8408	0.881	0.9668	0.7942	76	79	77	96	328	0.228	0.0213	0.8175	0.0246	0.9086	0.0128	0.9078	0.0126	outer_7
Neural network grid model 52	0.8408	0.866	0.9547	0.7853	185	54	35	54	328	0.2431	0.028	0.82	0.0214	0.9108	0.0113	0.9097	0.0107	outer_7
Neural network grid model 10	0.851	0.8517	0.9668	0.793	132	62	67	68	329	0.2343	0.0268	0.8192	0.0223	0.909	0.0118	0.9089	0.0111	outer_7
XGBoost grid model 2	0.8408	0.8517	1	0.7942	182	45	41	70	338	0.2428	0.0199	0.821	0.0221	0.9106	0.0112	0.9088	0.011	outer_7
Neural network grid model 4	0.8408	0.8451	0.9668	0.7942	160	69	57	59	345	0.2391	0.0223	0.8184	0.0203	0.9097	0.0115	0.9093	0.0105	outer_7
GBM grid model 2	0.9698	0.8451	0.9547	0.7942	12	105	105	125	347	0.2172	0.0189	0.8156	0.0225	0.9077	0.0115	0.9064	0.0115	outer_7
GBM grid model 42	0.8408	0.8517	0.9547	0.7853	118	68	63	103	352	0.232	0.0205	0.8187	0.0214	0.9093	0.0109	0.9075	0.0109	outer_7
GBM grid model 17	0.8408	0.8451	0.9672	0.7942	46	98	111	102	357	0.2239	0.0186	0.8168	0.0252	0.9074	0.014	0.9076	0.0127	outer_7
GBM grid model 14	0.8408	0.8451	0.9547	0.7853	64	94	102	98	358	0.2272	0.0186	0.817	0.0146	0.9078	0.0089	0.9077	0.0077	outer_7
Neural network grid model 28	0.851	0.881	0.9547	0.7942	69	104	79	111	363	0.2277	0.0241	0.8157	0.0215	0.9086	0.011	0.907	0.0108	outer_7
GBM grid model 40	0.8408	0.8451	0.9547	0.7853	83	86	98	97	364	0.2289	0.0197	0.817	0.0215	0.9078	0.0115	0.9078	0.011	outer_7
GBM grid model 65	0.8408	0.8451	0.9547	0.7853	22	115	120	113	370	0.2205	0.0163	0.8148	0.0151	0.9067	0.0092	0.9069	0.0073	outer_7
Neural network grid model 60	0.8408	0.881	1	0.8025	214	44	73	39	370	0.2495	0.0266	0.8213	0.0237	0.9089	0.0134	0.9106	0.0117	outer_7
GBM grid model 82	0.8408	0.8451	0.9547	0.7942	48	131	94	109	382	0.2242	0.0183	0.8128	0.0168	0.9081	0.0075	0.9071	0.0084	outer_7
GBM grid model 44	0.8408	0.9008	0.9672	0.7942	203	65	48	69	385	0.2474	0.0154	0.8189	0.0193	0.9102	0.0106	0.9088	0.0097	outer_7
Neural network grid model 25	0.8408	0.9643	1	0.9305	163	75	61	90	389	0.2394	0.026	0.8178	0.0256	0.9095	0.013	0.908	0.0126	outer_7
XGBoost grid model 92	0.8408	0.8517	0.9547	0.8025	133	71	116	72	392	0.2344	0.0232	0.8179	0.0266	0.907	0.0144	0.9087	0.0134	outer_7
XGBoost grid model 48	0.8408	0.8517	0.9547	0.7942	221	58	62	57	398	0.251	0.024	0.8196	0.0219	0.9094	0.0114	0.9094	0.0112	outer_7
Neural network grid model 27	0.9335	0.8451	0.9547	0.7853	122	96	93	89	400	0.2328	0.0257	0.8169	0.0199	0.9081	0.0111	0.9081	0.0101	outer_7
GBM grid model 3	0.8408	0.8517	0.9547	0.8025	187	63	87	66	403	0.244	0.021	0.8192	0.0246	0.9083	0.0128	0.9091	0.0128	outer_7
Neural network grid model 64	0.8408	0.881	0.9672	0.8481	103	121	78	105	407	0.231	0.0255	0.8142	0.0242	0.9086	0.012	0.9073	0.0118	outer_7
Neural network grid model 86	0.8408	0.8517	0.9547	0.8481	241	64	56	46	407	0.2568	0.0263	0.819	0.0214	0.9097	0.0119	0.9101	0.0111	outer_7
Neural network grid model 92	0.851	0.881	0.9672	0.8112	87	112	101	108	408	0.2292	0.0232	0.8148	0.0256	0.9078	0.0137	0.9071	0.0129	outer_7
GBM grid model 4	0.851	0.8517	0.9672	0.834	31	123	135	120	409	0.222	0.0184	0.814	0.0224	0.9058	0.0125	0.9067	0.0111	outer_7
Neural network grid model 67	0.8408	0.8517	0.9547	0.7853	190	67	76	76	409	0.2445	0.0303	0.8187	0.022	0.9087	0.0121	0.9085	0.0112	outer_7
XGBoost grid model 7	0.8408	0.8451	0.964	0.793	237	70	55	48	410	0.2565	0.0264	0.8182	0.0163	0.9098	0.0083	0.91	0.0081	outer_7
Neural network grid model 56	0.8408	0.8517	0.9831	0.7942	148	88	75	100	411	0.2374	0.027	0.817	0.0212	0.9087	0.011	0.9076	0.0103	outer_7
XGBoost grid model 68	0.8408	0.8451	0.9547	0.7853	90	107	125	94	416	0.2293	0.0227	0.8151	0.0226	0.9065	0.0127	0.9079	0.0115	outer_7
Super learner final	0.8408	0.8517	0.9547	0.7853	173	87	81	82	423	0.2415	0.0142	0.817	0.0216	0.9086	0.0115	0.9083	0.0109	outer_7
GBM grid model 10	0.8408	0.8451	0.9547	0.7853	99	110	117	101	427	0.2303	0.0189	0.8149	0.0139	0.907	0.0077	0.9076	0.0074	outer_7
Neural network grid model 34	0.8408	0.8451	0.9547	0.7853	108	122	83	115	428	0.2312	0.0251	0.814	0.022	0.9085	0.0106	0.9069	0.0107	outer_7
GBM grid model 47	0.8408	0.8451	0.9547	0.7853	65	125	100	139	429	0.2273	0.0185	0.8134	0.0213	0.9078	0.0107	0.9056	0.0108	outer_7
Neural network grid model 74	0.8408	0.881	0.9547	0.7942	130	95	124	81	430	0.234	0.0257	0.8169	0.0235	0.9065	0.0131	0.9083	0.0119	outer_7
GBM grid model 79	0.8408	0.866	0.9547	0.793	178	73	106	78	435	0.2425	0.018	0.8178	0.0184	0.9076	0.0105	0.9084	0.0097	outer_7
XGBoost grid model 18	0.8408	0.8517	0.9547	0.7853	73	117	123	122	435	0.228	0.0208	0.8146	0.0175	0.9065	0.01	0.9066	0.0089	outer_7
Neural network grid model 21	0.851	0.866	0.9547	0.793	113	118	85	123	439	0.2315	0.0257	0.8144	0.0231	0.9084	0.0113	0.9066	0.0113	outer_7
GBM grid model 51	0.8408	0.8451	0.9547	0.7853	34	135	122	152	443	0.2225	0.0182	0.8123	0.0207	0.9066	0.0097	0.905	0.0105	outer_7
GBM grid model 78	0.8408	0.8517	0.9651	0.7942	57	127	130	131	445	0.2265	0.0189	0.8133	0.0223	0.9062	0.0115	0.9061	0.0112	outer_7
GBM grid model 32	0.8408	0.8451	0.9547	0.7853	81	120	129	117	447	0.2287	0.021	0.8143	0.0217	0.9063	0.0113	0.9068	0.0112	outer_7
XGBoost grid model 23	0.8408	0.8451	0.9547	0.7853	171	78	114	84	447	0.2408	0.0189	0.8176	0.0183	0.9073	0.0098	0.9082	0.0093	outer_7
Neural network grid model 98	0.851	0.8517	0.9547	0.7853	61	124	141	124	450	0.2267	0.0255	0.814	0.0194	0.9057	0.0109	0.9064	0.0097	outer_7
GBM grid model 81	0.8408	0.8451	0.9547	0.7853	110	111	109	121	451	0.2314	0.0206	0.8148	0.0168	0.9074	0.0086	0.9066	0.0087	outer_7
GBM grid model 58	0.851	0.8451	0.9547	0.7853	40	138	134	151	463	0.2232	0.0187	0.812	0.0206	0.9059	0.0105	0.9051	0.0105	outer_7
XGBoost grid model 89	0.8408	0.8517	0.9547	0.7853	134	106	118	116	474	0.2344	0.0226	0.8153	0.0204	0.9069	0.0107	0.9069	0.0105	outer_7
GBM grid model 38	0.9698	0.8451	0.9547	0.7853	8	158	164	146	476	0.2146	0.0166	0.81	0.0239	0.9044	0.0127	0.9053	0.012	outer_7
GBM grid model 49	0.8988	0.8451	0.9547	0.7853	2	160	166	150	478	0.211	0.0187	0.8099	0.0239	0.9043	0.0127	0.9052	0.012	outer_7
XGBoost grid model 95	0.8408	0.8517	0.9672	0.8025	204	83	107	85	479	0.2476	0.027	0.8174	0.0198	0.9075	0.0113	0.9081	0.01	outer_7
XGBoost model 3	0.8408	0.8451	0.9547	0.7853	72	132	146	129	479	0.2279	0.0271	0.8127	0.0191	0.9052	0.0103	0.9061	0.0098	outer_7
Neural network grid model 54	0.8408	0.8451	0.9547	0.7853	264	72	69	77	482	0.2647	0.0296	0.8179	0.0189	0.909	0.0104	0.9084	0.0094	outer_7
XGBoost grid model 73	0.8408	0.8517	0.9672	0.8025	175	103	113	95	486	0.2419	0.0285	0.8159	0.0222	0.9073	0.0124	0.9078	0.0109	outer_7
GBM grid model 5	0.8408	0.9172	1	0.8112	205	108	68	106	487	0.2476	0.0189	0.8151	0.0212	0.909	0.0109	0.9072	0.0106	outer_7
Neural network grid model 90	0.8408	0.8517	0.9672	0.7942	123	126	112	126	487	0.233	0.0269	0.8133	0.0235	0.9073	0.0126	0.9063	0.0117	outer_7
XGBoost grid model 82	0.8408	0.8451	0.9547	0.7853	227	100	80	87	494	0.2535	0.0271	0.8164	0.023	0.9086	0.0113	0.9081	0.0113	outer_7
GBM model 5	0.9335	0.8451	0.9547	0.7853	7	165	172	163	507	0.2143	0.0181	0.8091	0.0169	0.9041	0.0098	0.9044	0.0085	outer_7
GBM grid model 11	0.8408	0.8517	0.9547	0.7942	100	130	136	142	508	0.2304	0.0194	0.8131	0.0209	0.9058	0.0109	0.9055	0.0106	outer_7
XGBoost grid model 78	0.8408	0.8451	0.9547	0.7853	233	97	99	80	509	0.2554	0.0264	0.8168	0.0168	0.9078	0.01	0.9084	0.0083	outer_7
GBM grid model 18	0.8408	0.8451	0.9547	0.7942	71	143	152	145	511	0.2279	0.0187	0.8116	0.0271	0.905	0.0144	0.9053	0.0137	outer_7
Neural network grid model 73	0.8408	0.8451	0.9651	0.7853	158	119	108	127	512	0.2389	0.027	0.8144	0.0204	0.9074	0.0107	0.9062	0.01	outer_7
GBM grid model 27	0.8408	0.8451	0.9547	0.7853	44	151	148	170	513	0.2236	0.0201	0.8105	0.0235	0.9051	0.0123	0.904	0.0119	outer_7
XGBoost grid model 70	0.8408	0.8451	0.9547	0.7942	259	99	91	67	516	0.2626	0.028	0.8165	0.02	0.9082	0.0101	0.909	0.0101	outer_7
Neural network grid model 18	0.8408	0.8451	0.9547	0.7853	271	74	90	83	518	0.2692	0.0312	0.8178	0.0198	0.9082	0.0103	0.9082	0.0099	outer_7
Neural network grid model 94	0.8408	0.881	0.9672	0.8112	217	113	82	110	522	0.2503	0.0313	0.8148	0.0255	0.9085	0.0125	0.907	0.0125	outer_7
GBM grid model 43	0.8408	0.8517	0.9547	0.8025	167	109	133	114	523	0.2403	0.0198	0.8151	0.0224	0.906	0.0124	0.9069	0.0113	outer_7
Neural network grid model 20	0.8408	0.8517	0.964	0.793	101	145	132	147	525	0.2305	0.0244	0.8116	0.0262	0.9061	0.0139	0.9053	0.0133	outer_7
Neural network grid model 46	0.8408	0.8451	0.9547	0.7853	147	142	115	132	536	0.2373	0.0238	0.8117	0.0201	0.9072	0.01	0.9059	0.0104	outer_7
Super learner neural network	0.8408	0.8517	1	0.7942	250	101	86	99	536	0.2594	0.016	0.8163	0.0236	0.9084	0.0127	0.9077	0.0118	outer_7
GBM model 3	0.8408	0.8451	0.9547	0.7853	121	139	140	137	537	0.2325	0.0219	0.812	0.0212	0.9057	0.0111	0.9057	0.0107	outer_7
Neural network grid model 19	0.8408	0.9008	1	0.856	120	152	127	138	537	0.2323	0.0246	0.8105	0.0268	0.9064	0.0133	0.9056	0.0132	outer_7
GBM grid model 6	0.9335	0.8451	0.9547	0.7853	63	153	151	171	538	0.2268	0.0193	0.8104	0.0202	0.905	0.0104	0.904	0.0104	outer_7
XRT model	0.8408	0.8517	0.9672	0.7942	298	66	104	73	541	0.302	0.0833	0.8188	0.0213	0.9077	0.012	0.9086	0.0106	outer_7
XGBoost grid model 25	0.8408	0.8451	0.9547	0.7853	95	147	174	128	544	0.23	0.0226	0.8113	0.0219	0.904	0.0127	0.9062	0.0109	outer_7
GBM grid model 66	0.8408	0.8451	0.9547	0.7853	45	176	163	161	545	0.2237	0.021	0.8078	0.0209	0.9044	0.0115	0.9046	0.0106	outer_7
GBM grid model 99	0.8408	0.8451	0.9547	0.7853	112	136	157	140	545	0.2315	0.0203	0.8123	0.022	0.9046	0.0125	0.9056	0.0111	outer_7
GBM grid model 19	0.8408	0.8451	0.9547	0.7853	106	133	161	149	549	0.2311	0.0209	0.8124	0.0246	0.9046	0.0139	0.9052	0.0124	outer_7
Neural network grid model 51	0.851	0.8451	0.9668	0.7853	131	134	137	148	550	0.2342	0.0265	0.8124	0.022	0.9058	0.0116	0.9052	0.0108	outer_7
Neural network grid model 89	0.8408	0.8517	0.964	0.7942	251	89	144	74	558	0.2595	0.0284	0.817	0.0195	0.9053	0.0118	0.9086	0.0096	outer_7
XGBoost grid model 54	0.8408	0.8451	0.9547	0.7853	262	102	96	104	564	0.2641	0.0264	0.8162	0.0195	0.908	0.0103	0.9075	0.0101	outer_7
GBM grid model 62	0.8408	0.866	1	0.8025	263	114	70	118	565	0.2646	0.0494	0.8148	0.0232	0.9089	0.0119	0.9068	0.0118	outer_7
XGBoost grid model 13	0.9698	0.8517	0.9547	0.7853	82	148	180	155	565	0.2287	0.0204	0.8111	0.0199	0.9038	0.011	0.9049	0.0098	outer_7
GBM grid model 76	0.8408	0.8451	0.9547	0.7853	84	150	170	169	573	0.2289	0.0208	0.8108	0.024	0.9041	0.0128	0.904	0.0123	outer_7
Neural network grid model 15	0.8408	0.881	1	0.8025	125	159	138	154	576	0.2331	0.0252	0.81	0.0244	0.9058	0.0124	0.9049	0.012	outer_7
Super learner all models	0.8408	0.8451	0.9547	0.7853	176	137	131	136	580	0.2421	0.0142	0.8122	0.0195	0.9062	0.0105	0.9057	0.0098	outer_7
Neural network grid model 83	0.8408	0.8517	1	0.8112	219	144	92	135	590	0.2507	0.0276	0.8116	0.0269	0.9082	0.013	0.9057	0.0134	outer_7
XGBoost grid model 67	0.8408	0.8451	0.9547	0.7853	111	167	160	153	591	0.2314	0.0212	0.8088	0.0227	0.9046	0.0118	0.9049	0.0115	outer_7
XGBoost grid model 34	0.8408	0.8451	0.9547	0.7853	200	128	156	112	596	0.2461	0.0261	0.8132	0.0236	0.9046	0.0134	0.9069	0.0118	outer_7
XGBoost grid model 3	0.8408	0.8451	0.9547	0.7853	115	164	155	164	598	0.2318	0.0241	0.8091	0.0219	0.9047	0.0125	0.9043	0.0109	outer_7
Super learner XGBoost	0.8408	0.8451	0.9547	0.7853	248	116	121	119	604	0.2581	0.0172	0.8147	0.0193	0.9066	0.0107	0.9068	0.0097	outer_7
GBM grid model 96	0.8408	0.8451	0.9547	0.7853	137	149	182	141	609	0.235	0.0199	0.8109	0.0159	0.9036	0.0093	0.9055	0.0085	outer_7
Neural network grid model 88	0.8408	0.8451	0.9547	0.7853	191	141	153	130	615	0.2446	0.0289	0.8118	0.0215	0.9049	0.0125	0.9061	0.0108	outer_7
Neural network grid model 63	0.851	0.8451	0.9547	0.7853	75	180	184	178	617	0.228	0.0248	0.807	0.0228	0.9034	0.0125	0.9035	0.0113	outer_7
GBM grid model 12	0.8408	0.8451	0.9547	0.7853	79	173	169	198	619	0.2283	0.0216	0.808	0.0269	0.9041	0.0137	0.9023	0.0136	outer_7
XGBoost grid model 1	0.8408	0.8451	0.9547	0.7942	206	140	139	134	619	0.2477	0.0247	0.8119	0.0225	0.9058	0.0116	0.9058	0.0114	outer_7
GBM grid model 98	0.8408	0.8451	0.9547	0.7853	94	178	175	176	623	0.23	0.0198	0.8073	0.016	0.904	0.0083	0.9036	0.008	outer_7
GBM grid model 100	0.8408	0.8451	0.9547	0.7853	78	174	194	179	625	0.2282	0.0201	0.808	0.0253	0.9029	0.0134	0.9035	0.0128	outer_7
GBM grid model 30	0.8408	0.8451	0.9547	0.7853	56	187	196	193	632	0.2265	0.0177	0.8062	0.0206	0.9028	0.0109	0.9025	0.0106	outer_7
XGBoost grid model 17	0.8408	0.8451	0.9547	0.7853	149	163	162	160	634	0.2376	0.0242	0.8092	0.0167	0.9045	0.0096	0.9046	0.008	outer_7
Neural network grid model 6	0.8408	0.8451	0.9547	0.7853	92	190	171	189	642	0.2296	0.0224	0.8059	0.0168	0.9041	0.0095	0.9027	0.0088	outer_7
GBM grid model 85	0.8408	0.8451	0.9547	0.7853	68	188	199	190	645	0.2277	0.0183	0.806	0.0212	0.9026	0.011	0.9027	0.0109	outer_7
Neural network grid model 70	0.8408	0.8451	0.964	0.7853	143	166	168	168	645	0.2361	0.0252	0.809	0.0192	0.9041	0.0111	0.9042	0.0097	outer_7
GBM grid model 20	0.8408	0.8451	0.9547	0.7853	154	157	192	144	647	0.2384	0.0192	0.81	0.0203	0.9031	0.0118	0.9054	0.0103	outer_7
Neural network grid model 11	0.8408	0.8451	0.9547	0.7853	174	171	150	159	654	0.2419	0.0252	0.8081	0.0196	0.905	0.0108	0.9046	0.0097	outer_7
GBM grid model 54	0.8408	0.8451	0.9547	0.7853	53	202	203	197	655	0.2258	0.0185	0.8045	0.0153	0.9022	0.0087	0.9023	0.0078	outer_7
GBM grid model 9	0.8408	0.8451	0.9547	0.7853	91	185	197	187	660	0.2294	0.02	0.8065	0.0177	0.9028	0.0103	0.903	0.0092	outer_7
GBM grid model 89	0.8408	0.8451	0.9547	0.7853	117	195	181	173	666	0.2319	0.0153	0.8056	0.0186	0.9036	0.0096	0.9038	0.0095	outer_7
Neural network grid model 16	0.8408	0.8451	0.9547	0.7853	235	154	119	158	666	0.256	0.0302	0.8102	0.0239	0.9067	0.0121	0.9047	0.012	outer_7
XGBoost grid model 14	0.8408	0.8451	0.9547	0.7853	172	161	165	172	670	0.2414	0.0195	0.8097	0.0221	0.9044	0.0119	0.9039	0.0111	outer_7
Neural network grid model 41	0.8408	0.8451	0.9547	0.7853	225	155	128	165	673	0.2531	0.0278	0.8102	0.0199	0.9063	0.0104	0.9043	0.0098	outer_7
XGBoost grid model 9	0.8408	0.8451	0.9547	0.7853	74	197	205	199	675	0.228	0.0209	0.8055	0.0214	0.9019	0.012	0.9021	0.0108	outer_7
Neural network grid model 37	0.8408	0.8451	0.9547	0.7853	255	146	145	133	679	0.26	0.0293	0.8115	0.0189	0.9052	0.0102	0.9058	0.0099	outer_7
XGBoost model 1	0.8408	0.8451	0.9547	0.7853	97	199	183	200	679	0.2302	0.0252	0.8051	0.0242	0.9035	0.0111	0.902	0.0119	outer_7
XGBoost grid model 60	0.8408	0.8451	0.9547	0.7853	211	156	147	166	680	0.2485	0.0323	0.8101	0.0227	0.9051	0.0113	0.9042	0.0115	outer_7
XGBoost grid model 46	0.8408	0.8517	0.9547	0.7853	224	162	143	156	685	0.2528	0.0261	0.8095	0.0231	0.9055	0.0112	0.9047	0.012	outer_7
XGBoost grid model 88	0.8408	0.8451	0.9547	0.7853	89	191	212	201	693	0.2293	0.0206	0.8058	0.0227	0.901	0.0126	0.902	0.0114	outer_7
Neural network grid model 32	0.8408	0.8451	0.9547	0.7853	183	179	158	175	695	0.2428	0.0284	0.8073	0.0213	0.9046	0.011	0.9036	0.0109	outer_7
Neural network grid model 17	0.8408	0.8451	0.9547	0.7853	138	177	193	188	696	0.2351	0.0243	0.8074	0.0181	0.9029	0.0098	0.9028	0.0095	outer_7
GBM grid model 50	0.8408	0.8451	0.9547	0.7853	55	212	222	211	700	0.2261	0.0186	0.803	0.0203	0.9002	0.0121	0.9014	0.0102	outer_7
Neural network grid model 65	0.851	0.8451	0.9547	0.7853	144	194	159	205	702	0.2362	0.0272	0.8057	0.0225	0.9046	0.0112	0.9018	0.0114	outer_7
DRF model	0.8988	0.8451	0.9547	0.7853	294	129	142	143	708	0.293	0.0846	0.8132	0.017	0.9056	0.0098	0.9054	0.0084	outer_7
GBM grid model 86	0.8408	0.8451	0.9547	0.7853	155	169	204	185	713	0.2386	0.0202	0.8082	0.0222	0.9021	0.0127	0.903	0.0112	outer_7
XGBoost grid model 21	0.8408	0.8517	0.9547	0.7853	159	186	167	208	720	0.239	0.0225	0.8063	0.023	0.9042	0.0109	0.9017	0.0115	outer_7
GBM grid model 29	0.8408	0.8451	0.9547	0.7853	152	196	187	186	721	0.2383	0.0196	0.8056	0.0224	0.9034	0.0109	0.903	0.0113	outer_7
Neural network grid model 13	0.8408	0.8451	0.9547	0.7853	181	189	195	157	722	0.2428	0.0246	0.806	0.0144	0.9028	0.0091	0.9047	0.0073	outer_7
Neural network grid model 100	0.8408	0.8451	0.9547	0.7853	150	192	188	196	726	0.2376	0.0241	0.8057	0.0243	0.9034	0.0124	0.9024	0.0123	outer_7
GBM grid model 90	0.8408	0.8451	0.9547	0.7853	62	222	220	228	732	0.2268	0.0195	0.8018	0.025	0.9005	0.0132	0.9001	0.0127	outer_7
XGBoost grid model 81	0.8408	0.8451	0.9547	0.7853	145	181	229	183	738	0.2364	0.024	0.8069	0.0213	0.9001	0.0123	0.9031	0.0107	outer_7
XGBoost grid model 52	0.8408	0.8451	0.9547	0.7853	194	172	190	184	740	0.2452	0.0232	0.808	0.0211	0.9033	0.0115	0.903	0.0107	outer_7
Neural network grid model 47	0.9335	0.8451	0.9547	0.7853	52	237	215	243	747	0.2247	0.0239	0.7999	0.0169	0.9008	0.0086	0.899	0.0084	outer_7
Neural network grid model 35	0.8408	0.8451	0.9547	0.7853	247	168	178	162	755	0.2579	0.0294	0.8084	0.0185	0.9039	0.0106	0.9044	0.0093	outer_7
GBM grid model 75	0.8408	0.8451	0.9547	0.7853	93	214	217	232	756	0.2298	0.0196	0.8028	0.0223	0.9008	0.0116	0.8999	0.0114	outer_7
XGBoost grid model 28	0.8408	0.8451	0.9547	0.7853	102	211	227	216	756	0.2309	0.0193	0.8031	0.023	0.9001	0.0129	0.9009	0.0115	outer_7
GBM grid model 33	0.8408	0.8451	0.9547	0.7853	98	210	224	226	758	0.2303	0.0203	0.8035	0.0209	0.9002	0.0113	0.9004	0.0108	outer_7
XGBoost grid model 45	0.8408	0.8451	0.9547	0.7853	246	170	177	167	760	0.2577	0.0195	0.8081	0.0188	0.9039	0.0091	0.9042	0.0093	outer_7
Neural network grid model 36	0.8408	0.8451	0.9547	0.7853	107	225	209	227	768	0.2311	0.0257	0.8011	0.0164	0.9014	0.0089	0.9002	0.0082	outer_7
Neural network grid model 30	0.8408	0.8451	0.9547	0.7853	267	175	149	182	773	0.2669	0.0285	0.8079	0.0178	0.905	0.0093	0.9032	0.0091	outer_7
Neural network grid model 33	0.8408	0.8451	0.9547	0.7853	128	231	207	220	786	0.2335	0.0215	0.8008	0.0245	0.9017	0.0125	0.9007	0.0126	outer_7
XGBoost grid model 15	0.8408	0.8451	0.9547	0.7853	197	200	198	191	786	0.2455	0.0235	0.8051	0.0227	0.9027	0.0127	0.9026	0.0113	outer_7
Neural network grid model 78	0.8408	0.8451	0.9651	0.7853	269	183	154	181	787	0.2676	0.0329	0.8067	0.0253	0.9049	0.0125	0.9033	0.0125	outer_7
GBM grid model 48	0.8408	0.8451	0.9547	0.7853	126	217	226	219	788	0.2334	0.0212	0.8023	0.0178	0.9001	0.0101	0.9008	0.0089	outer_7
Neural network grid model 66	0.8408	0.8451	0.9547	0.7853	209	206	173	206	794	0.2483	0.0302	0.8043	0.026	0.9041	0.0126	0.9018	0.0131	outer_7
Neural network grid model 53	0.8408	0.8451	0.9547	0.7853	239	193	189	174	795	0.2567	0.0246	0.8057	0.021	0.9034	0.0106	0.9037	0.0106	outer_7
XGBoost grid model 24	0.8408	0.8451	0.9547	0.7853	169	203	230	195	797	0.2406	0.0256	0.8044	0.0181	0.9	0.0109	0.9025	0.009	outer_7
GBM grid model 77	0.8408	0.8451	0.9547	0.7853	105	228	236	230	799	0.231	0.0204	0.801	0.0171	0.8993	0.0096	0.9001	0.0087	outer_7
GBM grid model 41	0.8408	0.8451	0.9547	0.7853	253	184	176	194	807	0.2597	0.0338	0.8066	0.0209	0.9039	0.0108	0.9025	0.0106	outer_7
GBM grid model 52	0.8408	0.8451	0.9547	0.7853	186	204	210	207	807	0.2438	0.0214	0.8043	0.0215	0.9012	0.0121	0.9017	0.0111	outer_7
XGBoost grid model 59	0.8408	0.8451	0.9547	0.7853	161	220	211	218	810	0.2391	0.0224	0.8019	0.0182	0.901	0.0081	0.9008	0.0095	outer_7
Neural network grid model 43	0.8408	0.8451	0.9547	0.7853	188	215	200	213	816	0.2441	0.0277	0.8027	0.0241	0.9024	0.0127	0.9012	0.0119	outer_7
Neural network grid model 23	0.8408	0.8451	0.9547	0.7853	283	182	179	180	824	0.2773	0.0348	0.8068	0.0199	0.9039	0.0106	0.9034	0.0099	outer_7
Neural network grid model 26	0.8408	0.8451	0.9547	0.7853	140	233	228	223	824	0.2354	0.0218	0.8006	0.0271	0.9001	0.0148	0.9005	0.0139	outer_7
Neural network grid model 59	0.8408	0.8451	0.9547	0.7853	265	198	191	177	831	0.2649	0.0319	0.8054	0.0199	0.9032	0.0108	0.9036	0.0101	outer_7
Neural network grid model 55	0.8408	0.8451	0.9547	0.7853	201	209	201	222	833	0.2466	0.0301	0.8036	0.0227	0.9022	0.0108	0.9006	0.0111	outer_7
Neural network grid model 97	0.8408	0.8451	0.9547	0.7853	142	242	208	244	836	0.2356	0.0223	0.7993	0.021	0.9017	0.0095	0.899	0.0108	outer_7
XGBoost grid model 79	0.8408	0.8451	0.9547	0.7853	198	216	219	209	842	0.246	0.0231	0.8025	0.0228	0.9005	0.012	0.9014	0.0112	outer_7
Neural network grid model 7	0.8408	0.8451	0.9547	0.7853	245	208	186	210	849	0.2575	0.0305	0.804	0.0199	0.9034	0.01	0.9014	0.01	outer_7
GBM grid model 22	0.8408	0.8451	0.9547	0.7853	151	235	233	231	850	0.2378	0.0218	0.8003	0.023	0.8994	0.013	0.9	0.0115	outer_7
Neural network grid model 82	0.8408	0.8451	0.9547	0.7853	139	245	225	242	851	0.2353	0.0265	0.7985	0.0205	0.9002	0.0105	0.8991	0.0103	outer_7
Neural network grid model 95	0.8408	0.8451	0.9547	0.7853	230	213	206	203	852	0.2547	0.0286	0.8028	0.0173	0.9018	0.0103	0.9018	0.0086	outer_7
XGBoost grid model 58	0.8408	0.8451	0.9547	0.7853	232	205	223	192	852	0.2553	0.0257	0.8043	0.0225	0.9002	0.0129	0.9025	0.0111	outer_7
GBM grid model 16	0.8408	0.8451	0.9547	0.7853	153	230	241	235	859	0.2384	0.0201	0.8009	0.0241	0.899	0.0128	0.8998	0.0121	outer_7
Neural network grid model 12	0.8408	0.8451	0.9547	0.7853	229	207	202	221	859	0.2543	0.0243	0.804	0.0215	0.9022	0.0121	0.9007	0.0109	outer_7
XGBoost grid model 49	0.8408	0.8451	0.9547	0.7853	164	232	235	233	864	0.2394	0.0208	0.8006	0.0211	0.8993	0.0111	0.8999	0.0108	outer_7
XGBoost model 2	0.8408	0.8451	0.9547	0.7853	146	241	232	245	864	0.2371	0.0208	0.7994	0.0196	0.8996	0.0096	0.8989	0.0099	outer_7
XGBoost grid model 63	0.8408	0.8451	0.9547	0.7853	208	221	218	224	871	0.2482	0.0241	0.8018	0.0235	0.9008	0.0125	0.9005	0.0119	outer_7
Neural network grid model 2	0.8408	0.8451	0.9547	0.7853	285	201	185	202	873	0.2785	0.0289	0.8049	0.0219	0.9034	0.0115	0.902	0.011	outer_7
GBM grid model 56	0.8408	0.8451	0.9547	0.7853	212	224	240	214	890	0.2491	0.0194	0.8014	0.0198	0.899	0.0111	0.9011	0.0105	outer_7
XGBoost grid model 55	0.8408	0.8451	0.9547	0.7853	196	227	246	229	898	0.2455	0.0206	0.8011	0.0168	0.8982	0.0089	0.9001	0.0084	outer_7
GBM grid model 88	0.8408	0.8451	0.9547	0.7853	136	256	249	263	904	0.2348	0.0213	0.7958	0.0242	0.8976	0.0127	0.8965	0.0123	outer_7
Neural network grid model 45	0.8408	0.8451	0.9547	0.7853	114	271	251	268	904	0.2317	0.0219	0.7906	0.0231	0.8972	0.012	0.8956	0.0117	outer_7
XGBoost grid model 71	0.8408	0.8451	0.9547	0.7853	162	246	255	247	910	0.2393	0.0231	0.7983	0.0248	0.8968	0.0144	0.8987	0.0125	outer_7
XGBoost grid model 80	0.8408	0.8451	0.9547	0.7853	228	229	216	241	914	0.2536	0.0176	0.801	0.021	0.9008	0.0109	0.8991	0.0104	outer_7
XGBoost grid model 37	0.8408	0.8451	0.9547	0.7853	189	236	242	249	916	0.2442	0.021	0.8001	0.0239	0.8989	0.0129	0.8986	0.0121	outer_7
GBM grid model 68	0.8408	0.8451	0.9547	0.7853	207	239	247	225	918	0.2477	0.0188	0.7996	0.0175	0.8982	0.0107	0.9004	0.0089	outer_7
Neural network grid model 44	0.8408	0.8451	0.9547	0.7853	244	219	221	236	920	0.2575	0.031	0.802	0.0206	0.9004	0.0116	0.8997	0.0103	outer_7
GBM grid model 46	0.8408	0.8451	0.9547	0.7853	165	248	258	250	921	0.24	0.0203	0.7977	0.0187	0.8967	0.0119	0.8981	0.0091	outer_7
XGBoost grid model 41	0.8408	0.8451	0.9547	0.7853	222	226	238	239	925	0.251	0.0176	0.8011	0.0226	0.8991	0.0125	0.8996	0.0114	outer_7
Neural network grid model 49	0.8408	0.881	0.9831	0.8025	240	234	250	204	928	0.2567	0.032	0.8006	0.0317	0.8973	0.0192	0.9018	0.0156	outer_7
Neural network grid model 38	0.8408	0.8451	0.9547	0.7853	199	249	243	252	943	0.246	0.03	0.7975	0.0217	0.8988	0.0115	0.898	0.0107	outer_7
XGBoost grid model 36	0.8408	0.8451	0.9547	0.7853	157	264	263	261	945	0.2386	0.0214	0.7937	0.0205	0.8957	0.0117	0.8969	0.0102	outer_7
Neural network grid model 48	0.8408	0.8451	0.9547	0.7853	293	218	234	212	957	0.2927	0.0382	0.802	0.0249	0.8994	0.0144	0.9013	0.0126	outer_7
Neural network grid model 71	0.8408	0.8451	0.9547	0.7853	288	240	214	215	957	0.2817	0.0329	0.7994	0.0249	0.9009	0.013	0.901	0.0127	outer_7
Neural network grid model 3	0.8408	0.8451	0.9547	0.7853	166	266	261	267	960	0.2402	0.0245	0.7931	0.0178	0.8962	0.0105	0.8957	0.0089	outer_7
XGBoost grid model 51	0.8408	0.8451	0.9547	0.7853	223	243	244	251	961	0.2525	0.0189	0.7989	0.0221	0.8987	0.0116	0.8981	0.0111	outer_7
Neural network grid model 40	0.8408	0.8451	0.9547	0.7853	266	244	213	240	963	0.2659	0.0299	0.7989	0.0237	0.901	0.0119	0.8994	0.0122	outer_7
Neural network grid model 1	0.8408	0.8451	0.9547	0.7853	297	223	231	217	968	0.3003	0.0339	0.8015	0.0258	0.8999	0.0152	0.9008	0.0131	outer_7
GBM grid model 36	0.8408	0.8451	0.9547	0.7853	218	250	245	256	969	0.2504	0.0222	0.7973	0.0189	0.8986	0.0098	0.8975	0.0098	outer_7
XGBoost grid model 5	0.8408	0.8451	0.9547	0.7853	202	257	254	264	977	0.2472	0.0241	0.7952	0.0248	0.897	0.0124	0.896	0.0126	outer_7
XGBoost grid model 11	0.8408	0.8451	0.9547	0.7853	170	269	269	272	980	0.2407	0.0213	0.7915	0.0187	0.8944	0.0109	0.8949	0.0094	outer_7
XGBoost grid model 22	0.8408	0.8451	0.9547	0.7853	213	260	252	257	982	0.2494	0.0239	0.7942	0.0243	0.897	0.0131	0.8974	0.0123	outer_7
GBM grid model 37	0.8408	0.8451	0.9547	0.7853	184	268	270	271	993	0.243	0.0207	0.7919	0.0171	0.8941	0.0103	0.8951	0.0087	outer_7
Neural network grid model 99	0.8408	0.8451	0.9547	0.7853	281	238	237	237	993	0.2765	0.0324	0.7998	0.0202	0.8992	0.0113	0.8997	0.0103	outer_7
XGBoost grid model 4	0.8408	0.8451	0.9547	0.7853	226	254	248	265	993	0.2534	0.0219	0.7958	0.0232	0.8977	0.0116	0.896	0.0118	outer_7
Neural network grid model 69	0.8408	0.8451	0.9547	0.7853	231	261	268	234	994	0.2551	0.026	0.7939	0.0241	0.895	0.0151	0.8999	0.012	outer_7
XGBoost grid model 50	0.8408	0.8451	0.9547	0.7853	177	274	271	273	995	0.2422	0.0229	0.7892	0.0235	0.8938	0.012	0.8945	0.012	outer_7
Neural network grid model 79	0.8408	0.8451	0.9547	0.7853	249	255	257	258	1019	0.2586	0.0333	0.7958	0.0263	0.8967	0.0146	0.8972	0.0131	outer_7
XGBoost grid model 97	0.8408	0.8451	0.9547	0.7853	242	263	262	260	1027	0.2571	0.022	0.7939	0.0175	0.8958	0.0098	0.897	0.0089	outer_7
XGBoost grid model 77	0.8408	0.8451	0.9547	0.7853	273	253	256	248	1030	0.2696	0.024	0.7964	0.0182	0.8968	0.0108	0.8986	0.0089	outer_7
XGBoost grid model 19	0.8408	0.8451	0.9547	0.7853	234	265	267	266	1032	0.2557	0.0223	0.7935	0.0253	0.8952	0.0134	0.8959	0.0126	outer_7
Neural network grid model 85	0.8408	0.8451	0.9547	0.7853	289	252	239	255	1035	0.2855	0.0345	0.797	0.0218	0.899	0.0108	0.8977	0.011	outer_7
Neural network grid model 76	0.8408	0.8451	0.9547	0.7853	220	275	266	276	1037	0.2509	0.0269	0.7872	0.0196	0.8953	0.01	0.8932	0.0101	outer_7
Neural network grid model 68	0.8408	0.8451	0.9547	0.7853	258	259	282	246	1045	0.2614	0.029	0.7945	0.0256	0.8925	0.0158	0.8988	0.0122	outer_7
Neural network grid model 80	0.8408	0.8451	0.9547	0.7853	193	284	284	287	1048	0.245	0.0272	0.7815	0.0244	0.892	0.0121	0.8896	0.0122	outer_7
Neural network grid model 42	0.8408	0.8451	0.9547	0.7853	292	251	253	253	1049	0.2914	0.0349	0.7971	0.0211	0.897	0.0125	0.898	0.0104	outer_7
GBM grid model 91	0.8408	0.8451	0.9547	0.7853	215	279	283	279	1056	0.2499	0.0218	0.7854	0.0243	0.8922	0.0129	0.8926	0.0124	outer_7
GBM grid model 39	0.8408	0.8451	0.9547	0.7853	216	280	281	280	1057	0.25	0.0267	0.7844	0.0238	0.8926	0.0124	0.8919	0.012	outer_7
XGBoost grid model 76	0.8408	0.8451	0.9547	0.7853	280	258	260	262	1060	0.2759	0.0271	0.7946	0.0212	0.8963	0.0113	0.8968	0.0102	outer_7
Neural network grid model 50	0.8408	0.8451	0.9547	0.7853	243	277	274	270	1064	0.2573	0.0297	0.7869	0.0183	0.8935	0.0107	0.8952	0.0092	outer_7
XGBoost grid model 44	0.8408	0.8451	0.9547	0.7853	260	273	264	269	1066	0.2633	0.0314	0.79	0.024	0.8956	0.0121	0.8953	0.0119	outer_7
XGBoost grid model 87	0.8408	0.8451	0.9547	0.7853	210	285	287	289	1071	0.2484	0.0193	0.7814	0.0283	0.8906	0.0148	0.8893	0.0142	outer_7
Neural network grid model 39	0.8408	0.8451	0.9547	0.7853	286	262	265	259	1072	0.2785	0.0293	0.7939	0.023	0.8953	0.0135	0.897	0.0117	outer_7
XGBoost grid model 6	0.8408	0.8451	0.9547	0.7853	238	283	280	281	1082	0.2565	0.0243	0.783	0.0296	0.8927	0.0147	0.8911	0.0147	outer_7
XGBoost grid model 38	0.8408	0.8451	0.9547	0.7853	252	276	278	278	1084	0.2596	0.0195	0.7869	0.0248	0.893	0.0131	0.8926	0.0122	outer_7
XGBoost grid model 12	0.8408	0.8451	0.9547	0.7853	282	270	259	274	1085	0.2771	0.0271	0.7906	0.0305	0.8967	0.0142	0.8944	0.0152	outer_7
XGBoost grid model 53	0.8408	0.8451	0.9547	0.7853	268	272	273	275	1088	0.2674	0.0226	0.7905	0.0179	0.8936	0.0093	0.8938	0.0089	outer_7
XGBoost grid model 61	0.8408	0.8451	0.9547	0.7853	256	282	277	284	1099	0.2606	0.0191	0.7831	0.0284	0.893	0.0134	0.8904	0.0141	outer_7
Neural network grid model 5	0.8408	0.8451	0.9547	0.7853	295	267	289	254	1105	0.2938	0.0431	0.7926	0.025	0.8902	0.0181	0.8978	0.0112	outer_7
XGBoost grid model 69	0.8408	0.8451	0.9547	0.7853	278	281	279	283	1121	0.2755	0.0272	0.7832	0.0297	0.8929	0.0137	0.8904	0.0149	outer_7
XGBoost grid model 84	0.622	0.8451	0.9547	0.7853	296	278	272	277	1123	0.2941	0.0264	0.7867	0.0182	0.8937	0.0094	0.893	0.0091	outer_7
Neural network grid model 14	0.8408	0.8451	0.9547	0.7853	261	288	292	286	1127	0.2636	0.0309	0.78	0.0243	0.8886	0.0131	0.8896	0.0121	outer_7
XGBoost grid model 39	0.8408	0.8451	0.9547	0.7853	254	293	291	293	1131	0.2598	0.0234	0.7738	0.0298	0.8892	0.0136	0.8864	0.0148	outer_7
XGBoost grid model 27	0.8408	0.8451	0.9547	0.6322	236	297	302	297	1132	0.2564	0.0211	0.7649	0.0243	0.8806	0.0129	0.8812	0.0122	outer_7
XGBoost grid model 85	0.8408	0.8451	0.9547	0.7853	257	292	293	292	1134	0.2608	0.0214	0.7763	0.0251	0.8881	0.0124	0.8866	0.0126	outer_7
XGBoost grid model 33	0.5444	0.8451	0.9547	0.7853	279	286	288	282	1135	0.2757	0.0244	0.7808	0.0263	0.8905	0.0137	0.8908	0.0132	outer_7
XGBoost grid model 64	0.8408	0.8451	0.9547	0.7853	290	287	275	285	1137	0.2856	0.0256	0.7802	0.0347	0.893	0.0156	0.8899	0.0172	outer_7
XGBoost grid model 94	0.8408	0.8451	0.9547	0.7853	272	289	286	290	1137	0.2696	0.0229	0.7797	0.0268	0.8906	0.0132	0.8887	0.0132	outer_7
XGBoost grid model 75	0.8408	0.8451	0.9547	0.7853	274	291	290	288	1143	0.2701	0.0231	0.7775	0.0195	0.8896	0.0108	0.8894	0.0095	outer_7
XGBoost grid model 66	0.8408	0.8451	0.9547	0.7853	287	290	285	291	1153	0.2797	0.0255	0.778	0.0342	0.8915	0.0158	0.8876	0.0171	outer_7
XGBoost grid model 47	0.8408	0.8451	0.9547	0.7183	277	294	295	294	1160	0.2732	0.0264	0.773	0.0234	0.887	0.0107	0.8849	0.0118	outer_7
XGBoost grid model 74	0.8408	0.8451	0.9547	0.6322	270	299	298	298	1165	0.2691	0.0208	0.7626	0.0223	0.8821	0.0115	0.881	0.0112	outer_7
XGBoost grid model 35	0.8408	0.8451	0.9547	0.7853	276	298	296	300	1170	0.2712	0.0243	0.763	0.0296	0.883	0.0133	0.8806	0.0147	outer_7
XGBoost grid model 30	0.8408	0.8451	0.9547	0.7853	291	295	294	295	1175	0.2894	0.0256	0.7722	0.033	0.8871	0.0157	0.8848	0.0163	outer_7
XGBoost grid model 93	0.8408	0.8451	0.9547	0.7853	284	301	300	302	1187	0.278	0.0239	0.7582	0.0328	0.8809	0.0156	0.8774	0.0163	outer_7
XGBoost grid model 72	0.0034	0.0168	NA	0.0402	310	310	310	310	1240	0.6606	0.0088	0.4856	0.108	0.8541	0.0116	0.7454	0.0543	outer_7
XGBoost grid model 10	0.0034	0.004	NA	0.0114	313	313	311	313	1250	0.6931	0	0	0	NA	NA	0.4964	0.0193	outer_7
XGBoost grid model 29	0.0034	0.004	NA	0.0114	313	313	312	313	1251	0.6931	0	0	0	NA	NA	0.4964	0.0193	outer_7
XGBoost grid model 56	0.0034	0.004	NA	0.0114	313	313	313	313	1252	0.6931	0	0	0	NA	NA	0.4964	0.0193	outer_7
XGBoost grid model 57	0.0034	0.004	NA	0.0114	313	313	314	313	1253	0.6931	0	0	0	NA	NA	0.4964	0.0193	outer_7
XGBoost grid model 65	0.0034	0.004	NA	0.0114	313	313	315	313	1254	0.6931	0	0	0	NA	NA	0.4964	0.0193	outer_7
GBM grid model 15	0.6914	1	0.9643	0.8284	3	2	2	2	9	0.2185	0.0196	0.8307	0.0249	0.9149	0.0127	0.9154	0.0125	outer_8
GBM grid model 53	NA	1	1	0.9397	1	7	7	7	22	0.2138	0.018	0.8263	0.0225	0.9121	0.0119	0.9127	0.0118	outer_8
GBM grid model 82	0.6712	0.7757	0.9919	0.7503	9	5	4	4	22	0.2212	0.0159	0.8289	0.0181	0.9144	0.0091	0.9139	0.0095	outer_8
GBM grid model 87	0.6914	0.7757	0.7978	0.6523	15	3	3	3	24	0.223	0.015	0.8295	0.0184	0.9146	0.0091	0.9143	0.0096	outer_8
GBM grid model 8	0.7783	NA	NA	NA	32	1	1	1	35	0.2258	0.0168	0.835	0.0143	0.9181	0.006	0.918	0.0065	outer_8
GBM grid model 92	0.6914	1	0.8475	0.6781	24	4	5	5	38	0.2247	0.0167	0.8291	0.022	0.9137	0.0113	0.9139	0.0117	outer_8
GBM grid model 80	1	0.5692	0.7286	0.5597	2	21	14	10	47	0.217	0.0182	0.8193	0.017	0.9098	0.008	0.9098	0.009	outer_8
GBM grid model 38	0.8201	0.8147	0.6099	0.5245	8	11	18	12	49	0.2205	0.0155	0.8215	0.0223	0.9094	0.012	0.9097	0.0116	outer_8
GBM grid model 94	0.8639	0.8147	0.7286	0.6523	11	12	16	20	59	0.222	0.0152	0.8214	0.019	0.9097	0.0095	0.9091	0.01	outer_8
GBM grid model 58	0.9156	0.8694	0.7978	0.5597	14	18	19	23	74	0.2228	0.0153	0.8203	0.0202	0.9092	0.0102	0.9089	0.0107	outer_8
GBM grid model 1	0.7783	0.8005	0.7781	0.7262	13	22	28	18	81	0.2226	0.0182	0.8189	0.0233	0.9086	0.0118	0.9094	0.012	outer_8
Neural network grid model 74	0.7362	0.5692	0.5946	0.4897	48	16	8	11	83	0.2285	0.0167	0.8207	0.0149	0.9112	0.0061	0.9097	0.0079	outer_8
XGBoost grid model 8	0.8201	0.8147	0.684	0.7019	53	13	15	14	95	0.229	0.0169	0.8213	0.0182	0.9098	0.01	0.9095	0.0096	outer_8
[truncated: 1,015 more rows]
