# Supplementary material for: Machine learning-driven multifunctional peptide engineering for sustained ocular drug delivery
Source: Nat Commun. 2023 May 2;14:2509. doi: 10.1038/s41467-023-38056-w (PMC10154330; doi:10.1038/s41467-023-38056-w)
Supplement: Supplementary file 10 — Supplementary Data 7 [file 41467_2023_38056_MOESM10_ESM.xlsx]

## Sheet: 7_tx_cv_res_statistical_testing
	Log loss adj. <i>p</i> value	MCC adj. <i>p</i> value	F_1 adj. <i>p</i> value	Balanced accuracy adj. <i>p</i> value	Log loss rank	MCC rank	F_1 rank	Balanced accuracy rank	Rank sum	Log loss mean	Log loss s.e.m.	MCC mean	MCC s.e.m.	F_1 mean	F_1 s.e.m.	Balanced accuracy mean	Balanced accuracy s.e.m.	Folder
Super learner XGBoost	0.6797	0.7672	0.7382	0.6563	6	4	4	5	19	0.1666	0.0128	0.8884	0.0092	0.9238	0.006	0.9511	0.0047	outer_1
Super learner final	NA	0.6626	0.6584	0.4202	1	7	7	10	25	0.1594	0.0116	0.887	0.0097	0.923	0.0064	0.9497	0.0048	outer_1
XGBoost grid model 24	0.5818	0.5856	0.4866	0.4385	10	13	13	11	47	0.1676	0.0124	0.8842	0.0091	0.9208	0.0059	0.9495	0.0045	outer_1
XGBoost grid model 97	0.4563	0.6371	0.6839	0.4803	27	9	9	8	53	0.1718	0.0131	0.8862	0.0096	0.9222	0.0065	0.95	0.0046	outer_1
XGBoost grid model 63	0.4563	0.4053	0.4066	0.3656	35	15	22	14	86	0.1732	0.0128	0.8823	0.009	0.9192	0.006	0.9492	0.0044	outer_1
XGBoost grid model 4	0.5818	0.3271	0.2686	0.225	18	25	25	31	99	0.1694	0.0121	0.8809	0.0085	0.9187	0.0058	0.9468	0.0041	outer_1
XGBoost grid model 68	0.6312	0.3387	0.3248	0.1933	20	26	28	27	101	0.1696	0.0127	0.8808	0.0082	0.9185	0.0054	0.9471	0.0041	outer_1
XGBoost grid model 86	0.3305	0.7672	0.633	0.6563	66	12	12	12	102	0.1769	0.0113	0.8849	0.0093	0.9213	0.0059	0.9495	0.0048	outer_1
XGBoost grid model 49	0.3628	0.3875	0.3248	0.3837	43	22	27	18	110	0.1745	0.0104	0.8811	0.0095	0.9186	0.0062	0.9483	0.0046	outer_1
XGBoost grid model 45	0.5818	0.4428	0.2913	0.3306	19	30	44	28	121	0.1695	0.012	0.88	0.0092	0.9178	0.0063	0.9471	0.0045	outer_1
XGBoost grid model 17	0.4222	0.3536	0.3006	0.2031	24	31	43	25	123	0.1705	0.0121	0.88	0.008	0.9178	0.0055	0.9472	0.0038	outer_1
XGBoost grid model 84	0.4222	0.4428	0.3706	0.3306	62	20	26	17	125	0.1765	0.0134	0.8813	0.0102	0.9187	0.0068	0.9485	0.0052	outer_1
GBM grid model 1	0.498	0.3387	0.4066	0.1604	59	16	14	39	128	0.1762	0.0124	0.8822	0.0087	0.9201	0.0056	0.9462	0.0046	outer_1
XGBoost grid model 48	0.498	0.3681	0.3375	0.3656	28	37	46	23	134	0.172	0.0125	0.8797	0.0111	0.9178	0.0073	0.9473	0.0059	outer_1
XGBoost grid model 71	0.7913	0.2258	0.2097	0.1933	4	51	61	24	140	0.1645	0.0113	0.8786	0.0077	0.9167	0.0053	0.9472	0.0036	outer_1
XGBoost grid model 89	0.3628	0.4428	0.3524	0.2114	84	18	16	35	153	0.1782	0.0127	0.8816	0.0072	0.9195	0.0047	0.9466	0.0036	outer_1
GBM grid model 33	0.3628	0.3128	0.3524	0.1604	31	35	34	55	155	0.1726	0.0105	0.8798	0.0079	0.9183	0.0051	0.9455	0.0039	outer_1
Super learner all models	0.311	0.4053	0.4443	0.4803	111	14	21	9	155	0.1816	0.0084	0.8826	0.0091	0.9193	0.006	0.9499	0.0047	outer_1
GBM grid model 26	0.3934	0.3681	0.4066	0.2976	76	23	18	43	160	0.1776	0.0106	0.8811	0.0078	0.9193	0.0048	0.9459	0.0042	outer_1
XGBoost grid model 2	0.5411	0.3074	0.284	0.3147	7	56	75	22	160	0.1669	0.0128	0.8781	0.01	0.9161	0.007	0.9475	0.0048	outer_1
XGBoost grid model 44	0.6312	0.2258	0.2288	0.2114	8	55	71	26	160	0.1671	0.01	0.8781	0.0082	0.9164	0.0055	0.9472	0.0042	outer_1
XGBoost grid model 14	0.5411	0.2806	0.284	0.4202	5	60	77	21	163	0.1647	0.0112	0.8779	0.009	0.9161	0.0058	0.9478	0.0045	outer_1
GBM grid model 19	0.3628	0.3681	0.4658	0.1763	39	36	29	65	169	0.1739	0.0104	0.8798	0.0076	0.9185	0.0048	0.945	0.004	outer_1
GBM grid model 80	0.4563	0.2596	0.2617	0.1304	40	40	41	57	178	0.174	0.0117	0.8793	0.0072	0.918	0.0045	0.9454	0.0039	outer_1
XGBoost grid model 98	0.213	1	0.8528	0.9097	171	2	3	2	178	0.1955	0.0125	0.8905	0.0086	0.9251	0.0055	0.9526	0.0043	outer_1
GBM grid model 85	0.498	0.2901	0.2913	0.1458	42	41	39	64	186	0.1745	0.0118	0.8793	0.0084	0.9181	0.0054	0.945	0.0045	outer_1
GBM grid model 74	0.3628	0.4053	0.4443	0.3656	93	19	15	60	187	0.1793	0.0122	0.8813	0.008	0.9197	0.005	0.9453	0.0044	outer_1
XGBoost grid model 41	0.4222	0.2806	0.2617	0.3837	14	61	96	16	187	0.1692	0.0108	0.8777	0.008	0.9154	0.0054	0.9489	0.0037	outer_1
GBM grid model 56	0.3305	0.3387	0.3375	0.1604	108	21	20	41	190	0.1806	0.0109	0.8812	0.0079	0.9193	0.0051	0.9461	0.0041	outer_1
XGBoost grid model 36	0.3934	0.2258	0.2288	0.1933	21	62	72	36	191	0.1698	0.0095	0.8777	0.0084	0.9163	0.0056	0.9464	0.0043	outer_1
XGBoost grid model 91	0.1461	0.9427	0.8798	0.8826	184	3	2	3	192	0.2023	0.0176	0.8905	0.0082	0.9254	0.0052	0.9519	0.0042	outer_1
GBM grid model 37	0.2913	0.3387	0.4066	0.2114	101	24	19	56	200	0.1799	0.0112	0.881	0.0079	0.9193	0.005	0.9454	0.0043	outer_1
XGBoost grid model 25	0.5818	0.2117	0.2097	0.2658	9	66	92	33	200	0.1676	0.0111	0.8771	0.0103	0.9155	0.007	0.9467	0.0049	outer_1
XGBoost grid model 3	0.1644	0.7167	0.6081	0.8258	186	6	6	4	202	0.2057	0.0171	0.8875	0.0086	0.923	0.0055	0.9512	0.0045	outer_1
XGBoost grid model 33	0.0237	NA	NA	NA	199	1	1	1	202	0.2343	0.0207	0.8927	0.0087	0.9267	0.0056	0.9534	0.0043	outer_1
XGBoost grid model 23	0.6797	0.2664	0.2686	0.2976	2	70	100	32	204	0.163	0.0126	0.8769	0.01	0.9153	0.007	0.9467	0.0048	outer_1
XGBoost grid model 50	0.1461	0.7432	0.5837	0.4803	189	5	5	6	205	0.2093	0.0182	0.8878	0.0084	0.9234	0.0055	0.9503	0.0045	outer_1
XGBoost model 3	0.3628	0.245	0.2686	0.2371	44	52	56	54	206	0.1747	0.0132	0.8786	0.0095	0.9171	0.0064	0.9455	0.0048	outer_1
XGBoost grid model 20	0.1881	0.4258	0.4272	0.4202	182	10	10	13	215	0.201	0.0154	0.8854	0.0076	0.9217	0.0051	0.9494	0.0037	outer_1
GBM grid model 53	0.3934	0.3387	0.3006	0.1458	49	46	42	79	216	0.1751	0.0106	0.879	0.0078	0.918	0.005	0.9442	0.004	outer_1
XGBoost grid model 1	0.3934	0.2901	0.3375	0.4026	169	17	17	19	222	0.1953	0.0264	0.8822	0.0069	0.9194	0.0045	0.9481	0.0036	outer_1
GBM grid model 65	0.3628	0.2258	0.3105	0.1458	47	53	48	83	231	0.175	0.0107	0.8784	0.0073	0.9177	0.0045	0.944	0.0042	outer_1
XGBoost grid model 95	0.311	0.3128	0.3105	0.4026	144	28	33	29	234	0.1874	0.0152	0.8804	0.0096	0.9183	0.0062	0.947	0.0049	outer_1
GBM grid model 14	0.3628	0.3128	0.3524	0.1763	30	63	55	87	235	0.1722	0.0103	0.8776	0.009	0.9172	0.0056	0.9438	0.0045	outer_1
XGBoost grid model 70	0.1881	0.245	0.3105	0.3306	155	27	40	20	242	0.1894	0.0127	0.8805	0.009	0.9181	0.006	0.948	0.0045	outer_1
XGBoost grid model 22	0.5411	0.2664	0.2513	0.1933	12	84	104	45	245	0.1681	0.0113	0.8761	0.0091	0.9152	0.0061	0.9459	0.0047	outer_1
GBM grid model 22	0.3934	0.1575	0.1948	0.1458	33	78	81	61	253	0.1727	0.0102	0.8767	0.0084	0.9158	0.0056	0.9453	0.0044	outer_1
GBM grid model 3	0.2913	0.3387	0.3375	0.1604	112	38	30	75	255	0.1817	0.0118	0.8795	0.0072	0.9184	0.0044	0.9444	0.0041	outer_1
GBM grid model 52	0.311	0.3681	0.4443	0.2371	133	29	24	73	259	0.1857	0.0127	0.8801	0.0092	0.919	0.0057	0.9445	0.005	outer_1
GBM grid model 97	0.3496	0.2664	0.3105	0.1328	96	48	47	70	261	0.1796	0.0127	0.8789	0.0079	0.9178	0.0052	0.9445	0.0044	outer_1
GBM grid model 58	0.4222	0.2901	0.2686	0.1458	41	76	74	71	262	0.1741	0.0108	0.8768	0.0087	0.9162	0.0057	0.9445	0.0043	outer_1
GBM grid model 62	0.3628	0.2664	0.2513	0.1458	72	59	54	80	265	0.1773	0.0129	0.8779	0.0084	0.9173	0.0054	0.9442	0.0046	outer_1
XGBoost model 1	0.3628	0.2054	0.2209	0.2031	71	64	73	58	266	0.1772	0.0117	0.8773	0.0073	0.9163	0.0048	0.9454	0.004	outer_1
GBM grid model 50	0.3934	0.3128	0.3105	0.1763	55	68	65	81	269	0.1755	0.0101	0.8771	0.0078	0.9165	0.0048	0.9442	0.0044	outer_1
GBM grid model 66	0.3628	0.3271	0.3524	0.2031	91	54	53	72	270	0.1787	0.0119	0.8782	0.0089	0.9173	0.0058	0.9445	0.0047	outer_1
XGBoost grid model 81	0.3496	0.2258	0.1754	0.1328	26	95	120	34	275	0.1716	0.0098	0.8753	0.0084	0.914	0.0058	0.9466	0.0037	outer_1
GBM grid model 71	0.2913	0.2664	0.2686	0.1458	134	45	49	52	280	0.1857	0.0124	0.8791	0.0086	0.9177	0.0057	0.9455	0.0042	outer_1
XGBoost grid model 79	0.3496	0.3128	0.3375	0.1763	45	83	93	62	283	0.1748	0.0111	0.8764	0.0098	0.9155	0.0065	0.9451	0.0048	outer_1
GBM grid model 7	0.3496	0.2258	0.2913	0.1328	51	72	67	96	286	0.1752	0.0123	0.8769	0.009	0.9165	0.006	0.9435	0.0046	outer_1
XGBoost grid model 8	0.4222	0.245	0.2418	0.2976	29	99	117	42	287	0.1722	0.012	0.8752	0.0087	0.9142	0.0059	0.946	0.0046	outer_1
XGBoost grid model 11	0.2758	0.2901	0.3006	0.1604	157	33	32	66	288	0.19	0.0136	0.8798	0.0069	0.9184	0.0045	0.9449	0.0038	outer_1
XGBoost grid model 73	0.4563	0.245	0.2288	0.1127	68	75	79	67	289	0.177	0.0125	0.8768	0.0069	0.9159	0.0047	0.9447	0.0032	outer_1
GBM grid model 25	0.2758	0.2258	0.2913	0.1763	152	39	31	68	290	0.1888	0.0152	0.8795	0.0071	0.9184	0.0043	0.9447	0.0041	outer_1
GBM grid model 2	0.1881	0.3128	0.3248	0.1933	141	42	36	74	293	0.187	0.0127	0.8793	0.0072	0.9183	0.0045	0.9444	0.0041	outer_1
XGBoost grid model 9	0.3934	0.1537	0.1519	0.1565	17	110	118	49	294	0.1694	0.0108	0.8748	0.0091	0.9142	0.006	0.9456	0.0044	outer_1
GBM grid model 39	0.3305	0.1938	0.2513	0.1458	85	65	59	97	306	0.1783	0.0113	0.8771	0.0073	0.9167	0.0046	0.9435	0.004	outer_1
GBM model 4	0.4563	0.245	0.2097	0.1763	16	98	105	88	307	0.1692	0.0104	0.8753	0.0085	0.9151	0.0056	0.9437	0.0046	outer_1
XGBoost grid model 75	0.311	0.3536	0.3006	0.187	106	71	80	50	307	0.1804	0.0129	0.8769	0.0096	0.9158	0.0063	0.9456	0.0048	outer_1
GBM grid model 87	0.2572	0.2396	0.3006	0.2031	146	44	37	82	309	0.1877	0.0125	0.8791	0.0081	0.9182	0.005	0.9441	0.0046	outer_1
GBM grid model 27	0.2343	0.3536	0.3006	0.2031	153	49	45	69	316	0.1891	0.0133	0.8789	0.0094	0.9178	0.006	0.9446	0.0051	outer_1
XGBoost grid model 92	0.6797	0.1782	0.154	0.1933	3	124	141	48	316	0.1637	0.0118	0.8734	0.0092	0.9128	0.0061	0.9457	0.0046	outer_1
GBM grid model 12	0.2343	0.2901	0.2913	0.1458	147	47	35	89	318	0.1878	0.0135	0.8789	0.0082	0.9183	0.0052	0.9437	0.0045	outer_1
XGBoost grid model 28	0.4563	0.2054	0.2075	0.2519	23	119	134	44	320	0.1704	0.0111	0.874	0.0087	0.9132	0.0061	0.9459	0.0042	outer_1
GBM model 3	0.498	0.2117	0.2288	0.1229	11	109	109	106	335	0.1679	0.0097	0.8749	0.0073	0.9149	0.0048	0.9431	0.0039	outer_1
GBM grid model 73	0.2343	0.2596	0.2209	0.1127	113	67	60	98	338	0.1817	0.0109	0.8771	0.0068	0.9167	0.0042	0.9435	0.0038	outer_1
GBM grid model 41	0.2758	0.3128	0.3006	0.1328	127	58	52	102	339	0.1845	0.0108	0.878	0.0074	0.9175	0.0046	0.9433	0.0037	outer_1
GBM grid model 89	0.3496	0.3128	0.2097	0.1763	87	80	69	104	340	0.1783	0.0108	0.8766	0.0086	0.9164	0.0054	0.9432	0.0047	outer_1
GBM grid model 96	0.0912	0.3128	0.2913	0.1328	183	32	23	105	343	0.2012	0.0118	0.8799	0.0064	0.9191	0.004	0.9431	0.0037	outer_1
GBM grid model 88	0.3305	0.2117	0.2913	0.0974	124	74	66	85	349	0.1838	0.0132	0.8769	0.0069	0.9165	0.0043	0.9438	0.0036	outer_1
XGBoost grid model 82	0.311	0.3681	0.3706	0.3656	212	50	58	30	350	0.2535	0.0587	0.8787	0.0108	0.917	0.0072	0.9469	0.0053	outer_1
XGBoost grid model 42	0.4222	0.2664	0.2418	0.2658	25	133	146	53	357	0.1714	0.0129	0.8727	0.0111	0.9121	0.0077	0.9455	0.0053	outer_1
XGBoost grid model 87	0.3628	0.1912	0.1419	0.1049	67	106	115	76	364	0.1769	0.0117	0.875	0.006	0.9144	0.004	0.9443	0.003	outer_1
GBM grid model 4	0.3496	0.2258	0.1754	0.1229	83	91	99	92	365	0.1782	0.0105	0.8755	0.0065	0.9153	0.004	0.9435	0.0037	outer_1
GBM grid model 29	0.4222	0.1938	0.2097	0.1604	38	112	110	110	370	0.1739	0.012	0.8747	0.0094	0.9148	0.0061	0.9429	0.0051	outer_1
Super learner GBM	0.4563	0.2258	0.2288	0.1229	37	115	113	107	372	0.1737	0.0101	0.8744	0.0091	0.9146	0.006	0.943	0.0047	outer_1
GBM grid model 6	0.3934	0.3128	0.2513	0.1763	54	104	103	112	373	0.1755	0.0104	0.875	0.0095	0.9152	0.0061	0.9429	0.005	outer_1
GBM grid model 84	0.213	0.2258	0.2513	0.1604	142	69	64	99	374	0.1871	0.0102	0.877	0.0089	0.9165	0.0058	0.9434	0.0052	outer_1
GBM grid model 92	0.4222	0.245	0.2913	0.2114	77	108	112	77	374	0.1776	0.0121	0.8749	0.0098	0.9147	0.0064	0.9442	0.0053	outer_1
GBM grid model 95	0.311	0.2054	0.2209	0.187	102	86	87	100	375	0.18	0.0107	0.8759	0.0077	0.9156	0.005	0.9434	0.0043	outer_1
GBM grid model 99	0.3305	0.1938	0.154	0.1127	53	105	94	125	377	0.1754	0.0105	0.875	0.0073	0.9154	0.0045	0.9424	0.0038	outer_1
GBM grid model 17	0.3305	0.1938	0.1754	0.1127	119	85	85	93	382	0.1824	0.0129	0.876	0.0061	0.9157	0.0039	0.9435	0.0035	outer_1
DRF model	0.3305	0.1444	0.1158	0.1933	50	140	152	46	388	0.1752	0.0095	0.8721	0.0077	0.9117	0.0049	0.9459	0.0042	outer_1
GBM grid model 38	0.2758	0.1938	0.1948	0.1933	109	93	95	91	388	0.1808	0.0108	0.8755	0.0072	0.9154	0.0045	0.9436	0.0041	outer_1
GBM grid model 69	0.2572	0.2117	0.2288	0.1328	137	79	63	111	390	0.1864	0.0102	0.8766	0.0073	0.9166	0.0044	0.9429	0.0041	outer_1
XGBoost grid model 60	0.3628	0.2117	0.2097	0.2658	61	126	140	63	390	0.1764	0.0103	0.8733	0.0103	0.9129	0.0069	0.9451	0.0053	outer_1
GBM grid model 54	0.2343	0.3536	0.3902	0.1304	178	57	51	109	395	0.1982	0.0185	0.878	0.0099	0.9175	0.0064	0.943	0.0051	outer_1
GBM grid model 49	0.3628	0.2664	0.2513	0.1127	63	121	126	86	396	0.1765	0.01	0.8739	0.0099	0.9138	0.0065	0.9438	0.0049	outer_1
XGBoost grid model 80	0.3628	0.1204	0.1419	0.2371	34	151	162	51	398	0.173	0.0102	0.871	0.0084	0.9108	0.0056	0.9456	0.004	outer_1
GBM grid model 75	0.4222	0.1575	0.1948	0.1127	36	120	114	129	399	0.1736	0.0097	0.874	0.0082	0.9145	0.0053	0.9422	0.0044	outer_1
GBM model 2	0.5818	0.1301	0.154	0.1127	22	132	133	113	400	0.1701	0.011	0.8728	0.0075	0.9133	0.0049	0.9429	0.004	outer_1
XGBoost grid model 34	0.5818	0.1204	0.1419	0.1763	15	146	149	94	404	0.1692	0.0111	0.8714	0.0101	0.9119	0.0067	0.9435	0.0053	outer_1
GBM grid model 45	0.213	0.2806	0.2418	0.1304	140	81	68	117	406	0.1868	0.011	0.8765	0.008	0.9164	0.005	0.9427	0.0045	outer_1
GBM grid model 57	0.2343	0.245	0.2513	0.1604	148	77	70	114	409	0.188	0.0134	0.8767	0.0073	0.9164	0.0049	0.9429	0.0042	outer_1
GBM grid model 31	0.2343	0.2258	0.2075	0.1712	121	90	84	115	410	0.183	0.0107	0.8756	0.0081	0.9157	0.0052	0.9428	0.0044	outer_1
GBM grid model 9	0.3305	0.2258	0.3105	0.1081	57	117	111	132	417	0.176	0.0097	0.8743	0.0087	0.9148	0.0057	0.9422	0.0047	outer_1
XGBoost grid model 13	0.4563	0.1301	0.1419	0.1458	13	143	144	127	427	0.1691	0.0115	0.8717	0.0086	0.9123	0.0058	0.9423	0.0044	outer_1
XGBoost grid model 16	0.213	0.3271	0.2617	0.187	175	87	86	84	432	0.1977	0.0169	0.8759	0.0101	0.9156	0.0066	0.9439	0.0049	outer_1
GBM grid model 78	0.3496	0.2901	0.3248	0.1328	126	94	90	126	436	0.1843	0.0134	0.8755	0.0085	0.9156	0.0056	0.9424	0.0045	outer_1
GBM model 5	0.3628	0.1575	0.154	0.1763	46	153	159	78	436	0.175	0.0087	0.8707	0.008	0.911	0.0053	0.9442	0.0038	outer_1
GBM grid model 70	0.2343	0.2664	0.2097	0.1081	168	82	62	135	447	0.1934	0.0141	0.8765	0.007	0.9166	0.0045	0.9421	0.0039	outer_1
XGBoost grid model 21	0.2913	0.1938	0.1519	0.1763	89	147	156	59	451	0.1784	0.0119	0.8714	0.01	0.9111	0.007	0.9453	0.0045	outer_1
GBM grid model 10	0.1461	0.2664	0.3375	0.1127	177	73	57	147	454	0.1978	0.0107	0.8769	0.0072	0.917	0.0046	0.9415	0.0044	outer_1
XGBoost grid model 5	0.1644	0.3128	0.2913	0.1458	172	92	101	95	460	0.1955	0.0156	0.8755	0.0088	0.9153	0.006	0.9435	0.0042	outer_1
XGBoost grid model 77	0.2913	0.3387	0.3105	0.2114	192	107	121	40	460	0.221	0.0488	0.8749	0.0108	0.914	0.0072	0.9462	0.0052	outer_1
GBM grid model 90	0.3496	0.1782	0.154	0.0768	60	134	137	130	461	0.1763	0.0099	0.8726	0.0081	0.9132	0.0053	0.9422	0.0043	outer_1
GBM grid model 23	0.311	0.2258	0.2686	0.0891	136	96	82	148	462	0.1862	0.0121	0.8753	0.0072	0.9157	0.0047	0.9414	0.0036	outer_1
XGBoost grid model 55	0.2572	0.3128	0.2686	0.2114	104	127	132	101	464	0.1802	0.0103	0.8732	0.0102	0.9133	0.0067	0.9434	0.0051	outer_1
XGBoost grid model 94	0.3628	0.245	0.2097	0.1604	99	125	127	119	470	0.1798	0.0129	0.8733	0.0088	0.9138	0.0055	0.9426	0.0047	outer_1
XRT model	0.3496	0.245	0.1754	0.2114	129	141	153	47	470	0.1846	0.0182	0.8721	0.0097	0.9117	0.0063	0.9458	0.005	outer_1
GBM grid model 60	0.2758	0.2258	0.2288	0.1604	165	100	98	108	471	0.1921	0.0127	0.8752	0.0082	0.9153	0.0051	0.943	0.0045	outer_1
GBM grid model 40	0.1644	0.1575	0.1948	0.1328	170	89	78	136	473	0.1954	0.0149	0.8756	0.0078	0.9159	0.0049	0.9421	0.0044	outer_1
GBM grid model 5	0.3305	0.1301	0.1419	0.1458	79	136	138	121	474	0.1778	0.0101	0.8725	0.0083	0.913	0.0054	0.9425	0.0045	outer_1
GBM grid model 68	0.2758	0.2258	0.2617	0.1604	149	102	91	137	479	0.1881	0.0134	0.8752	0.0083	0.9156	0.0052	0.942	0.0048	outer_1
GBM model 1	0.5411	0.1301	0.154	0.1229	32	150	142	157	481	0.1726	0.0113	0.8711	0.0083	0.9125	0.0055	0.9409	0.0043	outer_1
GBM grid model 48	0.3496	0.1938	0.1871	0.0768	88	128	122	149	487	0.1783	0.0107	0.8731	0.0077	0.914	0.0049	0.9414	0.0043	outer_1
GBM grid model 91	0.2572	0.2258	0.2097	0.1127	139	113	107	128	487	0.1865	0.0106	0.8746	0.0076	0.915	0.0048	0.9423	0.0044	outer_1
GBM grid model 79	0.1277	0.2396	0.2617	0.1304	176	97	83	133	489	0.1978	0.0123	0.8753	0.0081	0.9157	0.005	0.9421	0.0045	outer_1
GBM grid model 44	0.2572	0.1782	0.1419	0.1127	166	101	89	134	490	0.1926	0.0137	0.8752	0.0074	0.9156	0.0046	0.9421	0.0042	outer_1
GBM grid model 36	0.0654	0.2901	0.3105	0.1127	190	88	76	139	493	0.2101	0.0161	0.8758	0.0082	0.9161	0.0053	0.9417	0.0044	outer_1
GBM grid model 86	0.1644	0.2258	0.2686	0.1328	163	103	88	145	499	0.191	0.0123	0.8751	0.0087	0.9156	0.0056	0.9416	0.0049	outer_1
XGBoost grid model 58	0.1461	0.2901	0.2617	0.1933	159	122	119	103	503	0.1906	0.0124	0.8738	0.0112	0.9141	0.0075	0.9433	0.0056	outer_1
GBM grid model 11	0.3496	0.1575	0.1419	0.1229	81	138	130	155	504	0.1781	0.0111	0.8724	0.0086	0.9134	0.0055	0.941	0.0044	outer_1
XGBoost grid model 15	0.2913	0.2117	0.1948	0.1127	117	137	135	122	511	0.182	0.0135	0.8724	0.0083	0.9132	0.0054	0.9424	0.0042	outer_1
GBM grid model 67	0.1644	0.1782	0.2288	0.1127	156	111	97	153	517	0.19	0.0106	0.8748	0.0069	0.9154	0.0045	0.9412	0.0041	outer_1
Super learner neural network	0.2913	0.2117	0.2686	0.1229	94	130	123	172	519	0.1793	0.0103	0.8729	0.0093	0.914	0.0064	0.9403	0.0051	outer_1
XGBoost grid model 18	0.311	0.1444	0.1336	0.0974	74	164	169	116	523	0.1774	0.0103	0.8686	0.0092	0.9096	0.0063	0.9428	0.0042	outer_1
GBM grid model 47	0.3628	0.1938	0.1871	0.1328	80	145	139	171	535	0.1781	0.0112	0.8715	0.0092	0.913	0.0058	0.9404	0.0052	outer_1
XGBoost grid model 51	0.3305	0.1204	0.1158	0.1127	48	178	186	124	536	0.1751	0.0088	0.8662	0.0085	0.9077	0.0057	0.9424	0.0042	outer_1
GBM grid model 81	0.311	0.1444	0.154	0.1127	86	154	148	150	538	0.1783	0.0093	0.8706	0.0103	0.9119	0.0067	0.9413	0.0053	outer_1
XGBoost grid model 6	0.311	0.1938	0.1948	0.1081	73	172	176	118	539	0.1773	0.0091	0.8672	0.0096	0.9087	0.0064	0.9426	0.0046	outer_1
GBM grid model 46	0.4222	0.1103	0.1336	0.0891	65	155	143	177	540	0.1767	0.0114	0.8706	0.0068	0.9123	0.0045	0.9397	0.0037	outer_1
GBM grid model 20	0.3628	0.1444	0.1754	0.1127	64	156	151	170	541	0.1767	0.0107	0.8702	0.0078	0.9117	0.0051	0.9404	0.0041	outer_1
GBM grid model 82	0.2913	0.1444	0.1171	0.0974	125	139	136	141	541	0.1839	0.0137	0.8722	0.0069	0.9132	0.0042	0.9417	0.0038	outer_1
XGBoost grid model 19	0.3628	0.2117	0.2097	0.2114	92	162	167	120	541	0.1792	0.0116	0.8689	0.011	0.9099	0.0076	0.9426	0.005	outer_1
GBM grid model 42	0.1644	0.1938	0.1948	0.1229	167	118	108	152	545	0.1931	0.0125	0.8741	0.0079	0.9149	0.005	0.9412	0.0044	outer_1
GBM grid model 16	0.3496	0.1575	0.1419	0.0891	58	157	150	186	551	0.176	0.011	0.8696	0.0082	0.9118	0.0053	0.9393	0.0043	outer_1
GBM grid model 24	0.0912	0.2664	0.2686	0.1328	188	114	106	143	551	0.207	0.017	0.8745	0.0086	0.9151	0.0056	0.9417	0.0047	outer_1
XGBoost grid model 37	0.311	0.1301	0.1171	0.0974	82	168	171	131	552	0.1781	0.0105	0.8679	0.0092	0.9093	0.006	0.9422	0.0043	outer_1
XGBoost model 2	0.3496	0.1301	0.1419	0.1328	75	165	166	146	552	0.1774	0.0116	0.8686	0.0096	0.9101	0.0064	0.9415	0.0047	outer_1
XGBoost grid model 76	0.2758	0.1575	0.1419	0.1458	162	148	154	90	554	0.1908	0.0158	0.8712	0.0079	0.9116	0.0055	0.9437	0.0041	outer_1
GBM grid model 18	0.3305	0.1404	0.1419	0.1049	78	159	158	161	556	0.1777	0.011	0.8695	0.0086	0.9111	0.0058	0.9408	0.0043	outer_1
GBM grid model 30	0.3305	0.1204	0.1171	0.1081	70	166	165	159	560	0.1772	0.01	0.8682	0.0081	0.9101	0.0051	0.9408	0.0045	outer_1
XGBoost grid model 88	0.4222	0.1537	0.1158	0.1429	52	175	181	154	562	0.1752	0.0124	0.8664	0.01	0.9082	0.0066	0.9412	0.0048	outer_1
GBM grid model 55	0.3305	0.1444	0.1336	0.0974	138	135	128	163	564	0.1864	0.0175	0.8725	0.0081	0.9137	0.005	0.9408	0.0045	outer_1
XGBoost grid model 52	0.3934	0.1782	0.0941	0.1604	56	179	185	144	564	0.1759	0.0125	0.8659	0.0103	0.9077	0.0068	0.9417	0.0052	outer_1
GBM grid model 34	0.2343	0.1575	0.2097	0.1127	181	116	102	169	568	0.2002	0.0171	0.8743	0.0075	0.9153	0.0047	0.9405	0.0044	outer_1
GBM grid model 8	0.1461	0.1575	0.154	0.1127	164	129	124	162	579	0.1911	0.0109	0.8729	0.0076	0.9139	0.0049	0.9408	0.0044	outer_1
XGBoost grid model 38	0.2758	0.1537	0.1419	0.1127	105	173	179	123	580	0.1802	0.0097	0.867	0.0089	0.9084	0.0061	0.9424	0.0046	outer_1
GBM grid model 94	0.2572	0.2117	0.154	0.0665	110	158	155	158	581	0.1815	0.0104	0.8695	0.0083	0.9112	0.0054	0.9409	0.004	outer_1
GBM grid model 59	0.0768	0.1938	0.2097	0.0974	185	123	116	160	584	0.2025	0.0119	0.8735	0.0092	0.9144	0.0059	0.9408	0.005	outer_1
GBM grid model 43	0.2913	0.1103	0.0941	0.0665	98	161	157	173	589	0.1798	0.0095	0.8692	0.0076	0.9111	0.0049	0.9403	0.0039	outer_1
XGBoost grid model 74	0.3496	0.1782	0.2097	0.1933	160	149	145	138	592	0.1906	0.0173	0.8711	0.0101	0.9122	0.0065	0.9417	0.0053	outer_1
GBM grid model 61	0.2913	0.1575	0.154	0.1229	114	169	168	165	616	0.1818	0.0104	0.8678	0.009	0.9098	0.0057	0.9407	0.0049	outer_1
GBM grid model 93	0.2913	0.1444	0.1171	0.1229	145	160	160	156	621	0.1876	0.0138	0.8694	0.0082	0.911	0.0053	0.9409	0.0044	outer_1
GBM grid model 51	0.1277	0.1204	0.1336	0.0974	174	152	147	151	624	0.1976	0.0158	0.8708	0.0069	0.9121	0.0044	0.9413	0.0037	outer_1
GBM grid model 98	0.0768	0.1301	0.154	0.0974	204	131	125	164	624	0.239	0.0361	0.8728	0.0062	0.9139	0.0038	0.9407	0.0035	outer_1
GBM grid model 77	0.0768	0.1301	0.154	0.1081	180	142	129	185	636	0.1989	0.0135	0.8719	0.0081	0.9137	0.0051	0.9394	0.0047	outer_1
GBM grid model 28	0.3305	0.1204	0.1171	0.1081	90	180	177	190	637	0.1786	0.0112	0.8658	0.009	0.9087	0.0059	0.939	0.0046	outer_1
XGBoost grid model 30	0.2913	0.1938	0.1171	0.1328	122	184	189	142	637	0.1831	0.0121	0.8653	0.0115	0.9069	0.008	0.9417	0.005	outer_1
GBM grid model 13	0.2758	0.1444	0.1419	0.0974	97	183	178	183	641	0.1797	0.0103	0.8658	0.0091	0.9084	0.006	0.9394	0.0046	outer_1
XGBoost grid model 47	0.2572	0.1301	0.1086	0.1081	161	171	175	140	647	0.1907	0.0152	0.8673	0.0076	0.9088	0.0052	0.9417	0.0041	outer_1
GBM grid model 83	0.2758	0.0996	0.1086	0.0891	150	163	161	175	649	0.1882	0.0115	0.8689	0.0077	0.9109	0.0049	0.9398	0.0043	outer_1
GBM grid model 15	0.2913	0.1103	0.0862	0.0574	118	177	174	182	651	0.1822	0.011	0.8663	0.0086	0.9089	0.0056	0.9395	0.0044	outer_1
GBM grid model 35	0.311	0.0996	0.0941	0.1229	103	185	184	180	652	0.18	0.0094	0.8651	0.009	0.9078	0.006	0.9395	0.0048	outer_1
GBM grid model 100	0.2913	0.0731	0.0941	0.0974	95	187	183	189	654	0.1794	0.0099	0.8648	0.0082	0.9078	0.0052	0.9391	0.0045	outer_1
XGBoost grid model 59	0.2572	0.1301	0.1419	0.1229	116	182	180	176	654	0.1819	0.0098	0.8658	0.0081	0.9082	0.0056	0.9397	0.0044	outer_1
GBM grid model 21	0.213	0.0996	0.0862	0.1081	130	176	172	179	657	0.1849	0.0126	0.8664	0.0084	0.909	0.0054	0.9396	0.0047	outer_1
GBM grid model 63	0.2913	0.1103	0.1086	0.0665	107	188	187	193	675	0.1805	0.0113	0.8644	0.0087	0.9075	0.0057	0.9388	0.0047	outer_1
XGBoost grid model 85	0.311	0.1301	0.1171	0.1229	128	190	193	166	677	0.1845	0.0114	0.8634	0.0114	0.9059	0.0076	0.9407	0.0056	outer_1
XGBoost grid model 27	0.2758	0.1204	0.1336	0.1229	115	193	192	178	678	0.1819	0.0104	0.863	0.0113	0.9061	0.0074	0.9396	0.006	outer_1
XGBoost grid model 53	0.1881	0.1301	0.1419	0.0768	158	167	163	194	682	0.1903	0.0116	0.8679	0.0092	0.9103	0.006	0.9387	0.0047	outer_1
GBM grid model 76	0.2913	0.1103	0.1086	0.0665	120	189	188	188	685	0.1825	0.0114	0.8642	0.009	0.9071	0.006	0.9391	0.0046	outer_1
XGBoost grid model 61	0.2758	0.0862	0.0686	0.0974	131	194	194	168	687	0.1852	0.0094	0.8626	0.0091	0.9053	0.0063	0.9405	0.0044	outer_1
XGBoost grid model 66	0.3305	0.1204	0.1086	0.1229	132	195	195	174	696	0.1856	0.0113	0.8626	0.0097	0.9051	0.0068	0.9402	0.0044	outer_1
XGBoost grid model 64	0.3496	0.0616	0.0628	0.0768	135	198	201	196	730	0.186	0.0122	0.8594	0.0096	0.9033	0.0064	0.9384	0.0047	outer_1
GBM grid model 64	0.2758	0.1103	0.0862	0.0974	151	191	191	198	731	0.1883	0.0146	0.8631	0.0088	0.9066	0.0057	0.938	0.0048	outer_1
XGBoost grid model 93	0.311	0.1204	0.0941	0.0574	143	196	196	199	734	0.1873	0.0118	0.8607	0.0109	0.9045	0.0074	0.9379	0.0051	outer_1
XGBoost grid model 69	0.2572	0.1103	0.0941	0.1127	154	197	200	184	735	0.1891	0.0124	0.8602	0.0108	0.9035	0.0074	0.9394	0.0054	outer_1
XGBoost grid model 54	0.1644	0.1204	0.1336	0.1081	283	192	190	202	867	0.4672	0.1907	0.863	0.0113	0.9067	0.0076	0.9374	0.0057	outer_1
Super learner final	0.9097	0.3234	0.3442	0.2805	2	19	20	20	61	0.1612	0.0064	0.883	0.0054	0.9205	0.0042	0.9477	0.0023	outer_2
XGBoost grid model 24	0.2062	0.488	0.4191	0.3594	29	14	14	9	66	0.1762	0.0097	0.8839	0.0049	0.9209	0.0038	0.9492	0.002	outer_2
Super learner all models	0.0917	0.3373	0.3848	0.3945	45	13	17	7	82	0.182	0.0049	0.8839	0.0063	0.9207	0.0048	0.9495	0.003	outer_2
XGBoost grid model 68	0.2306	0.307	0.3727	0.3281	26	18	18	22	84	0.1753	0.0121	0.8831	0.0055	0.9206	0.0041	0.9477	0.0028	outer_2
Super learner XGBoost	0.4866	0.2772	0.3442	0.2954	15	26	32	21	94	0.1704	0.0083	0.8821	0.0067	0.9197	0.0048	0.9477	0.0034	outer_2
XGBoost grid model 14	NA	0.4078	0.4546	0.3281	1	39	47	14	101	0.159	0.0091	0.8805	0.0064	0.9183	0.0048	0.948	0.0029	outer_2
XGBoost grid model 71	0.0791	0.627	0.6583	0.4801	93	4	6	4	107	0.1932	0.0127	0.8858	0.0075	0.9221	0.0055	0.95	0.0036	outer_2
XGBoost grid model 34	0.0212	NA	NA	NA	106	1	1	1	109	0.1969	0.0097	0.8911	0.0069	0.9256	0.0052	0.9526	0.0029	outer_2
XGBoost grid model 23	0.7384	0.307	0.4191	0.2665	4	40	44	29	117	0.1633	0.01	0.8802	0.0071	0.9184	0.0052	0.9467	0.0034	outer_2
XGBoost grid model 45	0.1592	0.2772	0.3268	0.2097	62	20	22	15	119	0.1859	0.0119	0.883	0.0063	0.9205	0.0046	0.948	0.0028	outer_2
XGBoost model 3	0.4866	0.5322	0.541	0.4369	10	41	51	26	128	0.1672	0.0098	0.88	0.009	0.9182	0.0064	0.947	0.0047	outer_2
XGBoost grid model 2	0.5324	0.2772	0.3026	0.2954	9	45	53	27	134	0.1671	0.0089	0.8797	0.0057	0.918	0.0043	0.9469	0.0028	outer_2
XGBoost grid model 42	0.2915	0.3373	0.3848	0.2369	12	44	49	33	138	0.17	0.0104	0.8798	0.0072	0.9183	0.0051	0.9464	0.0038	outer_2
XGBoost grid model 81	0.1822	0.488	0.4546	0.3281	43	37	38	39	157	0.1806	0.013	0.8806	0.0087	0.9191	0.0063	0.9459	0.0042	outer_2
XGBoost grid model 28	0.1592	0.3373	0.4191	0.2369	49	36	37	42	164	0.183	0.013	0.8806	0.007	0.9191	0.0052	0.9457	0.0035	outer_2
XGBoost grid model 13	0.2915	0.1811	0.3026	0.1649	17	53	59	43	172	0.1725	0.0105	0.8787	0.0065	0.9176	0.0047	0.9457	0.0033	outer_2
XGBoost grid model 88	0.7939	0.2772	0.2931	0.1434	8	56	65	46	175	0.1665	0.0109	0.8783	0.0077	0.9174	0.0054	0.9454	0.0038	outer_2
XGBoost grid model 18	0.1062	0.2031	0.3026	0.2097	37	49	60	34	180	0.1795	0.0088	0.8791	0.0091	0.9176	0.0065	0.9464	0.0043	outer_2
GBM grid model 58	0.0574	0.307	0.4546	0.0802	72	30	24	59	185	0.188	0.0092	0.8812	0.0054	0.9202	0.0042	0.9437	0.0027	outer_2
XGBoost grid model 25	0.1399	0.3704	0.4978	0.2665	33	52	66	35	186	0.1775	0.01	0.8787	0.0086	0.9173	0.0062	0.9461	0.0042	outer_2
XGBoost grid model 11	0.1228	0.2772	0.3026	0.2097	54	48	55	40	197	0.1837	0.0129	0.8792	0.0068	0.918	0.0049	0.9459	0.0033	outer_2
XGBoost grid model 92	0.6332	0.2772	0.3727	0.1434	3	68	80	48	199	0.1629	0.009	0.8773	0.0059	0.9165	0.0044	0.9453	0.0032	outer_2
XGBoost grid model 9	0.2915	0.163	0.2265	0.0681	14	63	68	56	201	0.1701	0.0099	0.8778	0.0072	0.9172	0.0053	0.944	0.0036	outer_2
XGBoost grid model 16	0.0574	0.3234	0.3156	0.2805	103	38	45	18	204	0.1956	0.0123	0.8806	0.0065	0.9184	0.0049	0.9478	0.0032	outer_2
XGBoost grid model 15	0.2603	0.2772	0.3546	0.1867	27	65	77	45	214	0.1758	0.0092	0.8776	0.0079	0.9167	0.0058	0.9456	0.0033	outer_2
XGBoost grid model 89	0.2603	0.2772	0.3848	0.1081	25	66	74	53	218	0.1752	0.0113	0.8774	0.0065	0.9169	0.0048	0.9442	0.0032	outer_2
XGBoost grid model 52	0.6841	0.1811	0.2773	0.1867	6	80	89	49	224	0.1652	0.0109	0.8764	0.0067	0.9158	0.0049	0.9453	0.0033	outer_2
XGBoost grid model 86	0.1228	0.3704	0.4764	0.2097	75	59	63	47	244	0.1889	0.0145	0.8783	0.0074	0.9175	0.0053	0.9453	0.0036	outer_2
GBM grid model 22	0.0676	0.1724	0.2931	0.1003	71	62	58	66	257	0.1877	0.0096	0.8778	0.0062	0.9176	0.0047	0.943	0.0032	outer_2
XGBoost grid model 41	0.3595	0.1266	0.145	0.1434	13	92	112	41	258	0.1701	0.0076	0.8745	0.0057	0.9139	0.0043	0.9458	0.0027	outer_2
XGBoost grid model 17	0.1592	0.1811	0.3026	0.1434	58	72	82	50	262	0.185	0.012	0.8767	0.0073	0.9162	0.0052	0.9449	0.0036	outer_2
XGBoost grid model 95	0.0574	0.4078	0.3848	0.3594	169	31	34	38	272	0.2115	0.0174	0.8812	0.007	0.9196	0.0049	0.9459	0.004	outer_2
XGBoost grid model 21	0.5818	0.2267	0.2626	0.1081	7	105	113	63	288	0.1655	0.0103	0.8735	0.0082	0.9139	0.0059	0.9434	0.0038	outer_2
XGBoost model 1	0.6841	0.0992	0.1613	0.0582	11	119	126	99	355	0.1697	0.0103	0.8716	0.0086	0.9128	0.0062	0.9416	0.0043	outer_2
XGBoost grid model 27	0.3595	0.1724	0.2157	0.0633	23	122	131	93	369	0.1743	0.0131	0.8714	0.0085	0.9128	0.0061	0.9418	0.0042	outer_2
XGBoost grid model 37	0.1062	0.163	0.2489	0.1867	86	109	115	75	385	0.1921	0.0148	0.8732	0.0114	0.9138	0.0081	0.9427	0.0058	outer_2
XGBoost grid model 87	0.1399	0.1811	0.2489	0.0681	70	110	105	108	393	0.1876	0.0129	0.8732	0.0074	0.9145	0.0051	0.9413	0.0035	outer_2
XGBoost model 2	0.3239	0.163	0.1799	0.125	28	147	165	78	418	0.1759	0.0104	0.8695	0.0096	0.9108	0.0069	0.9426	0.0046	outer_2
XGBoost grid model 55	0.1399	0.1929	0.2157	0.0868	64	131	143	101	439	0.1863	0.0146	0.8707	0.0079	0.9123	0.0055	0.9416	0.004	outer_2
XGBoost grid model 53	0.0791	0.1724	0.2405	0.0542	59	133	142	113	447	0.185	0.0126	0.8706	0.0086	0.9123	0.0061	0.9411	0.0044	outer_2
XGBoost grid model 6	0.0917	0.1266	0.1613	0.0582	47	167	180	112	506	0.1827	0.0107	0.868	0.0104	0.9098	0.0077	0.9411	0.0043	outer_2
Super learner final	NA	NA	NA	NA	1	1	1	1	4	0.1601	0.012	0.8922	0.0096	0.9268	0.0066	0.9521	0.0039	outer_3
Super learner XGBoost	0.5341	0.5744	0.5822	0.6605	7	4	4	5	20	0.1679	0.0114	0.8883	0.0093	0.9242	0.0063	0.9507	0.0041	outer_3
XGBoost grid model 89	0.4343	0.6863	0.667	0.6863	37	8	6	9	60	0.1736	0.0138	0.8859	0.0075	0.9225	0.0052	0.9492	0.0029	outer_3
XGBoost grid model 68	0.7337	0.5047	0.5484	0.5376	2	22	31	13	68	0.1622	0.0113	0.8816	0.0076	0.9192	0.0053	0.9484	0.0031	outer_3
XGBoost model 3	0.58	0.4455	0.4949	0.2744	9	17	19	28	73	0.1684	0.0135	0.8821	0.0095	0.9203	0.0065	0.9462	0.0042	outer_3
XGBoost grid model 24	0.5341	0.4258	0.4516	0.4066	3	24	33	14	74	0.1674	0.013	0.8812	0.0098	0.919	0.0067	0.9481	0.004	outer_3
XGBoost grid model 63	0.498	0.4455	0.4326	0.4487	17	28	40	15	100	0.1706	0.0134	0.8807	0.0094	0.9187	0.0064	0.9479	0.0041	outer_3
GBM grid model 69	0.3629	0.4658	0.5953	0.3028	63	11	11	27	112	0.1763	0.0139	0.8836	0.0097	0.9213	0.0068	0.9464	0.004	outer_3
GBM grid model 25	0.3082	0.7647	0.7167	0.3875	65	13	12	32	122	0.1772	0.0133	0.8832	0.0107	0.9213	0.0073	0.9459	0.0044	outer_3
XGBoost grid model 45	0.58	0.3278	0.384	0.3028	11	41	50	20	122	0.169	0.0135	0.8796	0.009	0.918	0.0063	0.9469	0.0036	outer_3
XGBoost grid model 34	0.498	0.389	0.4021	0.266	13	44	49	24	130	0.1692	0.012	0.8795	0.0113	0.918	0.0076	0.9467	0.0045	outer_3
XGBoost grid model 95	0.4036	0.4658	0.4949	0.3028	48	30	32	25	135	0.1746	0.0108	0.8807	0.0101	0.919	0.0069	0.9467	0.0044	outer_3
Super learner all models	0.2883	0.6648	0.5822	0.6605	118	6	9	3	136	0.1832	0.0096	0.8861	0.01	0.9221	0.0069	0.9508	0.004	outer_3
GBM grid model 41	0.3629	0.6863	0.693	0.3028	62	20	20	40	142	0.1757	0.0135	0.8817	0.0099	0.9201	0.0069	0.9453	0.0039	outer_3
XGBoost grid model 75	0.3082	0.4258	0.4625	0.3681	82	21	30	16	149	0.1789	0.0131	0.8816	0.0083	0.9194	0.0058	0.9479	0.0033	outer_3
Super learner GBM	0.3844	0.5047	0.5635	0.3363	69	25	23	33	150	0.1778	0.0123	0.8812	0.0102	0.9196	0.0071	0.9458	0.004	outer_3
XGBoost grid model 36	0.4674	0.4658	0.4625	0.3363	16	51	63	23	153	0.1705	0.011	0.8788	0.012	0.9173	0.0084	0.9467	0.0051	outer_3
GBM grid model 65	0.3844	0.5934	0.5953	0.4066	68	23	21	44	156	0.1775	0.0144	0.8813	0.0103	0.9197	0.0071	0.9452	0.0043	outer_3
XGBoost grid model 82	0.4674	0.4455	0.384	0.4704	10	58	72	18	158	0.1689	0.0121	0.8782	0.008	0.9167	0.0055	0.9475	0.0034	outer_3
GBM grid model 11	0.4036	0.5047	0.5635	0.2091	28	38	38	57	161	0.1725	0.0133	0.8799	0.0088	0.9189	0.006	0.9444	0.0033	outer_3
XGBoost grid model 50	0.3231	0.6648	0.667	0.5612	124	12	14	12	162	0.1844	0.0144	0.8834	0.0092	0.9207	0.0064	0.9485	0.004	outer_3
XGBoost grid model 23	0.5341	0.4658	0.4021	0.3202	14	56	77	17	164	0.1697	0.013	0.8783	0.0106	0.9165	0.0076	0.9476	0.004	outer_3
GBM grid model 55	0.4036	0.4658	0.5243	0.2278	49	33	26	64	172	0.1747	0.014	0.8804	0.0111	0.9195	0.0075	0.9441	0.0047	outer_3
GBM grid model 14	0.3844	0.4455	0.5243	0.2514	60	35	35	46	176	0.1754	0.0141	0.8803	0.0097	0.919	0.0068	0.9451	0.004	outer_3
GBM grid model 7	0.3844	0.389	0.4949	0.2091	56	34	27	69	186	0.1753	0.0138	0.8804	0.0094	0.9195	0.0064	0.9439	0.004	outer_3
XGBoost grid model 1	0.1461	0.6415	0.6436	0.5856	150	15	18	10	193	0.1894	0.0119	0.883	0.0095	0.9203	0.0066	0.9487	0.0039	outer_3
XGBoost grid model 46	0.1111	0.6863	0.7696	0.7964	192	2	2	2	198	0.2217	0.0196	0.8899	0.0095	0.9251	0.0064	0.9519	0.004	outer_3
XGBoost grid model 20	0.1111	0.9698	0.9097	0.8501	190	3	3	4	200	0.2084	0.0167	0.8887	0.0082	0.9243	0.0059	0.9508	0.0027	outer_3
XGBoost grid model 91	0.0799	0.7384	0.7962	0.7964	179	7	8	6	200	0.197	0.0117	0.886	0.0085	0.9222	0.006	0.9499	0.003	outer_3
GBM model 3	0.6797	0.389	0.4157	0.1818	12	63	60	66	201	0.1692	0.0134	0.878	0.01	0.9176	0.0067	0.944	0.004	outer_3
GBM model 4	0.6797	0.4455	0.4625	0.3681	4	66	66	65	201	0.1674	0.0129	0.8775	0.0107	0.917	0.0074	0.9441	0.0041	outer_3
XGBoost grid model 11	0.3629	0.5744	0.5822	0.4272	84	42	54	21	201	0.1791	0.0128	0.8796	0.0111	0.9179	0.0078	0.9469	0.0047	outer_3
GBM grid model 89	0.4036	0.4455	0.4949	0.2278	31	53	55	68	207	0.1729	0.0142	0.8785	0.0112	0.9178	0.0078	0.944	0.0046	outer_3
GBM grid model 99	0.4036	0.407	0.4516	0.1818	33	54	58	62	207	0.1731	0.0126	0.8783	0.0094	0.9177	0.0065	0.9441	0.0038	outer_3
GBM grid model 3	0.3231	0.4658	0.5243	0.1592	110	18	16	67	211	0.1818	0.0149	0.8819	0.0099	0.9206	0.0067	0.944	0.004	outer_3
XGBoost grid model 71	0.3844	0.3165	0.3195	0.1546	15	72	83	41	211	0.1705	0.0123	0.8769	0.0094	0.9162	0.0066	0.9452	0.0037	outer_3
XGBoost grid model 84	0.3424	0.4455	0.4625	0.2744	90	45	46	31	212	0.1796	0.0144	0.8793	0.0121	0.9181	0.0084	0.9459	0.005	outer_3
GBM grid model 85	0.498	0.407	0.513	0.266	21	61	61	70	213	0.171	0.0126	0.878	0.0085	0.9175	0.0059	0.9438	0.0033	outer_3
XGBoost grid model 2	0.3844	0.389	0.4326	0.2514	19	75	85	35	214	0.1709	0.0136	0.8767	0.0099	0.9159	0.0067	0.9458	0.0041	outer_3
XGBoost grid model 25	0.4036	0.5047	0.4949	0.3681	25	71	81	37	214	0.1716	0.0115	0.8771	0.0108	0.9162	0.0078	0.9457	0.0045	outer_3
XGBoost grid model 98	0.0956	0.5521	0.4949	0.8501	183	10	13	8	214	0.2006	0.0134	0.884	0.0085	0.9208	0.0061	0.9493	0.0032	outer_3
GBM grid model 2	0.3844	0.4658	0.5243	0.3363	109	27	24	59	219	0.1816	0.0149	0.8807	0.0101	0.9196	0.007	0.9443	0.0044	outer_3
GBM grid model 86	0.1907	0.6415	0.8528	0.4914	161	9	7	43	220	0.1911	0.0151	0.8845	0.0098	0.9224	0.0068	0.9452	0.0042	outer_3
GBM grid model 49	0.4674	0.389	0.513	0.2744	71	48	47	55	221	0.1779	0.0147	0.8789	0.0093	0.9181	0.0065	0.9445	0.0037	outer_3
GBM grid model 31	0.3424	0.4658	0.5822	0.2514	99	37	37	51	224	0.1804	0.0139	0.88	0.0112	0.919	0.0076	0.9447	0.0048	outer_3
GBM grid model 45	0.3082	0.5934	0.5953	0.2744	131	26	22	54	233	0.1848	0.0145	0.8808	0.0125	0.9197	0.0086	0.9445	0.0055	outer_3
XGBoost grid model 13	0.5341	0.389	0.4021	0.2278	5	85	95	49	234	0.1676	0.012	0.876	0.0107	0.9156	0.0075	0.9449	0.0044	outer_3
GBM grid model 92	0.4343	0.4455	0.5953	0.2091	50	57	56	72	235	0.1748	0.0128	0.8783	0.0087	0.9178	0.0061	0.9437	0.0034	outer_3
GBM grid model 67	0.3424	0.6415	0.7167	0.3681	127	29	28	58	242	0.1846	0.0139	0.8807	0.0118	0.9194	0.0083	0.9444	0.0048	outer_3
XGBoost grid model 73	0.5341	0.389	0.4625	0.2091	8	89	93	53	243	0.1682	0.0112	0.8759	0.0092	0.9157	0.0064	0.9446	0.0038	outer_3
XGBoost grid model 42	0.4036	0.3471	0.3763	0.3028	39	81	105	19	244	0.1737	0.0133	0.8765	0.0087	0.9152	0.0061	0.9472	0.0034	outer_3
GBM grid model 38	0.3844	0.3756	0.4326	0.1705	42	67	64	74	247	0.174	0.0137	0.8775	0.0107	0.9172	0.0074	0.9437	0.0042	outer_3
GBM grid model 84	0.3231	0.4658	0.5953	0.2278	102	39	34	76	251	0.1808	0.0141	0.8799	0.0103	0.919	0.0072	0.9436	0.004	outer_3
XGBoost grid model 49	0.3082	0.5934	0.5243	0.3681	158	31	39	26	254	0.1903	0.015	0.8807	0.0097	0.9189	0.0068	0.9466	0.0038	outer_3
GBM grid model 75	0.4674	0.3756	0.4326	0.2091	35	65	59	96	255	0.1734	0.0124	0.8778	0.0088	0.9176	0.0062	0.943	0.0037	outer_3
XGBoost grid model 86	0.3629	0.389	0.4326	0.3681	121	49	57	30	257	0.184	0.0139	0.8789	0.0082	0.9177	0.0056	0.9459	0.0035	outer_3
XGBoost grid model 92	0.498	0.346	0.3195	0.3549	6	98	118	38	260	0.1679	0.0126	0.875	0.0091	0.9143	0.0066	0.9456	0.0037	outer_3
XGBoost grid model 60	0.5341	0.389	0.4157	0.3028	38	86	103	34	261	0.1736	0.0084	0.876	0.0115	0.9153	0.008	0.9458	0.0048	outer_3
GBM grid model 48	0.4343	0.4455	0.4625	0.1592	41	70	67	84	262	0.1738	0.0138	0.8771	0.0113	0.9169	0.0078	0.9433	0.0044	outer_3
GBM grid model 12	0.3231	0.4658	0.5243	0.12	75	52	53	83	263	0.1781	0.0136	0.8785	0.0102	0.9179	0.0071	0.9434	0.004	outer_3
GBM grid model 57	0.2883	0.5047	0.6436	0.1891	189	16	10	52	267	0.207	0.0226	0.8829	0.0099	0.9213	0.0067	0.9446	0.0041	outer_3
GBM grid model 56	0.2883	0.4658	0.5953	0.2744	116	50	44	61	271	0.1829	0.0126	0.8788	0.0099	0.9182	0.0068	0.9441	0.0038	outer_3
GBM grid model 29	0.498	0.3278	0.384	0.1592	36	76	74	88	274	0.1734	0.0138	0.8766	0.0094	0.9166	0.0065	0.9432	0.0038	outer_3
XGBoost grid model 22	0.3844	0.389	0.4157	0.2744	85	73	84	36	278	0.1791	0.0162	0.8769	0.0114	0.916	0.0079	0.9457	0.0047	outer_3
GBM grid model 42	0.2357	0.5521	0.5953	0.2091	151	32	25	71	279	0.1894	0.0162	0.8804	0.012	0.9195	0.0083	0.9438	0.0051	outer_3
XGBoost grid model 33	0.1248	0.4658	0.4625	0.2744	178	40	43	22	283	0.1965	0.0113	0.8798	0.0101	0.9183	0.0069	0.9468	0.0041	outer_3
GBM grid model 36	0.3082	0.5934	0.7431	0.2514	169	19	15	87	290	0.1934	0.0148	0.8819	0.0105	0.9207	0.0073	0.9433	0.0043	outer_3
GBM grid model 4	0.5341	0.389	0.4326	0.1445	40	78	69	108	295	0.1737	0.0144	0.8766	0.0103	0.9168	0.0071	0.9423	0.0041	outer_3
GBM grid model 52	0.4036	0.389	0.4326	0.1705	53	77	70	98	298	0.175	0.0142	0.8766	0.0107	0.9168	0.0073	0.9427	0.0047	outer_3
GBM grid model 62	0.4343	0.389	0.4326	0.1445	24	83	79	115	301	0.1713	0.0136	0.8761	0.01	0.9164	0.007	0.9421	0.0038	outer_3
XGBoost grid model 79	0.4343	0.3165	0.3483	0.1705	57	93	104	48	302	0.1753	0.0097	0.8755	0.0095	0.9152	0.0066	0.945	0.0037	outer_3
GBM grid model 68	0.3231	0.4455	0.4625	0.1705	113	55	51	89	308	0.1823	0.014	0.8783	0.0106	0.918	0.0074	0.9431	0.0045	outer_3
GBM grid model 80	0.3231	0.4658	0.5635	0.2514	138	43	36	91	308	0.1861	0.0173	0.8795	0.0112	0.919	0.0077	0.9431	0.005	outer_3
GBM grid model 73	0.3231	0.4455	0.4326	0.1302	43	79	73	116	311	0.1741	0.0136	0.8766	0.0108	0.9167	0.0076	0.9421	0.0044	outer_3
XGBoost grid model 16	0.2357	0.5047	0.5243	0.5376	135	68	80	29	312	0.1852	0.0131	0.8772	0.0104	0.9163	0.0072	0.946	0.0046	outer_3
XGBoost grid model 17	0.6292	0.3278	0.3271	0.2514	58	97	110	47	312	0.1753	0.0167	0.8752	0.0108	0.9148	0.0073	0.945	0.0042	outer_3
XGBoost grid model 15	0.3231	0.3756	0.4157	0.2091	79	88	89	60	316	0.1785	0.0141	0.8759	0.009	0.9158	0.0062	0.9442	0.0037	outer_3
GBM grid model 17	0.3844	0.3471	0.4326	0.12	73	69	62	114	318	0.178	0.0138	0.8772	0.0093	0.9174	0.0064	0.9421	0.0036	outer_3
XGBoost grid model 41	0.4674	0.3278	0.3763	0.2278	22	121	137	39	319	0.1711	0.011	0.8732	0.0098	0.913	0.0069	0.9453	0.0039	outer_3
GBM grid model 82	0.1678	0.389	0.4326	0.1891	147	46	42	86	321	0.1891	0.0148	0.879	0.0116	0.9185	0.0079	0.9433	0.0049	outer_3
XGBoost grid model 4	0.58	0.2984	0.3271	0.1891	20	116	122	78	336	0.1709	0.0127	0.8736	0.0094	0.9141	0.0064	0.9436	0.0039	outer_3
GBM grid model 6	0.4674	0.389	0.4326	0.2278	66	91	86	94	337	0.1772	0.0137	0.8757	0.0114	0.9159	0.0078	0.943	0.0048	outer_3
GBM grid model 1	0.498	0.3165	0.384	0.1705	61	90	82	110	343	0.1756	0.0146	0.8758	0.0103	0.9162	0.0071	0.9422	0.0044	outer_3
XGBoost grid model 3	0.1111	0.4455	0.4857	0.2514	174	62	65	42	343	0.1955	0.0123	0.878	0.0098	0.9171	0.0068	0.9452	0.0038	outer_3
GBM grid model 66	0.4343	0.3278	0.3456	0.1193	44	94	94	112	344	0.1741	0.013	0.8753	0.0091	0.9157	0.0063	0.9421	0.0032	outer_3
GBM grid model 19	0.2357	0.4658	0.5635	0.1705	188	36	29	93	346	0.207	0.0213	0.8801	0.0116	0.9194	0.0079	0.943	0.005	outer_3
GBM grid model 87	0.3231	0.389	0.4326	0.1445	104	74	68	100	346	0.1809	0.0164	0.8768	0.0098	0.9168	0.0068	0.9425	0.0039	outer_3
GBM grid model 88	0.4343	0.407	0.4326	0.2021	34	102	108	103	347	0.1733	0.0139	0.8747	0.0114	0.915	0.008	0.9425	0.0045	outer_3
XGBoost grid model 9	0.4343	0.3756	0.384	0.2278	30	122	132	63	347	0.1726	0.0126	0.8732	0.0096	0.9134	0.0068	0.9441	0.0036	outer_3
GBM model 5	0.4674	0.3471	0.3483	0.1705	32	115	126	77	350	0.1729	0.0132	0.8736	0.0111	0.9139	0.0078	0.9436	0.0047	outer_3
XGBoost grid model 58	0.3629	0.3471	0.3483	0.1445	119	87	92	56	354	0.1835	0.0129	0.876	0.0089	0.9157	0.0061	0.9445	0.004	outer_3
GBM grid model 8	0.2357	0.4658	0.5243	0.1705	143	59	45	109	356	0.1879	0.0141	0.8781	0.011	0.9181	0.0074	0.9423	0.0048	outer_3
GBM grid model 26	0.498	0.346	0.384	0.1546	55	104	99	111	369	0.1751	0.0123	0.8746	0.0114	0.9154	0.0077	0.9422	0.0049	outer_3
GBM grid model 37	0.498	0.3471	0.384	0.1445	46	103	102	118	369	0.1744	0.0125	0.8746	0.0103	0.9153	0.007	0.942	0.0043	outer_3
GBM grid model 44	0.3231	0.4455	0.5635	0.1705	88	84	78	122	372	0.1795	0.0128	0.8761	0.0106	0.9164	0.0075	0.9417	0.0041	outer_3
XGBoost grid model 14	0.498	0.3165	0.2748	0.1592	27	142	155	50	374	0.172	0.0108	0.8713	0.0094	0.9115	0.0067	0.9449	0.0037	outer_3
XGBoost grid model 28	0.4674	0.3165	0.3483	0.1705	23	133	140	79	375	0.1713	0.0114	0.8721	0.0102	0.9128	0.0071	0.9436	0.0042	outer_3
GBM grid model 83	0.3424	0.3278	0.384	0.2278	72	95	87	129	383	0.1779	0.0129	0.8752	0.01	0.9158	0.007	0.9413	0.0045	outer_3
GBM grid model 33	0.2357	0.4455	0.5635	0.2091	210	47	41	95	393	0.2558	0.0659	0.879	0.0112	0.9186	0.0077	0.943	0.0046	outer_3
GBM grid model 43	0.4036	0.3756	0.384	0.1103	70	100	98	125	393	0.1778	0.0139	0.8747	0.0088	0.9155	0.006	0.9415	0.0036	outer_3
GBM grid model 46	0.3629	0.3471	0.384	0.1705	77	99	90	130	396	0.1783	0.0138	0.8748	0.0103	0.9158	0.0069	0.9413	0.0046	outer_3
GBM grid model 78	0.4343	0.389	0.4157	0.2744	76	101	101	120	398	0.1783	0.0147	0.8747	0.0117	0.9153	0.0081	0.9419	0.0051	outer_3
XGBoost model 1	0.498	0.3278	0.3483	0.1705	51	130	136	81	398	0.1748	0.0125	0.8724	0.0095	0.9131	0.0067	0.9434	0.0042	outer_3
GBM grid model 22	0.1907	0.4258	0.4949	0.2091	186	60	52	102	400	0.2042	0.0203	0.8781	0.0114	0.918	0.0078	0.9425	0.0049	outer_3
GBM grid model 74	0.3844	0.3756	0.4326	0.1302	45	112	111	134	402	0.1743	0.0138	0.8737	0.0108	0.9148	0.0075	0.9411	0.0042	outer_3
GBM grid model 79	0.3082	0.4455	0.513	0.2514	145	80	71	106	402	0.1886	0.0153	0.8766	0.0104	0.9167	0.0072	0.9424	0.0039	outer_3
GBM grid model 47	0.3844	0.3165	0.3074	0.1891	67	111	115	119	412	0.1774	0.0139	0.8739	0.0091	0.9146	0.0062	0.942	0.0037	outer_3
GBM model 2	0.6292	0.3471	0.3763	0.12	18	136	134	132	420	0.1708	0.0124	0.8718	0.0104	0.9131	0.0073	0.9413	0.0039	outer_3
GBM grid model 53	0.3629	0.3278	0.384	0.1404	80	109	106	127	422	0.1788	0.0143	0.8742	0.0112	0.9151	0.0077	0.9414	0.0045	outer_3
GBM grid model 95	0.1678	0.389	0.4949	0.12	185	64	48	126	423	0.203	0.0201	0.8778	0.0099	0.918	0.0067	0.9415	0.0044	outer_3
XGBoost grid model 87	0.2618	0.3756	0.3763	0.1891	130	106	113	80	429	0.1847	0.013	0.8745	0.0105	0.9147	0.0075	0.9435	0.0041	outer_3
XGBoost grid model 52	0.5341	0.3278	0.384	0.1705	47	144	153	90	434	0.1744	0.013	0.8707	0.0096	0.9116	0.0069	0.9431	0.0036	outer_3
XRT model	0.3844	0.3471	0.3195	0.3028	115	132	145	45	437	0.1828	0.0168	0.8723	0.0116	0.9121	0.0083	0.9452	0.0043	outer_3
XGBoost grid model 44	0.4343	0.3165	0.3763	0.2278	52	145	152	92	441	0.1749	0.0101	0.8706	0.0105	0.9117	0.0073	0.943	0.0044	outer_3
GBM grid model 71	0.3231	0.389	0.4326	0.2278	108	118	121	101	448	0.1814	0.0132	0.8735	0.0112	0.9141	0.0079	0.9425	0.0044	outer_3
XGBoost grid model 70	0.3082	0.3165	0.2748	0.2278	86	129	128	113	456	0.1793	0.0129	0.8724	0.0126	0.9136	0.0085	0.9421	0.0058	outer_3
GBM grid model 27	0.2618	0.3471	0.3763	0.1302	140	105	91	137	473	0.1862	0.0148	0.8746	0.0099	0.9157	0.0066	0.9409	0.0042	outer_3
GBM grid model 98	0.2883	0.3756	0.384	0.12	170	96	88	123	477	0.1935	0.0158	0.8752	0.0101	0.9158	0.007	0.9417	0.0039	outer_3
XGBoost grid model 80	0.3844	0.2984	0.2374	0.2278	59	164	172	82	477	0.1754	0.0115	0.868	0.0096	0.9091	0.0068	0.9434	0.004	outer_3
GBM grid model 9	0.3424	0.3278	0.384	0.12	87	131	129	133	480	0.1795	0.014	0.8724	0.0099	0.9136	0.007	0.9412	0.004	outer_3
GBM grid model 100	0.4036	0.3165	0.3483	0.1445	107	123	120	131	481	0.1813	0.0149	0.8729	0.0106	0.9142	0.0072	0.9413	0.0046	outer_3
XGBoost grid model 88	0.4674	0.2158	0.248	0.1445	54	158	163	107	482	0.175	0.0119	0.8692	0.0079	0.9107	0.0054	0.9424	0.0032	outer_3
GBM grid model 18	0.3629	0.3278	0.384	0.1302	64	139	133	147	483	0.1764	0.0136	0.8714	0.0093	0.9132	0.0064	0.9403	0.004	outer_3
XGBoost grid model 18	0.4036	0.2984	0.3271	0.2514	125	134	141	85	485	0.1844	0.0117	0.872	0.011	0.9126	0.0078	0.9433	0.0043	outer_3
GBM grid model 58	0.4036	0.2984	0.3763	0.1592	29	149	146	162	486	0.1726	0.0125	0.8698	0.0097	0.9121	0.0068	0.9395	0.0038	outer_3
GBM grid model 77	0.1907	0.4658	0.4949	0.1302	180	92	76	140	488	0.1974	0.0165	0.8757	0.0108	0.9166	0.0074	0.9407	0.0045	outer_3
XGBoost grid model 8	0.4036	0.3278	0.384	0.223	74	151	160	104	489	0.1781	0.0106	0.8697	0.0113	0.911	0.0078	0.9425	0.005	outer_3
XGBoost grid model 77	0.3424	0.3278	0.2748	0.1705	193	110	116	73	492	0.2243	0.053	0.8741	0.008	0.9145	0.0054	0.9437	0.0032	outer_3
GBM grid model 50	0.1248	0.4455	0.513	0.1705	212	82	75	124	493	0.2584	0.0462	0.8763	0.0111	0.9166	0.0078	0.9416	0.0044	outer_3
GBM grid model 54	0.3424	0.3471	0.384	0.1302	91	128	124	158	501	0.1797	0.0134	0.8724	0.0091	0.9141	0.0063	0.9399	0.0037	outer_3
GBM grid model 72	0.4036	0.2748	0.3674	0.1592	78	140	135	151	504	0.1785	0.0131	0.8713	0.0092	0.9131	0.0064	0.9402	0.0039	outer_3
GBM model 1	0.4036	0.2984	0.3456	0.1103	26	159	147	182	514	0.1719	0.0134	0.8692	0.0111	0.9121	0.0074	0.9382	0.0046	outer_3
GBM grid model 81	0.4036	0.2748	0.3483	0.12	89	138	131	157	515	0.1796	0.0137	0.8715	0.0105	0.9134	0.0072	0.9399	0.0044	outer_3
GBM grid model 30	0.3424	0.3165	0.384	0.12	141	120	114	143	518	0.1864	0.0166	0.8734	0.0087	0.9146	0.006	0.9405	0.0034	outer_3
XGBoost grid model 48	0.3231	0.3278	0.3674	0.1705	167	125	130	97	519	0.1928	0.0226	0.8727	0.0091	0.9135	0.0062	0.9428	0.0033	outer_3
GBM grid model 93	0.3424	0.3165	0.3483	0.1302	100	141	138	142	521	0.1805	0.0147	0.8713	0.0109	0.9129	0.0076	0.9406	0.0046	outer_3
XGBoost grid model 81	0.498	0.3165	0.3195	0.1592	83	154	157	128	522	0.1791	0.013	0.8696	0.011	0.9113	0.0078	0.9414	0.0046	outer_3
GBM grid model 96	0.2158	0.4455	0.4326	0.1302	173	108	97	155	533	0.1949	0.0169	0.8743	0.0124	0.9155	0.0085	0.94	0.0053	outer_3
GBM grid model 34	0.2618	0.3278	0.3483	0.1016	157	119	112	146	534	0.1903	0.0147	0.8734	0.0103	0.9147	0.007	0.9403	0.0041	outer_3
GBM grid model 59	0.2618	0.3471	0.384	0.12	144	124	119	148	535	0.1881	0.013	0.8729	0.0103	0.9143	0.0072	0.9403	0.0042	outer_3
GBM grid model 39	0.3629	0.2984	0.3271	0.0891	105	135	125	171	536	0.181	0.0144	0.8719	0.0088	0.914	0.006	0.939	0.0037	outer_3
GBM grid model 70	0.2357	0.3675	0.384	0.1101	181	107	96	152	536	0.1976	0.0159	0.8744	0.0106	0.9156	0.0072	0.9402	0.0043	outer_3
GBM grid model 91	0.2883	0.389	0.4157	0.1302	137	127	123	156	543	0.1855	0.0155	0.8726	0.011	0.9141	0.0075	0.94	0.0041	outer_3
XGBoost grid model 97	0.3629	0.2984	0.3074	0.1891	95	163	165	121	544	0.1798	0.0109	0.8685	0.0105	0.9103	0.0075	0.9417	0.0048	outer_3
DRF model	0.3629	0.3278	0.3195	0.1891	162	148	161	75	546	0.1919	0.0169	0.8703	0.0115	0.911	0.0081	0.9437	0.0043	outer_3
GBM grid model 10	0.2357	0.3278	0.384	0.1103	164	114	100	173	551	0.1922	0.016	0.8736	0.0109	0.9153	0.0074	0.9386	0.0044	outer_3
GBM grid model 97	0.3082	0.3471	0.4516	0.1705	168	117	107	159	551	0.193	0.0177	0.8735	0.0103	0.9151	0.007	0.9398	0.004	outer_3
GBM grid model 21	0.3424	0.2748	0.3271	0.1592	114	150	151	141	556	0.1826	0.0152	0.8698	0.011	0.9119	0.0076	0.9406	0.0046	outer_3
GBM grid model 5	0.3082	0.2448	0.3074	0.1445	94	156	148	166	564	0.1798	0.0137	0.8695	0.0112	0.9121	0.0075	0.9393	0.0052	outer_3
GBM grid model 90	0.4036	0.2158	0.2231	0.1103	96	162	158	150	566	0.18	0.0145	0.8689	0.01	0.9112	0.0069	0.9402	0.0042	outer_3
GBM grid model 13	0.3231	0.2748	0.3271	0.1103	103	153	143	172	571	0.1808	0.0129	0.8696	0.0103	0.9121	0.007	0.9389	0.0044	outer_3
GBM grid model 94	0.3629	0.1933	0.2748	0.067	101	155	149	168	573	0.1807	0.0137	0.8695	0.0093	0.912	0.0064	0.9391	0.0037	outer_3
GBM grid model 76	0.3082	0.2158	0.169	0.12	128	157	156	139	580	0.1847	0.0151	0.8694	0.009	0.9113	0.0063	0.9408	0.0034	outer_3
XGBoost grid model 74	0.2158	0.3278	0.2748	0.2744	172	152	159	99	582	0.1949	0.0139	0.8697	0.0102	0.9111	0.0071	0.9426	0.0045	outer_3
GBM grid model 24	0.3082	0.3471	0.3483	0.1103	152	137	127	167	583	0.1895	0.0166	0.8715	0.0095	0.9136	0.0063	0.9392	0.0038	outer_3
GBM grid model 20	0.3844	0.2158	0.2634	0.1103	81	166	164	178	589	0.1788	0.0152	0.8671	0.0102	0.9103	0.0069	0.9385	0.0043	outer_3
GBM grid model 51	0.3424	0.2075	0.2374	0.0725	112	160	154	170	596	0.182	0.0146	0.869	0.0093	0.9115	0.0064	0.939	0.0038	outer_3
XGBoost grid model 54	0.1248	0.1933	0.1933	0.1016	216	143	144	105	608	0.2668	0.0748	0.8709	0.0061	0.9121	0.0044	0.9424	0.0024	outer_3
XGBoost grid model 55	0.3231	0.1505	0.169	0.1016	98	176	174	160	608	0.1802	0.0101	0.8653	0.0083	0.9083	0.0058	0.9398	0.0032	outer_3
XGBoost grid model 19	0.3424	0.2984	0.248	0.1445	92	177	179	161	609	0.1798	0.0133	0.8647	0.0114	0.9076	0.0082	0.9398	0.0047	outer_3
GBM grid model 40	0.2618	0.3165	0.384	0.1302	159	147	142	165	613	0.1905	0.0155	0.8704	0.0114	0.9126	0.0079	0.9393	0.0045	outer_3
XGBoost grid model 27	0.2618	0.2984	0.2231	0.1891	123	171	175	145	614	0.1844	0.0105	0.8657	0.01	0.9082	0.0072	0.9403	0.0042	outer_3
XGBoost grid model 51	0.3629	0.1715	0.1611	0.1705	93	187	195	149	624	0.1798	0.0118	0.8616	0.0108	0.9049	0.0076	0.9402	0.0047	outer_3
GBM grid model 23	0.3424	0.3165	0.3271	0.1103	111	165	162	187	625	0.1819	0.0145	0.8678	0.0109	0.9109	0.0075	0.9374	0.0042	outer_3
XGBoost grid model 37	0.3629	0.1845	0.1118	0.1296	148	170	173	135	626	0.1892	0.015	0.8659	0.0072	0.9085	0.0048	0.941	0.0034	outer_3
XGBoost grid model 6	0.2883	0.1933	0.169	0.1592	106	180	181	163	630	0.1812	0.0108	0.8637	0.0109	0.9071	0.0074	0.9394	0.0053	outer_3
XGBoost grid model 21	0.2357	0.1715	0.169	0.12	126	183	189	138	636	0.1846	0.0132	0.8634	0.0107	0.9061	0.0077	0.9409	0.0044	outer_3
XGBoost grid model 76	0.1907	0.2158	0.2634	0.1592	153	175	177	136	641	0.1899	0.0112	0.8655	0.0106	0.9079	0.0075	0.941	0.004	outer_3
GBM grid model 64	0.3424	0.2984	0.3271	0.1302	117	174	170	185	646	0.1832	0.015	0.8656	0.0108	0.9092	0.0074	0.9375	0.0049	outer_3
GBM grid model 63	0.3231	0.1715	0.169	0.0756	129	173	169	184	655	0.1847	0.0144	0.8656	0.0088	0.9093	0.0059	0.9378	0.0039	outer_3
Super learner neural network	0.2883	0.1444	0.1456	0.0725	132	169	168	189	658	0.1849	0.0152	0.8661	0.0107	0.91	0.007	0.9374	0.0048	outer_3
XGBoost grid model 39	0.2883	0.1176	0.1456	0.0891	139	182	186	153	660	0.1861	0.0116	0.8636	0.0091	0.9066	0.0064	0.9401	0.0038	outer_3
XGBoost grid model 64	0.2357	0.1715	0.1505	0.1302	156	181	184	144	665	0.1902	0.0134	0.8636	0.0103	0.9067	0.007	0.9404	0.0047	outer_3
XGBoost grid model 94	0.3082	0.1715	0.1933	0.0756	149	172	171	174	666	0.1893	0.0129	0.8656	0.0092	0.9091	0.0061	0.9386	0.0042	outer_3
GBM grid model 16	0.2357	0.2448	0.248	0.0756	142	167	166	193	668	0.1874	0.0145	0.8667	0.0096	0.9103	0.0065	0.9371	0.004	outer_3
XGBoost grid model 47	0.1248	0.1933	0.1505	0.1103	166	178	182	154	680	0.1928	0.0111	0.8639	0.0103	0.9069	0.0073	0.94	0.0039	outer_3
XGBoost model 2	0.3629	0.1933	0.1819	0.1103	120	192	192	181	685	0.1837	0.012	0.861	0.0098	0.9052	0.0067	0.9382	0.0047	outer_3
XGBoost grid model 38	0.2618	0.0878	0.0894	0.1016	133	196	199	164	692	0.185	0.0106	0.8592	0.0096	0.903	0.0069	0.9394	0.004	outer_3
XGBoost grid model 93	0.1461	0.1505	0.1933	0.1445	146	190	194	169	699	0.189	0.011	0.8615	0.0101	0.905	0.0071	0.9391	0.0046	outer_3
GBM grid model 35	0.1111	0.2158	0.248	0.1016	187	168	167	186	708	0.2062	0.0177	0.8666	0.0105	0.9102	0.0069	0.9375	0.0051	outer_3
XGBoost grid model 59	0.1907	0.1337	0.1176	0.1103	165	188	188	191	732	0.1926	0.016	0.8615	0.0115	0.9061	0.0078	0.9372	0.0054	outer_3
XGBoost grid model 53	0.1678	0.1176	0.1176	0.0579	175	186	190	188	739	0.1957	0.0121	0.8616	0.0093	0.9059	0.0064	0.9374	0.0039	outer_3
XGBoost grid model 5	0.1248	0.1337	0.1505	0.0579	154	195	196	199	744	0.19	0.011	0.8598	0.0117	0.9045	0.0083	0.9365	0.0048	outer_3
XGBoost grid model 30	0.1678	0.1013	0.0622	0.0891	176	197	200	179	752	0.1959	0.0104	0.8583	0.0087	0.9027	0.0063	0.9385	0.0036	outer_3
XGBoost grid model 61	0.2158	0.1013	0.1049	0.0756	155	201	204	192	752	0.1901	0.0111	0.8554	0.0109	0.9006	0.0077	0.9372	0.0045	outer_3
XGBoost grid model 35	0.2158	0.0751	0.0622	0.0756	160	200	202	197	759	0.1907	0.0107	0.8564	0.0095	0.9017	0.0067	0.9368	0.0038	outer_3
XGBoost grid model 66	0.1248	0.1505	0.1358	0.1302	171	198	198	196	763	0.1945	0.0131	0.8581	0.0134	0.9031	0.0095	0.9369	0.0061	outer_3
Super learner final	NA	0.9214	0.8502	0.9698	1	5	10	3	19	0.1545	0.0075	0.8912	0.0077	0.9252	0.0058	0.9525	0.0035	outer_4
GBM grid model 62	0.118	NA	1	0.7628	43	1	2	11	57	0.1766	0.0096	0.8929	0.0076	0.9268	0.0057	0.9517	0.0032	outer_4
Super learner GBM	0.2259	0.6467	0.7489	0.5375	13	15	12	46	86	0.1647	0.0064	0.8897	0.0055	0.925	0.0041	0.9491	0.0025	outer_4
XGBoost grid model 14	0.7337	0.5563	0.5904	0.7628	3	38	54	6	101	0.1591	0.0083	0.8876	0.007	0.9224	0.0052	0.9521	0.0033	outer_4
XGBoost grid model 73	0.0653	0.8447	0.8694	0.7285	73	11	13	16	113	0.1819	0.0103	0.8904	0.0076	0.925	0.0057	0.9512	0.0035	outer_4
GBM grid model 66	0.118	0.82	0.8227	0.4949	30	20	18	50	118	0.172	0.0073	0.8891	0.0083	0.9243	0.0061	0.9491	0.0037	outer_4
XGBoost grid model 42	0.3947	0.5563	0.6585	0.6594	21	37	48	17	123	0.1679	0.0092	0.8876	0.0059	0.9228	0.0045	0.9511	0.0025	outer_4
GBM grid model 82	0.0488	0.9488	NA	0.5375	109	2	1	37	149	0.1898	0.0107	0.8927	0.0062	0.9272	0.0046	0.9497	0.0033	outer_4
XGBoost grid model 13	0.2857	0.6258	0.6585	0.6816	20	64	72	28	184	0.1678	0.0103	0.8861	0.0078	0.9215	0.0058	0.9506	0.0036	outer_4
XGBoost model 3	0.2259	0.5932	0.7325	0.6594	17	65	73	29	184	0.167	0.0085	0.886	0.0078	0.9214	0.0059	0.9505	0.0034	outer_4
Super learner all models	0.0562	0.5932	0.6418	0.7012	47	57	67	18	189	0.177	0.0059	0.8865	0.0077	0.9218	0.0059	0.951	0.0034	outer_4
XGBoost grid model 19	0.118	0.6153	0.687	0.6155	36	60	69	30	195	0.1746	0.0102	0.8862	0.007	0.9216	0.0053	0.9505	0.0028	outer_4
Super learner XGBoost	0.2857	0.4547	0.5245	0.5168	10	75	78	43	206	0.1633	0.0065	0.8852	0.0074	0.9213	0.0055	0.9492	0.0035	outer_4
GBM grid model 12	0.1753	0.6258	0.6942	0.4237	23	66	65	59	213	0.1704	0.0082	0.8857	0.0075	0.9218	0.0056	0.9486	0.0035	outer_4
XGBoost grid model 63	0.0061	0.8694	0.7489	NA	205	8	14	1	228	0.223	0.0145	0.891	0.0072	0.9248	0.0053	0.9535	0.0033	outer_4
XGBoost grid model 24	0.1349	0.5563	0.5754	0.7628	40	80	92	20	232	0.1761	0.0109	0.8847	0.0084	0.9203	0.0062	0.9509	0.0038	outer_4
XGBoost grid model 25	0.1753	0.5827	0.7325	0.7532	46	72	74	40	232	0.1769	0.0099	0.8856	0.0093	0.9214	0.0067	0.9497	0.0042	outer_4
GBM grid model 26	0.0562	0.6258	0.7942	0.3496	57	53	51	73	234	0.1782	0.008	0.8866	0.0081	0.9227	0.006	0.948	0.0035	outer_4
XGBoost grid model 89	0.1992	0.6816	0.7489	0.7628	37	81	93	35	246	0.1747	0.0113	0.8844	0.01	0.9203	0.0075	0.9499	0.0044	outer_4
XGBoost grid model 86	0.0755	0.6258	0.6585	0.7628	75	67	80	26	248	0.1821	0.0109	0.8856	0.0084	0.9211	0.0063	0.9507	0.0034	outer_4
XGBoost grid model 21	0.5255	0.4547	0.3957	0.4625	12	93	103	41	249	0.164	0.0092	0.8833	0.0072	0.9196	0.0053	0.9496	0.0032	outer_4
XGBoost grid model 71	0.0562	0.6664	0.7489	0.7532	90	63	76	22	251	0.1859	0.0124	0.8861	0.0094	0.9213	0.0071	0.9508	0.004	outer_4
GBM grid model 22	0.0653	0.6467	0.8227	0.3181	64	59	52	85	260	0.1795	0.0098	0.8863	0.0072	0.9227	0.0051	0.9476	0.0035	outer_4
GBM grid model 14	0.0562	0.7085	0.6585	0.2972	48	69	58	87	262	0.1771	0.0083	0.8856	0.0088	0.922	0.0065	0.9475	0.0041	outer_4
GBM model 3	0.7337	0.4547	0.4778	0.2972	2	97	98	78	275	0.1571	0.0067	0.8829	0.0065	0.9198	0.0047	0.9478	0.0032	outer_4
XGBoost grid model 92	0.4819	0.43	0.4778	0.4625	7	119	129	51	306	0.1628	0.0074	0.8813	0.0065	0.918	0.005	0.9491	0.003	outer_4
XGBoost grid model 81	0.1753	0.5554	0.5754	0.2972	34	99	105	70	308	0.1738	0.0103	0.8826	0.0077	0.9194	0.0059	0.948	0.0031	outer_4
XGBoost grid model 68	0.118	0.5563	0.5904	0.6398	67	94	111	38	310	0.1803	0.0107	0.883	0.0091	0.9192	0.0069	0.9497	0.0038	outer_4
XGBoost grid model 52	0.3197	0.43	0.5754	0.3828	15	121	127	60	323	0.1657	0.0083	0.8812	0.0076	0.9181	0.0058	0.9485	0.0034	outer_4
XGBoost grid model 28	0.1349	0.6408	0.7145	0.6816	50	107	118	52	327	0.1772	0.0113	0.8821	0.01	0.9187	0.0074	0.9489	0.0044	outer_4
XGBoost grid model 2	0.3947	0.4547	0.3183	0.3496	14	123	130	69	336	0.1649	0.0085	0.8808	0.0069	0.918	0.0052	0.9481	0.0033	outer_4
XGBoost grid model 23	0.5744	0.43	0.3183	0.3181	4	127	133	91	355	0.1611	0.0081	0.8799	0.0062	0.9174	0.0047	0.9474	0.0028	outer_4
XGBoost grid model 88	0.5255	0.3654	0.3183	0.1874	9	128	134	90	361	0.163	0.0082	0.8799	0.006	0.9174	0.0046	0.9474	0.0026	outer_4
GBM grid model 29	0.0653	0.5563	0.6585	0.2972	41	108	113	108	370	0.1761	0.0083	0.8821	0.0099	0.9191	0.0076	0.9467	0.0038	outer_4
GBM grid model 7	0.0755	0.4869	0.4551	0.2317	38	112	109	114	373	0.1752	0.0071	0.8818	0.0074	0.9192	0.0055	0.9465	0.0034	outer_4
GBM grid model 28	0.1992	0.4869	0.4097	0.1874	19	115	104	138	376	0.1674	0.0078	0.8816	0.0063	0.9195	0.0046	0.9454	0.0031	outer_4
GBM grid model 20	0.1753	0.5315	0.5584	0.2972	29	120	115	117	381	0.1717	0.0088	0.8813	0.0082	0.9188	0.0061	0.9463	0.0037	outer_4
XGBoost grid model 41	0.2542	0.3092	0.3753	0.2972	18	142	158	64	382	0.1674	0.0065	0.8779	0.0061	0.9153	0.005	0.9484	0.0024	outer_4
GBM grid model 46	0.0755	0.398	0.5584	0.1568	54	101	95	139	389	0.1777	0.0086	0.8825	0.0067	0.9201	0.0051	0.9453	0.0028	outer_4
GBM model 2	0.3197	0.3384	0.4247	0.148	6	129	132	122	389	0.1627	0.0068	0.8798	0.0062	0.9177	0.0048	0.9461	0.0027	outer_4
XGBoost model 1	0.2542	0.398	0.4097	0.3496	25	143	149	86	403	0.1706	0.0099	0.8778	0.0085	0.9155	0.0064	0.9475	0.0036	outer_4
GBM grid model 90	0.1349	0.398	0.5904	0.2577	35	116	106	152	409	0.1745	0.0101	0.8814	0.0086	0.9194	0.0063	0.9446	0.0044	outer_4
GBM model 5	0.5255	0.3654	0.3447	0.1677	8	139	139	125	411	0.1628	0.0089	0.8785	0.0057	0.9167	0.0044	0.946	0.0023	outer_4
XGBoost grid model 9	0.1547	0.3595	0.3957	0.4022	28	147	165	81	421	0.1715	0.0095	0.8772	0.0089	0.9148	0.0068	0.9477	0.0037	outer_4
GBM model 1	0.3947	0.3092	0.3957	0.1688	11	140	136	136	423	0.1638	0.0073	0.8784	0.0062	0.9169	0.0047	0.9455	0.0029	outer_4
GBM grid model 81	0.0653	0.4547	0.5904	0.1874	69	110	100	148	427	0.1807	0.0097	0.8819	0.0082	0.9198	0.006	0.9447	0.0038	outer_4
XGBoost grid model 64	0.1349	0.3654	0.5584	0.2317	32	145	150	113	440	0.1725	0.0087	0.8774	0.0073	0.9155	0.0056	0.9465	0.0036	outer_4
GBM grid model 16	0.1547	0.293	0.3957	0.1166	24	133	124	163	444	0.1706	0.0073	0.8796	0.0052	0.9182	0.004	0.944	0.0027	outer_4
GBM grid model 53	0.1547	0.4474	0.5515	0.3181	27	144	144	142	457	0.1715	0.0085	0.8778	0.01	0.916	0.0075	0.9452	0.0045	outer_4
GBM model 4	0.4819	0.2562	0.3447	0.1677	5	155	148	160	468	0.1626	0.0076	0.8765	0.0076	0.9156	0.0057	0.9441	0.0037	outer_4
XGBoost grid model 4	0.3572	0.3384	0.3571	0.2087	16	164	169	124	473	0.1663	0.0099	0.8758	0.0092	0.9143	0.0069	0.9461	0.0038	outer_4
XRT model	0.118	0.2279	0.2645	0.3369	72	165	178	61	476	0.1819	0.0122	0.8756	0.0059	0.9133	0.0047	0.9485	0.0026	outer_4
XGBoost model 2	0.0755	0.293	0.3447	0.2087	42	150	157	135	484	0.1763	0.0084	0.8769	0.0073	0.9153	0.0056	0.9456	0.0035	outer_4
GBM grid model 100	0.103	0.43	0.3957	0.2087	65	134	135	153	487	0.1796	0.0101	0.879	0.009	0.9174	0.0065	0.9445	0.0043	outer_4
XGBoost grid model 94	0.0653	0.293	0.4097	0.1381	61	148	146	143	498	0.179	0.0087	0.877	0.0054	0.9157	0.0043	0.9452	0.0026	outer_4
XGBoost grid model 27	0.0755	0.293	0.3753	0.1874	70	149	152	134	505	0.1809	0.0101	0.877	0.0081	0.9154	0.0061	0.9456	0.0035	outer_4
GBM grid model 49	0.103	0.5098	0.4551	0.2317	49	158	154	168	529	0.1772	0.0093	0.8763	0.0114	0.9154	0.0084	0.9434	0.0053	outer_4
XGBoost grid model 6	0.0653	0.3092	0.2915	0.1688	66	166	170	131	533	0.18	0.0095	0.8756	0.0081	0.9141	0.0061	0.9457	0.0034	outer_4
XGBoost grid model 66	0.1753	0.2767	0.3368	0.1874	31	175	174	155	535	0.1725	0.0094	0.8742	0.0079	0.9136	0.0057	0.9443	0.0041	outer_4
GBM grid model 94	0.2542	0.3092	0.4551	0.1349	22	169	163	182	536	0.1701	0.0109	0.8752	0.0091	0.915	0.0066	0.9421	0.0044	outer_4
XGBoost grid model 80	0.1349	0.2767	0.1648	0.2087	26	189	200	130	545	0.1714	0.0066	0.8716	0.0072	0.9109	0.0054	0.9457	0.0034	outer_4
DRF model	0.1992	0.3092	0.2915	0.3154	159	162	172	67	560	0.2024	0.0273	0.8761	0.0068	0.9137	0.0054	0.9483	0.0025	outer_4
GBM grid model 64	0.0562	0.398	0.4892	0.148	58	168	160	183	569	0.1789	0.0097	0.8754	0.0092	0.9152	0.0065	0.942	0.0046	outer_4
GBM grid model 23	0.0886	0.1817	0.2416	0.0886	33	182	182	184	581	0.1729	0.0078	0.8728	0.0077	0.9131	0.0057	0.9419	0.0032	outer_4
XGBoost grid model 11	0.0886	0.3092	0.3957	0.2856	55	179	186	166	586	0.1778	0.01	0.873	0.0107	0.9125	0.0079	0.9438	0.0047	outer_4
GBM grid model 15	0.118	0.3384	0.3957	0.1349	44	181	177	197	599	0.1767	0.0101	0.8728	0.0094	0.9133	0.0069	0.9408	0.0043	outer_4
GBM grid model 47	0.0653	0.293	0.3183	0.1013	76	174	171	180	601	0.1821	0.0101	0.8744	0.0085	0.914	0.0064	0.9425	0.0036	outer_4
XGBoost grid model 51	0.0755	0.1199	0.1229	0.1166	39	201	212	157	609	0.1758	0.0069	0.8697	0.006	0.9098	0.0046	0.9442	0.0026	outer_4
XGBoost grid model 30	0.0562	0.1665	0.2327	0.0772	79	187	188	181	635	0.1832	0.0091	0.8719	0.0064	0.9123	0.0049	0.9424	0.0025	outer_4
XGBoost grid model 38	0.0562	0.1665	0.1648	0.1267	45	212	220	169	646	0.1767	0.0079	0.8681	0.0075	0.9087	0.0058	0.9434	0.0034	outer_4
GBM grid model 30	0.0755	0.1665	0.1867	0.0578	71	190	185	209	655	0.1813	0.011	0.8715	0.0078	0.9127	0.0056	0.9397	0.0039	outer_4
Super learner neural network	0.103	0.1563	0.1648	0.1013	60	209	211	206	686	0.179	0.0102	0.8685	0.0093	0.91	0.0071	0.9399	0.0045	outer_4
Neural network grid model 27	0.0562	0.293	0.3571	0.1381	138	180	180	189	687	0.1977	0.0155	0.8729	0.0095	0.9132	0.0071	0.9413	0.0046	outer_4
Neural network grid model 38	0.0562	0.2562	0.1761	0.1349	146	195	195	192	728	0.1995	0.0152	0.8707	0.0085	0.9116	0.0062	0.9411	0.0046	outer_4
Super learner final	NA	0.8637	0.7502	0.9155	1	4	3	4	12	0.1607	0.009	0.8885	0.0093	0.9245	0.0063	0.9505	0.0043	outer_5
Super learner XGBoost	0.6841	0.9185	1	1	3	3	4	3	13	0.1644	0.0075	0.8885	0.0062	0.9245	0.0042	0.951	0.003	outer_5
XGBoost grid model 25	0.5875	0.5953	0.4642	0.5744	4	14	15	10	43	0.1648	0.0084	0.8822	0.0091	0.9198	0.0061	0.9488	0.0045	outer_5
XGBoost grid model 24	0.6841	0.5064	0.5484	0.4626	6	13	16	11	46	0.1663	0.0093	0.8822	0.0087	0.9198	0.0061	0.9486	0.004	outer_5
XGBoost grid model 68	0.7384	0.461	0.503	0.4849	5	21	24	16	66	0.1653	0.0089	0.8793	0.0083	0.9176	0.0059	0.9479	0.0038	outer_5
XGBoost model 3	0.5875	0.461	0.503	0.2441	10	20	20	36	86	0.1689	0.0083	0.8794	0.0086	0.9183	0.0059	0.946	0.0043	outer_5
XGBoost grid model 92	0.8501	0.3094	0.3197	0.693	2	31	45	12	90	0.164	0.0095	0.8773	0.0078	0.9157	0.0055	0.9483	0.0037	outer_5
XGBoost grid model 28	0.6841	0.461	0.4642	0.5082	14	29	38	29	110	0.1698	0.0076	0.8774	0.0096	0.9163	0.007	0.9465	0.0041	outer_5
XGBoost grid model 9	0.7939	0.5502	0.4642	0.5539	9	36	44	25	114	0.1687	0.0076	0.8766	0.0074	0.9158	0.0051	0.9466	0.004	outer_5
XGBoost grid model 45	0.281	0.4207	0.4642	0.4626	45	23	28	21	117	0.1755	0.01	0.8788	0.01	0.9171	0.0072	0.9474	0.0043	outer_5
XGBoost grid model 71	0.3522	0.748	0.6998	0.693	48	26	27	37	138	0.1757	0.0117	0.878	0.0091	0.9172	0.0062	0.946	0.0046	outer_5
XGBoost grid model 15	0.281	0.2721	0.3355	0.2441	42	33	37	27	139	0.1752	0.009	0.8772	0.0084	0.9163	0.0058	0.9465	0.0041	outer_5
Super learner all models	0.1792	0.5502	0.503	0.6457	120	11	14	9	154	0.1839	0.007	0.8827	0.0073	0.9199	0.0052	0.9495	0.0034	outer_5
XGBoost grid model 63	0.281	0.3094	0.2935	0.5539	41	38	47	28	154	0.175	0.0094	0.8762	0.0083	0.9156	0.0057	0.9465	0.004	outer_5
XGBoost grid model 81	0.2946	0.4207	0.503	0.4626	73	28	36	23	160	0.178	0.0092	0.8775	0.0086	0.9163	0.0062	0.9468	0.0039	outer_5
XGBoost grid model 41	0.5447	0.1932	0.2258	0.381	19	49	74	19	161	0.1708	0.0076	0.8748	0.0081	0.9139	0.0058	0.9475	0.0036	outer_5
XGBoost grid model 86	0.281	0.5502	0.65	0.5973	80	24	23	34	161	0.1787	0.008	0.8788	0.0105	0.9177	0.0075	0.9461	0.0049	outer_5
XGBoost grid model 11	0.281	0.748	0.7502	0.4626	108	17	13	24	162	0.1821	0.0101	0.8817	0.0075	0.92	0.0052	0.9468	0.0038	outer_5
XGBoost grid model 95	0.281	0.6975	0.8041	0.5973	111	18	18	17	164	0.1826	0.01	0.8813	0.008	0.9193	0.0057	0.9478	0.0041	outer_5
GBM grid model 73	0.281	0.2342	0.3197	0.1268	56	32	25	58	171	0.1765	0.0102	0.8772	0.0081	0.9174	0.0055	0.9433	0.004	outer_5
GBM grid model 14	0.5447	0.3435	0.4482	0.1344	15	45	35	78	173	0.1699	0.0089	0.8754	0.0078	0.9165	0.0052	0.9416	0.0039	outer_5
GBM grid model 1	0.4626	0.2342	0.2935	0.0761	22	48	43	70	183	0.1711	0.009	0.8748	0.0071	0.9159	0.0047	0.9421	0.0037	outer_5
XGBoost grid model 42	0.4626	0.2342	0.2258	0.4237	20	57	75	31	183	0.1709	0.008	0.874	0.0082	0.9137	0.0055	0.9464	0.004	outer_5
XGBoost grid model 17	0.3522	0.2153	0.244	0.3435	32	51	69	32	184	0.1737	0.0087	0.8748	0.0082	0.9142	0.0059	0.9462	0.0038	outer_5
GBM grid model 3	0.327	0.2983	0.4039	0.1014	51	39	31	64	185	0.176	0.0104	0.8762	0.0091	0.9168	0.0062	0.9426	0.0044	outer_5
XGBoost grid model 22	0.2946	0.6202	0.7261	0.748	136	19	19	14	188	0.1857	0.0151	0.8812	0.0077	0.919	0.0057	0.9482	0.0034	outer_5
XGBoost grid model 3	0.0588	NA	NA	0.8583	185	1	1	2	189	0.201	0.0122	0.8905	0.0089	0.9259	0.006	0.9515	0.0042	outer_5
XGBoost grid model 91	0.0283	0.9698	1	NA	190	2	2	1	195	0.2148	0.0145	0.8894	0.0075	0.9249	0.0051	0.9519	0.0036	outer_5
XGBoost grid model 36	0.1602	0.9427	0.9488	0.8338	179	7	7	6	199	0.1987	0.0156	0.8858	0.0059	0.9225	0.0039	0.9499	0.003	outer_5
XGBoost grid model 4	0.5875	0.2602	0.2258	0.2177	18	62	70	49	199	0.1702	0.0081	0.8737	0.0072	0.9142	0.005	0.944	0.0032	outer_5
Super learner GBM	0.2602	0.2721	0.2829	0.1689	49	47	41	69	206	0.1758	0.0083	0.875	0.0078	0.9161	0.0051	0.9422	0.0039	outer_5
XGBoost grid model 98	0.0806	0.5744	0.6758	0.381	173	10	10	13	206	0.1964	0.0124	0.8829	0.0081	0.9205	0.0056	0.9482	0.0036	outer_5
XGBoost grid model 79	0.141	0.4207	0.5262	0.381	143	22	21	22	208	0.1879	0.0093	0.8793	0.009	0.9179	0.0063	0.9469	0.0044	outer_5
XGBoost grid model 50	0.0806	0.6713	0.6243	0.5539	160	15	11	26	212	0.1935	0.0111	0.882	0.0077	0.9205	0.005	0.9466	0.0036	outer_5
GBM grid model 26	0.5447	0.2836	0.3837	0.1178	21	58	55	80	214	0.1709	0.0097	0.8739	0.0097	0.9152	0.0066	0.9415	0.0048	outer_5
XGBoost grid model 84	0.1999	0.4207	0.3497	0.3435	101	37	39	40	217	0.1815	0.0097	0.8766	0.0085	0.9162	0.0059	0.9456	0.0037	outer_5
XGBoost grid model 88	0.3864	0.4207	0.3497	0.6457	38	63	79	38	218	0.1743	0.0106	0.8736	0.01	0.9136	0.0067	0.9458	0.0044	outer_5
GBM grid model 85	0.2602	0.3435	0.3837	0.2441	113	30	22	60	225	0.1828	0.0126	0.8773	0.0082	0.9178	0.0053	0.9428	0.0044	outer_5
XGBoost grid model 78	0.1602	0.5953	0.5993	0.5744	177	16	17	18	228	0.1981	0.0183	0.8817	0.0071	0.9197	0.005	0.9477	0.0033	outer_5
GBM grid model 57	0.3522	0.1932	0.2585	0.0934	28	67	64	77	236	0.1728	0.0094	0.8733	0.0082	0.9147	0.0056	0.9417	0.0038	outer_5
XGBoost grid model 13	0.5447	0.2602	0.2664	0.2441	11	78	99	48	236	0.1689	0.0081	0.8721	0.0099	0.9127	0.0071	0.9441	0.0042	outer_5
GBM grid model 65	0.2946	0.2721	0.3074	0.1503	71	52	48	66	237	0.1779	0.0115	0.8746	0.0091	0.9155	0.0063	0.9424	0.0043	outer_5
XGBoost grid model 76	0.1245	0.5064	0.503	0.2725	139	34	42	35	250	0.1865	0.0076	0.8769	0.0073	0.916	0.0056	0.946	0.0029	outer_5
GBM model 2	0.5875	0.1577	0.2258	0.0845	8	80	83	83	254	0.1683	0.009	0.8718	0.0074	0.9135	0.0052	0.9413	0.0038	outer_5
XGBoost grid model 58	0.0806	0.461	0.503	0.4626	171	25	29	30	255	0.196	0.0105	0.8783	0.0106	0.9171	0.0076	0.9464	0.0048	outer_5
GBM grid model 33	0.2946	0.2342	0.2664	0.0934	77	53	46	81	257	0.1785	0.0117	0.8744	0.0081	0.9157	0.0055	0.9415	0.004	outer_5
XGBoost model 1	0.2602	0.2983	0.3689	0.1503	81	60	68	53	262	0.1787	0.0082	0.8739	0.0079	0.9145	0.0055	0.9436	0.0038	outer_5
GBM grid model 89	0.2946	0.2836	0.3197	0.1	67	59	50	87	263	0.1774	0.0105	0.8739	0.0092	0.9154	0.0062	0.941	0.0046	outer_5
XGBoost grid model 2	0.503	0.1146	0.1276	0.0761	7	91	106	61	265	0.168	0.0091	0.871	0.0079	0.9124	0.0054	0.9428	0.0036	outer_5
XGBoost grid model 70	0.0942	0.3094	0.3497	0.1925	128	43	53	41	265	0.1852	0.0057	0.8756	0.0073	0.9153	0.0053	0.9455	0.0031	outer_5
GBM grid model 42	0.1792	0.2836	0.3197	0.1344	125	41	32	71	269	0.1845	0.0116	0.8759	0.0105	0.9167	0.007	0.9421	0.0051	outer_5
GBM grid model 37	0.4626	0.2836	0.3497	0.1014	30	71	62	110	273	0.1732	0.0102	0.873	0.0101	0.9149	0.0069	0.9403	0.005	outer_5
XGBoost grid model 89	0.4222	0.3094	0.3197	0.1689	88	61	65	59	273	0.1796	0.0111	0.8738	0.0093	0.9146	0.0065	0.9431	0.0045	outer_5
XGBoost grid model 49	0.2395	0.2836	0.2664	0.2725	142	42	52	39	275	0.1873	0.0113	0.8757	0.0082	0.9153	0.0058	0.9456	0.0035	outer_5
GBM grid model 80	0.503	0.2153	0.2664	0.0934	26	79	73	100	278	0.1725	0.0097	0.8719	0.0074	0.914	0.005	0.9406	0.0037	outer_5
GBM grid model 2	0.2395	0.2983	0.3074	0.1344	107	50	40	84	281	0.182	0.0122	0.8748	0.0098	0.9161	0.0067	0.9412	0.0049	outer_5
GBM model 4	0.503	0.1876	0.2169	0.0758	16	87	90	90	283	0.17	0.0089	0.8712	0.0089	0.9132	0.0062	0.9408	0.0042	outer_5
XGBoost grid model 73	0.503	0.2153	0.244	0.1503	29	90	112	54	285	0.1731	0.0074	0.871	0.0079	0.9119	0.0059	0.9436	0.0036	outer_5
GBM grid model 38	0.2602	0.2836	0.3355	0.0934	76	66	59	86	287	0.1783	0.0099	0.8734	0.0096	0.915	0.0065	0.941	0.0046	outer_5
GBM grid model 58	0.327	0.3435	0.3837	0.0934	55	69	60	105	289	0.1763	0.0094	0.8731	0.0093	0.9149	0.0062	0.9404	0.0049	outer_5
GBM grid model 19	0.1999	0.3094	0.3837	0.1689	164	35	26	68	293	0.1945	0.0166	0.8766	0.0089	0.9173	0.0058	0.9423	0.0044	outer_5
XGBoost grid model 34	0.6373	0.2602	0.244	0.2592	12	104	120	63	299	0.169	0.0081	0.8699	0.0095	0.9114	0.0066	0.9427	0.0044	outer_5
GBM grid model 12	0.3864	0.2492	0.2935	0.0845	61	73	63	106	303	0.1769	0.0126	0.8729	0.01	0.9147	0.0068	0.9404	0.005	outer_5
GBM grid model 41	0.4626	0.1423	0.1845	0.0845	31	89	92	91	303	0.1732	0.01	0.8711	0.0086	0.9131	0.0059	0.9408	0.004	outer_5
GBM grid model 84	0.2395	0.2342	0.2664	0.1344	132	55	49	74	310	0.1856	0.0122	0.8743	0.01	0.9155	0.0068	0.9419	0.0048	outer_5
GBM grid model 7	0.3864	0.2602	0.2935	0.0934	33	93	93	94	313	0.1737	0.0096	0.8709	0.0084	0.913	0.0058	0.9407	0.0042	outer_5
XGBoost grid model 14	0.6373	0.176	0.2039	0.2177	17	113	134	50	314	0.1702	0.0082	0.8694	0.0106	0.9105	0.0074	0.9439	0.0051	outer_5
GBM grid model 44	0.2946	0.2342	0.3355	0.0934	100	65	57	93	315	0.1815	0.0099	0.8734	0.0079	0.9152	0.0052	0.9408	0.004	outer_5
GBM grid model 88	0.2212	0.2342	0.3197	0.0845	176	40	33	67	316	0.1979	0.0193	0.8759	0.0101	0.9167	0.0067	0.9423	0.0051	outer_5
GBM grid model 50	0.3522	0.1423	0.1845	0.0697	63	84	82	89	318	0.1771	0.0102	0.8715	0.0074	0.9135	0.005	0.9408	0.0039	outer_5
GBM grid model 36	0.0942	0.2056	0.3074	0.1178	154	46	34	85	319	0.192	0.0123	0.8753	0.0089	0.9165	0.0061	0.941	0.0045	outer_5
XGBoost grid model 75	0.0697	0.2286	0.2386	0.1503	184	44	51	42	321	0.2006	0.0165	0.8755	0.0087	0.9154	0.0061	0.9453	0.0044	outer_5
GBM grid model 52	0.2946	0.2056	0.3074	0.1014	97	64	54	107	322	0.1808	0.0119	0.8735	0.0098	0.9152	0.0066	0.9404	0.0049	outer_5
GBM grid model 74	0.2946	0.2342	0.2664	0.0934	72	76	66	108	322	0.178	0.0113	0.8726	0.0095	0.9146	0.0063	0.9404	0.0047	outer_5
GBM grid model 95	0.2946	0.176	0.1845	0.1	64	82	80	98	324	0.1772	0.0102	0.8715	0.0094	0.9136	0.0063	0.9406	0.0046	outer_5
XGBoost grid model 21	0.5447	0.2602	0.244	0.2725	46	106	128	46	326	0.1755	0.0103	0.8698	0.0092	0.9107	0.0067	0.9442	0.004	outer_5
XGBoost grid model 8	0.2212	0.4207	0.3497	0.2725	163	54	67	44	328	0.1943	0.0162	0.8744	0.0079	0.9145	0.0053	0.9446	0.0039	outer_5
XGBoost grid model 52	0.5875	0.2342	0.2039	0.1503	35	112	126	56	329	0.1741	0.0093	0.8695	0.0087	0.9107	0.0062	0.9434	0.0038	outer_5
XGBoost grid model 23	0.4222	0.1932	0.2258	0.1689	24	119	144	45	332	0.1723	0.0076	0.8692	0.0067	0.9101	0.0049	0.9442	0.0027	outer_5
GBM grid model 53	0.327	0.2721	0.2935	0.0934	47	88	86	112	333	0.1756	0.0097	0.8711	0.0089	0.9135	0.0059	0.9402	0.0045	outer_5
GBM grid model 17	0.3522	0.1577	0.1845	0.0697	36	102	103	95	336	0.1742	0.0095	0.8704	0.0074	0.9125	0.0052	0.9407	0.0034	outer_5
GBM grid model 86	0.2602	0.2342	0.244	0.1014	104	68	56	109	337	0.1816	0.012	0.8733	0.0087	0.9152	0.0056	0.9404	0.0047	outer_5
GBM grid model 31	0.2602	0.1876	0.1966	0.1503	87	85	84	88	344	0.1795	0.0115	0.8715	0.0095	0.9135	0.0063	0.9409	0.0046	outer_5
XGBoost grid model 19	0.2946	0.1932	0.244	0.1014	86	94	101	79	360	0.1793	0.0088	0.8708	0.0094	0.9126	0.0066	0.9416	0.0044	outer_5
XGBoost grid model 60	0.3522	0.1932	0.1845	0.2177	34	125	147	55	361	0.174	0.0071	0.8684	0.0094	0.9096	0.0068	0.9436	0.0043	outer_5
GBM grid model 11	0.4222	0.1932	0.2039	0.0588	25	108	108	121	362	0.1723	0.0105	0.8696	0.0096	0.9123	0.0064	0.9398	0.0048	outer_5
GBM grid model 25	0.1999	0.1932	0.2935	0.1344	115	72	61	115	363	0.1831	0.0115	0.873	0.0111	0.9149	0.0075	0.94	0.0055	outer_5
XGBoost grid model 48	0.0806	0.2153	0.2386	0.1014	169	70	81	47	367	0.1954	0.0139	0.8731	0.0086	0.9136	0.0063	0.9442	0.0039	outer_5
GBM grid model 22	0.4222	0.176	0.244	0.1014	59	100	98	111	368	0.1767	0.0108	0.8705	0.0089	0.9127	0.0061	0.9403	0.0044	outer_5
GBM model 3	0.6841	0.1423	0.1523	0.063	13	120	113	122	368	0.1695	0.0093	0.8692	0.0084	0.9119	0.0057	0.9398	0.0038	outer_5
GBM grid model 5	0.4222	0.176	0.2169	0.1503	37	105	97	132	371	0.1742	0.0101	0.8698	0.0099	0.9128	0.0065	0.9392	0.0049	outer_5
GBM grid model 56	0.281	0.176	0.1845	0.1014	65	99	94	117	375	0.1773	0.0102	0.8705	0.0089	0.9129	0.0061	0.94	0.0045	outer_5
XGBoost grid model 53	0.1081	0.3435	0.3837	0.2177	155	75	72	73	375	0.1924	0.0108	0.8727	0.0084	0.914	0.006	0.942	0.0036	outer_5
XGBoost grid model 80	0.503	0.1103	0.1054	0.1503	23	144	162	51	380	0.1721	0.0075	0.8667	0.0091	0.9081	0.0066	0.9438	0.004	outer_5
XGBoost grid model 1	0.2602	0.3094	0.2664	0.2441	180	74	78	52	384	0.1993	0.0195	0.8729	0.0104	0.9136	0.0071	0.9437	0.005	outer_5
GBM grid model 75	0.327	0.176	0.1638	0.0821	50	117	110	119	396	0.1758	0.0105	0.8693	0.0089	0.912	0.0059	0.9399	0.0045	outer_5
GBM grid model 92	0.3522	0.176	0.1717	0.0761	62	107	105	124	398	0.1769	0.0102	0.8697	0.0082	0.9124	0.0055	0.9397	0.0043	outer_5
GBM grid model 45	0.281	0.1932	0.1845	0.0697	90	95	91	123	399	0.1799	0.0102	0.8706	0.0095	0.9132	0.0064	0.9397	0.0044	outer_5
XGBoost grid model 55	0.2395	0.1932	0.1523	0.1925	99	115	131	57	402	0.1814	0.0085	0.8693	0.0072	0.9106	0.0048	0.9434	0.0036	outer_5
GBM grid model 99	0.3522	0.1288	0.1523	0.063	39	121	111	133	404	0.1744	0.0097	0.869	0.0099	0.9119	0.0067	0.9392	0.005	outer_5
GBM grid model 62	0.3864	0.1146	0.1966	0.063	57	110	102	140	409	0.1766	0.0115	0.8696	0.0093	0.9125	0.0064	0.9388	0.0045	outer_5
GBM grid model 72	0.3522	0.1577	0.1523	0.0761	68	109	104	128	409	0.1778	0.0109	0.8696	0.0093	0.9125	0.0062	0.9395	0.0044	outer_5
GBM grid model 78	0.2395	0.2286	0.2585	0.0588	151	83	76	116	426	0.1908	0.0168	0.8715	0.0086	0.9137	0.0059	0.94	0.0042	outer_5
XGBoost grid model 44	0.2395	0.2153	0.244	0.1689	123	114	123	72	432	0.1842	0.0105	0.8694	0.0068	0.9111	0.005	0.9421	0.0032	outer_5
GBM grid model 87	0.2395	0.1423	0.244	0.0761	116	101	96	126	439	0.1833	0.0112	0.8704	0.008	0.9128	0.0057	0.9396	0.0034	outer_5
GBM grid model 79	0.0806	0.1288	0.1523	0.063	172	86	85	101	444	0.1962	0.0129	0.8714	0.0084	0.9135	0.0057	0.9406	0.0041	outer_5
DRF model	0.1602	0.1577	0.2258	0.1925	192	92	119	43	446	0.2222	0.0212	0.871	0.0099	0.9115	0.0069	0.9449	0.0043	outer_5
GBM grid model 69	0.141	0.176	0.2258	0.0588	158	81	71	142	452	0.1929	0.0134	0.8716	0.0086	0.9141	0.0058	0.9388	0.0042	outer_5
GBM grid model 81	0.2946	0.1146	0.1249	0.0761	69	133	137	114	453	0.1779	0.0086	0.8676	0.008	0.9105	0.0054	0.9401	0.0038	outer_5
GBM grid model 10	0.141	0.1423	0.1845	0.0697	130	98	88	146	462	0.1853	0.01	0.8706	0.0098	0.9133	0.0066	0.9388	0.0049	outer_5
GBM grid model 39	0.2602	0.1577	0.244	0.0528	148	96	89	134	467	0.1904	0.0157	0.8706	0.0076	0.9132	0.0053	0.9391	0.0038	outer_5
GBM grid model 70	0.1792	0.153	0.2386	0.1014	145	97	87	141	470	0.1881	0.013	0.8706	0.0113	0.9134	0.0076	0.9388	0.0058	outer_5
GBM grid model 47	0.4222	0.1577	0.1276	0.063	44	139	125	167	475	0.1754	0.0102	0.867	0.0087	0.9108	0.0057	0.9377	0.0044	outer_5
GBM grid model 98	0.1081	0.1577	0.2039	0.0761	144	103	95	135	477	0.188	0.0109	0.8701	0.0082	0.9129	0.0056	0.9391	0.0044	outer_5
GBM grid model 28	0.3522	0.1146	0.1402	0.0588	52	140	135	157	484	0.1762	0.0088	0.8669	0.0073	0.9105	0.0047	0.9383	0.0036	outer_5
GBM grid model 55	0.3522	0.1103	0.1717	0.063	60	137	132	155	484	0.1768	0.0091	0.8671	0.0074	0.9106	0.0051	0.9383	0.0039	outer_5
GBM grid model 66	0.2946	0.1146	0.1402	0.0528	75	131	122	156	484	0.1782	0.0109	0.8677	0.0086	0.9112	0.0058	0.9383	0.0041	outer_5
GBM grid model 4	0.1999	0.1103	0.1276	0.0528	112	118	107	149	486	0.1828	0.011	0.8693	0.0088	0.9123	0.0059	0.9386	0.0042	outer_5
GBM grid model 29	0.3864	0.1103	0.1276	0.063	93	127	116	152	488	0.1804	0.0126	0.8683	0.0093	0.9116	0.0063	0.9384	0.0046	outer_5
GBM grid model 48	0.2946	0.1288	0.1402	0.0821	85	135	130	139	489	0.1792	0.011	0.8673	0.0086	0.9106	0.0058	0.9388	0.0042	outer_5
GBM grid model 71	0.2395	0.1146	0.151	0.0761	103	132	129	130	494	0.1816	0.0103	0.8676	0.0092	0.9107	0.0063	0.9393	0.0044	outer_5
GBM grid model 68	0.1602	0.1146	0.2039	0.063	134	111	100	151	496	0.1856	0.0122	0.8696	0.0095	0.9126	0.0065	0.9385	0.0047	outer_5
GBM grid model 82	0.2602	0.1103	0.1402	0.0915	94	134	133	136	497	0.1805	0.0101	0.8673	0.007	0.9106	0.0047	0.939	0.0038	outer_5
GBM grid model 24	0.1081	0.1103	0.1402	0.0697	150	122	117	113	502	0.1906	0.0123	0.869	0.0091	0.9115	0.0063	0.9402	0.0045	outer_5
XGBoost grid model 27	0.2395	0.3094	0.2664	0.3435	118	149	160	76	503	0.1837	0.0086	0.8659	0.0108	0.9083	0.0073	0.9417	0.0052	outer_5
GBM grid model 46	0.2212	0.1146	0.1402	0.0697	82	142	141	143	508	0.1787	0.0087	0.8668	0.0066	0.9103	0.0043	0.9388	0.0031	outer_5
GBM grid model 6	0.2946	0.1388	0.1842	0.1014	78	143	143	153	517	0.1785	0.0085	0.8667	0.0091	0.9102	0.0062	0.9384	0.0048	outer_5
GBM grid model 83	0.2946	0.1577	0.1402	0.0845	43	151	146	177	517	0.1753	0.0096	0.8654	0.0099	0.9096	0.0066	0.9372	0.0053	outer_5
XGBoost grid model 18	0.1081	0.2153	0.1845	0.1689	175	128	124	97	524	0.1979	0.0132	0.8683	0.0083	0.911	0.0054	0.9406	0.0042	outer_5
GBM grid model 32	0.2946	0.1146	0.1523	0.0934	66	157	155	147	525	0.1773	0.009	0.8651	0.0103	0.9088	0.0071	0.9387	0.0048	outer_5
GBM grid model 76	0.2946	0.1103	0.1402	0.1014	92	147	145	145	529	0.1802	0.0091	0.8664	0.008	0.91	0.0052	0.9388	0.0042	outer_5
XGBoost grid model 51	0.2212	0.0693	0.0731	0.0697	84	166	182	102	534	0.1789	0.0068	0.8632	0.0094	0.9063	0.0068	0.9405	0.0041	outer_5
GBM grid model 40	0.1081	0.1103	0.1402	0.0588	147	136	138	137	558	0.1903	0.0104	0.8671	0.0089	0.9104	0.0061	0.9389	0.0042	outer_5
GBM grid model 8	0.141	0.1146	0.1717	0.063	149	129	118	162	558	0.1905	0.0119	0.8679	0.0089	0.9115	0.0058	0.9379	0.0045	outer_5
GBM grid model 77	0.141	0.1146	0.1845	0.0697	157	126	114	164	561	0.1927	0.0153	0.8683	0.0115	0.9118	0.0077	0.9379	0.0058	outer_5
XGBoost model 2	0.2602	0.1288	0.1523	0.0845	96	164	167	138	565	0.1807	0.0084	0.8641	0.0088	0.9079	0.0063	0.9388	0.0041	outer_5
XGBoost grid model 93	0.0697	0.1423	0.1845	0.1014	168	148	153	99	568	0.1954	0.0096	0.8663	0.0095	0.909	0.0069	0.9406	0.0044	outer_5
XGBoost grid model 87	0.0697	0.1932	0.1845	0.1503	156	153	161	103	573	0.1924	0.0086	0.8653	0.0092	0.9082	0.0065	0.9405	0.0041	outer_5
XRT model	0.0588	0.1103	0.0941	0.1014	193	155	174	65	587	0.2276	0.0219	0.8652	0.0089	0.9075	0.0063	0.9425	0.004	outer_5
GBM grid model 91	0.1999	0.1288	0.1402	0.1178	127	150	149	163	589	0.1852	0.0118	0.8656	0.0104	0.9094	0.0071	0.9379	0.0052	outer_5
XGBoost grid model 37	0.2602	0.1423	0.1523	0.0934	95	181	188	125	589	0.1806	0.0086	0.8613	0.011	0.9051	0.0078	0.9397	0.005	outer_5
GBM grid model 97	0.2602	0.1146	0.1717	0.0697	98	156	148	190	592	0.1813	0.0118	0.8652	0.0106	0.9095	0.0073	0.9364	0.0052	outer_5
XGBoost grid model 54	0.141	0.1423	0.2039	0.0934	218	130	140	104	592	0.2826	0.1	0.8678	0.0087	0.9103	0.0062	0.9405	0.004	outer_5
GBM grid model 96	0.0806	0.1288	0.1523	0.063	188	123	109	174	594	0.2057	0.0172	0.8687	0.0103	0.9122	0.007	0.9375	0.0051	outer_5
GBM grid model 94	0.1999	0.1103	0.1021	0.063	105	162	157	171	595	0.1819	0.009	0.8644	0.0086	0.9087	0.0057	0.9376	0.0043	outer_5
GBM grid model 9	0.281	0.1146	0.1155	0.0528	79	168	166	183	596	0.1787	0.0095	0.8631	0.01	0.9079	0.0067	0.9366	0.0049	outer_5
GBM grid model 51	0.1602	0.1103	0.1155	0.063	137	152	152	160	601	0.1863	0.0105	0.8654	0.008	0.9094	0.0053	0.938	0.0037	outer_5
GBM grid model 90	0.2395	0.1146	0.1276	0.063	83	169	164	189	605	0.1788	0.0083	0.863	0.0093	0.908	0.0061	0.9364	0.0044	outer_5
XGBoost grid model 97	0.1792	0.1577	0.2039	0.0934	161	158	159	127	605	0.1935	0.0143	0.8651	0.0098	0.9084	0.0068	0.9395	0.0047	outer_5
GBM grid model 16	0.2946	0.1103	0.1276	0.063	70	173	168	196	607	0.1779	0.01	0.8626	0.0084	0.9078	0.0056	0.9359	0.0044	outer_5
XGBoost grid model 94	0.2212	0.1061	0.0914	0.063	114	170	181	144	609	0.1829	0.0091	0.8627	0.0083	0.9066	0.006	0.9388	0.0043	outer_5
GBM grid model 30	0.1999	0.1146	0.0941	0.0697	122	165	163	161	611	0.1839	0.0092	0.8638	0.0082	0.908	0.0052	0.938	0.0038	outer_5
GBM grid model 27	0.1792	0.1577	0.1845	0.0761	153	145	136	178	612	0.1918	0.015	0.8666	0.0113	0.9105	0.0078	0.9372	0.0055	outer_5
GBM grid model 100	0.281	0.1103	0.1054	0.0578	89	172	173	181	615	0.1798	0.0087	0.8626	0.0088	0.9075	0.0058	0.9368	0.0044	outer_5
XGBoost grid model 82	0.1602	0.2342	0.1717	0.1689	216	138	142	120	616	0.2774	0.0706	0.8671	0.0089	0.9102	0.0057	0.9399	0.0044	outer_5
XGBoost grid model 6	0.1792	0.1103	0.1276	0.0528	121	167	175	154	617	0.1839	0.0068	0.8632	0.0102	0.9073	0.0071	0.9384	0.0047	outer_5
GBM grid model 63	0.2212	0.1146	0.1155	0.0761	131	161	158	168	618	0.1854	0.0108	0.8645	0.0091	0.9086	0.006	0.9377	0.0047	outer_5
GBM grid model 20	0.281	0.0941	0.1155	0.0528	54	186	184	200	624	0.1763	0.0091	0.8601	0.0099	0.9059	0.0067	0.9353	0.005	outer_5
XGBoost grid model 61	0.0942	0.06	0.0634	0.0761	138	183	189	118	628	0.1864	0.0074	0.8609	0.0079	0.9046	0.0057	0.94	0.0038	outer_5
GBM grid model 13	0.2395	0.1423	0.1845	0.1014	91	174	170	195	630	0.18	0.0096	0.8626	0.0109	0.9077	0.0073	0.936	0.0055	outer_5
GBM grid model 49	0.2212	0.1146	0.1276	0.0845	106	179	179	186	650	0.182	0.0093	0.8619	0.0106	0.9069	0.0072	0.9365	0.0052	outer_5
GBM model 5	0.2946	0.0693	0.084	0.0528	74	193	192	192	651	0.1781	0.0091	0.859	0.0091	0.9044	0.0063	0.9363	0.004	outer_5
XGBoost grid model 47	0.1245	0.1146	0.1155	0.0845	141	188	196	131	656	0.187	0.0084	0.8598	0.0104	0.904	0.007	0.9393	0.0048	outer_5
GBM grid model 21	0.1792	0.0806	0.084	0.0528	119	177	177	191	664	0.1838	0.009	0.8621	0.0091	0.9072	0.0061	0.9364	0.0043	outer_5
XGBoost grid model 39	0.1245	0.1061	0.1155	0.0845	146	187	193	158	684	0.1889	0.0091	0.8599	0.0101	0.9043	0.0072	0.9383	0.0045	outer_5
XGBoost grid model 38	0.1792	0.0693	0.0634	0.0697	135	201	201	159	696	0.1857	0.0077	0.8557	0.0092	0.9007	0.0067	0.938	0.0043	outer_5
XGBoost grid model 85	0.1245	0.1103	0.0941	0.0845	133	196	198	172	699	0.1856	0.0069	0.857	0.0095	0.9021	0.0067	0.9376	0.0045	outer_5
GBM grid model 35	0.1245	0.1103	0.1054	0.0588	126	192	186	199	703	0.1848	0.0088	0.8595	0.0089	0.9052	0.0061	0.9354	0.0042	outer_5
XGBoost grid model 66	0.141	0.0693	0.084	0.0697	140	194	197	175	706	0.187	0.009	0.8579	0.0089	0.9029	0.0065	0.9374	0.0041	outer_5
Super learner neural network	0.1081	0.1288	0.1523	0.063	159	176	165	209	709	0.1931	0.0118	0.8623	0.0126	0.908	0.0086	0.9334	0.0059	outer_5
XGBoost grid model 64	0.2395	0.1061	0.0941	0.0934	129	198	199	193	719	0.1853	0.0105	0.8562	0.0112	0.9019	0.0082	0.9361	0.0051	outer_5
Super learner final	0.9698	0.6907	0.6587	0.894	4	2	2	5	13	0.1591	0.0116	0.888	0.0099	0.9234	0.0068	0.9507	0.0047	outer_6
Super learner XGBoost	0.878	0.7939	0.7432	0.9698	14	5	3	8	30	0.1617	0.011	0.8871	0.0089	0.9228	0.0062	0.9498	0.0044	outer_6
XGBoost grid model 86	0.5633	0.5152	0.6136	0.9214	29	6	5	6	46	0.1652	0.0089	0.8871	0.0105	0.9225	0.0074	0.9505	0.005	outer_6
XGBoost grid model 68	NA	0.4625	0.5773	0.6543	1	26	33	16	76	0.157	0.0114	0.882	0.0104	0.919	0.0072	0.9481	0.005	outer_6
Super learner GBM	0.7782	0.5993	0.6998	0.7528	35	11	9	22	77	0.166	0.0113	0.8853	0.0103	0.922	0.007	0.9477	0.0049	outer_6
XGBoost grid model 84	0.7061	0.5993	0.637	NA	80	4	7	1	92	0.1702	0.0136	0.8872	0.0089	0.9222	0.0064	0.9514	0.0042	outer_6
GBM grid model 37	0.6634	0.486	0.5963	0.4731	45	15	13	31	104	0.1671	0.0127	0.8842	0.0097	0.9212	0.0067	0.9472	0.0044	outer_6
GBM grid model 38	0.5862	0.6907	0.7214	0.5039	71	12	10	15	108	0.1695	0.0123	0.885	0.0095	0.9216	0.0067	0.9481	0.0043	outer_6
GBM grid model 80	0.5862	0.5152	0.6136	0.6543	43	24	23	28	118	0.167	0.0109	0.8827	0.01	0.92	0.0069	0.9474	0.0046	outer_6
GBM grid model 52	0.736	0.6479	0.6998	0.5635	62	16	16	27	121	0.1684	0.0148	0.8841	0.0103	0.921	0.0071	0.9475	0.005	outer_6
XGBoost grid model 50	0.3898	0.6735	0.7432	0.894	111	3	4	4	122	0.1737	0.0098	0.8872	0.01	0.9226	0.0069	0.9508	0.0044	outer_6
GBM grid model 85	0.5862	0.6907	0.6136	0.5445	78	17	18	19	132	0.17	0.0132	0.884	0.0092	0.9209	0.0065	0.9478	0.0042	outer_6
XGBoost grid model 70	0.5862	0.4766	0.5225	0.7528	56	35	44	13	148	0.168	0.0095	0.8813	0.0104	0.9184	0.0074	0.9481	0.0049	outer_6
GBM grid model 95	0.6164	0.486	0.5337	0.4022	50	29	32	38	149	0.1677	0.0119	0.8818	0.0095	0.9192	0.0067	0.9469	0.0044	outer_6
XGBoost grid model 79	0.5246	0.4625	0.5337	0.5635	63	33	40	18	154	0.1685	0.0111	0.8813	0.0098	0.9186	0.0069	0.9479	0.0045	outer_6
XGBoost grid model 95	0.4258	0.4343	0.5099	0.5039	95	19	21	20	155	0.1724	0.01	0.8833	0.0084	0.9203	0.0059	0.9478	0.0036	outer_6
XGBoost grid model 89	0.7782	0.5152	0.5337	0.5224	52	36	42	26	156	0.1678	0.0149	0.8812	0.0096	0.9186	0.0068	0.9475	0.0046	outer_6
XGBoost grid model 42	0.9244	0.362	0.3898	0.4731	6	60	78	14	158	0.1598	0.0104	0.8795	0.0079	0.917	0.0056	0.9481	0.0035	outer_6
XGBoost grid model 41	0.736	0.3262	0.4621	0.7796	19	56	72	17	164	0.1626	0.0101	0.8796	0.0092	0.9172	0.0063	0.948	0.0044	outer_6
GBM grid model 88	0.6164	0.4343	0.4621	0.3859	54	30	30	51	165	0.1678	0.0122	0.8817	0.0099	0.9193	0.0069	0.9464	0.0048	outer_6
XGBoost grid model 98	0.1655	NA	NA	0.6074	166	1	1	2	170	0.1829	0.0102	0.8891	0.0105	0.9241	0.0072	0.951	0.0051	outer_6
XGBoost grid model 22	0.9698	0.5152	0.5337	0.4842	3	63	77	29	172	0.1587	0.0109	0.8794	0.0102	0.9171	0.0071	0.9472	0.005	outer_6
Super learner all models	0.1655	0.7432	0.6998	0.7528	151	9	14	3	177	0.1796	0.009	0.8855	0.011	0.9211	0.0077	0.951	0.0052	outer_6
XGBoost grid model 17	0.9698	0.537	0.5225	0.4842	2	58	62	56	178	0.1587	0.012	0.8796	0.0099	0.9176	0.0069	0.9462	0.0046	outer_6
GBM grid model 57	0.6164	0.4766	0.482	0.3859	58	34	31	67	190	0.1681	0.0115	0.8813	0.0083	0.9193	0.0058	0.9457	0.0042	outer_6
XGBoost grid model 45	0.5862	0.5558	0.5773	0.4842	88	38	45	25	196	0.1713	0.0143	0.8809	0.0091	0.9184	0.0064	0.9475	0.0041	outer_6
XGBoost grid model 3	0.3365	0.6907	0.7432	0.7528	173	8	11	7	199	0.1842	0.0157	0.8857	0.009	0.9216	0.0063	0.9499	0.0041	outer_6
GBM grid model 19	0.5862	0.5152	0.5963	0.4555	51	48	47	55	201	0.1677	0.0117	0.8803	0.01	0.9182	0.007	0.9462	0.0049	outer_6
GBM grid model 33	0.5862	0.4766	0.5225	0.4176	68	39	35	59	201	0.169	0.0124	0.8807	0.0092	0.9188	0.0064	0.946	0.0043	outer_6
XGBoost model 3	0.82	0.4003	0.4367	0.3334	9	69	75	48	201	0.1606	0.0115	0.879	0.0078	0.9171	0.0054	0.9465	0.0035	outer_6
GBM grid model 53	0.736	0.4625	0.5099	0.4555	42	45	38	78	203	0.1666	0.0129	0.8804	0.01	0.9187	0.0069	0.9454	0.0047	outer_6
GBM grid model 36	0.3037	0.6479	0.6587	0.4842	156	10	8	30	204	0.1809	0.0135	0.8854	0.0092	0.9221	0.0063	0.9472	0.0045	outer_6
GBM grid model 56	0.4936	0.5152	0.558	0.7333	116	27	28	34	205	0.1741	0.0123	0.8819	0.0104	0.9194	0.0072	0.947	0.005	outer_6
XGBoost grid model 33	0.1277	0.7432	0.8231	0.7065	186	7	6	10	209	0.1893	0.0102	0.8866	0.0096	0.9224	0.0068	0.9495	0.0043	outer_6
GBM grid model 8	0.3365	0.9097	0.8501	0.5224	140	18	17	37	212	0.1782	0.0119	0.8837	0.0117	0.9209	0.008	0.9469	0.0057	outer_6
XGBoost grid model 1	0.736	0.5039	0.5963	0.6803	57	55	61	41	214	0.1681	0.0134	0.8797	0.0121	0.9176	0.0082	0.9467	0.0063	outer_6
GBM grid model 26	0.7061	0.407	0.4866	0.3334	27	52	46	92	217	0.165	0.0113	0.8798	0.0104	0.9183	0.0072	0.9449	0.0047	outer_6
GBM grid model 42	0.3898	0.6907	0.6998	0.6306	160	13	12	32	217	0.1815	0.0152	0.8847	0.0101	0.9216	0.0069	0.9472	0.0052	outer_6
GBM grid model 74	0.5633	0.486	0.5337	0.3859	75	40	37	66	218	0.1698	0.0121	0.8807	0.01	0.9187	0.007	0.9457	0.0048	outer_6
XGBoost grid model 24	0.9698	0.4003	0.4866	0.5445	7	81	88	43	219	0.16	0.0114	0.8784	0.0104	0.9165	0.0073	0.9466	0.0048	outer_6
XGBoost grid model 63	0.82	0.3874	0.5099	0.5039	31	68	80	40	219	0.1655	0.0128	0.8791	0.0102	0.917	0.0071	0.9468	0.0052	outer_6
XGBoost grid model 73	0.7782	0.407	0.4621	0.3614	8	78	86	49	221	0.1602	0.0097	0.8786	0.0091	0.9167	0.0064	0.9465	0.0043	outer_6
GBM grid model 79	0.5246	0.5993	0.6136	0.6306	121	25	25	54	225	0.1748	0.0137	0.8824	0.0115	0.9199	0.0079	0.9462	0.0061	outer_6
GBM grid model 14	0.9244	0.4625	0.5099	0.4555	11	70	60	94	235	0.1612	0.0112	0.8789	0.0111	0.9176	0.0076	0.9448	0.0054	outer_6
XGBoost grid model 7	0.0639	0.7939	0.7696	0.9698	195	14	15	11	235	0.1999	0.012	0.8846	0.0107	0.9211	0.0074	0.9488	0.0052	outer_6
GBM model 3	0.9244	0.362	0.4621	0.2842	5	80	81	70	236	0.1597	0.0108	0.8785	0.0093	0.9169	0.0064	0.9456	0.0045	outer_6
XGBoost grid model 36	0.5633	0.4343	0.3898	0.4842	67	66	79	24	236	0.169	0.0097	0.8793	0.0082	0.917	0.0058	0.9476	0.004	outer_6
GBM grid model 50	0.6164	0.5152	0.5337	0.311	60	51	55	72	238	0.1683	0.0121	0.8798	0.0083	0.918	0.0059	0.9456	0.0035	outer_6
XGBoost grid model 25	0.82	0.362	0.4383	0.311	12	85	102	39	238	0.1612	0.0098	0.8781	0.0075	0.9161	0.0054	0.9469	0.0035	outer_6
XGBoost grid model 91	0.0639	0.7939	0.7964	0.9698	188	20	22	12	242	0.1923	0.0106	0.8833	0.0129	0.92	0.0089	0.9483	0.006	outer_6
GBM grid model 67	0.3576	0.6243	0.7214	0.4842	163	21	19	45	248	0.1823	0.0132	0.8831	0.0104	0.9204	0.0073	0.9465	0.0049	outer_6
GBM grid model 92	0.6164	0.486	0.5099	0.3859	55	67	66	65	253	0.1679	0.0128	0.8792	0.0105	0.9174	0.0074	0.9458	0.0046	outer_6
GBM grid model 45	0.459	0.5039	0.5029	0.4022	120	41	41	52	254	0.1746	0.0121	0.8807	0.0091	0.9186	0.0064	0.9464	0.0042	outer_6
GBM grid model 1	0.736	0.457	0.5225	0.311	25	71	63	96	255	0.1645	0.0111	0.8789	0.0086	0.9176	0.006	0.9447	0.0039	outer_6
GBM grid model 84	0.4936	0.5558	0.6587	0.4378	154	23	20	60	257	0.1804	0.0166	0.8828	0.0104	0.9203	0.0072	0.9459	0.0052	outer_6
GBM grid model 12	0.5862	0.3874	0.4866	0.3614	94	50	48	68	260	0.1723	0.0129	0.8799	0.009	0.9182	0.0062	0.9457	0.0046	outer_6
GBM grid model 3	0.5246	0.5993	0.6998	0.5224	107	37	29	87	260	0.1734	0.0135	0.8812	0.0117	0.9193	0.0081	0.9451	0.0057	outer_6
XGBoost grid model 20	0.3037	0.4766	0.5225	0.9698	165	31	57	9	262	0.1827	0.0138	0.8816	0.011	0.918	0.0079	0.9496	0.0049	outer_6
XGBoost grid model 34	0.9698	0.3262	0.3695	0.3614	17	97	116	33	263	0.1624	0.011	0.8771	0.0099	0.9151	0.0071	0.9471	0.0045	outer_6
XGBoost grid model 67	0.0639	0.486	0.6998	0.4842	199	22	24	23	268	0.2155	0.0173	0.8831	0.0088	0.92	0.0061	0.9476	0.0041	outer_6
GBM grid model 25	0.3898	0.5993	0.7214	0.4731	135	28	27	80	270	0.1775	0.0128	0.8818	0.011	0.9197	0.0076	0.9454	0.0054	outer_6
GBM grid model 41	0.5246	0.5152	0.5773	0.3334	110	42	34	86	272	0.1737	0.0133	0.8807	0.0097	0.9189	0.0068	0.9451	0.0044	outer_6
GBM grid model 54	0.6164	0.486	0.4866	0.3334	70	61	58	89	278	0.1691	0.012	0.8795	0.0088	0.918	0.0061	0.9449	0.0044	outer_6
GBM grid model 72	0.4936	0.4625	0.5337	0.311	105	46	39	88	278	0.1731	0.0127	0.8804	0.0099	0.9186	0.0069	0.945	0.0045	outer_6
GBM grid model 82	0.5862	0.4343	0.4621	0.4176	66	74	76	69	285	0.1688	0.0114	0.8788	0.0098	0.9171	0.0068	0.9456	0.0049	outer_6
XGBoost grid model 11	0.4258	0.537	0.6848	0.5635	141	44	43	57	285	0.1783	0.0153	0.8806	0.0114	0.9186	0.0077	0.9461	0.0057	outer_6
XGBoost grid model 78	0.2417	0.5558	0.6136	0.5635	164	43	50	36	293	0.1825	0.0129	0.8806	0.0118	0.9181	0.0083	0.947	0.0055	outer_6
XGBoost grid model 9	0.82	0.3874	0.4383	0.4176	23	110	118	42	293	0.1638	0.0116	0.8765	0.0105	0.9149	0.0073	0.9466	0.0047	outer_6
GBM grid model 69	0.5633	0.3262	0.4367	0.3255	91	65	59	83	298	0.172	0.0113	0.8794	0.0091	0.9178	0.0063	0.9451	0.0043	outer_6
XGBoost grid model 16	0.2417	0.5039	0.5963	0.5224	131	49	56	62	298	0.1766	0.0092	0.8799	0.0104	0.918	0.0073	0.9459	0.0047	outer_6
GBM grid model 99	0.5862	0.4003	0.482	0.4176	72	82	84	63	301	0.1695	0.0136	0.8784	0.0098	0.9168	0.0069	0.9459	0.0047	outer_6
GBM grid model 66	0.7061	0.4343	0.4866	0.2269	49	83	74	101	307	0.1677	0.0141	0.8783	0.0094	0.9172	0.0065	0.9446	0.0046	outer_6
XGBoost grid model 58	0.2417	0.4003	0.5029	0.6074	146	59	67	35	307	0.1792	0.0097	0.8795	0.0106	0.9173	0.0074	0.947	0.0048	outer_6
GBM model 4	0.7782	0.407	0.4383	0.2269	20	93	96	99	308	0.163	0.0104	0.8774	0.0086	0.9163	0.0061	0.9447	0.0041	outer_6
GBM grid model 27	0.5246	0.4343	0.4866	0.3614	99	72	70	71	312	0.1726	0.0126	0.8789	0.0098	0.9173	0.0069	0.9456	0.0047	outer_6
GBM grid model 71	0.3576	0.3874	0.4866	0.4022	129	53	51	79	312	0.1762	0.0114	0.8798	0.01	0.9181	0.007	0.9454	0.0047	outer_6
XGBoost grid model 2	0.82	0.2949	0.3444	0.4022	18	107	112	75	312	0.1626	0.0108	0.8766	0.0086	0.9152	0.0062	0.9455	0.0044	outer_6
XGBoost grid model 4	0.6634	0.4003	0.3895	0.3859	32	111	122	47	312	0.1657	0.0122	0.8762	0.0091	0.9146	0.0065	0.9465	0.0039	outer_6
GBM grid model 2	0.5246	0.4766	0.5225	0.3255	118	54	49	93	314	0.1742	0.0138	0.8797	0.0104	0.9181	0.0073	0.9449	0.005	outer_6
GBM grid model 65	0.5862	0.4625	0.4866	0.311	84	76	65	91	316	0.1708	0.0122	0.8788	0.0102	0.9174	0.0071	0.9449	0.0049	outer_6
GBM grid model 81	0.459	0.3874	0.4558	0.4731	122	57	52	85	316	0.175	0.0128	0.8796	0.0097	0.9181	0.0066	0.9451	0.0047	outer_6
GBM grid model 90	0.5246	0.4343	0.4621	0.3859	89	79	71	82	321	0.1713	0.0111	0.8785	0.0107	0.9172	0.0074	0.9452	0.0051	outer_6
GBM model 2	0.82	0.4343	0.4383	0.2842	15	105	104	100	324	0.1619	0.0103	0.8768	0.0104	0.9158	0.0073	0.9447	0.0049	outer_6
GBM grid model 86	0.4258	0.4766	0.5225	0.3334	145	47	36	97	325	0.1791	0.0146	0.8804	0.0093	0.9187	0.0065	0.9447	0.0047	outer_6
GBM grid model 10	0.3037	0.486	0.637	0.3859	157	32	26	112	327	0.181	0.0123	0.8815	0.0123	0.9197	0.0084	0.9443	0.0062	outer_6
XGBoost grid model 49	0.5862	0.4003	0.4367	0.3859	64	101	109	53	327	0.1685	0.012	0.877	0.009	0.9154	0.0064	0.9463	0.0044	outer_6
XGBoost model 1	0.736	0.4291	0.5029	0.3334	53	103	106	76	338	0.1678	0.0147	0.8769	0.0104	0.9156	0.0073	0.9454	0.0046	outer_6
XGBoost grid model 92	0.9244	0.3262	0.3695	0.3859	10	127	140	64	341	0.1607	0.0118	0.8747	0.0103	0.9135	0.0072	0.9459	0.0051	outer_6
GBM grid model 5	0.736	0.3131	0.3444	0.2269	37	98	97	110	342	0.1661	0.011	0.877	0.0084	0.9162	0.0057	0.9443	0.0041	outer_6
XGBoost grid model 81	0.459	0.3131	0.3895	0.3334	65	108	111	58	342	0.1687	0.0096	0.8766	0.0076	0.9153	0.0052	0.946	0.0038	outer_6
GBM grid model 55	0.736	0.5558	0.5773	0.311	41	94	93	115	343	0.1666	0.0128	0.8773	0.0112	0.9163	0.0078	0.9442	0.0051	outer_6
GBM grid model 58	0.7061	0.407	0.4367	0.3614	47	91	90	116	344	0.1673	0.0112	0.8775	0.0112	0.9165	0.0078	0.9441	0.0053	outer_6
GBM grid model 17	0.5633	0.3874	0.3898	0.2538	74	88	82	104	348	0.1696	0.0118	0.8779	0.0087	0.9168	0.0061	0.9445	0.0042	outer_6
GBM grid model 6	0.3898	0.3874	0.4383	0.3614	109	84	85	74	352	0.1736	0.0115	0.8783	0.0093	0.9168	0.0066	0.9455	0.0045	outer_6
GBM grid model 18	0.736	0.4625	0.5099	0.2538	48	92	87	129	356	0.1674	0.0109	0.8774	0.0096	0.9166	0.0067	0.9438	0.0045	outer_6
GBM grid model 97	0.6164	0.4625	0.5099	0.3614	61	87	73	136	357	0.1684	0.0118	0.8779	0.0116	0.9172	0.0079	0.9434	0.0056	outer_6
GBM grid model 4	0.6634	0.3262	0.3898	0.311	28	109	105	117	359	0.1651	0.0109	0.8765	0.0092	0.9157	0.0064	0.9441	0.0045	outer_6
GBM grid model 87	0.3365	0.4343	0.4621	0.311	137	77	68	84	366	0.1775	0.0127	0.8788	0.0101	0.9173	0.007	0.9451	0.0048	outer_6
GBM grid model 73	0.5862	0.486	0.5337	0.2678	126	75	64	107	372	0.1757	0.0152	0.8788	0.0103	0.9175	0.0072	0.9444	0.0048	outer_6
XGBoost grid model 14	0.7782	0.407	0.4237	0.4378	22	134	147	73	376	0.1632	0.0107	0.8741	0.0109	0.9131	0.0077	0.9456	0.0046	outer_6
GBM grid model 29	0.7061	0.407	0.4866	0.2538	30	114	108	130	382	0.1655	0.0101	0.8761	0.0098	0.9154	0.0069	0.9438	0.0045	outer_6
GBM grid model 7	0.7061	0.3874	0.4558	0.353	59	102	92	131	384	0.1683	0.013	0.877	0.0119	0.9164	0.0081	0.9436	0.0058	outer_6
GBM grid model 39	0.459	0.4625	0.5099	0.2538	102	89	89	106	386	0.1729	0.0108	0.8777	0.01	0.9165	0.0072	0.9445	0.0046	outer_6
GBM grid model 9	0.5246	0.4343	0.4367	0.3255	92	95	91	111	389	0.1721	0.0126	0.8772	0.0105	0.9164	0.0071	0.9443	0.0052	outer_6
GBM grid model 31	0.6164	0.407	0.4621	0.4555	79	100	99	113	391	0.1702	0.0126	0.877	0.011	0.9162	0.0076	0.9442	0.0057	outer_6
XGBoost grid model 46	0.0639	0.486	0.5099	0.4842	191	73	83	44	391	0.1938	0.0113	0.8789	0.0112	0.9168	0.0079	0.9466	0.0051	outer_6
XGBoost grid model 60	0.3576	0.407	0.4383	0.4176	150	90	98	61	399	0.1794	0.0108	0.8777	0.0106	0.9162	0.0073	0.9459	0.0051	outer_6
GBM grid model 34	0.1655	0.4625	0.5029	0.3803	182	62	54	102	400	0.1866	0.0132	0.8794	0.0105	0.9181	0.0072	0.9445	0.0055	outer_6
XGBoost grid model 76	0.1655	0.4343	0.4367	0.3859	148	99	113	46	406	0.1793	0.0092	0.877	0.0088	0.9152	0.0064	0.9465	0.0034	outer_6
GBM grid model 68	0.459	0.5039	0.5029	0.3614	174	64	53	121	412	0.1846	0.0165	0.8794	0.0107	0.9181	0.0075	0.944	0.0054	outer_6
XGBoost grid model 44	0.5862	0.2949	0.3444	0.3614	38	145	158	77	418	0.1663	0.009	0.8731	0.0098	0.9123	0.007	0.9454	0.0047	outer_6
GBM grid model 11	0.6164	0.3131	0.3898	0.1634	46	119	115	140	420	0.1672	0.0108	0.8756	0.0085	0.9152	0.006	0.9432	0.004	outer_6
GBM grid model 62	0.6164	0.3262	0.4383	0.1658	34	123	117	152	426	0.166	0.0117	0.875	0.0094	0.9151	0.0065	0.9424	0.0046	outer_6
GBM grid model 89	0.5246	0.3874	0.4866	0.2678	97	104	100	126	427	0.1725	0.0124	0.8769	0.0099	0.9161	0.0069	0.9438	0.0046	outer_6
XGBoost grid model 71	0.9244	0.2949	0.4237	0.3859	16	142	146	123	427	0.1619	0.0114	0.8733	0.0117	0.9131	0.0081	0.9439	0.0057	outer_6
XGBoost grid model 23	0.7782	0.2949	0.301	0.2423	13	156	164	98	431	0.1614	0.011	0.8719	0.0092	0.9118	0.0063	0.9447	0.0041	outer_6
XGBoost grid model 8	0.736	0.2156	0.301	0.1874	33	141	149	108	431	0.1658	0.0109	0.8733	0.0092	0.9129	0.0063	0.9444	0.0045	outer_6
GBM grid model 75	0.5633	0.3262	0.4237	0.1363	87	106	94	145	432	0.1712	0.0131	0.8766	0.0083	0.9163	0.0057	0.9428	0.004	outer_6
GBM grid model 94	0.459	0.3131	0.3898	0.2075	108	113	107	114	442	0.1736	0.0116	0.8761	0.0091	0.9155	0.0063	0.9442	0.0044	outer_6
GBM grid model 22	0.4936	0.4625	0.4621	0.3334	73	124	127	124	448	0.1696	0.0126	0.8748	0.0109	0.9144	0.0077	0.9439	0.0053	outer_6
XGBoost grid model 28	0.7782	0.3131	0.301	0.2538	21	147	148	132	448	0.1631	0.0108	0.8729	0.0108	0.913	0.0073	0.9435	0.0053	outer_6
GBM grid model 20	0.736	0.2512	0.3444	0.1874	40	132	128	150	450	0.1663	0.011	0.8741	0.01	0.9143	0.0069	0.9424	0.0048	outer_6
GBM grid model 47	0.6164	0.2698	0.3898	0.1874	39	131	126	154	450	0.1663	0.0103	0.8742	0.0091	0.9144	0.0062	0.9423	0.0045	outer_6
XGBoost grid model 75	0.4936	0.407	0.482	0.5861	90	126	134	103	453	0.1719	0.0117	0.8747	0.0124	0.9141	0.0085	0.9445	0.0062	outer_6
GBM grid model 16	0.7061	0.3262	0.3898	0.2075	44	128	120	166	458	0.167	0.0106	0.8743	0.0106	0.9146	0.0071	0.942	0.0056	outer_6
XGBoost grid model 55	0.3576	0.3262	0.3898	0.2269	106	121	123	109	459	0.1733	0.01	0.8752	0.0087	0.9145	0.006	0.9443	0.0041	outer_6
GBM grid model 48	0.4936	0.3874	0.4621	0.3334	112	117	114	119	462	0.1738	0.0117	0.8759	0.0091	0.9152	0.0065	0.9441	0.0043	outer_6
XRT model	0.3576	0.3131	0.4104	0.6074	194	118	135	21	468	0.1982	0.0246	0.8756	0.0097	0.9139	0.0068	0.9477	0.0048	outer_6
XGBoost grid model 97	0.6634	0.1986	0.2483	0.3255	69	148	157	95	469	0.1691	0.011	0.8728	0.0091	0.9125	0.0062	0.9448	0.0045	outer_6
XGBoost grid model 48	0.4258	0.362	0.4104	0.1874	159	96	95	120	470	0.1814	0.0166	0.8771	0.0078	0.9163	0.0054	0.9441	0.0039	outer_6
GBM grid model 96	0.1655	0.3131	0.3898	0.1658	193	86	69	139	487	0.195	0.0154	0.878	0.0092	0.9173	0.0063	0.9432	0.0046	outer_6
XGBoost grid model 82	0.82	0.2512	0.3444	0.1658	24	162	165	141	492	0.164	0.0116	0.8713	0.0097	0.9117	0.0068	0.9431	0.0048	outer_6
GBM grid model 78	0.5862	0.2844	0.3637	0.1874	82	133	130	151	496	0.1704	0.0121	0.8741	0.009	0.9142	0.0063	0.9424	0.0041	outer_6
GBM grid model 40	0.2715	0.3874	0.4558	0.5861	168	115	110	118	511	0.1831	0.0148	0.8761	0.0111	0.9154	0.0076	0.9441	0.0059	outer_6
GBM grid model 100	0.2417	0.3131	0.3444	0.1658	125	129	131	135	520	0.1757	0.0105	0.8743	0.0071	0.9142	0.0048	0.9434	0.0038	outer_6
XGBoost grid model 87	0.2158	0.2376	0.301	0.1363	177	120	121	105	523	0.1857	0.0155	0.8753	0.0062	0.9146	0.0043	0.9445	0.0028	outer_6
GBM grid model 49	0.4936	0.3262	0.3444	0.1658	104	140	137	147	528	0.173	0.0124	0.8736	0.0099	0.9138	0.0069	0.9425	0.0046	outer_6
XGBoost grid model 52	0.5633	0.2156	0.301	0.2269	76	160	167	125	528	0.1699	0.0126	0.8713	0.0095	0.9114	0.0067	0.9438	0.0043	outer_6
GBM grid model 44	0.3037	0.362	0.4866	0.2075	162	116	103	149	530	0.1818	0.0132	0.876	0.0099	0.9158	0.0069	0.9425	0.0046	outer_6
XGBoost grid model 77	0.6634	0.3131	0.3695	0.2269	196	122	133	81	532	0.2021	0.0414	0.8751	0.0081	0.9141	0.0058	0.9452	0.0033	outer_6
GBM grid model 64	0.3365	0.2949	0.3357	0.1213	123	135	129	146	533	0.1756	0.0107	0.8741	0.0082	0.9142	0.0058	0.9426	0.0038	outer_6
XGBoost grid model 54	0.459	0.2698	0.3444	0.2075	124	138	138	143	543	0.1757	0.0134	0.8738	0.0079	0.9138	0.0055	0.943	0.0037	outer_6
GBM grid model 32	0.3365	0.3131	0.3444	0.1998	128	137	132	155	552	0.1759	0.0121	0.8738	0.0099	0.9141	0.0068	0.9423	0.005	outer_6
GBM grid model 91	0.3898	0.3874	0.4383	0.2678	130	130	124	169	553	0.1765	0.0124	0.8742	0.0121	0.9145	0.0083	0.9418	0.0063	outer_6
GBM grid model 77	0.3576	0.3131	0.4237	0.1022	184	112	101	158	555	0.1871	0.0166	0.8762	0.0088	0.9161	0.0061	0.9422	0.0045	outer_6
GBM model 5	0.459	0.2376	0.2871	0.1213	77	161	160	162	560	0.1699	0.0093	0.8713	0.0083	0.9122	0.0057	0.9421	0.0039	outer_6
XGBoost model 2	0.4258	0.1817	0.2977	0.1213	114	150	142	160	566	0.1739	0.0107	0.8727	0.0074	0.9133	0.0051	0.9421	0.0037	outer_6
GBM grid model 51	0.3576	0.2295	0.2977	0.1109	113	152	150	159	574	0.1738	0.01	0.8723	0.0085	0.9129	0.0059	0.9422	0.0039	outer_6
GBM grid model 76	0.2158	0.2698	0.301	0.1213	180	125	125	144	574	0.1862	0.0131	0.8747	0.0075	0.9145	0.0054	0.943	0.0036	outer_6
GBM model 1	0.736	0.2512	0.3444	0.1658	26	184	182	182	574	0.1649	0.0105	0.8683	0.0101	0.9098	0.0071	0.941	0.0046	outer_6
GBM grid model 43	0.5246	0.2512	0.301	0.1528	93	157	152	175	577	0.1721	0.0125	0.8718	0.0108	0.9128	0.0073	0.9415	0.0052	outer_6
XGBoost grid model 80	0.4936	0.2376	0.2336	0.2269	81	179	183	134	577	0.1703	0.0096	0.869	0.0099	0.9096	0.0068	0.9435	0.0048	outer_6
GBM grid model 23	0.5246	0.3262	0.4383	0.2075	101	153	144	181	579	0.1728	0.0125	0.8723	0.0107	0.9131	0.0074	0.941	0.0053	outer_6
XGBoost grid model 13	0.6164	0.1598	0.1624	0.1147	36	188	191	168	583	0.1661	0.0108	0.867	0.0086	0.9085	0.006	0.9419	0.0042	outer_6
XGBoost grid model 18	0.5633	0.2512	0.3444	0.2075	83	170	177	157	587	0.1705	0.0113	0.8697	0.0111	0.9105	0.0078	0.9423	0.0055	outer_6
XGBoost grid model 37	0.3898	0.2651	0.2742	0.1363	96	172	178	142	588	0.1725	0.0101	0.8696	0.008	0.91	0.0058	0.9431	0.0035	outer_6
GBM grid model 63	0.2715	0.1986	0.2562	0.1528	138	154	153	148	593	0.178	0.0108	0.8722	0.0092	0.9127	0.0064	0.9425	0.0042	outer_6
XGBoost grid model 21	0.4258	0.2844	0.3637	0.311	100	181	186	127	594	0.1727	0.0112	0.8689	0.0108	0.9093	0.0077	0.9438	0.0047	outer_6
GBM grid model 46	0.3576	0.2156	0.2871	0.1022	119	151	141	185	596	0.1743	0.0123	0.8724	0.0082	0.9134	0.0057	0.9407	0.004	outer_6
GBM grid model 24	0.459	0.2512	0.3444	0.1213	144	143	136	176	599	0.179	0.0151	0.8732	0.0104	0.9139	0.0072	0.9414	0.0049	outer_6
XGBoost grid model 74	0.2417	0.2651	0.2977	0.2269	136	166	176	122	600	0.1775	0.0092	0.8704	0.0086	0.9106	0.0061	0.9439	0.0041	outer_6
GBM grid model 13	0.3365	0.1986	0.2562	0.1147	85	169	171	180	605	0.1709	0.009	0.8698	0.0084	0.9112	0.0058	0.9411	0.0043	outer_6
GBM grid model 60	0.3576	0.3262	0.3695	0.2269	155	144	139	171	609	0.1804	0.0141	0.8731	0.0111	0.9137	0.0077	0.9417	0.0053	outer_6
XGBoost grid model 38	0.1483	0.2156	0.1958	0.2269	161	174	185	90	610	0.1816	0.009	0.8694	0.0081	0.9094	0.0058	0.9449	0.0035	outer_6
GBM grid model 21	0.2715	0.2512	0.3357	0.1658	143	155	151	164	613	0.1787	0.0116	0.8722	0.009	0.9128	0.0063	0.9421	0.0043	outer_6
GBM grid model 61	0.3576	0.2844	0.2977	0.1528	127	158	154	174	613	0.1759	0.0113	0.8718	0.0099	0.9127	0.0069	0.9415	0.0047	outer_6
GBM grid model 93	0.3576	0.3262	0.3444	0.1998	133	159	159	163	614	0.177	0.0115	0.8714	0.0115	0.9122	0.0078	0.9421	0.0057	outer_6
GBM grid model 70	0.2158	0.2512	0.3695	0.1147	171	136	119	192	618	0.1838	0.0123	0.8739	0.0097	0.9147	0.0067	0.9403	0.0051	outer_6
XGBoost grid model 15	0.3037	0.2698	0.4237	0.2269	189	146	145	138	618	0.193	0.0192	0.8731	0.0103	0.9131	0.0072	0.9432	0.0048	outer_6
GBM grid model 28	0.4936	0.1817	0.2336	0.0936	86	173	172	189	620	0.1712	0.01	0.8694	0.0095	0.911	0.0066	0.9406	0.0046	outer_6
GBM grid model 83	0.4258	0.2512	0.3444	0.0845	98	168	163	205	634	0.1726	0.0109	0.87	0.0106	0.912	0.0073	0.9386	0.005	outer_6
XGBoost grid model 88	0.2715	0.2376	0.2562	0.2075	142	180	184	128	634	0.1783	0.0106	0.869	0.0095	0.9095	0.0066	0.9438	0.0042	outer_6
Super learner neural network	0.2417	0.2698	0.3444	0.0845	172	149	143	178	642	0.1839	0.0112	0.8727	0.0085	0.9132	0.0062	0.9414	0.0036	outer_6
XGBoost grid model 51	0.3898	0.1446	0.1778	0.1213	115	195	202	137	649	0.174	0.0102	0.8656	0.0073	0.9067	0.0052	0.9433	0.0033	outer_6
GBM grid model 30	0.2715	0.2295	0.2977	0.1213	132	176	174	170	652	0.1768	0.0106	0.8694	0.0082	0.9106	0.0057	0.9418	0.0034	outer_6
XGBoost grid model 94	0.1483	0.1986	0.2187	0.1363	176	177	180	133	666	0.1854	0.0098	0.8693	0.0066	0.9099	0.0047	0.9435	0.0033	outer_6
XGBoost grid model 27	0.3898	0.2156	0.2336	0.1634	103	192	194	179	668	0.1729	0.0104	0.8659	0.01	0.9077	0.0071	0.9412	0.0042	outer_6
GBM grid model 98	0.3576	0.2376	0.3357	0.1022	153	167	166	190	676	0.1801	0.0119	0.8702	0.0105	0.9117	0.0073	0.9403	0.0054	outer_6
XGBoost grid model 19	0.1655	0.1787	0.1958	0.1213	147	186	189	161	683	0.1792	0.0097	0.8676	0.0085	0.9088	0.006	0.9421	0.004	outer_6
GBM grid model 15	0.2158	0.1817	0.2483	0.0936	152	175	173	184	684	0.1796	0.0106	0.8694	0.008	0.9108	0.0057	0.9408	0.0036	outer_6
GBM grid model 35	0.1907	0.2156	0.2562	0.074	175	164	162	194	695	0.1848	0.0121	0.8706	0.0084	0.9121	0.0058	0.9402	0.004	outer_6
XGBoost grid model 61	0.1907	0.1563	0.1753	0.1213	139	202	204	167	712	0.1782	0.0098	0.8645	0.0075	0.9063	0.0053	0.942	0.0035	outer_6
XGBoost grid model 85	0.1655	0.1787	0.1866	0.074	134	191	192	195	712	0.1771	0.0088	0.866	0.008	0.9083	0.0056	0.9399	0.0033	outer_6
GBM grid model 59	0.2158	0.2156	0.3357	0.1213	183	171	170	193	717	0.1867	0.0123	0.8697	0.0099	0.9112	0.007	0.9402	0.0049	outer_6
XGBoost grid model 6	0.1483	0.1446	0.1866	0.1213	149	200	196	183	728	0.1793	0.0088	0.865	0.0078	0.9071	0.0054	0.9409	0.0041	outer_6
XGBoost grid model 12	0.0639	0.1598	0.1624	0.1658	179	197	201	153	730	0.1858	0.0089	0.8652	0.0079	0.9068	0.0055	0.9424	0.004	outer_6
XGBoost grid model 53	0.1907	0.1817	0.1866	0.064	169	185	181	199	734	0.1831	0.0093	0.8676	0.0073	0.9098	0.0052	0.9392	0.0033	outer_6
XGBoost grid model 39	0.1094	0.2376	0.2871	0.1213	170	194	195	177	736	0.1835	0.0086	0.8658	0.0089	0.9075	0.0063	0.9414	0.0043	outer_6
XGBoost grid model 69	0.0639	0.1817	0.2187	0.1213	187	187	190	173	737	0.1921	0.0099	0.8672	0.0089	0.9086	0.0063	0.9416	0.004	outer_6
XGBoost grid model 64	0.1655	0.1817	0.1958	0.1213	181	199	200	172	752	0.1863	0.0104	0.865	0.009	0.9068	0.0063	0.9417	0.004	outer_6
XGBoost grid model 5	0.1277	0.1817	0.2336	0.0936	167	203	203	202	775	0.183	0.0102	0.8634	0.011	0.9065	0.0077	0.9389	0.0051	outer_6
XGBoost grid model 30	0.0919	0.1787	0.1624	0.0845	178	209	212	197	796	0.1858	0.0095	0.8614	0.0097	0.9044	0.0067	0.9396	0.0043	outer_6
XGBoost grid model 35	0.0639	0.1446	0.1778	0.064	190	210	217	200	817	0.1937	0.0107	0.8604	0.0076	0.9039	0.0052	0.9389	0.0034	outer_6
XGBoost grid model 66	0.0768	0.0971	0.1087	0.074	192	220	230	198	840	0.1939	0.0094	0.858	0.0084	0.9015	0.0057	0.9395	0.0044	outer_6
Super learner final	NA	0.5726	0.5966	0.6332	1	2	2	4	9	0.1571	0.0106	0.8866	0.0101	0.9229	0.0068	0.9497	0.0051	outer_7
XGBoost grid model 92	0.9698	0.5726	0.2829	0.7912	3	6	7	5	21	0.1579	0.0092	0.8831	0.0088	0.92	0.0057	0.9495	0.0047	outer_7
XGBoost grid model 25	0.7964	0.2586	0.2542	0.4898	2	11	15	7	35	0.1572	0.0083	0.8818	0.007	0.9188	0.005	0.9491	0.0039	outer_7
XGBoost grid model 50	0.4963	0.6776	0.3909	0.7361	9	10	10	6	35	0.1634	0.0103	0.8818	0.0092	0.9191	0.0059	0.9493	0.0048	outer_7
Super learner XGBoost	0.4164	0.5272	0.4299	0.6332	23	4	3	8	38	0.1672	0.0089	0.884	0.0088	0.9209	0.0058	0.9491	0.0046	outer_7
XGBoost grid model 9	0.7964	0.3373	0.4094	0.4673	6	12	12	12	42	0.1618	0.0086	0.8817	0.0083	0.919	0.0056	0.9487	0.0042	outer_7
XGBoost grid model 24	0.7456	0.3373	0.333	0.5612	5	13	13	15	46	0.1605	0.0104	0.8814	0.0089	0.9189	0.006	0.9482	0.0047	outer_7
XGBoost grid model 71	0.8528	0.2857	0.2267	0.5376	26	9	11	9	55	0.1677	0.0128	0.8819	0.0077	0.9191	0.0052	0.949	0.0041	outer_7
XGBoost grid model 17	0.4963	0.1816	0.2267	0.2363	17	19	20	22	78	0.1651	0.0101	0.88	0.0101	0.918	0.0069	0.9471	0.0049	outer_7
XGBoost grid model 45	0.4963	0.3548	0.333	0.5837	35	16	19	14	84	0.1693	0.0093	0.8808	0.01	0.9184	0.0068	0.9483	0.005	outer_7
XGBoost grid model 34	0.3399	0.3737	0.451	0.4673	38	18	22	11	89	0.1696	0.0096	0.8803	0.0102	0.9178	0.0069	0.9488	0.0048	outer_7
XGBoost grid model 14	0.5895	0.2857	0.2267	0.5837	15	27	41	13	96	0.1645	0.0075	0.8783	0.0076	0.9163	0.005	0.9486	0.0039	outer_7
XGBoost grid model 13	0.5895	0.2282	0.2172	0.2925	7	34	42	23	106	0.1632	0.0089	0.8778	0.009	0.9163	0.0061	0.9468	0.0043	outer_7
XGBoost grid model 49	0.7456	0.2731	0.2542	0.3453	10	31	45	20	106	0.1636	0.0079	0.8779	0.0097	0.9162	0.0068	0.9473	0.0048	outer_7
XGBoost grid model 73	0.4963	0.1188	0.1227	0.3083	14	33	40	19	106	0.1645	0.0101	0.8779	0.0082	0.9163	0.0054	0.9473	0.0043	outer_7
XGBoost grid model 68	0.7964	0.134	0.1108	0.251	4	50	70	26	150	0.1599	0.0099	0.8762	0.0086	0.9149	0.0059	0.9466	0.0042	outer_7
XGBoost grid model 89	0.305	0.2857	0.1425	0.2099	49	29	29	43	150	0.1713	0.0113	0.878	0.01	0.9171	0.0064	0.9453	0.0054	outer_7
Super learner all models	0.0933	0.4568	0.24	0.7099	142	5	5	2	154	0.1806	0.0079	0.8839	0.0085	0.9204	0.0057	0.9503	0.0042	outer_7
GBM grid model 50	0.1591	0.2282	0.1597	0.1663	69	20	17	54	160	0.1738	0.0125	0.8796	0.0094	0.9186	0.0063	0.9444	0.005	outer_7
GBM grid model 82	0.1591	0.1609	0.2047	0.1663	75	25	21	42	163	0.1741	0.0119	0.8789	0.0102	0.9179	0.0066	0.9453	0.0053	outer_7
XGBoost grid model 11	0.1024	0.3207	0.3514	0.2658	102	21	24	24	171	0.176	0.0115	0.8795	0.0087	0.9177	0.006	0.9467	0.0044	outer_7
XGBoost grid model 70	0.2201	0.2282	0.1803	0.2925	62	41	57	25	185	0.1725	0.0114	0.877	0.01	0.9157	0.0068	0.9466	0.0049	outer_7
XGBoost grid model 3	0.0222	NA	NA	NA	188	1	1	1	191	0.2017	0.0141	0.8903	0.0078	0.9252	0.005	0.9527	0.0043	outer_7
GBM grid model 58	0.2754	0.1252	0.1597	0.0786	29	43	35	88	195	0.1677	0.0116	0.8769	0.0092	0.9168	0.0062	0.9428	0.0051	outer_7
XGBoost grid model 98	0.1784	0.2857	0.2829	0.2925	153	14	14	21	202	0.1827	0.0123	0.881	0.0078	0.9188	0.0053	0.9473	0.0041	outer_7
XGBoost grid model 8	0.305	0.101	0.075	0.2099	31	59	90	28	208	0.1684	0.0089	0.8757	0.0073	0.9146	0.005	0.9464	0.0039	outer_7
XGBoost grid model 82	0.461	0.0817	0.075	0.0858	16	63	81	48	208	0.165	0.0091	0.8753	0.0079	0.9148	0.0053	0.9451	0.0042	outer_7
XGBoost grid model 95	0.1024	0.2857	0.2677	0.3644	124	26	25	35	210	0.1784	0.0119	0.8788	0.0104	0.9175	0.0068	0.9461	0.0053	outer_7
XGBoost grid model 44	0.6952	0.1188	0.1227	0.2234	12	66	92	44	214	0.1641	0.0094	0.8749	0.0091	0.9144	0.0061	0.9453	0.0049	outer_7
GBM grid model 80	0.2201	0.1117	0.1355	0.0997	64	44	36	82	226	0.1728	0.012	0.8768	0.0093	0.9168	0.0062	0.9429	0.005	outer_7
XGBoost grid model 86	0.2201	0.1414	0.1425	0.2925	33	65	95	39	232	0.1686	0.0104	0.875	0.0113	0.9143	0.0078	0.9455	0.0054	outer_7
XGBoost model 3	0.4963	0.2282	0.1803	0.2099	21	69	89	55	234	0.1664	0.0099	0.8747	0.0091	0.9146	0.0062	0.9442	0.0047	outer_7
GBM grid model 22	0.3399	0.1609	0.105	0.1307	22	70	79	68	239	0.1668	0.0111	0.8747	0.0111	0.9149	0.0075	0.9434	0.0057	outer_7
GBM grid model 19	0.2486	0.101	0.0951	0.0694	36	55	54	95	240	0.1694	0.0119	0.8758	0.0097	0.9158	0.0067	0.9424	0.0053	outer_7
XGBoost grid model 2	0.4963	0.1117	0.1425	0.1883	11	80	106	45	242	0.164	0.0099	0.8744	0.0092	0.9139	0.0062	0.9452	0.0049	outer_7
GBM grid model 92	0.1985	0.1117	0.1291	0.0786	67	54	50	73	244	0.1736	0.0124	0.8759	0.01	0.9159	0.0067	0.9432	0.0051	outer_7
XGBoost grid model 84	0.1024	0.0889	0.1149	0.1663	119	40	56	29	244	0.1773	0.0117	0.8771	0.0085	0.9157	0.0058	0.9464	0.0042	outer_7
GBM grid model 86	0.0537	0.1414	0.2267	0.0858	143	22	18	70	253	0.1807	0.0119	0.8795	0.0087	0.9184	0.0062	0.9433	0.0052	outer_7
Super learner GBM	0.1268	0.101	0.1108	0.0786	78	49	46	81	254	0.1745	0.0105	0.8763	0.0093	0.9162	0.0063	0.9429	0.005	outer_7
XGBoost grid model 42	0.4963	0.134	0.1516	0.3083	20	91	119	27	257	0.166	0.0103	0.874	0.0099	0.9132	0.0067	0.9465	0.0048	outer_7
XGBoost grid model 23	0.5447	0.097	0.0903	0.2658	18	92	118	34	262	0.1654	0.0088	0.8739	0.0088	0.9133	0.0059	0.9462	0.0044	outer_7
GBM grid model 43	0.2201	0.097	0.105	0.0858	48	75	72	72	267	0.1712	0.012	0.8746	0.0103	0.9149	0.0067	0.9433	0.0052	outer_7
GBM grid model 65	0.1784	0.1252	0.0882	0.0694	81	52	48	90	271	0.1747	0.0116	0.876	0.0092	0.916	0.0064	0.9427	0.0046	outer_7
XGBoost grid model 36	0.5895	0.204	0.1355	0.2099	28	89	104	53	274	0.1677	0.0094	0.8742	0.0102	0.9139	0.007	0.9445	0.0049	outer_7
XGBoost grid model 60	0.1268	0.1816	0.2267	0.4026	157	42	60	18	277	0.1845	0.0121	0.877	0.0097	0.9154	0.0066	0.9474	0.0047	outer_7
GBM grid model 38	0.113	0.2282	0.2267	0.1486	104	47	43	87	281	0.1761	0.0115	0.8765	0.0099	0.9163	0.007	0.9428	0.0056	outer_7
GBM grid model 99	0.1985	0.0889	0.1024	0.0694	57	73	74	79	283	0.1719	0.0115	0.8747	0.0098	0.9149	0.0067	0.9429	0.0048	outer_7
GBM grid model 31	0.1024	0.1816	0.1291	0.0858	122	45	44	76	287	0.1782	0.0117	0.8767	0.0098	0.9162	0.0069	0.943	0.0053	outer_7
GBM grid model 45	0.1024	0.1414	0.1355	0.0694	129	37	32	92	290	0.1795	0.0112	0.8773	0.0089	0.9169	0.0062	0.9425	0.005	outer_7
GBM grid model 3	0.0813	0.1414	0.1803	0.0694	141	32	27	94	294	0.1806	0.0136	0.8779	0.0091	0.9174	0.0066	0.9424	0.0049	outer_7
XGBoost grid model 67	0.1024	0.1252	0.1516	0.2925	189	36	39	31	295	0.2041	0.0317	0.8776	0.0097	0.9163	0.0065	0.9463	0.0049	outer_7
GBM grid model 54	0.1024	0.0817	0.1291	0.0655	90	56	52	98	296	0.1752	0.0112	0.8758	0.0088	0.9159	0.0061	0.9423	0.0049	outer_7
XGBoost grid model 41	0.5895	0.097	0.0673	0.1663	13	111	125	47	296	0.1642	0.0084	0.873	0.0094	0.9129	0.0062	0.9451	0.0049	outer_7
GBM grid model 68	0.0933	0.101	0.1803	0.0786	135	35	28	101	299	0.1799	0.0115	0.8777	0.0092	0.9173	0.0065	0.9422	0.0052	outer_7
GBM grid model 48	0.0813	0.1117	0.1291	0.0858	117	51	49	84	301	0.1772	0.0106	0.8761	0.0095	0.916	0.0066	0.9428	0.0051	outer_7
XGBoost grid model 28	0.6952	0.0889	0.0673	0.1144	25	103	115	61	304	0.1676	0.011	0.8734	0.0099	0.9134	0.0069	0.944	0.0049	outer_7
GBM grid model 56	0.0813	0.204	0.2172	0.1486	118	53	51	83	305	0.1772	0.0114	0.876	0.0098	0.9159	0.0068	0.9429	0.0054	outer_7
XGBoost grid model 16	0.0626	0.204	0.1108	0.2099	147	57	68	38	310	0.1814	0.0107	0.8757	0.0096	0.915	0.0065	0.9457	0.0047	outer_7
GBM grid model 23	0.113	0.1117	0.1149	0.0858	86	58	55	114	313	0.1751	0.0105	0.8757	0.0105	0.9158	0.0074	0.9418	0.0056	outer_7
GBM grid model 90	0.1784	0.1117	0.1355	0.0858	92	67	62	93	314	0.1754	0.0126	0.8749	0.0108	0.9153	0.0072	0.9424	0.0055	outer_7
GBM grid model 37	0.1784	0.1117	0.1355	0.0655	34	87	85	111	317	0.1693	0.0118	0.8742	0.0104	0.9147	0.0072	0.9418	0.0055	outer_7
XGBoost model 1	0.2754	0.109	0.0951	0.2001	39	105	114	59	317	0.1699	0.0116	0.8734	0.0106	0.9135	0.0071	0.9441	0.0053	outer_7
XGBoost grid model 81	0.2754	0.1117	0.0817	0.1883	54	104	123	37	318	0.1716	0.0103	0.8734	0.0088	0.9129	0.006	0.9457	0.0043	outer_7
GBM grid model 52	0.2201	0.0817	0.1425	0.053	63	81	75	100	319	0.1726	0.0111	0.8743	0.0089	0.9149	0.0061	0.9422	0.0046	outer_7
GBM grid model 33	0.1985	0.101	0.1149	0.0578	41	88	71	120	320	0.1702	0.0113	0.8742	0.0089	0.9149	0.0062	0.9415	0.0046	outer_7
GBM grid model 26	0.1784	0.101	0.105	0.0694	52	84	76	113	325	0.1715	0.0123	0.8743	0.0101	0.9149	0.0068	0.9418	0.0054	outer_7
GBM grid model 76	0.1591	0.097	0.0951	0.0858	139	60	59	69	327	0.1805	0.0146	0.8754	0.0098	0.9155	0.0065	0.9433	0.0053	outer_7
GBM grid model 63	0.1445	0.1252	0.0951	0.0858	120	64	61	86	331	0.1778	0.0115	0.875	0.0097	0.9154	0.0064	0.9428	0.005	outer_7
GBM grid model 87	0.1784	0.101	0.0951	0.0694	76	79	77	99	331	0.1745	0.0122	0.8744	0.0101	0.9149	0.0068	0.9422	0.0054	outer_7
XGBoost grid model 18	0.305	0.097	0.105	0.2099	32	120	138	41	331	0.1686	0.0082	0.8725	0.0091	0.9123	0.0061	0.9454	0.0048	outer_7
GBM grid model 25	0.0714	0.1938	0.1227	0.0694	152	38	30	112	332	0.1824	0.0125	0.8773	0.009	0.9171	0.0063	0.9418	0.0052	outer_7
GBM grid model 53	0.1591	0.101	0.105	0.0578	55	82	73	122	332	0.1717	0.0109	0.8743	0.0087	0.9149	0.0061	0.9415	0.0048	outer_7
GBM grid model 6	0.1591	0.0889	0.0951	0.0694	93	74	67	110	344	0.1754	0.0114	0.8747	0.0107	0.9151	0.0074	0.9419	0.0056	outer_7
GBM model 2	0.305	0.101	0.1149	0.0694	30	106	101	107	344	0.1684	0.0103	0.8734	0.0098	0.914	0.0067	0.9419	0.0051	outer_7
GBM grid model 39	0.1445	0.1117	0.105	0.0858	108	71	66	103	348	0.1763	0.0104	0.8747	0.0092	0.9151	0.0064	0.942	0.0049	outer_7
XGBoost grid model 22	0.4164	0.204	0.1597	0.2363	60	119	128	58	365	0.1722	0.0083	0.8725	0.0114	0.9127	0.0077	0.9441	0.0057	outer_7
Super learner neural network	0.1591	0.204	0.1803	0.0997	126	62	47	131	366	0.1789	0.0142	0.8754	0.0123	0.916	0.0082	0.9412	0.0061	outer_7
XRT model	0.305	0.101	0.0951	0.1766	149	76	109	36	370	0.1817	0.0132	0.8745	0.0095	0.9138	0.0064	0.9458	0.0044	outer_7
GBM grid model 71	0.1268	0.1117	0.2047	0.0786	88	86	82	117	373	0.1751	0.0104	0.8742	0.0089	0.9147	0.0064	0.9416	0.0049	outer_7
XGBoost grid model 4	0.7456	0.0877	0.0806	0.1232	8	147	156	63	374	0.1633	0.0104	0.8705	0.0096	0.9111	0.0065	0.9439	0.0048	outer_7
GBM grid model 57	0.2201	0.0817	0.075	0.0655	42	116	112	109	379	0.1702	0.0111	0.8728	0.0082	0.9136	0.0056	0.9419	0.0043	outer_7
XGBoost grid model 63	0.2201	0.1117	0.105	0.1307	73	122	134	51	380	0.1741	0.0107	0.8724	0.0098	0.9124	0.0067	0.9446	0.0049	outer_7
GBM model 4	0.3783	0.0889	0.0951	0.0578	19	123	116	125	383	0.1657	0.0102	0.8724	0.0093	0.9134	0.0064	0.9413	0.0051	outer_7
XGBoost grid model 88	0.3399	0.101	0.0817	0.1663	47	137	149	56	389	0.1708	0.0109	0.8711	0.0097	0.9115	0.0064	0.9442	0.0049	outer_7
GBM model 5	0.2201	0.0817	0.0951	0.1307	27	141	145	77	390	0.1677	0.0107	0.8709	0.0092	0.9118	0.0062	0.943	0.0044	outer_7
GBM grid model 95	0.1024	0.101	0.1291	0.0694	121	85	78	115	399	0.1781	0.0114	0.8743	0.0092	0.9149	0.0063	0.9417	0.0051	outer_7
GBM grid model 4	0.0933	0.1609	0.1597	0.0858	100	90	83	130	403	0.1757	0.0117	0.8741	0.0097	0.9147	0.0069	0.9412	0.0052	outer_7
GBM grid model 72	0.113	0.0817	0.075	0.0578	58	124	120	106	408	0.1721	0.0107	0.8723	0.0093	0.9132	0.0064	0.9419	0.0051	outer_7
GBM grid model 44	0.1024	0.101	0.1597	0.053	146	72	65	127	410	0.1813	0.0127	0.8747	0.0089	0.9152	0.0064	0.9413	0.0049	outer_7
XGBoost grid model 15	0.113	0.101	0.0951	0.0858	137	99	113	62	411	0.18	0.0114	0.8736	0.0093	0.9135	0.0066	0.9439	0.0048	outer_7
XGBoost grid model 21	0.1591	0.097	0.0673	0.1486	70	139	153	50	412	0.1739	0.0104	0.871	0.0091	0.9112	0.0062	0.9448	0.0046	outer_7
XGBoost grid model 51	0.4963	0.097	0.0817	0.1663	45	149	161	57	412	0.1705	0.0076	0.8702	0.0073	0.9107	0.0049	0.9441	0.0034	outer_7
GBM grid model 17	0.0813	0.1252	0.1149	0.0694	107	93	84	139	423	0.1762	0.0118	0.8739	0.0112	0.9147	0.0076	0.941	0.0059	outer_7
GBM grid model 85	0.2754	0.0889	0.0951	0.0578	37	127	126	133	423	0.1695	0.0123	0.8718	0.011	0.9129	0.0077	0.9411	0.0055	outer_7
XGBoost grid model 80	0.4164	0.0889	0.075	0.1486	46	155	170	52	423	0.1706	0.0078	0.8695	0.0077	0.91	0.0052	0.9445	0.0039	outer_7
XGBoost grid model 79	0.4164	0.1414	0.0903	0.1663	98	128	133	71	430	0.1757	0.0139	0.8718	0.0083	0.9125	0.0057	0.9433	0.0041	outer_7
GBM grid model 73	0.1784	0.101	0.105	0.0746	82	109	96	145	432	0.1748	0.0113	0.8733	0.0097	0.9142	0.0068	0.9408	0.0051	outer_7
XGBoost grid model 87	0.0714	0.101	0.1355	0.1398	164	100	105	65	434	0.1868	0.0126	0.8735	0.01	0.9139	0.0064	0.9437	0.0053	outer_7
GBM grid model 89	0.1024	0.097	0.0951	0.053	110	95	86	149	440	0.1765	0.0109	0.8737	0.0101	0.9147	0.0071	0.9406	0.0054	outer_7
GBM grid model 1	0.1985	0.101	0.0951	0.0655	44	121	108	172	445	0.1705	0.0115	0.8724	0.01	0.9139	0.0068	0.94	0.0054	outer_7
XGBoost grid model 75	0.0714	0.101	0.1149	0.1307	177	102	111	60	450	0.189	0.0069	0.8735	0.0085	0.9137	0.0056	0.944	0.0045	outer_7
GBM grid model 66	0.1985	0.0817	0.105	0.053	40	129	121	162	452	0.17	0.0116	0.8716	0.0097	0.9131	0.0066	0.9402	0.0055	outer_7
DRF model	0.1591	0.0877	0.0728	0.1766	125	136	151	46	458	0.1784	0.0104	0.8713	0.0093	0.9114	0.0062	0.9451	0.0045	outer_7
GBM grid model 62	0.1985	0.1117	0.1149	0.0694	99	115	103	144	461	0.1757	0.0113	0.8728	0.0092	0.9139	0.0064	0.9408	0.005	outer_7
XGBoost grid model 48	0.2754	0.097	0.0903	0.1144	68	151	157	89	465	0.1736	0.0103	0.8699	0.0082	0.911	0.0055	0.9427	0.0044	outer_7
GBM grid model 74	0.1591	0.101	0.0903	0.0786	106	113	102	146	467	0.1762	0.0121	0.8729	0.0104	0.914	0.0071	0.9407	0.0058	outer_7
XGBoost model 2	0.3783	0.1188	0.0951	0.1766	43	161	160	108	472	0.1703	0.0099	0.8692	0.0103	0.9108	0.0067	0.9419	0.0057	outer_7
XGBoost grid model 52	0.2754	0.101	0.075	0.1144	83	159	169	64	475	0.1749	0.0122	0.8693	0.0094	0.91	0.0064	0.9438	0.0045	outer_7
GBM grid model 97	0.0714	0.0817	0.0817	0.053	138	110	98	132	478	0.1804	0.0121	0.8731	0.0091	0.9142	0.006	0.9411	0.0051	outer_7
GBM grid model 12	0.0933	0.097	0.1597	0.0578	148	97	94	140	479	0.1817	0.012	0.8737	0.009	0.9143	0.0065	0.9409	0.005	outer_7
XGBoost grid model 97	0.113	0.101	0.0951	0.0997	123	135	141	80	479	0.1783	0.0062	0.8713	0.0081	0.9121	0.0055	0.9429	0.0042	outer_7
XGBoost grid model 74	0.113	0.0817	0.0817	0.0694	133	130	132	97	492	0.1797	0.0118	0.8716	0.0096	0.9125	0.0065	0.9423	0.0051	outer_7
XGBoost grid model 76	0.0714	0.097	0.105	0.1663	179	126	142	49	496	0.1906	0.0126	0.872	0.01	0.912	0.0068	0.945	0.0047	outer_7
GBM grid model 75	0.1591	0.101	0.105	0.0694	72	143	136	166	517	0.1741	0.0127	0.8708	0.0109	0.9123	0.0077	0.9402	0.0057	outer_7
GBM model 3	0.305	0.1117	0.0903	0.0578	24	166	164	164	518	0.1673	0.0104	0.8684	0.0107	0.9105	0.0074	0.9402	0.0053	outer_7
GBM grid model 27	0.0537	0.1252	0.1024	0.0655	156	112	100	153	521	0.1838	0.0118	0.873	0.0094	0.9141	0.0065	0.9405	0.0052	outer_7
GBM grid model 88	0.1445	0.097	0.1291	0.0578	113	131	122	170	536	0.1767	0.0108	0.8716	0.0098	0.913	0.0068	0.9401	0.0056	outer_7
XGBoost grid model 39	0.1024	0.0755	0.075	0.1398	150	156	165	67	538	0.1822	0.0104	0.8695	0.0075	0.9105	0.005	0.9435	0.0039	outer_7
GBM grid model 49	0.2486	0.0629	0.0564	0.053	53	165	163	158	539	0.1715	0.0126	0.8685	0.0101	0.9106	0.0068	0.9404	0.0052	outer_7
GBM grid model 18	0.1268	0.0702	0.0951	0.0655	91	146	135	168	540	0.1753	0.0123	0.8706	0.0099	0.9124	0.0067	0.9401	0.0052	outer_7
XGBoost grid model 77	0.2201	0.101	0.0806	0.1144	196	132	139	75	542	0.2249	0.0516	0.8714	0.0054	0.9122	0.0038	0.9431	0.0024	outer_7
XGBoost grid model 61	0.2754	0.0817	0.0817	0.2363	115	173	181	74	543	0.177	0.0087	0.8669	0.0096	0.9083	0.0064	0.9432	0.0047	outer_7
GBM grid model 30	0.0813	0.0564	0.0564	0.053	95	158	155	143	551	0.1756	0.0109	0.8694	0.0099	0.9111	0.0068	0.9408	0.005	outer_7
GBM grid model 81	0.1985	0.0755	0.0882	0.0578	71	154	147	182	554	0.174	0.0127	0.8695	0.0113	0.9117	0.0076	0.9396	0.0057	outer_7
XGBoost grid model 37	0.0714	0.0817	0.0817	0.1307	182	148	152	78	560	0.1921	0.0148	0.8705	0.0074	0.9114	0.005	0.943	0.0043	outer_7
XGBoost grid model 55	0.2486	0.0564	0.0817	0.0786	111	167	167	118	563	0.1767	0.0126	0.8684	0.0109	0.9101	0.0074	0.9416	0.0055	outer_7
GBM grid model 46	0.1268	0.0817	0.0806	0.0694	77	160	148	181	566	0.1745	0.0128	0.8693	0.0109	0.9116	0.0072	0.9396	0.006	outer_7
GBM grid model 47	0.113	0.0702	0.0634	0.0578	61	164	159	187	571	0.1725	0.0113	0.8685	0.0113	0.9109	0.0076	0.939	0.006	outer_7
XGBoost grid model 19	0.113	0.1516	0.0951	0.2001	132	169	173	102	576	0.1796	0.011	0.8679	0.0121	0.9096	0.0079	0.9422	0.0061	outer_7
GBM grid model 94	0.113	0.0755	0.0951	0.0655	94	157	150	177	578	0.1755	0.0122	0.8694	0.0107	0.9115	0.0073	0.9398	0.0057	outer_7
XGBoost grid model 85	0.0933	0.0889	0.0606	0.1144	130	182	187	85	584	0.1795	0.0089	0.866	0.0084	0.9075	0.0059	0.9428	0.0042	outer_7
GBM grid model 24	0.0537	0.0755	0.0951	0.0694	172	138	131	151	592	0.1878	0.0121	0.8711	0.0105	0.9125	0.0072	0.9405	0.0056	outer_7
XGBoost grid model 38	0.1445	0.0702	0.0673	0.0858	127	184	191	91	593	0.179	0.008	0.8657	0.0076	0.9073	0.0053	0.9425	0.0038	outer_7
XGBoost grid model 94	0.0933	0.0755	0.0564	0.0694	145	176	179	104	604	0.1813	0.0123	0.8667	0.0109	0.9085	0.0074	0.942	0.005	outer_7
XGBoost grid model 35	0.113	0.0702	0.0728	0.0858	128	185	189	116	618	0.1794	0.01	0.8655	0.0106	0.9074	0.0074	0.9416	0.005	outer_7
GBM grid model 16	0.1268	0.0817	0.075	0.0694	80	174	174	193	621	0.1747	0.0102	0.8668	0.0114	0.9095	0.0078	0.9382	0.0065	outer_7
XGBoost grid model 66	0.0626	0.0702	0.0564	0.0578	140	179	180	126	625	0.1805	0.0111	0.8663	0.0106	0.9083	0.0074	0.9413	0.0052	outer_7
GBM grid model 20	0.1024	0.0817	0.0817	0.053	87	175	171	196	629	0.1751	0.0122	0.8667	0.0112	0.9099	0.0075	0.938	0.0061	outer_7
XGBoost grid model 53	0.0813	0.097	0.0951	0.0858	170	168	168	141	647	0.1875	0.0138	0.8683	0.0108	0.91	0.0073	0.9409	0.0054	outer_7
XGBoost grid model 6	0.1024	0.0629	0.0634	0.0694	144	188	192	128	652	0.1808	0.0099	0.8648	0.0098	0.907	0.0067	0.9413	0.0048	outer_7
GBM grid model 13	0.1268	0.0755	0.0673	0.0694	112	186	184	186	668	0.1767	0.0117	0.8649	0.011	0.9079	0.0075	0.939	0.0058	outer_7
GBM grid model 5	0.113	0.0702	0.0673	0.0578	84	192	188	206	670	0.1749	0.0115	0.8632	0.0107	0.9074	0.007	0.9363	0.006	outer_7
XGBoost grid model 47	0.1591	0.097	0.0634	0.0858	160	193	195	175	723	0.1849	0.011	0.8631	0.0101	0.9062	0.0066	0.9399	0.0049	outer_7
Super learner final	NA	0.9729	NA	0.748	1	2	1	8	12	0.1547	0.009	0.8925	0.0087	0.9269	0.0058	0.9519	0.0041	outer_8
XGBoost grid model 24	0.7384	0.8583	0.8583	0.9698	2	4	5	3	14	0.1582	0.0087	0.8905	0.0082	0.9251	0.0054	0.9531	0.0039	outer_8
XGBoost grid model 45	0.5781	0.7236	0.777	0.7745	5	8	9	6	28	0.1593	0.0106	0.8887	0.0098	0.9235	0.0067	0.9524	0.0042	outer_8
Super learner XGBoost	0.4443	0.8039	1	0.748	9	7	7	10	33	0.1624	0.009	0.889	0.0088	0.9242	0.006	0.9511	0.0039	outer_8
XGBoost grid model 63	0.3706	1	0.8583	0.9126	25	9	10	7	51	0.1669	0.0105	0.8883	0.0105	0.9235	0.007	0.952	0.0047	outer_8
XGBoost grid model 71	0.9097	0.442	0.4626	0.6181	3	19	24	13	59	0.1583	0.0078	0.8852	0.0094	0.9212	0.0064	0.9508	0.0043	outer_8
XGBoost grid model 2	0.408	0.4237	0.3963	0.4963	17	15	19	12	63	0.1652	0.009	0.8856	0.006	0.9215	0.0043	0.9508	0.0025	outer_8
XGBoost grid model 89	0.6292	0.6713	0.6033	0.4768	32	14	14	17	77	0.1686	0.0098	0.8858	0.0067	0.922	0.0044	0.9501	0.0032	outer_8
XGBoost model 3	0.2459	0.5973	0.6033	0.6436	39	16	16	14	85	0.1693	0.0088	0.8856	0.0078	0.9217	0.0052	0.9506	0.0036	outer_8
XGBoost grid model 68	0.8528	0.3183	0.3283	0.365	4	42	57	23	126	0.1583	0.0085	0.8815	0.0082	0.9186	0.0055	0.9493	0.0035	outer_8
Super learner all models	0.0981	0.6973	0.6975	0.8582	102	11	11	4	128	0.1773	0.007	0.8882	0.0085	0.923	0.0058	0.9529	0.0038	outer_8
GBM model 3	0.4443	0.4594	0.4626	0.4164	11	38	47	34	130	0.1639	0.0092	0.8818	0.009	0.9191	0.0062	0.9482	0.0041	outer_8
XGBoost grid model 23	0.4882	0.327	0.2763	0.4963	6	41	71	15	133	0.1608	0.0089	0.8815	0.0092	0.9181	0.0064	0.9504	0.0039	outer_8
XGBoost grid model 11	0.1705	0.7771	0.7237	0.4359	80	21	18	25	144	0.1749	0.0083	0.8849	0.0079	0.9215	0.0053	0.949	0.0039	outer_8
GBM grid model 62	0.2459	0.498	0.5316	0.3797	30	31	30	56	147	0.1683	0.0115	0.8829	0.0105	0.9205	0.0071	0.947	0.0048	outer_8
GBM grid model 89	0.2459	0.4816	0.5082	0.4768	70	23	17	38	148	0.1739	0.012	0.8844	0.0092	0.9216	0.006	0.9481	0.0047	outer_8
XGBoost grid model 16	0.2744	0.4068	0.4156	0.3343	58	30	35	30	153	0.1726	0.0074	0.883	0.0075	0.92	0.0053	0.9484	0.0032	outer_8
XGBoost grid model 67	0.1387	0.3906	0.4297	0.3797	76	27	27	29	159	0.1746	0.0073	0.8837	0.0082	0.9208	0.0055	0.9485	0.0039	outer_8
XGBoost grid model 14	0.5781	0.2741	0.2158	0.4164	7	54	81	19	161	0.1615	0.011	0.8806	0.0092	0.9175	0.0063	0.9499	0.0038	outer_8
Super learner GBM	0.2459	0.3906	0.4466	0.246	33	34	34	61	162	0.1686	0.0096	0.8822	0.0082	0.9201	0.0055	0.9468	0.0038	outer_8
GBM grid model 12	0.1518	0.7504	0.7503	0.5429	117	12	13	24	166	0.1789	0.0131	0.8862	0.0095	0.9227	0.0063	0.9491	0.0049	outer_8
XGBoost grid model 98	0.0588	NA	0.8583	NA	171	1	2	1	175	0.193	0.0108	0.893	0.008	0.9267	0.0054	0.9539	0.0034	outer_8
GBM grid model 57	0.1387	0.6713	0.6975	0.3983	148	6	3	22	179	0.1869	0.0152	0.8895	0.0062	0.9254	0.004	0.9494	0.0031	outer_8
XGBoost grid model 95	0.0889	0.4237	0.6033	0.4579	124	22	25	21	192	0.1812	0.0101	0.8847	0.0085	0.921	0.006	0.9498	0.0036	outer_8
XGBoost grid model 4	0.5324	0.3757	0.3444	0.4768	19	71	82	28	200	0.1657	0.0103	0.8797	0.0092	0.9174	0.0061	0.9485	0.0043	outer_8
GBM model 4	0.4443	0.2535	0.2158	0.2278	15	57	66	66	204	0.1647	0.0102	0.8802	0.008	0.9183	0.0057	0.9467	0.0033	outer_8
XGBoost grid model 86	0.0981	0.498	0.6522	0.5429	138	24	28	18	208	0.184	0.0109	0.8843	0.0062	0.9207	0.0041	0.9501	0.0034	outer_8
XGBoost grid model 49	0.0889	0.6479	0.6975	0.748	160	18	23	11	212	0.1889	0.0138	0.8853	0.0094	0.9212	0.0064	0.9508	0.0043	outer_8
XGBoost grid model 28	0.3387	0.442	0.3283	0.3343	37	61	76	42	216	0.1691	0.009	0.88	0.0074	0.9178	0.005	0.9479	0.0037	outer_8
GBM grid model 11	0.1875	0.3906	0.3963	0.3209	103	28	22	69	222	0.1774	0.0122	0.8835	0.0095	0.9213	0.0062	0.9464	0.0047	outer_8
GBM grid model 41	0.2459	0.327	0.3798	0.2707	48	55	55	70	228	0.1708	0.0108	0.8805	0.0096	0.9187	0.0064	0.9464	0.0045	outer_8
GBM grid model 8	0.1235	0.442	0.3614	0.3343	134	25	21	48	228	0.1836	0.0133	0.8842	0.0095	0.9214	0.0064	0.9476	0.0045	outer_8
GBM grid model 73	0.1875	0.3029	0.2472	0.3209	73	50	50	59	232	0.1742	0.0107	0.8808	0.0092	0.9189	0.0061	0.9469	0.0042	outer_8
XGBoost grid model 9	0.4443	0.2741	0.2568	0.2278	21	79	92	40	232	0.1659	0.0099	0.8793	0.0075	0.9171	0.0051	0.9479	0.003	outer_8
XGBoost grid model 13	0.4443	0.327	0.291	0.3209	20	84	101	32	237	0.1659	0.0082	0.8789	0.0069	0.9167	0.0047	0.9483	0.003	outer_8
GBM grid model 4	0.2459	0.2696	0.2708	0.284	66	52	48	74	240	0.1733	0.0108	0.8808	0.0079	0.919	0.0053	0.9463	0.0037	outer_8
GBM model 2	0.4443	0.2741	0.2472	0.2278	8	85	89	58	240	0.1619	0.0101	0.8789	0.0089	0.9172	0.0061	0.9469	0.0039	outer_8
XGBoost grid model 25	0.5781	0.327	0.2568	0.4164	10	89	106	36	241	0.1627	0.0089	0.8787	0.0098	0.9165	0.0067	0.9482	0.0042	outer_8
XGBoost grid model 58	0.2083	0.2741	0.2981	0.3209	133	32	37	43	245	0.1834	0.0141	0.8825	0.0083	0.9198	0.0058	0.9479	0.0036	outer_8
GBM grid model 88	0.0981	0.4594	0.4297	0.3459	181	20	15	31	247	0.1974	0.0159	0.8851	0.008	0.922	0.0053	0.9484	0.0038	outer_8
GBM grid model 75	0.0981	0.5973	0.6522	0.3797	176	13	12	47	248	0.1951	0.0163	0.8859	0.0082	0.9229	0.0053	0.9476	0.0042	outer_8
GBM grid model 19	0.2083	0.3906	0.678	0.2958	141	29	26	54	250	0.1841	0.0157	0.8833	0.0084	0.9208	0.0057	0.9471	0.0038	outer_8
GBM grid model 78	0.3061	0.3029	0.2763	0.1515	31	67	63	91	252	0.1685	0.008	0.8799	0.0053	0.9184	0.0037	0.9457	0.0022	outer_8
XGBoost grid model 1	0.0683	0.498	0.6522	0.4963	177	26	29	20	252	0.1954	0.017	0.8839	0.0091	0.9205	0.006	0.9499	0.0044	outer_8
XGBoost grid model 17	0.408	0.2117	0.1565	0.3459	13	94	113	35	255	0.1642	0.0096	0.8782	0.0085	0.9162	0.0057	0.9482	0.0036	outer_8
XGBoost grid model 34	0.408	0.2741	0.2472	0.3459	43	77	91	44	255	0.1697	0.0127	0.8794	0.0085	0.9171	0.006	0.9478	0.004	outer_8
XGBoost grid model 79	0.2459	0.4068	0.3614	0.4359	130	43	49	33	255	0.1826	0.0154	0.8814	0.008	0.919	0.0053	0.9482	0.004	outer_8
XGBoost grid model 84	0.1387	0.2535	0.2373	0.246	88	56	74	39	257	0.176	0.0112	0.8803	0.008	0.918	0.0055	0.948	0.0032	outer_8
GBM grid model 6	0.3387	0.1871	0.1853	0.2407	34	86	86	62	268	0.1689	0.0086	0.8789	0.0069	0.9172	0.0047	0.9468	0.0032	outer_8
GBM grid model 85	0.1875	0.3574	0.4849	0.2958	127	39	39	65	270	0.1817	0.0142	0.8818	0.007	0.9197	0.0046	0.9467	0.0036	outer_8
GBM grid model 25	0.1518	0.2535	0.3158	0.2278	100	45	44	82	271	0.1771	0.0118	0.8813	0.0078	0.9195	0.0053	0.946	0.0037	outer_8
GBM grid model 38	0.1875	0.2741	0.2763	0.2958	72	66	65	71	274	0.1742	0.0103	0.8799	0.0093	0.9183	0.0062	0.9464	0.0045	outer_8
GBM grid model 71	0.2459	0.4594	0.4466	0.3797	74	63	58	79	274	0.1743	0.0107	0.88	0.0109	0.9185	0.0072	0.9461	0.0051	outer_8
GBM grid model 72	0.3706	0.2535	0.3283	0.1836	27	87	87	73	274	0.1677	0.0088	0.8788	0.0066	0.9172	0.0047	0.9464	0.0029	outer_8
GBM grid model 1	0.3387	0.4068	0.4297	0.2617	28	80	73	96	277	0.1679	0.0101	0.8792	0.01	0.918	0.0066	0.9454	0.0052	outer_8
XGBoost grid model 92	0.5324	0.1938	0.202	0.3459	12	111	128	27	278	0.1642	0.008	0.8771	0.0069	0.915	0.0047	0.9486	0.0031	outer_8
XGBoost grid model 75	0.2305	0.327	0.2763	0.2958	92	65	75	50	282	0.1766	0.0124	0.8799	0.0086	0.918	0.0057	0.9475	0.0039	outer_8
XGBoost grid model 81	0.2459	0.3183	0.3283	0.3343	36	95	115	37	283	0.169	0.0083	0.8782	0.0078	0.9161	0.0053	0.9481	0.0035	outer_8
GBM grid model 22	0.2305	0.4237	0.3283	0.3459	41	91	93	60	285	0.1694	0.0099	0.8786	0.01	0.917	0.0067	0.9469	0.0046	outer_8
XGBoost grid model 50	0.2083	0.3444	0.4626	0.284	121	53	59	53	286	0.1796	0.0112	0.8807	0.0085	0.9185	0.0057	0.9472	0.0039	outer_8
GBM grid model 26	0.2744	0.3906	0.4156	0.246	105	46	42	94	287	0.1776	0.0137	0.8811	0.008	0.9196	0.0051	0.9455	0.0043	outer_8
XGBoost grid model 36	0.3387	0.2535	0.2568	0.3209	29	96	110	52	287	0.1683	0.0082	0.8781	0.0105	0.9163	0.0072	0.9473	0.0046	outer_8
GBM grid model 53	0.2459	0.1763	0.2107	0.1515	46	76	64	104	290	0.1701	0.0114	0.8794	0.0096	0.9183	0.0064	0.9451	0.0045	outer_8
GBM grid model 52	0.1705	0.2535	0.2568	0.3209	155	40	43	57	295	0.1874	0.0154	0.8817	0.0072	0.9195	0.0049	0.947	0.0034	outer_8
GBM grid model 37	0.2459	0.3574	0.4466	0.246	140	35	32	89	296	0.1841	0.0162	0.882	0.0088	0.9203	0.0057	0.9458	0.0045	outer_8
XGBoost grid model 22	0.3706	0.3029	0.3614	0.3209	136	60	80	26	302	0.184	0.0242	0.8801	0.008	0.9175	0.0055	0.9487	0.0035	outer_8
GBM grid model 3	0.2083	0.3444	0.4297	0.3983	85	72	69	77	303	0.1752	0.0104	0.8796	0.0103	0.9181	0.0067	0.9462	0.0056	outer_8
GBM grid model 2	0.1235	0.2741	0.2763	0.246	116	58	61	76	311	0.1788	0.0125	0.8802	0.0086	0.9185	0.0059	0.9463	0.0039	outer_8
XGBoost grid model 8	0.4882	0.2117	0.1853	0.246	22	113	125	51	311	0.1663	0.0084	0.8771	0.0068	0.9155	0.0047	0.9473	0.0029	outer_8
GBM grid model 92	0.1875	0.327	0.3444	0.2278	135	49	45	84	313	0.1836	0.0152	0.8809	0.0084	0.9194	0.0055	0.9459	0.0039	outer_8
XGBoost grid model 82	0.3706	0.1566	0.2158	0.1836	23	109	119	67	318	0.1663	0.0093	0.8773	0.0068	0.9158	0.0049	0.9466	0.0027	outer_8
GBM grid model 87	0.1875	0.2351	0.2763	0.1836	82	78	67	93	320	0.175	0.0106	0.8794	0.0084	0.9182	0.0056	0.9455	0.0038	outer_8
GBM grid model 32	0.1875	0.2351	0.2981	0.1836	64	81	77	99	321	0.1732	0.0091	0.879	0.0077	0.9177	0.0052	0.9453	0.0034	outer_8
GBM grid model 36	0.0889	0.4237	0.4297	0.2958	157	37	33	97	324	0.1878	0.0141	0.8819	0.0109	0.9201	0.0073	0.9453	0.0053	outer_8
GBM grid model 96	0.1235	0.2535	0.2981	0.2097	142	51	46	85	324	0.1843	0.0129	0.8808	0.0103	0.9192	0.0069	0.9459	0.0048	outer_8
XGBoost grid model 91	0.1875	0.3574	0.291	0.3459	131	69	79	46	325	0.1829	0.0144	0.8797	0.0079	0.9176	0.0056	0.9477	0.0035	outer_8
GBM grid model 42	0.0588	0.4068	0.2568	0.3343	186	33	31	81	331	0.2009	0.0172	0.8824	0.0097	0.9204	0.0064	0.946	0.0048	outer_8
GBM grid model 14	0.3061	0.224	0.202	0.224	35	100	94	108	337	0.169	0.0099	0.8776	0.0094	0.917	0.0061	0.9449	0.005	outer_8
GBM grid model 33	0.1518	0.1938	0.2981	0.1836	161	44	38	101	344	0.1896	0.0192	0.8813	0.0083	0.9198	0.0056	0.9453	0.0041	outer_8
GBM grid model 80	0.1235	0.3574	0.4626	0.2278	146	48	40	111	345	0.1861	0.0148	0.881	0.0084	0.9197	0.0055	0.9449	0.0045	outer_8
GBM grid model 50	0.3061	0.327	0.2981	0.2707	52	101	98	102	353	0.1719	0.0116	0.8776	0.0102	0.9168	0.0067	0.9453	0.0049	outer_8
XGBoost grid model 42	0.3706	0.2741	0.2294	0.3209	26	130	137	63	356	0.1673	0.0084	0.8749	0.0092	0.9138	0.0062	0.9468	0.0043	outer_8
XGBoost model 1	0.2083	0.1938	0.1565	0.1515	54	103	107	92	356	0.1722	0.0106	0.8776	0.008	0.9165	0.0054	0.9456	0.0033	outer_8
GBM grid model 29	0.1387	0.3183	0.2763	0.284	118	74	62	105	359	0.1795	0.0128	0.8795	0.0101	0.9184	0.0066	0.9451	0.0047	outer_8
GBM grid model 55	0.2459	0.1871	0.2107	0.2407	60	98	83	118	359	0.1728	0.0114	0.878	0.0086	0.9173	0.0056	0.9446	0.0044	outer_8
GBM grid model 66	0.3061	0.3574	0.4626	0.2278	109	75	60	115	359	0.178	0.0164	0.8795	0.0106	0.9185	0.007	0.9447	0.0051	outer_8
XGBoost grid model 80	0.3387	0.1293	0.0898	0.2707	24	139	150	49	362	0.1665	0.0066	0.8735	0.0075	0.9122	0.0051	0.9475	0.0034	outer_8
GBM grid model 49	0.2744	0.327	0.3963	0.246	45	112	117	90	364	0.1699	0.0096	0.8771	0.0097	0.9161	0.0066	0.9457	0.0042	outer_8
GBM grid model 95	0.2459	0.224	0.2373	0.1814	56	106	102	109	373	0.1724	0.0107	0.8775	0.0094	0.9167	0.0063	0.9449	0.0045	outer_8
GBM grid model 39	0.1705	0.2741	0.2981	0.1515	57	105	95	117	374	0.1725	0.0107	0.8775	0.0095	0.9169	0.0063	0.9446	0.0044	outer_8
GBM grid model 82	0.2744	0.2741	0.2981	0.1515	42	115	114	103	374	0.1696	0.0095	0.877	0.0074	0.9161	0.0051	0.9452	0.0035	outer_8
XGBoost grid model 44	0.1235	0.498	0.5558	0.3459	179	59	72	64	374	0.1956	0.0172	0.8801	0.008	0.918	0.0055	0.9468	0.0038	outer_8
XGBoost grid model 70	0.408	0.1419	0.202	0.169	16	131	134	95	376	0.1652	0.0075	0.8747	0.0084	0.9141	0.0057	0.9454	0.004	outer_8
GBM grid model 34	0.0683	0.3029	0.2568	0.2707	151	64	56	110	381	0.187	0.0116	0.8799	0.0087	0.9187	0.0058	0.9449	0.0041	outer_8
GBM grid model 86	0.0981	0.3574	0.3444	0.246	185	47	41	112	385	0.2001	0.0192	0.8811	0.0096	0.9197	0.0062	0.9448	0.0047	outer_8
GBM grid model 70	0.1102	0.2741	0.3798	0.1836	147	68	54	120	389	0.1864	0.0133	0.8798	0.0097	0.9188	0.0065	0.9446	0.0047	outer_8
GBM model 5	0.2459	0.1566	0.1853	0.2707	44	140	148	68	400	0.1698	0.0081	0.8733	0.0076	0.9126	0.0051	0.9465	0.0034	outer_8
XGBoost grid model 78	0.2305	0.1763	0.2373	0.1836	75	118	123	87	403	0.1744	0.0079	0.8768	0.0088	0.9157	0.0061	0.9458	0.0035	outer_8
GBM grid model 65	0.1875	0.1566	0.202	0.2278	78	116	112	100	406	0.1747	0.0114	0.877	0.0089	0.9162	0.0059	0.9453	0.0042	outer_8
GBM grid model 69	0.2459	0.3029	0.4297	0.2707	68	110	105	124	407	0.1737	0.011	0.8771	0.0106	0.9166	0.007	0.9445	0.0053	outer_8
XGBoost grid model 5	0.0683	0.2535	0.2763	0.2707	144	93	99	72	408	0.1856	0.01	0.8782	0.0082	0.9168	0.0056	0.9464	0.0034	outer_8
GBM model 1	0.3706	0.2117	0.2158	0.1836	18	129	127	138	412	0.1655	0.0109	0.8752	0.0102	0.9152	0.0068	0.9437	0.0047	outer_8
GBM grid model 24	0.0683	0.2351	0.2373	0.2278	143	90	78	106	417	0.1849	0.0126	0.8786	0.0094	0.9177	0.0061	0.945	0.0046	outer_8
GBM grid model 17	0.1102	0.327	0.2981	0.169	191	62	51	114	418	0.2112	0.0338	0.88	0.0094	0.9188	0.0063	0.9447	0.0041	outer_8
XGBoost grid model 60	0.0588	0.2535	0.202	0.3209	187	88	104	41	420	0.2012	0.0152	0.8787	0.0093	0.9166	0.0064	0.9479	0.0038	outer_8
XGBoost grid model 15	0.1518	0.1871	0.2373	0.3134	106	117	121	80	424	0.1778	0.0117	0.8769	0.0093	0.9158	0.0062	0.9461	0.0044	outer_8
GBM grid model 58	0.2305	0.2117	0.2158	0.1515	55	120	109	142	426	0.1722	0.01	0.8766	0.0083	0.9164	0.0055	0.9436	0.0039	outer_8
XRT model	0.1875	0.1763	0.1327	0.3797	79	145	159	45	428	0.1748	0.0096	0.8728	0.0099	0.9116	0.0069	0.9477	0.0045	outer_8
GBM grid model 44	0.1518	0.1419	0.1639	0.1386	97	108	103	121	429	0.1768	0.0104	0.8773	0.0083	0.9166	0.0057	0.9445	0.0038	outer_8
XGBoost grid model 88	0.2459	0.224	0.202	0.2407	53	141	147	88	429	0.1722	0.01	0.8733	0.0094	0.9127	0.0065	0.9458	0.0041	outer_8
GBM grid model 68	0.1387	0.2535	0.3283	0.246	166	82	68	116	432	0.1904	0.0159	0.879	0.0099	0.9182	0.0065	0.9447	0.0049	outer_8
GBM grid model 99	0.1518	0.2741	0.2472	0.1836	163	83	70	119	435	0.19	0.016	0.879	0.0076	0.9181	0.005	0.9446	0.0037	outer_8
XGBoost grid model 41	0.5324	0.1293	0.0975	0.1515	14	158	168	98	438	0.1642	0.0077	0.8708	0.0068	0.9108	0.0047	0.9453	0.0033	outer_8
GBM grid model 67	0.0981	0.3029	0.2763	0.2278	125	99	88	128	440	0.1814	0.013	0.8779	0.0106	0.9172	0.0071	0.9443	0.0049	outer_8
XGBoost grid model 48	0.3706	0.2351	0.1327	0.2707	172	97	100	75	444	0.1931	0.0296	0.8781	0.0072	0.9167	0.0048	0.9463	0.0035	outer_8
GBM grid model 40	0.0588	0.2117	0.291	0.169	158	92	84	113	447	0.1878	0.0132	0.8783	0.0089	0.9173	0.006	0.9448	0.0041	outer_8
GBM grid model 7	0.2305	0.1763	0.2373	0.1515	62	125	124	136	447	0.1729	0.0102	0.8757	0.0085	0.9157	0.0055	0.9437	0.0042	outer_8
GBM grid model 97	0.1235	0.3029	0.2981	0.2958	195	73	53	126	447	0.2165	0.0349	0.8796	0.01	0.9188	0.0064	0.9444	0.005	outer_8
GBM grid model 5	0.2305	0.1938	0.2158	0.1515	40	138	135	144	457	0.1693	0.0096	0.8737	0.0084	0.914	0.0056	0.9435	0.0042	outer_8
GBM grid model 45	0.1705	0.2535	0.2158	0.2278	95	122	116	129	462	0.1766	0.0121	0.8765	0.0102	0.9161	0.0069	0.9442	0.0048	outer_8
GBM grid model 83	0.1518	0.3757	0.2763	0.284	213	70	52	127	462	0.2591	0.0797	0.8797	0.0093	0.9188	0.006	0.9443	0.0049	outer_8
Super learner neural network	0.1518	0.1763	0.2373	0.09	94	114	96	166	470	0.1766	0.0112	0.877	0.0094	0.9168	0.0066	0.9422	0.0038	outer_8
GBM grid model 84	0.0889	0.2351	0.2708	0.1836	137	107	97	130	471	0.184	0.0126	0.8775	0.0088	0.9168	0.0059	0.9442	0.0041	outer_8
GBM grid model 47	0.2083	0.1938	0.2107	0.1386	38	144	141	149	472	0.1691	0.0098	0.8728	0.0088	0.9135	0.0058	0.9429	0.0043	outer_8
XGBoost grid model 54	0.0889	0.1419	0.1009	0.169	114	135	140	83	472	0.1787	0.0102	0.8741	0.0078	0.9135	0.0053	0.946	0.0034	outer_8
XGBoost grid model 55	0.1102	0.2117	0.2568	0.2278	96	134	138	107	475	0.1767	0.0072	0.8742	0.0086	0.9138	0.0059	0.945	0.0039	outer_8
GBM grid model 46	0.1705	0.2535	0.2708	0.1208	59	136	133	148	476	0.1727	0.0096	0.8739	0.0081	0.9143	0.0053	0.943	0.0038	outer_8
GBM grid model 9	0.2459	0.1528	0.1639	0.1493	49	146	142	147	484	0.171	0.0097	0.8727	0.0088	0.9132	0.0059	0.9431	0.0041	outer_8
GBM grid model 18	0.1705	0.2117	0.2158	0.09	89	127	122	154	492	0.176	0.0111	0.8756	0.0079	0.9158	0.0053	0.9428	0.0038	outer_8
GBM grid model 31	0.1387	0.2117	0.2472	0.169	108	128	126	134	496	0.1779	0.0122	0.8755	0.0099	0.9153	0.0067	0.9439	0.0049	outer_8
GBM grid model 43	0.1518	0.2117	0.202	0.1515	87	137	132	145	501	0.1755	0.0103	0.8739	0.0087	0.9143	0.0056	0.9432	0.0044	outer_8
GBM grid model 64	0.1387	0.1763	0.1985	0.169	93	143	143	122	501	0.1766	0.0093	0.8729	0.0087	0.913	0.0057	0.9445	0.0038	outer_8
GBM grid model 90	0.2305	0.1566	0.1853	0.1042	51	151	146	156	504	0.1717	0.0098	0.872	0.0086	0.9127	0.0058	0.9427	0.0035	outer_8
GBM grid model 48	0.1102	0.1566	0.2107	0.1208	184	102	85	143	514	0.1994	0.0199	0.8776	0.008	0.9173	0.0053	0.9436	0.0038	outer_8
XGBoost grid model 52	0.2459	0.1293	0.1327	0.1386	50	163	173	131	517	0.1714	0.0083	0.8703	0.0074	0.9106	0.0051	0.944	0.0032	outer_8
GBM grid model 74	0.0981	0.1566	0.2373	0.169	183	104	90	141	518	0.199	0.0183	0.8775	0.0086	0.9172	0.0057	0.9436	0.0045	outer_8
GBM grid model 79	0.0981	0.1938	0.2158	0.169	154	121	111	135	521	0.1873	0.0137	0.8766	0.0102	0.9163	0.0068	0.9439	0.0047	outer_8
XGBoost grid model 73	0.2305	0.1419	0.1565	0.1386	47	161	163	151	522	0.1701	0.009	0.8704	0.0091	0.9114	0.006	0.9429	0.0044	outer_8
GBM grid model 100	0.2305	0.1566	0.1565	0.0596	67	152	149	158	526	0.1733	0.009	0.8717	0.0074	0.9125	0.005	0.9426	0.0033	outer_8
GBM grid model 60	0.0796	0.2117	0.2294	0.1836	150	124	120	132	526	0.187	0.013	0.8761	0.0088	0.9158	0.0059	0.944	0.0044	outer_8
GBM grid model 30	0.1102	0.1155	0.1518	0.1836	90	154	160	123	527	0.1761	0.009	0.8713	0.0092	0.9116	0.0063	0.9445	0.0043	outer_8
XGBoost grid model 46	0.1235	0.1566	0.1422	0.1836	192	126	131	78	527	0.2126	0.0268	0.8757	0.0073	0.9146	0.005	0.9462	0.0031	outer_8
XGBoost grid model 97	0.2744	0.1938	0.1639	0.246	65	164	167	133	529	0.1732	0.0086	0.8703	0.0107	0.9109	0.0072	0.9439	0.005	outer_8
DRF model	0.1102	0.1009	0.0806	0.2097	168	148	162	55	533	0.1914	0.0146	0.8724	0.0086	0.9115	0.0059	0.9471	0.0037	outer_8
GBM grid model 81	0.2083	0.1419	0.1422	0.09	61	157	152	168	538	0.1729	0.0097	0.8709	0.0092	0.9121	0.0061	0.9421	0.0038	outer_8
GBM grid model 56	0.0889	0.2117	0.2981	0.1515	174	119	108	139	540	0.1939	0.0155	0.8766	0.0095	0.9164	0.0063	0.9436	0.0044	outer_8
GBM grid model 27	0.0501	0.2535	0.2107	0.2097	173	123	118	140	554	0.1937	0.0134	0.8762	0.011	0.916	0.0073	0.9436	0.0051	outer_8
GBM grid model 15	0.1875	0.0774	0.1093	0.1042	84	167	174	150	575	0.1751	0.0088	0.8696	0.0075	0.9106	0.0051	0.9429	0.0035	outer_8
GBM grid model 51	0.0981	0.1938	0.1565	0.0796	110	155	151	159	575	0.1781	0.009	0.8712	0.0085	0.9122	0.0057	0.9426	0.0038	outer_8
XGBoost grid model 27	0.1235	0.1763	0.1639	0.246	113	162	166	137	578	0.1784	0.008	0.8704	0.009	0.911	0.0061	0.9437	0.0043	outer_8
XGBoost grid model 94	0.1102	0.1419	0.0898	0.052	112	153	153	161	579	0.1784	0.009	0.8715	0.0056	0.9121	0.0041	0.9424	0.0024	outer_8
GBM grid model 28	0.1705	0.1293	0.1327	0.1042	71	168	161	182	582	0.1741	0.0097	0.8696	0.0099	0.9115	0.0065	0.9408	0.0048	outer_8
XGBoost model 2	0.2083	0.0885	0.1009	0.0796	69	178	180	172	599	0.1738	0.007	0.8679	0.0074	0.9094	0.0051	0.9418	0.0033	outer_8
GBM grid model 35	0.1102	0.1009	0.0806	0.09	104	165	164	169	602	0.1776	0.009	0.8698	0.0083	0.9112	0.0057	0.9419	0.0037	outer_8
XGBoost grid model 18	0.1518	0.1249	0.1639	0.1304	86	180	183	160	609	0.1754	0.0069	0.8675	0.0084	0.9089	0.0057	0.9426	0.004	outer_8
XGBoost grid model 19	0.1102	0.1009	0.1565	0.09	111	166	169	164	610	0.1783	0.0088	0.8697	0.0079	0.9108	0.0056	0.9423	0.0034	outer_8
GBM grid model 91	0.0683	0.1155	0.1327	0.1208	156	149	145	162	612	0.1875	0.0118	0.8721	0.0091	0.913	0.0062	0.9424	0.0044	outer_8
XGBoost grid model 21	0.1875	0.1009	0.0508	0.1042	91	184	191	152	618	0.1764	0.0089	0.8666	0.0081	0.908	0.0057	0.9428	0.0035	outer_8
XGBoost grid model 74	0.0796	0.1566	0.202	0.0796	128	159	156	175	618	0.182	0.008	0.8706	0.0088	0.9117	0.0061	0.9416	0.0035	outer_8
GBM grid model 93	0.0501	0.1566	0.2472	0.0596	169	142	136	174	621	0.1914	0.0125	0.8731	0.0067	0.9139	0.0045	0.9417	0.0034	outer_8
GBM grid model 23	0.2083	0.1293	0.1565	0.0796	81	176	172	193	622	0.175	0.0119	0.8681	0.01	0.9107	0.0066	0.9393	0.0051	outer_8
GBM grid model 98	0.0588	0.1155	0.1853	0.09	164	147	139	173	623	0.1901	0.0131	0.8726	0.009	0.9136	0.0061	0.9418	0.0042	outer_8
GBM grid model 13	0.1235	0.1293	0.0898	0.0596	83	174	176	191	624	0.175	0.0112	0.8681	0.0107	0.9105	0.0072	0.9394	0.0047	outer_8
XGBoost grid model 85	0.1387	0.1419	0.0724	0.09	99	185	188	157	629	0.1771	0.0077	0.8666	0.0084	0.9081	0.0059	0.9427	0.0034	outer_8
GBM grid model 63	0.1235	0.0885	0.0898	0.0596	101	179	179	177	636	0.1772	0.0098	0.8677	0.0084	0.9095	0.0057	0.9413	0.0035	outer_8
XGBoost grid model 53	0.0796	0.0885	0.1009	0.1042	132	170	175	163	640	0.183	0.01	0.8694	0.0086	0.9105	0.006	0.9423	0.0035	outer_8
GBM grid model 76	0.0981	0.0676	0.0806	0.0596	115	187	185	183	670	0.1787	0.0091	0.8661	0.0081	0.9084	0.0054	0.9407	0.0037	outer_8
XGBoost grid model 37	0.0981	0.0961	0.0806	0.077	145	173	177	176	671	0.186	0.0093	0.8685	0.0074	0.91	0.0048	0.9413	0.0042	outer_8
XGBoost grid model 39	0.1518	0.0774	0.0806	0.052	107	191	193	181	672	0.1779	0.0085	0.8647	0.0076	0.9072	0.0051	0.9408	0.0033	outer_8
XGBoost grid model 61	0.0889	0.0774	0.0898	0.0796	126	192	194	165	677	0.1814	0.0079	0.8647	0.0076	0.9066	0.0051	0.9422	0.0036	outer_8
GBM grid model 21	0.0889	0.0885	0.1009	0.0596	159	171	170	178	678	0.188	0.0128	0.8689	0.0079	0.9107	0.0054	0.9411	0.0036	outer_8
GBM grid model 16	0.0796	0.1009	0.1266	0.09	152	172	165	190	679	0.1871	0.0134	0.8686	0.01	0.9111	0.0065	0.9395	0.0049	outer_8
GBM grid model 54	0.0981	0.2117	0.2763	0.1208	265	133	129	170	697	0.3922	0.1503	0.8743	0.0091	0.915	0.0061	0.9419	0.0045	outer_8
GBM grid model 61	0.1102	0.1293	0.1171	0.0596	129	188	184	198	699	0.1824	0.0113	0.8653	0.0106	0.9087	0.0069	0.9384	0.005	outer_8
GBM grid model 59	0.0501	0.1155	0.1518	0.0796	194	169	158	188	709	0.2163	0.027	0.8694	0.0094	0.9116	0.0062	0.9398	0.0045	outer_8
GBM grid model 94	0.0796	0.0774	0.1009	0.0712	162	183	178	196	719	0.1896	0.0112	0.8668	0.0088	0.9096	0.0058	0.9389	0.0042	outer_8
Super learner final	1	0.8528	0.9126	0.4012	2	2	2	7	13	0.1553	0.0078	0.8878	0.0055	0.9238	0.004	0.9498	0.0022	outer_9
Super learner XGBoost	0.2997	0.8528	0.8854	0.3631	14	5	4	11	34	0.1635	0.0076	0.8864	0.0061	0.9227	0.0045	0.9492	0.0024	outer_9
XGBoost grid model 49	0.2441	0.6975	0.5913	0.6841	46	8	10	3	67	0.1675	0.0087	0.8851	0.0078	0.9214	0.0055	0.95	0.0033	outer_9
XGBoost grid model 24	0.5289	0.3271	0.298	0.3824	3	23	32	12	70	0.1594	0.0082	0.8816	0.005	0.9188	0.0037	0.9491	0.0024	outer_9
XGBoost grid model 68	NA	0.3094	0.3256	0.233	1	25	29	15	70	0.1549	0.008	0.8816	0.0062	0.9189	0.0045	0.9486	0.0027	outer_9
XGBoost grid model 45	0.3239	0.4315	0.4403	0.8231	39	19	26	8	92	0.1665	0.0102	0.8822	0.0067	0.9191	0.0048	0.9497	0.003	outer_9
XGBoost grid model 89	0.2705	0.4108	0.3808	0.233	41	13	13	25	92	0.1667	0.0098	0.883	0.0072	0.9204	0.0051	0.9479	0.003	outer_9
XGBoost grid model 25	0.6819	0.4108	0.3808	0.142	4	32	38	28	102	0.1604	0.0083	0.8805	0.0063	0.9183	0.0047	0.9476	0.0027	outer_9
XGBoost grid model 18	0.2441	0.7771	0.669	0.7099	67	12	17	9	105	0.1695	0.0082	0.8834	0.0079	0.92	0.006	0.9493	0.0033	outer_9
XGBoost grid model 13	0.3239	0.4108	0.3808	0.2106	12	31	37	26	106	0.1631	0.0066	0.8806	0.0057	0.9183	0.0043	0.9477	0.0024	outer_9
GBM grid model 75	0.2705	0.5411	0.5482	0.142	52	9	7	39	107	0.168	0.0092	0.8846	0.0062	0.9219	0.0043	0.9471	0.003	outer_9
XGBoost grid model 1	0.1806	0.6975	0.861	0.58	78	11	14	10	113	0.1703	0.009	0.8836	0.0076	0.9202	0.0056	0.9492	0.0031	outer_9
XGBoost grid model 9	0.4385	0.2826	0.2647	0.233	8	44	56	22	130	0.1614	0.0068	0.8793	0.0058	0.917	0.0046	0.948	0.0018	outer_9
XGBoost grid model 71	0.6819	0.2826	0.298	0.4428	5	48	58	20	131	0.1604	0.0081	0.8789	0.0069	0.9168	0.0049	0.9481	0.0031	outer_9
XGBoost grid model 28	0.396	0.3094	0.3256	0.2956	25	39	51	17	132	0.1651	0.0091	0.8797	0.007	0.9174	0.005	0.9484	0.0033	outer_9
XGBoost grid model 63	0.1962	0.4108	0.3808	0.3631	51	29	36	23	139	0.168	0.0084	0.8807	0.0071	0.9184	0.0051	0.948	0.0031	outer_9
XGBoost model 3	0.3239	0.4517	0.5704	0.3272	32	34	42	33	141	0.1656	0.0095	0.8802	0.008	0.9181	0.0058	0.9474	0.0034	outer_9
XGBoost grid model 2	0.396	0.239	0.1952	0.2106	22	41	48	34	145	0.1643	0.0088	0.8794	0.006	0.9176	0.0041	0.9474	0.0026	outer_9
XGBoost grid model 86	0.1186	0.4736	0.3741	0.2788	100	16	18	19	153	0.1731	0.0078	0.8825	0.0064	0.9197	0.0049	0.9481	0.0026	outer_9
XGBoost grid model 16	0.1186	0.7989	0.6435	0.4866	142	4	3	16	165	0.1788	0.0099	0.8864	0.0075	0.9229	0.0053	0.9486	0.0033	outer_9
XGBoost grid model 3	0.109	NA	NA	NA	164	1	1	1	167	0.1841	0.0119	0.8898	0.0052	0.9246	0.0038	0.9525	0.0022	outer_9
Super learner all models	0.1186	0.6181	0.5028	0.5558	130	14	20	5	169	0.1774	0.0059	0.883	0.0061	0.9197	0.0046	0.9499	0.0026	outer_9
GBM grid model 41	0.2201	0.2826	0.3219	0.08	64	30	24	52	170	0.1694	0.0089	0.8807	0.0058	0.9192	0.0043	0.9453	0.0026	outer_9
XGBoost grid model 92	0.6312	0.2074	0.3075	0.2242	7	58	69	36	170	0.1612	0.0092	0.8779	0.0061	0.9163	0.0042	0.9473	0.003	outer_9
XGBoost grid model 91	0.1962	0.7989	0.7502	0.5324	152	7	8	4	171	0.1819	0.0142	0.8855	0.0065	0.9218	0.0047	0.95	0.0024	outer_9
XGBoost grid model 50	0.1962	0.4108	0.4593	0.233	117	18	19	18	172	0.1749	0.0105	0.8823	0.0043	0.9197	0.0029	0.9482	0.0021	outer_9
XGBoost grid model 11	0.1611	0.4108	0.5028	0.1238	121	15	15	29	180	0.1753	0.0126	0.8827	0.0063	0.9202	0.0045	0.9476	0.0028	outer_9
XGBoost grid model 23	0.3239	0.3624	0.3546	0.3115	19	57	80	24	180	0.1641	0.0083	0.8779	0.008	0.916	0.0057	0.9479	0.0035	outer_9
XGBoost grid model 73	0.396	0.3094	0.3075	0.263	13	59	70	41	183	0.1633	0.0067	0.8778	0.0078	0.9163	0.0055	0.9469	0.0036	outer_9
XGBoost grid model 79	0.1292	0.5192	0.5704	0.3115	126	20	25	13	184	0.1763	0.0113	0.8821	0.0066	0.9191	0.0051	0.9488	0.0022	outer_9
GBM grid model 69	0.1292	0.4517	0.6951	0.0687	90	21	12	62	185	0.1715	0.0089	0.8819	0.0053	0.9204	0.0036	0.9449	0.0027	outer_9
GBM grid model 74	0.1806	0.3094	0.3808	0.0687	80	28	21	56	185	0.1706	0.01	0.8808	0.0063	0.9194	0.0044	0.9451	0.0032	outer_9
XGBoost model 1	0.7361	0.3823	0.5482	0.1621	34	52	50	57	193	0.1657	0.0121	0.8784	0.0083	0.9174	0.0058	0.9451	0.0035	outer_9
XGBoost grid model 36	0.1962	0.5411	0.4205	0.4866	57	50	59	31	197	0.1687	0.0078	0.8788	0.0082	0.9167	0.0061	0.9475	0.0032	outer_9
XGBoost grid model 60	0.1806	0.2592	0.2474	0.2106	44	54	62	37	197	0.1672	0.0074	0.8783	0.0064	0.9166	0.0047	0.9472	0.0024	outer_9
GBM grid model 22	0.3239	0.2592	0.3808	0.0687	24	56	54	68	202	0.165	0.0089	0.8779	0.0062	0.9171	0.0046	0.9445	0.0026	outer_9
XGBoost grid model 22	0.1962	0.4963	0.5913	0.233	97	35	44	27	203	0.1724	0.0102	0.8801	0.0076	0.9179	0.0056	0.9477	0.003	outer_9
GBM grid model 12	0.1806	0.2826	0.3256	0.092	76	37	31	61	205	0.1703	0.0087	0.88	0.0058	0.9188	0.004	0.9449	0.0029	outer_9
XGBoost grid model 34	0.2997	0.3435	0.2647	0.3272	27	62	77	42	208	0.1652	0.0081	0.8775	0.009	0.916	0.0066	0.9468	0.0039	outer_9
GBM grid model 17	0.1451	0.3094	0.3546	0.1238	79	38	30	64	211	0.1704	0.0088	0.88	0.0063	0.9189	0.0043	0.9447	0.003	outer_9
Super learner GBM	0.1611	0.3435	0.4403	0.0687	74	40	35	67	216	0.17	0.0082	0.8797	0.0076	0.9185	0.0055	0.9446	0.0032	outer_9
XGBoost grid model 17	0.396	0.2592	0.2647	0.092	15	74	75	54	218	0.1636	0.0086	0.8767	0.0071	0.9161	0.0047	0.9452	0.0037	outer_9
XGBoost grid model 14	0.2705	0.2592	0.3546	0.3631	38	64	82	38	222	0.166	0.0085	0.8774	0.0076	0.9159	0.0054	0.9471	0.0036	outer_9
XGBoost grid model 95	0.1186	0.4108	0.5913	0.263	132	27	27	43	229	0.1778	0.0109	0.881	0.0071	0.919	0.0052	0.9467	0.0031	outer_9
GBM grid model 38	0.1451	0.239	0.2868	0.0687	66	51	47	69	233	0.1695	0.0096	0.8784	0.0058	0.9176	0.0041	0.9445	0.0029	outer_9
XGBoost grid model 84	0.0999	0.4108	0.3075	0.4428	143	36	46	14	239	0.1789	0.0067	0.8801	0.0072	0.9177	0.0052	0.9487	0.0033	outer_9
XGBoost grid model 41	0.1962	0.2592	0.3075	0.3272	26	80	108	32	246	0.1652	0.0073	0.8763	0.0074	0.9148	0.0053	0.9475	0.0033	outer_9
GBM grid model 79	0.0673	0.3435	0.4205	0.0687	177	17	11	49	254	0.1858	0.0093	0.8824	0.0048	0.9206	0.0034	0.9456	0.0024	outer_9
GBM model 2	0.3595	0.2153	0.2868	0.0518	9	84	89	77	259	0.1617	0.0082	0.8759	0.0065	0.9157	0.0046	0.9441	0.0031	outer_9
XGBoost grid model 44	0.2441	0.2994	0.298	0.0993	48	72	95	46	261	0.1676	0.0084	0.8767	0.0068	0.9155	0.0052	0.9462	0.0026	outer_9
XGBoost grid model 4	0.5289	0.1752	0.2647	0.107	10	93	101	59	263	0.1623	0.0096	0.8755	0.0061	0.9151	0.0043	0.945	0.0027	outer_9
XGBoost grid model 67	0.1292	0.239	0.2007	0.233	99	60	64	45	268	0.173	0.0088	0.8777	0.0067	0.9165	0.0048	0.9463	0.0032	outer_9
GBM model 3	0.3595	0.2826	0.3808	0.0518	6	87	90	90	273	0.1609	0.0079	0.8758	0.0065	0.9157	0.0048	0.9435	0.0035	outer_9
GBM grid model 80	0.2997	0.2592	0.5482	0.0687	31	78	73	97	279	0.1655	0.0099	0.8764	0.0076	0.9162	0.0054	0.9432	0.0032	outer_9
GBM grid model 25	0.1186	0.2592	0.4593	0.061	120	49	41	85	295	0.1753	0.0093	0.8788	0.0063	0.9182	0.0045	0.9438	0.003	outer_9
GBM grid model 2	0.109	0.2826	0.2647	0.0518	147	45	39	72	303	0.1802	0.0091	0.8792	0.0065	0.9183	0.0047	0.9444	0.0033	outer_9
XGBoost grid model 80	0.1292	0.2592	0.3546	0.4012	89	83	118	21	311	0.1712	0.0073	0.876	0.0075	0.9143	0.0055	0.9481	0.0032	outer_9
GBM grid model 68	0.0999	0.239	0.3546	0.08	148	46	40	80	314	0.1803	0.008	0.879	0.0058	0.9182	0.0041	0.9439	0.0034	outer_9
GBM grid model 37	0.2201	0.1949	0.298	0.092	35	94	94	107	330	0.1657	0.0083	0.8755	0.0083	0.9155	0.0058	0.943	0.0039	outer_9
GBM grid model 88	0.3239	0.2153	0.2868	0.0687	53	89	84	111	337	0.1684	0.0099	0.8757	0.0082	0.9158	0.0059	0.943	0.0039	outer_9
GBM grid model 72	0.1962	0.239	0.3256	0.0687	56	103	104	96	359	0.1687	0.0082	0.8749	0.0074	0.915	0.0053	0.9433	0.0033	outer_9
GBM grid model 26	0.1962	0.1577	0.2349	0.0687	28	109	110	114	361	0.1652	0.0085	0.8745	0.008	0.9148	0.0057	0.9427	0.0039	outer_9
XGBoost grid model 75	0.0873	0.2153	0.2232	0.107	202	55	53	55	365	0.2363	0.0434	0.878	0.0056	0.9171	0.0039	0.9451	0.0032	outer_9
XGBoost grid model 82	0.1611	0.2752	0.3219	0.1522	190	65	74	47	376	0.1971	0.0318	0.8773	0.0064	0.9162	0.0046	0.9459	0.003	outer_9
XGBoost grid model 48	0.2705	0.4108	0.5028	0.233	182	67	78	51	378	0.1899	0.0228	0.8771	0.0095	0.916	0.0069	0.9453	0.0042	outer_9
GBM grid model 83	0.1611	0.1423	0.2647	0.061	84	101	99	100	384	0.171	0.0088	0.875	0.0071	0.9152	0.005	0.9432	0.0031	outer_9
GBM grid model 78	0.2441	0.1577	0.3075	0.0518	50	112	109	116	387	0.168	0.0101	0.8744	0.0078	0.9148	0.0055	0.9426	0.0034	outer_9
XGBoost grid model 94	0.0999	0.1522	0.2612	0.0661	136	91	111	53	391	0.1783	0.0081	0.8755	0.0062	0.9147	0.0047	0.9452	0.0026	outer_9
GBM model 5	0.2441	0.1752	0.182	0.1855	43	130	135	87	395	0.167	0.01	0.8725	0.009	0.9129	0.0063	0.9437	0.0042	outer_9
XGBoost grid model 97	0.1611	0.112	0.1599	0.0518	191	77	87	48	403	0.199	0.0315	0.8765	0.0036	0.9157	0.0026	0.9456	0.0018	outer_9
XGBoost grid model 70	0.109	0.2153	0.2232	0.1621	118	107	119	65	409	0.175	0.0067	0.8746	0.0082	0.9142	0.0059	0.9447	0.0036	outer_9
XGBoost grid model 15	0.0999	0.1752	0.2007	0.08	129	114	124	58	425	0.1772	0.006	0.8742	0.006	0.9137	0.0048	0.945	0.0025	outer_9
XGBoost grid model 42	0.2997	0.0785	0.0851	0.0518	29	157	168	71	425	0.1655	0.0081	0.8693	0.0062	0.9097	0.0048	0.9445	0.0023	outer_9
XGBoost grid model 27	0.109	0.1876	0.2349	0.0862	102	121	132	76	431	0.1732	0.0072	0.8733	0.0076	0.9133	0.0057	0.9442	0.0032	outer_9
XGBoost grid model 21	0.2441	0.121	0.1526	0.133	94	141	150	70	455	0.172	0.0105	0.8711	0.0074	0.9114	0.0054	0.9445	0.0032	outer_9
XGBoost grid model 58	0.1186	0.1254	0.1434	0.08	108	136	139	82	465	0.1737	0.0073	0.872	0.0076	0.9125	0.0054	0.9438	0.0033	outer_9
XRT model	0.1292	0.112	0.1434	0.1621	171	119	138	40	468	0.1851	0.0183	0.8736	0.0058	0.9126	0.0043	0.947	0.0026	outer_9
DRF model	0.1186	0.1752	0.123	0.1855	166	131	148	44	489	0.1847	0.0144	0.8722	0.0066	0.9117	0.0047	0.9463	0.0031	outer_9
XGBoost grid model 64	0.109	0.1254	0.182	0.0518	122	150	155	91	518	0.1755	0.0079	0.8702	0.0074	0.9109	0.0054	0.9435	0.0031	outer_9
XGBoost grid model 87	0.077	0.0889	0.0972	0.061	161	134	136	94	525	0.1832	0.0101	0.8721	0.0058	0.9128	0.0039	0.9434	0.0031	outer_9
XGBoost grid model 6	0.1292	0.1522	0.2149	0.0661	105	152	156	115	528	0.1734	0.009	0.8699	0.0087	0.9109	0.0062	0.9427	0.0033	outer_9
GBM grid model 46	0.109	0.1949	0.3546	0.0687	109	139	137	146	531	0.1738	0.0093	0.8715	0.0086	0.9127	0.0062	0.9413	0.0037	outer_9
XGBoost grid model 52	0.2705	0.1029	0.1599	0.0687	110	169	179	106	564	0.1738	0.0107	0.8668	0.009	0.908	0.0066	0.943	0.0037	outer_9
GBM grid model 20	0.1806	0.1577	0.2647	0.0518	95	160	154	161	570	0.1722	0.0098	0.869	0.009	0.9111	0.0064	0.9405	0.0041	outer_9
XGBoost grid model 39	0.0583	0.1577	0.182	0.092	162	151	158	101	572	0.1837	0.0095	0.87	0.0085	0.9108	0.0063	0.9432	0.0035	outer_9
XGBoost grid model 88	0.2441	0.112	0.1434	0.142	114	175	187	110	586	0.1742	0.0118	0.8658	0.0102	0.9072	0.0075	0.943	0.0042	outer_9
XGBoost grid model 61	0.0673	0.0889	0.1434	0.08	163	193	200	134	690	0.184	0.0079	0.8617	0.0097	0.904	0.0073	0.9418	0.0039	outer_9
XGBoost grid model 77	0.1806	0.0853	0.1526	0.0862	221	185	183	172	761	0.2657	0.0963	0.8646	0.0098	0.9075	0.0068	0.9397	0.005	outer_9
Super learner final	NA	NA	NA	0.9214	1	1	1	5	8	0.1575	0.0068	0.888	0.0063	0.9244	0.0045	0.9497	0.0031	outer_10
Super learner XGBoost	0.3185	0.9427	0.6758	0.8365	12	6	5	7	30	0.1667	0.0062	0.8853	0.0049	0.9224	0.0034	0.9491	0.0031	outer_10
XGBoost grid model 92	0.7913	0.5993	0.4022	0.7821	2	18	24	6	50	0.1614	0.0068	0.8812	0.0055	0.919	0.0036	0.9492	0.003	outer_10
XGBoost grid model 68	0.7361	0.3906	0.3711	0.6033	6	25	30	17	78	0.1641	0.0083	0.88	0.0055	0.9185	0.0038	0.9474	0.0032	outer_10
XGBoost grid model 34	0.3693	0.3906	0.4723	0.6825	29	17	23	12	81	0.1702	0.0086	0.8814	0.0056	0.9193	0.0042	0.9482	0.0026	outer_10
XGBoost model 3	0.3399	0.2654	0.3711	0.3472	20	28	33	24	105	0.1687	0.0072	0.8793	0.0036	0.9184	0.0028	0.9461	0.0024	outer_10
XGBoost grid model 95	0.2502	0.65	0.5973	0.5064	54	15	18	20	107	0.1727	0.0063	0.8816	0.0062	0.9198	0.0045	0.9469	0.0031	outer_10
XGBoost grid model 14	0.7361	0.3906	0.2846	0.7044	3	40	67	15	125	0.1619	0.0057	0.8778	0.0064	0.9163	0.0046	0.9479	0.0027	outer_10
XGBoost grid model 63	0.2935	0.3418	0.3247	0.5064	31	31	47	18	127	0.1705	0.0093	0.879	0.0055	0.9176	0.0042	0.9472	0.0028	outer_10
Super learner all models	0.0313	0.9155	0.6998	NA	117	5	6	1	129	0.18	0.0052	0.8857	0.0066	0.9222	0.0046	0.9506	0.0033	outer_10
XGBoost grid model 82	0.3399	0.4237	0.3711	0.6565	15	41	62	21	139	0.1677	0.0078	0.8777	0.0057	0.9166	0.0043	0.9467	0.0027	outer_10
GBM grid model 4	0.203	0.65	0.6998	0.1728	68	22	19	40	149	0.1738	0.0094	0.8806	0.0073	0.9197	0.0052	0.9448	0.0031	outer_10
GBM grid model 41	0.3185	0.861	0.8258	0.461	89	14	13	33	149	0.1761	0.0106	0.8819	0.0068	0.9206	0.0049	0.9455	0.0028	outer_10
GBM grid model 19	0.3399	0.503	0.5539	0.2505	25	33	32	60	150	0.1699	0.0089	0.8787	0.007	0.9185	0.005	0.9437	0.0029	outer_10
XGBoost grid model 49	0.4428	0.2654	0.5082	0.8093	137	9	9	11	166	0.1848	0.024	0.8836	0.0044	0.9211	0.0034	0.9483	0.0019	outer_10
XGBoost grid model 2	0.5324	0.3418	0.3579	0.6033	8	60	69	30	167	0.1649	0.0084	0.8767	0.008	0.9163	0.0056	0.9456	0.0036	outer_10
GBM grid model 39	0.2935	0.4237	0.4723	0.1486	65	29	27	54	175	0.1736	0.0089	0.8793	0.0062	0.9188	0.0045	0.9439	0.0029	outer_10
GBM grid model 99	0.3693	0.2946	0.3711	0.1235	43	37	37	58	175	0.1716	0.0087	0.8782	0.0058	0.9181	0.0042	0.9438	0.0024	outer_10
GBM grid model 73	0.2935	0.6735	0.7237	0.2252	53	34	31	65	183	0.1724	0.0114	0.8786	0.0092	0.9185	0.0064	0.9433	0.0042	outer_10
XGBoost grid model 23	0.3693	0.2546	0.218	0.3797	9	68	88	22	187	0.1651	0.008	0.876	0.0068	0.9153	0.0048	0.9465	0.0033	outer_10
GBM grid model 88	0.3399	0.4642	0.5082	0.1384	73	35	36	49	193	0.1743	0.0108	0.8785	0.0077	0.9182	0.0054	0.9443	0.0033	outer_10
GBM grid model 83	0.4428	0.503	0.5082	0.1985	33	39	34	88	194	0.1707	0.0099	0.878	0.0085	0.9183	0.0058	0.9425	0.0038	outer_10
XGBoost grid model 17	0.2729	0.2654	0.2983	0.2961	49	52	63	32	196	0.172	0.0088	0.8771	0.0067	0.9166	0.0048	0.9455	0.0037	outer_10
XGBoost grid model 71	0.5324	0.1792	0.218	0.3105	18	67	81	31	197	0.1685	0.0102	0.876	0.0046	0.9158	0.0035	0.9456	0.002	outer_10
XGBoost grid model 91	0.2935	0.6975	0.5973	0.7553	166	11	14	10	201	0.1919	0.0172	0.8827	0.0061	0.9204	0.0043	0.9485	0.0029	outer_10
Super learner neural network	0.0504	0.3258	0.4359	0.1663	105	20	15	63	203	0.1786	0.0077	0.8809	0.0062	0.9204	0.0043	0.9436	0.0031	outer_10
Super learner GBM	0.4428	0.2654	0.3078	0.1119	28	48	45	84	205	0.1701	0.0083	0.8773	0.0064	0.9176	0.0046	0.9426	0.0031	outer_10
GBM grid model 75	0.4428	0.503	0.4022	0.1384	22	57	53	75	207	0.1695	0.0097	0.8768	0.0066	0.9172	0.0048	0.9429	0.0025	outer_10
XGBoost grid model 79	0.0923	0.4112	0.4578	0.7044	165	12	16	14	207	0.1914	0.0115	0.8824	0.0042	0.9204	0.0028	0.948	0.0028	outer_10
GBM grid model 12	0.2502	0.7237	0.8258	0.2505	132	16	11	52	211	0.1836	0.0117	0.8815	0.0066	0.9207	0.0046	0.9442	0.0026	outer_10
XGBoost grid model 22	0.2729	0.3906	0.4022	0.7044	146	23	25	19	213	0.1868	0.0226	0.8805	0.0054	0.919	0.0037	0.9472	0.0033	outer_10
XGBoost grid model 25	0.3185	0.3258	0.2614	0.3797	60	55	73	26	214	0.1729	0.0093	0.8769	0.0051	0.9161	0.004	0.9459	0.0023	outer_10
XGBoost grid model 75	0.0923	0.3418	0.2983	0.2805	102	36	40	37	215	0.1781	0.009	0.8785	0.0056	0.9181	0.0038	0.9452	0.0028	outer_10
GBM grid model 25	0.1073	0.503	0.65	0.1119	130	19	17	50	216	0.1832	0.0108	0.881	0.0073	0.9203	0.0051	0.9442	0.0033	outer_10
GBM grid model 92	0.3399	0.4237	0.4723	0.2505	40	46	41	89	216	0.1711	0.0091	0.8775	0.008	0.918	0.0054	0.9424	0.0034	outer_10
XGBoost grid model 8	0.6312	0.503	0.5082	1	171	21	29	13	234	0.1944	0.0239	0.8806	0.0062	0.9187	0.0045	0.9482	0.0025	outer_10
XGBoost grid model 9	0.3693	0.2654	0.1802	0.4389	10	86	111	28	235	0.1661	0.0059	0.8744	0.0057	0.9143	0.0039	0.9459	0.0029	outer_10
GBM grid model 62	0.3399	0.234	0.3711	0.1728	67	50	49	70	236	0.1737	0.0086	0.8772	0.0048	0.9175	0.0037	0.943	0.0016	outer_10
XGBoost grid model 58	0.2729	0.2946	0.2614	0.266	93	53	68	27	241	0.1765	0.0095	0.8769	0.0061	0.9163	0.0043	0.9459	0.003	outer_10
XGBoost grid model 24	0.3693	0.2818	0.2395	0.3797	11	84	107	41	243	0.1662	0.0081	0.8744	0.0065	0.9144	0.0049	0.9448	0.003	outer_10
XGBoost grid model 89	0.0923	0.214	0.2983	0.2505	100	45	54	44	243	0.178	0.0085	0.8775	0.0039	0.9172	0.0032	0.9446	0.0022	outer_10
GBM grid model 2	0.1374	0.5484	0.5973	0.1559	141	30	28	55	254	0.1854	0.0116	0.8792	0.0078	0.9188	0.0055	0.9438	0.0035	outer_10
GBM grid model 36	0.0585	0.7771	0.8258	0.3472	186	13	10	47	256	0.2051	0.0152	0.882	0.0078	0.9209	0.0055	0.9444	0.0034	outer_10
GBM grid model 52	0.3185	0.4237	0.4723	0.1559	41	63	55	97	256	0.1713	0.009	0.8763	0.0071	0.9171	0.005	0.9421	0.0029	outer_10
GBM grid model 37	0.3399	0.234	0.3078	0.1119	23	73	66	102	264	0.1695	0.0085	0.8755	0.0062	0.9165	0.0041	0.9419	0.0032	outer_10
XGBoost grid model 36	0.1584	0.3258	0.2846	0.3105	59	76	96	36	267	0.1728	0.0059	0.875	0.0066	0.915	0.0046	0.9453	0.003	outer_10
GBM grid model 8	0.0677	0.3906	0.5082	0.2252	147	32	26	69	274	0.187	0.0101	0.8789	0.0082	0.9189	0.0057	0.9431	0.0039	outer_10
GBM model 3	0.6312	0.1792	0.2614	0.0596	4	85	87	98	274	0.1634	0.009	0.8744	0.007	0.9154	0.005	0.942	0.0032	outer_10
GBM grid model 23	0.2228	0.3906	0.4359	0.1384	82	58	52	83	275	0.1754	0.0086	0.8768	0.0065	0.9173	0.0046	0.9426	0.0026	outer_10
XGBoost model 1	0.4866	0.1528	0.1537	0.1384	19	97	104	59	279	0.1687	0.0074	0.8739	0.0048	0.9145	0.0035	0.9437	0.0028	outer_10
GBM grid model 7	0.3693	0.2654	0.2846	0.0898	51	72	64	93	280	0.1723	0.0088	0.8758	0.0053	0.9166	0.0039	0.9422	0.0026	outer_10
GBM grid model 45	0.2228	0.3587	0.4723	0.1235	138	38	35	72	283	0.1848	0.0136	0.8781	0.0062	0.9182	0.0046	0.943	0.0024	outer_10
GBM grid model 42	0.0923	0.6975	0.7796	0.1728	175	27	22	64	288	0.1956	0.0157	0.8797	0.0067	0.9194	0.0047	0.9435	0.003	outer_10
GBM grid model 96	0.0504	0.3906	0.4359	0.0782	168	26	20	74	288	0.1938	0.011	0.8797	0.0052	0.9196	0.0038	0.9429	0.0021	outer_10
XGBoost grid model 11	0.0585	0.2546	0.3078	0.4389	143	51	58	38	290	0.1859	0.0085	0.8772	0.0055	0.9169	0.004	0.9448	0.0029	outer_10
GBM grid model 69	0.3399	0.503	0.5082	0.1728	106	47	42	96	291	0.1786	0.0127	0.8774	0.007	0.9179	0.0049	0.9421	0.003	outer_10
XGBoost grid model 41	0.4066	0.2212	0.1999	0.3105	14	111	134	39	298	0.1674	0.006	0.8726	0.0066	0.9132	0.0045	0.9448	0.0034	outer_10
GBM grid model 79	0.0504	0.2654	0.2614	0.1235	148	44	44	66	302	0.187	0.009	0.8776	0.006	0.9177	0.0044	0.9433	0.003	outer_10
GBM grid model 26	0.2935	0.234	0.2614	0.0782	39	80	72	117	308	0.1711	0.0086	0.8748	0.0066	0.9161	0.0043	0.9413	0.0033	outer_10
XGBoost grid model 84	0.0585	0.2546	0.2846	0.4193	129	66	84	29	308	0.1827	0.0089	0.8762	0.0067	0.9156	0.0048	0.9458	0.0037	outer_10
GBM grid model 29	0.3185	0.2946	0.4359	0.1235	17	87	80	131	315	0.1685	0.0078	0.8743	0.0077	0.9159	0.0054	0.941	0.0032	outer_10
GBM grid model 74	0.2935	0.2946	0.4359	0.1119	87	64	56	109	316	0.1759	0.0119	0.8763	0.0072	0.917	0.0051	0.9418	0.0032	outer_10
GBM grid model 3	0.1584	0.4642	0.5082	0.1384	104	61	51	101	317	0.1783	0.0092	0.8767	0.0071	0.9174	0.0051	0.9419	0.0031	outer_10
GBM grid model 87	0.1374	0.5484	0.5973	0.2805	116	62	57	82	317	0.1799	0.01	0.8764	0.0078	0.9169	0.0055	0.9426	0.0034	outer_10
GBM grid model 55	0.2729	0.2546	0.3078	0.0596	46	79	74	120	319	0.1717	0.0087	0.8748	0.0065	0.916	0.0047	0.9412	0.0027	outer_10
GBM grid model 95	0.2228	0.311	0.3386	0.0898	94	71	60	95	320	0.1766	0.0089	0.8758	0.0059	0.9167	0.0041	0.9421	0.0027	outer_10
GBM grid model 97	0.3185	0.2546	0.2614	0.0898	71	74	71	105	321	0.1742	0.0092	0.8752	0.0068	0.9161	0.0049	0.9419	0.0032	outer_10
XGBoost grid model 51	0.2228	0.2654	0.1999	0.4193	92	91	115	23	321	0.1764	0.0072	0.8741	0.0064	0.914	0.0043	0.9463	0.0032	outer_10
GBM grid model 38	0.1374	0.3258	0.4022	0.0898	128	54	50	91	323	0.1826	0.0103	0.8769	0.0056	0.9174	0.0041	0.9423	0.002	outer_10
GBM grid model 53	0.2729	0.2654	0.4022	0.0701	36	83	78	127	324	0.1709	0.0089	0.8744	0.0063	0.9159	0.0043	0.9411	0.0027	outer_10
XGBoost grid model 4	0.3399	0.2654	0.2846	0.3797	24	120	137	61	342	0.1698	0.01	0.8723	0.0079	0.9131	0.0057	0.9436	0.0034	outer_10
XGBoost grid model 42	0.4066	0.1792	0.1427	0.5539	21	129	158	34	342	0.1693	0.0077	0.8718	0.0069	0.912	0.005	0.9455	0.0032	outer_10
XGBoost grid model 45	0.3185	0.1792	0.218	0.2805	32	116	127	68	343	0.1706	0.0083	0.8725	0.0064	0.9135	0.0045	0.9431	0.0033	outer_10
GBM grid model 17	0.2502	0.2546	0.3386	0.0898	57	88	82	123	350	0.1728	0.0098	0.8743	0.0068	0.9156	0.0049	0.9411	0.0031	outer_10
GBM grid model 5	0.3399	0.2654	0.3078	0.1003	34	89	83	146	352	0.1707	0.008	0.8742	0.0071	0.9156	0.005	0.9406	0.003	outer_10
GBM grid model 56	0.0677	0.4237	0.4022	0.1235	109	70	59	114	352	0.1789	0.0094	0.8758	0.0074	0.9168	0.0052	0.9414	0.0031	outer_10
GBM model 5	0.4066	0.1419	0.162	0.1003	42	113	119	85	359	0.1714	0.008	0.8725	0.0048	0.914	0.0031	0.9426	0.0022	outer_10
GBM grid model 33	0.3185	0.234	0.3386	0.0701	61	82	76	143	362	0.1733	0.0095	0.8745	0.0062	0.916	0.0044	0.9407	0.0024	outer_10
GBM grid model 86	0.1222	0.5484	0.5539	0.1196	158	56	46	103	363	0.1893	0.0112	0.8769	0.0071	0.9176	0.0049	0.9419	0.0031	outer_10
GBM grid model 10	0.0504	0.4237	0.5539	0.1728	183	42	39	106	370	0.1996	0.0123	0.8777	0.0083	0.9181	0.0059	0.9419	0.004	outer_10
GBM grid model 6	0.2935	0.234	0.2846	0.1559	50	107	105	113	375	0.1721	0.0092	0.8729	0.0071	0.9145	0.005	0.9414	0.0032	outer_10
GBM grid model 89	0.2729	0.2654	0.3247	0.1003	80	94	89	112	375	0.1752	0.01	0.874	0.0071	0.9152	0.0052	0.9415	0.0026	outer_10
XGBoost grid model 50	0.1374	0.2212	0.2395	0.365	107	101	123	45	376	0.1786	0.009	0.8734	0.0065	0.9136	0.0049	0.9446	0.0026	outer_10
XGBoost grid model 81	0.1793	0.214	0.1922	0.4193	74	118	142	42	376	0.1744	0.0072	0.8724	0.0065	0.9129	0.0046	0.9448	0.0031	outer_10
XGBoost grid model 97	0.4428	0.1611	0.1802	0.3105	48	127	145	56	376	0.172	0.0089	0.872	0.0066	0.9128	0.0048	0.9438	0.0029	outer_10
GBM grid model 11	0.3399	0.234	0.2846	0.0517	37	105	102	138	382	0.171	0.009	0.873	0.0063	0.9146	0.0047	0.9407	0.0025	outer_10
GBM grid model 65	0.2228	0.2654	0.4022	0.1119	96	90	86	110	382	0.177	0.0108	0.8742	0.0096	0.9154	0.0068	0.9416	0.0042	outer_10
XGBoost grid model 46	0.0795	0.2212	0.2614	0.1663	193	65	79	46	383	0.2202	0.0317	0.8762	0.0069	0.9159	0.0054	0.9445	0.003	outer_10
GBM grid model 40	0.1222	0.2546	0.4022	0.1384	220	49	48	67	384	0.2631	0.0808	0.8772	0.0062	0.9175	0.0044	0.9431	0.0029	outer_10
GBM grid model 68	0.0677	0.2546	0.4359	0.1003	156	69	61	100	386	0.1884	0.0094	0.8759	0.0066	0.9166	0.0048	0.942	0.0024	outer_10
XGBoost grid model 80	0.3399	0.3587	0.2395	0.5539	52	138	153	43	386	0.1724	0.0069	0.8713	0.0086	0.9122	0.0055	0.9447	0.0046	outer_10
XGBoost grid model 18	0.2228	0.1419	0.1802	0.2388	62	126	132	73	393	0.1734	0.007	0.872	0.007	0.9132	0.0048	0.943	0.004	outer_10
GBM grid model 31	0.1222	0.2546	0.4359	0.0782	126	78	75	115	394	0.1815	0.0096	0.8749	0.0063	0.916	0.0046	0.9414	0.0025	outer_10
XGBoost grid model 28	0.4866	0.2212	0.1427	0.1235	16	145	157	76	394	0.1677	0.0067	0.8706	0.0061	0.9121	0.0043	0.9428	0.0027	outer_10
GBM grid model 71	0.2228	0.2546	0.3078	0.1384	114	93	97	92	396	0.1797	0.0093	0.874	0.0066	0.915	0.0049	0.9422	0.0025	outer_10
GBM model 1	0.3399	0.2212	0.2614	0.1003	13	128	124	134	399	0.167	0.0091	0.8719	0.0066	0.9136	0.005	0.9409	0.0026	outer_10
GBM model 2	0.6312	0.2654	0.2395	0.1196	5	139	130	126	400	0.1634	0.0088	0.8712	0.0076	0.9133	0.005	0.9411	0.0036	outer_10
GBM grid model 90	0.2228	0.2546	0.218	0.0701	85	98	93	125	401	0.1757	0.0074	0.8735	0.0053	0.9151	0.0038	0.9411	0.0023	outer_10
XGBoost grid model 70	0.0677	0.2654	0.1922	0.2388	127	102	121	51	401	0.1822	0.0089	0.8733	0.0055	0.9139	0.004	0.9442	0.0023	outer_10
GBM grid model 77	0.0585	0.3906	0.4723	0.1119	181	59	43	119	402	0.1981	0.013	0.8768	0.0072	0.9177	0.0051	0.9412	0.003	outer_10
XGBoost grid model 15	0.2729	0.2946	0.3078	0.1728	78	119	125	81	403	0.175	0.0089	0.8723	0.0074	0.9135	0.0052	0.9426	0.0035	outer_10
GBM grid model 84	0.1374	0.4237	0.5973	0.1384	123	77	70	135	405	0.1812	0.0107	0.875	0.0087	0.9161	0.0062	0.9409	0.0038	outer_10
GBM model 4	0.6841	0.234	0.278	0.1235	7	136	126	139	408	0.1645	0.0091	0.8716	0.0086	0.9135	0.006	0.9407	0.0039	outer_10
GBM grid model 66	0.4066	0.2654	0.3386	0.0517	66	100	94	150	410	0.1737	0.0103	0.8734	0.0076	0.915	0.0056	0.9405	0.0028	outer_10
GBM grid model 22	0.3399	0.202	0.1999	0.1235	145	96	91	79	411	0.1861	0.0168	0.8739	0.0052	0.9151	0.0035	0.9427	0.0026	outer_10
GBM grid model 16	0.2729	0.234	0.3711	0.0782	58	108	99	158	423	0.1728	0.0089	0.8728	0.0068	0.9147	0.0051	0.94	0.0026	outer_10
XGBoost grid model 44	0.3185	0.1419	0.0835	0.1384	26	162	170	80	438	0.1701	0.0068	0.8686	0.0056	0.9104	0.0041	0.9426	0.0027	outer_10
XGBoost grid model 55	0.3185	0.234	0.2129	0.1235	76	135	129	99	439	0.1747	0.008	0.8716	0.0068	0.9133	0.0045	0.942	0.0032	outer_10
XGBoost grid model 48	0.1073	0.234	0.218	0.2961	190	92	100	62	444	0.2121	0.0272	0.8741	0.0056	0.9147	0.0041	0.9436	0.003	outer_10
GBM grid model 72	0.3693	0.2654	0.218	0.1003	45	131	120	149	445	0.1717	0.0082	0.8717	0.007	0.9139	0.0047	0.9405	0.003	outer_10
GBM grid model 85	0.3693	0.2654	0.3078	0.0782	30	133	113	169	445	0.1704	0.0089	0.8717	0.0076	0.9141	0.0052	0.9394	0.0034	outer_10
GBM grid model 44	0.0677	0.1611	0.218	0.0782	118	95	85	152	450	0.1801	0.0091	0.8739	0.0077	0.9156	0.0054	0.9404	0.0037	outer_10
GBM grid model 57	0.2935	0.1792	0.1802	0.0596	55	122	106	167	450	0.1727	0.0095	0.8721	0.0061	0.9144	0.0043	0.9395	0.0027	outer_10
GBM grid model 80	0.2729	0.2654	0.2846	0.0517	63	123	108	163	457	0.1735	0.0094	0.8721	0.0068	0.9143	0.0048	0.9397	0.0028	outer_10
XRT model	0.1374	0.234	0.1802	0.2252	149	124	150	35	458	0.1873	0.0117	0.8721	0.0054	0.9124	0.0038	0.9455	0.0027	outer_10
GBM grid model 82	0.1073	0.234	0.2395	0.0782	119	114	110	124	467	0.1802	0.0089	0.8725	0.0075	0.9143	0.0052	0.9411	0.0032	outer_10
GBM grid model 43	0.3693	0.234	0.218	0.0701	77	132	118	148	475	0.1749	0.0083	0.8717	0.0066	0.914	0.0043	0.9406	0.0028	outer_10
XGBoost grid model 86	0.1374	0.2212	0.2614	0.1119	112	137	149	77	475	0.1794	0.0071	0.8714	0.0068	0.9125	0.0052	0.9428	0.0026	outer_10
XGBoost grid model 52	0.2935	0.1419	0.162	0.1559	72	164	174	71	481	0.1742	0.0086	0.8685	0.008	0.91	0.0058	0.943	0.0032	outer_10
GBM grid model 49	0.2729	0.1792	0.162	0.0517	79	140	131	132	482	0.1752	0.0084	0.8712	0.0061	0.9133	0.0041	0.941	0.0025	outer_10
GBM grid model 58	0.4428	0.2546	0.2395	0.0517	38	141	122	183	484	0.1711	0.0089	0.8711	0.0068	0.9138	0.0048	0.9388	0.0031	outer_10
GBM grid model 54	0.2228	0.2654	0.2846	0.1235	120	110	98	157	485	0.1806	0.0106	0.8727	0.007	0.9148	0.0047	0.9402	0.0032	outer_10
XGBoost grid model 60	0.0585	0.1611	0.1427	0.3797	184	117	139	48	488	0.2012	0.0163	0.8724	0.0055	0.913	0.0042	0.9444	0.0025	outer_10
GBM grid model 91	0.0504	0.234	0.2395	0.0782	157	106	103	136	502	0.1892	0.0095	0.8729	0.0067	0.9146	0.0048	0.9408	0.0027	outer_10
GBM grid model 51	0.1793	0.0823	0.093	0.0517	91	142	133	137	503	0.1763	0.0068	0.871	0.0036	0.9132	0.0026	0.9408	0.0015	outer_10
GBM grid model 18	0.2502	0.202	0.1999	0.0596	47	147	140	172	506	0.1719	0.0075	0.8703	0.0069	0.913	0.0048	0.9394	0.0028	outer_10
XGBoost grid model 39	0.0585	0.2212	0.1427	0.1728	134	144	152	78	508	0.184	0.0071	0.8707	0.0072	0.9122	0.0048	0.9427	0.0037	outer_10
GBM grid model 24	0.0504	0.1419	0.1999	0.0782	159	112	109	140	520	0.1905	0.0091	0.8726	0.0052	0.9143	0.0039	0.9407	0.0024	outer_10
GBM grid model 9	0.2935	0.1075	0.1427	0.0517	70	148	143	159	520	0.1741	0.0078	0.8703	0.0056	0.9129	0.0036	0.94	0.0026	outer_10
GBM grid model 27	0.1073	0.234	0.2846	0.0782	150	115	101	166	532	0.1874	0.0105	0.8725	0.0065	0.9146	0.0047	0.9396	0.0029	outer_10
XGBoost grid model 13	0.2228	0.0823	0.0629	0.1119	64	176	177	116	533	0.1736	0.0074	0.8669	0.0069	0.9096	0.0046	0.9414	0.0035	outer_10
GBM grid model 64	0.203	0.0601	0.0835	0.0517	97	158	159	144	558	0.1772	0.007	0.8693	0.0039	0.9118	0.0026	0.9406	0.0023	outer_10
GBM grid model 78	0.2729	0.2212	0.218	0.1728	244	103	92	141	580	0.308	0.1376	0.8732	0.0069	0.9151	0.0045	0.9407	0.0041	outer_10
GBM grid model 93	0.1222	0.202	0.162	0.0517	113	151	147	171	582	0.1797	0.0073	0.8699	0.0066	0.9127	0.0044	0.9394	0.0031	outer_10
GBM grid model 47	0.1793	0.202	0.162	0.0517	83	163	160	181	587	0.1754	0.0075	0.8686	0.0066	0.9117	0.0047	0.9389	0.0028	outer_10
XGBoost grid model 94	0.1374	0.0948	0.093	0.1235	115	178	182	118	593	0.1798	0.0082	0.8664	0.0065	0.909	0.0045	0.9412	0.0035	outer_10
GBM grid model 50	0.203	0.202	0.218	0.1003	268	104	90	156	618	0.3612	0.1259	0.8732	0.0072	0.9151	0.005	0.9402	0.0033	outer_10
XGBoost grid model 37	0.0677	0.0707	0.093	0.1119	151	177	179	133	640	0.1874	0.0102	0.8665	0.0062	0.9093	0.0042	0.9409	0.0031	outer_10
XGBoost grid model 77	0.2502	0.1075	0.0712	0.1003	198	166	168	130	662	0.2342	0.0654	0.868	0.0048	0.9105	0.0036	0.941	0.0024	outer_10
Super learner final	NA	0.9457	0.9488	0.894	1	7	8	5	21	0.1561	0.008	0.8893	0.0063	0.9244	0.0048	0.9513	0.0028	whole_data_set
Super learner all models	0.5837	0.812	0.9274	0.9155	7	6	6	8	27	0.1593	0.0073	0.8893	0.0069	0.9248	0.005	0.9507	0.0032	whole_data_set
Super learner XGBoost	0.6353	0.8666	0.9274	0.9155	9	10	10	7	36	0.1606	0.007	0.8885	0.0054	0.924	0.0042	0.951	0.0021	whole_data_set
XGBoost grid model 49	0.6841	0.6543	0.7068	0.8093	4	13	17	6	40	0.1583	0.0072	0.8861	0.0075	0.9218	0.0055	0.9512	0.0029	whole_data_set
XGBoost grid model 2	0.7939	0.7553	0.7628	0.7653	2	14	13	12	41	0.1579	0.0077	0.8859	0.0079	0.922	0.0057	0.9504	0.0034	whole_data_set
XGBoost grid model 71	0.7939	0.5224	0.5635	0.6677	5	22	23	16	66	0.1585	0.0072	0.8837	0.0098	0.9202	0.007	0.9497	0.0042	whole_data_set
XGBoost grid model 24	0.5429	0.5224	0.6543	0.7138	14	19	20	14	67	0.1624	0.0074	0.8842	0.0071	0.9207	0.0052	0.9501	0.0032	whole_data_set
XGBoost grid model 68	0.8501	0.5075	0.4877	0.6894	6	26	29	26	87	0.159	0.007	0.8827	0.0059	0.9196	0.0046	0.9489	0.0022	whole_data_set
XGBoost grid model 63	0.3083	0.5224	0.5261	0.6677	32	20	22	17	91	0.1678	0.0085	0.8841	0.0066	0.9206	0.0051	0.9495	0.0027	whole_data_set
XGBoost grid model 17	0.461	0.5224	0.4877	0.8093	19	29	31	18	97	0.1641	0.0076	0.8824	0.0085	0.9193	0.0062	0.9494	0.0035	whole_data_set
XGBoost grid model 81	0.4193	0.6803	0.5484	0.6894	36	24	25	22	107	0.1685	0.0094	0.8832	0.0072	0.92	0.0052	0.9493	0.003	whole_data_set
XGBoost grid model 34	0.5429	0.6013	0.5635	0.5674	35	32	32	19	118	0.1682	0.0132	0.882	0.0068	0.919	0.0051	0.9493	0.0027	whole_data_set
XGBoost grid model 15	0.377	0.5596	0.6094	0.8093	38	31	30	20	119	0.1687	0.0099	0.8824	0.0079	0.9193	0.0059	0.9493	0.0031	whole_data_set
XGBoost grid model 45	0.5837	0.5596	0.5261	0.8666	18	36	40	30	124	0.1638	0.0082	0.8807	0.0083	0.9182	0.0061	0.9487	0.0036	whole_data_set
XGBoost grid model 92	0.5429	0.4802	0.4731	0.6458	11	38	43	33	125	0.1612	0.0072	0.8804	0.0075	0.9179	0.0056	0.9486	0.003	whole_data_set
XGBoost grid model 9	0.461	0.4802	0.4203	0.4562	13	40	45	29	127	0.1621	0.0074	0.8802	0.0065	0.9177	0.0048	0.9488	0.0027	whole_data_set
XGBoost grid model 28	0.5837	0.4842	0.5261	0.4359	12	37	38	42	129	0.162	0.0061	0.8806	0.0073	0.9184	0.0055	0.9474	0.0031	whole_data_set
XGBoost model 1	0.5429	0.6013	0.5261	0.4757	23	34	33	40	130	0.1653	0.0092	0.8812	0.0083	0.9189	0.0062	0.9474	0.0031	whole_data_set
XGBoost grid model 89	0.377	0.4842	0.6094	0.4757	44	27	24	38	133	0.1704	0.0112	0.8826	0.0074	0.9201	0.0053	0.9477	0.0031	whole_data_set
XGBoost grid model 1	0.1859	0.4842	0.4877	0.4359	47	30	27	37	141	0.1714	0.0071	0.8824	0.0052	0.9199	0.004	0.9478	0.002	whole_data_set
XGBoost grid model 13	0.6841	0.4552	0.4731	0.3812	3	44	50	44	141	0.1581	0.0061	0.8792	0.0061	0.9172	0.0046	0.9472	0.0026	whole_data_set
XGBoost grid model 4	0.5429	0.4643	0.4258	0.5674	17	43	46	39	145	0.1633	0.0083	0.8797	0.0085	0.9176	0.0063	0.9476	0.0037	whole_data_set
XGBoost grid model 75	0.1547	0.4802	0.4446	0.4562	59	35	37	32	163	0.1735	0.0073	0.881	0.0064	0.9185	0.0048	0.9486	0.0028	whole_data_set
XGBoost grid model 36	0.2049	0.6013	0.5635	0.5674	67	33	36	31	167	0.174	0.0081	0.8813	0.0082	0.9186	0.0061	0.9486	0.0029	whole_data_set
XGBoost grid model 23	0.5837	0.397	0.4203	0.7653	15	49	79	28	171	0.1632	0.0084	0.8781	0.0088	0.9158	0.0063	0.9488	0.0038	whole_data_set
XGBoost grid model 41	0.6841	0.3772	0.4203	0.3497	10	56	80	36	182	0.1611	0.0071	0.8776	0.0075	0.9158	0.0054	0.9479	0.0032	whole_data_set
XGBoost model 3	0.5429	0.4842	0.4877	0.3628	21	52	57	53	183	0.1649	0.008	0.878	0.0081	0.9167	0.006	0.9458	0.0039	whole_data_set
XGBoost grid model 77	0.377	0.5596	0.4731	0.4359	25	51	58	51	185	0.1657	0.0081	0.878	0.0083	0.9167	0.0061	0.9461	0.0036	whole_data_set
XGBoost grid model 25	0.5429	0.4326	0.4258	0.2351	8	57	70	52	187	0.1603	0.0078	0.8773	0.0063	0.9161	0.0047	0.9461	0.0027	whole_data_set
XGBoost grid model 86	0.1705	0.7021	0.7068	0.7138	132	17	16	24	189	0.1822	0.0126	0.8853	0.0084	0.9219	0.0062	0.9491	0.0038	whole_data_set
XGBoost grid model 79	0.1859	0.4842	0.6094	0.3963	117	25	26	23	191	0.1799	0.0115	0.8829	0.0069	0.92	0.0048	0.9491	0.0031	whole_data_set
XGBoost grid model 82	0.2495	0.4326	0.4087	0.3628	34	50	59	48	191	0.1681	0.0076	0.8781	0.0079	0.9166	0.0059	0.9465	0.0031	whole_data_set
XGBoost grid model 98	0.0043	NA	NA	NA	194	1	1	1	197	0.2148	0.0139	0.8911	0.0082	0.9258	0.0059	0.9521	0.0035	whole_data_set
GBM grid model 55	0.2243	0.5596	0.6543	0.3963	58	42	35	66	201	0.1735	0.0112	0.8797	0.0098	0.9187	0.0071	0.944	0.0041	whole_data_set
XGBoost grid model 11	0.2243	0.5596	0.6543	0.4757	119	23	21	41	204	0.1802	0.0133	0.8832	0.007	0.9207	0.0052	0.9474	0.0029	whole_data_set
GBM grid model 1	0.2784	0.4842	0.4573	0.3308	48	47	42	69	206	0.1715	0.0096	0.8787	0.0083	0.9179	0.006	0.9439	0.0034	whole_data_set
XGBoost grid model 84	0.1415	0.5445	0.5484	0.4171	85	39	39	43	206	0.1759	0.0082	0.8803	0.0072	0.9184	0.0052	0.9473	0.0032	whole_data_set
GBM grid model 53	0.1859	0.5224	0.5635	0.2958	56	45	41	71	213	0.1732	0.009	0.879	0.0093	0.9182	0.0067	0.9437	0.0038	whole_data_set
XGBoost grid model 95	0.1415	0.7021	0.6094	0.6677	152	18	18	25	213	0.1873	0.013	0.8849	0.0078	0.9216	0.0057	0.949	0.0032	whole_data_set
XGBoost grid model 22	0.5837	0.5596	0.5261	0.5674	20	63	95	47	225	0.1642	0.0083	0.8767	0.0113	0.9152	0.0083	0.9465	0.0045	whole_data_set
XGBoost grid model 50	0.0552	0.5445	0.7899	0.7406	180	15	15	21	231	0.1981	0.0129	0.8854	0.008	0.9219	0.0059	0.9493	0.0033	whole_data_set
GBM model 3	0.2243	0.397	0.3982	0.2958	39	62	65	67	233	0.1691	0.0087	0.8767	0.0081	0.9163	0.006	0.944	0.0033	whole_data_set
Super learner GBM	0.1859	0.4842	0.5261	0.3628	76	48	44	65	233	0.1752	0.0089	0.8787	0.0079	0.9177	0.0059	0.9442	0.0034	whole_data_set
XGBoost grid model 54	0.1415	0.4326	0.4203	0.1883	94	46	47	57	244	0.177	0.007	0.8788	0.0081	0.9176	0.006	0.9454	0.0031	whole_data_set
XGBoost grid model 60	0.1705	0.5841	0.4877	0.5484	161	28	28	34	251	0.1885	0.0205	0.8825	0.0065	0.9196	0.0051	0.9484	0.0023	whole_data_set
GBM grid model 41	0.1859	0.4842	0.4573	0.2108	74	54	49	76	253	0.175	0.01	0.8777	0.008	0.9173	0.0059	0.9431	0.0034	whole_data_set
GBM grid model 57	0.2495	0.4643	0.4573	0.1883	46	67	63	81	257	0.1713	0.0092	0.8764	0.008	0.9164	0.0058	0.943	0.0038	whole_data_set
XGBoost grid model 58	0.0552	0.6013	0.6543	0.5243	182	21	19	35	257	0.1984	0.0131	0.884	0.0073	0.9212	0.0054	0.948	0.0032	whole_data_set
XGBoost grid model 70	0.377	0.3235	0.3763	0.2958	24	81	115	46	266	0.1655	0.0069	0.8753	0.0054	0.9141	0.0042	0.9466	0.0024	whole_data_set
GBM grid model 80	0.5429	0.397	0.4087	0.1477	37	73	68	91	269	0.1687	0.0107	0.876	0.0085	0.9162	0.0062	0.9424	0.0037	whole_data_set
XGBoost grid model 88	0.2243	0.4643	0.3982	0.3628	54	70	104	45	273	0.1729	0.0086	0.8762	0.0086	0.9147	0.0065	0.9468	0.003	whole_data_set
GBM grid model 72	0.2049	0.4643	0.5261	0.2108	93	53	48	86	280	0.1769	0.0104	0.8778	0.0101	0.9175	0.0073	0.9427	0.004	whole_data_set
XGBoost grid model 44	0.5082	0.4643	0.3763	0.2351	16	97	113	63	289	0.1632	0.0077	0.8745	0.0087	0.9143	0.0063	0.9444	0.0035	whole_data_set
GBM grid model 75	0.1705	0.5224	0.5635	0.3963	77	61	56	96	290	0.1753	0.0098	0.8768	0.0101	0.9168	0.0073	0.9421	0.0045	whole_data_set
GBM grid model 85	0.3083	0.397	0.4087	0.0808	51	82	81	99	313	0.1723	0.0099	0.8753	0.0067	0.9158	0.0049	0.9421	0.0027	whole_data_set
GBM grid model 86	0.0552	0.4842	0.5635	0.2108	168	41	34	70	313	0.1908	0.0114	0.8798	0.008	0.9187	0.006	0.9438	0.0031	whole_data_set
XGBoost grid model 48	0.2784	0.352	0.3209	0.0898	31	100	102	82	315	0.1674	0.0061	0.8745	0.005	0.9148	0.0038	0.943	0.0021	whole_data_set
XGBoost grid model 14	0.3447	0.3772	0.3384	0.3308	27	108	128	54	317	0.166	0.0068	0.8741	0.0078	0.9135	0.0058	0.9457	0.0031	whole_data_set
GBM grid model 58	0.2049	0.3772	0.4203	0.1697	91	71	66	90	318	0.1765	0.009	0.8761	0.0074	0.9162	0.0055	0.9424	0.0032	whole_data_set
XGBoost grid model 73	0.377	0.3235	0.3634	0.2958	29	107	122	61	319	0.1666	0.0075	0.8742	0.0088	0.9137	0.0066	0.945	0.0038	whole_data_set
GBM grid model 26	0.1547	0.4643	0.4573	0.1477	101	64	54	107	326	0.1775	0.0099	0.8766	0.0084	0.9169	0.0061	0.9417	0.0037	whole_data_set
GBM grid model 84	0.1152	0.3772	0.4258	0.1477	148	55	51	73	327	0.1867	0.0111	0.8777	0.0084	0.9172	0.0062	0.9432	0.0035	whole_data_set
XGBoost grid model 21	0.1859	0.4802	0.4446	0.3812	68	90	121	49	328	0.1743	0.0099	0.8749	0.0103	0.9137	0.0076	0.9463	0.004	whole_data_set
GBM grid model 19	0.1705	0.397	0.4087	0.2108	80	79	75	98	332	0.1754	0.0094	0.8756	0.009	0.9159	0.0065	0.9421	0.004	whole_data_set
XGBoost grid model 97	0.461	0.3111	0.3763	0.1477	26	116	126	68	336	0.1659	0.0076	0.8736	0.008	0.9136	0.0059	0.9439	0.0032	whole_data_set
XGBoost grid model 55	0.3447	0.397	0.4087	0.3628	30	114	134	59	337	0.1673	0.0077	0.8738	0.0093	0.9133	0.007	0.9452	0.0037	whole_data_set
GBM grid model 74	0.1547	0.4643	0.4573	0.2351	75	77	69	119	340	0.1751	0.0096	0.8757	0.0094	0.9161	0.0068	0.9413	0.0039	whole_data_set
XGBoost grid model 19	0.2049	0.369	0.4258	0.2108	92	85	93	72	342	0.1766	0.011	0.8752	0.0075	0.9153	0.0055	0.9434	0.0033	whole_data_set
GBM grid model 82	0.1705	0.397	0.4087	0.1883	81	86	98	79	344	0.1755	0.0091	0.8751	0.0079	0.9151	0.0059	0.9431	0.0034	whole_data_set
GBM grid model 25	0.075	0.4643	0.4258	0.1316	151	58	53	84	346	0.1872	0.011	0.8773	0.0079	0.917	0.006	0.9428	0.0028	whole_data_set
XGBoost grid model 42	0.5837	0.352	0.4573	0.3628	28	119	149	50	346	0.1664	0.0099	0.8734	0.0119	0.9124	0.0089	0.9462	0.0044	whole_data_set
GBM grid model 95	0.1295	0.4842	0.4087	0.2351	127	68	62	92	349	0.1817	0.0098	0.8764	0.0084	0.9164	0.0062	0.9424	0.0035	whole_data_set
GBM grid model 52	0.2049	0.3772	0.4087	0.2664	118	74	83	75	350	0.1802	0.0124	0.8758	0.0096	0.9157	0.007	0.9431	0.0042	whole_data_set
XGBoost grid model 37	0.3083	0.369	0.3944	0.2351	52	112	123	64	351	0.1723	0.0077	0.8739	0.0085	0.9137	0.0064	0.9444	0.0033	whole_data_set
XGBoost grid model 80	0.5429	0.3772	0.3763	0.3963	22	124	152	56	354	0.1653	0.0066	0.8727	0.01	0.9123	0.0074	0.9454	0.0039	whole_data_set
XGBoost grid model 74	0.1415	0.4643	0.4731	0.2351	134	75	78	74	361	0.1832	0.0113	0.8758	0.0094	0.9159	0.0067	0.9431	0.0044	whole_data_set
XGBoost grid model 5	0.1152	0.397	0.3763	0.2664	173	59	71	60	363	0.1932	0.0152	0.877	0.007	0.9161	0.0054	0.9451	0.0027	whole_data_set
GBM grid model 4	0.2049	0.397	0.4258	0.0898	95	83	82	108	368	0.177	0.0088	0.8752	0.008	0.9157	0.006	0.9416	0.0034	whole_data_set
GBM grid model 45	0.1152	0.3772	0.4087	0.1883	135	72	64	101	372	0.1834	0.011	0.8761	0.0085	0.9163	0.0063	0.9419	0.0037	whole_data_set
GBM grid model 73	0.1705	0.4842	0.4877	0.1316	158	66	61	95	380	0.1882	0.0158	0.8765	0.0087	0.9165	0.0063	0.9422	0.0038	whole_data_set
XGBoost grid model 52	0.2243	0.3437	0.3291	0.2829	50	126	148	58	382	0.1719	0.0099	0.8727	0.0081	0.9125	0.006	0.9452	0.0031	whole_data_set
XGBoost grid model 51	0.2495	0.369	0.3634	0.2958	45	128	156	55	384	0.1712	0.0069	0.8723	0.0079	0.9119	0.006	0.9454	0.0028	whole_data_set
GBM grid model 69	0.1415	0.369	0.4087	0.0706	107	87	88	103	385	0.1783	0.0098	0.8751	0.0077	0.9155	0.0059	0.9417	0.003	whole_data_set
GBM grid model 42	0.1295	0.3772	0.4258	0.1477	145	69	60	112	386	0.1859	0.0114	0.8763	0.0082	0.9166	0.0062	0.9415	0.0034	whole_data_set
GBM grid model 68	0.0638	0.3772	0.4446	0.1291	164	65	55	102	386	0.1891	0.01	0.8765	0.0082	0.9168	0.006	0.9418	0.0031	whole_data_set
GBM grid model 11	0.2243	0.369	0.4258	0.1883	60	104	97	127	388	0.1735	0.0103	0.8743	0.01	0.9152	0.0072	0.941	0.0043	whole_data_set
GBM grid model 89	0.1415	0.397	0.4258	0.1697	128	78	72	110	388	0.1819	0.0107	0.8757	0.0091	0.9161	0.0066	0.9416	0.0039	whole_data_set
XGBoost model 2	0.377	0.2968	0.2757	0.1123	41	130	139	89	399	0.1692	0.01	0.8723	0.0069	0.9131	0.0051	0.9424	0.0032	whole_data_set
GBM grid model 12	0.1415	0.4842	0.4258	0.1316	111	92	89	111	403	0.179	0.0111	0.8748	0.0094	0.9155	0.0068	0.9416	0.0038	whole_data_set
GBM grid model 48	0.1547	0.4326	0.4087	0.1316	100	106	107	94	407	0.1775	0.0089	0.8743	0.0091	0.9147	0.0067	0.9423	0.0034	whole_data_set
Super learner neural network	0.1152	0.3235	0.3634	0.0898	109	88	77	134	408	0.1785	0.0087	0.875	0.0063	0.9159	0.0046	0.9408	0.0033	whole_data_set
GBM grid model 2	0.1023	0.3772	0.4731	0.1204	165	80	74	104	423	0.1892	0.0119	0.8754	0.0086	0.9159	0.0062	0.9417	0.0038	whole_data_set
GBM grid model 27	0.0638	0.397	0.3982	0.0808	169	76	67	113	425	0.1924	0.0108	0.8757	0.0072	0.9162	0.0054	0.9415	0.0031	whole_data_set
GBM grid model 62	0.2495	0.3772	0.4087	0.1316	98	102	96	130	426	0.1772	0.0126	0.8743	0.0093	0.9152	0.0068	0.9409	0.004	whole_data_set
GBM grid model 99	0.1295	0.3772	0.3944	0.1477	137	93	92	106	428	0.1838	0.0128	0.8748	0.0082	0.9153	0.006	0.9417	0.0036	whole_data_set
XGBoost grid model 94	0.3083	0.369	0.3554	0.0767	73	127	135	97	432	0.175	0.0103	0.8725	0.0077	0.9132	0.0057	0.9421	0.0035	whole_data_set
GBM model 4	0.2243	0.4326	0.3982	0.1883	43	137	142	114	436	0.1702	0.0094	0.872	0.0098	0.913	0.0073	0.9414	0.0042	whole_data_set
XGBoost grid model 53	0.0638	0.397	0.3763	0.1316	159	95	105	78	437	0.1882	0.0116	0.8746	0.0082	0.9147	0.0061	0.9431	0.0037	whole_data_set
GBM grid model 22	0.1547	0.397	0.3763	0.0898	82	118	112	126	438	0.1757	0.0088	0.8734	0.0079	0.9143	0.0059	0.941	0.0034	whole_data_set
GBM grid model 37	0.2243	0.369	0.3982	0.2108	144	89	76	139	448	0.1859	0.018	0.8749	0.0089	0.9159	0.0063	0.9407	0.0041	whole_data_set
GBM grid model 38	0.1415	0.3772	0.4087	0.2108	112	115	108	115	450	0.179	0.0103	0.8738	0.0096	0.9146	0.007	0.9414	0.0041	whole_data_set
GBM grid model 39	0.1547	0.369	0.3982	0.1883	120	109	101	124	454	0.1803	0.009	0.8741	0.0094	0.915	0.0067	0.9411	0.0041	whole_data_set
GBM grid model 31	0.1295	0.397	0.4087	0.0898	133	105	100	118	456	0.1824	0.01	0.8743	0.0079	0.915	0.0059	0.9413	0.0029	whole_data_set
GBM grid model 33	0.2243	0.397	0.4087	0.1316	79	120	110	149	458	0.1754	0.0098	0.8732	0.009	0.9145	0.0065	0.9402	0.0041	whole_data_set
XGBoost grid model 38	0.1705	0.2783	0.3291	0.1883	70	157	171	62	460	0.1744	0.0067	0.8701	0.0086	0.9105	0.0064	0.9445	0.0033	whole_data_set
GBM grid model 50	0.1415	0.4802	0.4203	0.3134	186	84	91	100	461	0.2032	0.0284	0.8752	0.0095	0.9155	0.007	0.942	0.004	whole_data_set
GBM grid model 46	0.1547	0.3235	0.3944	0.0706	90	122	114	148	474	0.1764	0.0088	0.8731	0.0087	0.9143	0.0064	0.9402	0.0035	whole_data_set
GBM grid model 54	0.1547	0.3772	0.4087	0.1316	103	117	109	145	474	0.1777	0.0102	0.8734	0.0095	0.9146	0.007	0.9403	0.004	whole_data_set
GBM grid model 92	0.2495	0.4326	0.3634	0.1045	84	132	127	131	474	0.1758	0.0105	0.8722	0.0082	0.9135	0.006	0.9409	0.0032	whole_data_set
XGBoost grid model 85	0.2495	0.2002	0.2092	0.1045	57	166	180	80	483	0.1734	0.0081	0.8688	0.0074	0.9098	0.0056	0.943	0.0028	whole_data_set
GBM grid model 14	0.2243	0.3772	0.4087	0.1316	99	121	111	155	486	0.1775	0.0109	0.8731	0.0094	0.9144	0.0069	0.94	0.0041	whole_data_set
XGBoost grid model 76	0.2784	0.3235	0.2092	0.1883	55	170	182	83	490	0.173	0.0082	0.8685	0.0086	0.9098	0.0062	0.9429	0.0038	whole_data_set
XGBoost grid model 93	0.1295	0.3235	0.3634	0.1316	157	123	125	87	492	0.1882	0.0135	0.8729	0.0079	0.9136	0.0058	0.9425	0.0035	whole_data_set
GBM grid model 64	0.2049	0.2783	0.3384	0.0706	72	148	154	120	494	0.1747	0.0091	0.871	0.0081	0.9122	0.006	0.9413	0.0033	whole_data_set
GBM grid model 97	0.1859	0.3772	0.3763	0.0706	83	129	117	166	495	0.1757	0.0098	0.8723	0.0089	0.9139	0.0066	0.9395	0.0036	whole_data_set
GBM grid model 3	0.1295	0.369	0.4258	0.1204	167	103	99	128	497	0.1907	0.0157	0.8743	0.0089	0.9151	0.0066	0.941	0.0038	whole_data_set
GBM grid model 17	0.1859	0.3772	0.3763	0.0603	104	125	116	154	499	0.1779	0.0099	0.8727	0.008	0.9141	0.006	0.94	0.0034	whole_data_set
GBM model 2	0.2243	0.3772	0.3634	0.0898	33	163	162	152	510	0.168	0.0087	0.8694	0.0097	0.9114	0.0072	0.94	0.004	whole_data_set
GBM grid model 44	0.1023	0.352	0.4087	0.1045	150	110	94	157	511	0.187	0.0098	0.8741	0.0085	0.9153	0.0062	0.9399	0.0036	whole_data_set
GBM grid model 23	0.1705	0.369	0.3384	0.0706	102	134	119	164	519	0.1776	0.0104	0.8722	0.0082	0.9137	0.0061	0.9397	0.0034	whole_data_set
GBM model 5	0.3083	0.3235	0.2598	0.0603	42	169	170	143	524	0.1701	0.0093	0.8687	0.0083	0.9105	0.0062	0.9405	0.0032	whole_data_set
GBM grid model 87	0.1152	0.2512	0.3291	0.0523	126	131	124	144	525	0.1815	0.0097	0.8723	0.0071	0.9137	0.0054	0.9404	0.0027	whole_data_set
XGBoost grid model 27	0.2049	0.2002	0.2359	0.1477	97	159	161	109	526	0.1771	0.0099	0.8699	0.0076	0.9114	0.0057	0.9416	0.0031	whole_data_set
GBM grid model 43	0.1547	0.369	0.3763	0.1477	123	136	136	137	532	0.181	0.0115	0.872	0.0089	0.9132	0.0066	0.9408	0.0042	whole_data_set
GBM grid model 76	0.1859	0.2783	0.3384	0.0898	106	144	146	138	534	0.1781	0.0099	0.8713	0.009	0.9127	0.0066	0.9407	0.0037	whole_data_set
GBM grid model 29	0.2049	0.369	0.3982	0.0808	69	151	145	185	550	0.1743	0.0089	0.8708	0.0096	0.9127	0.0071	0.9388	0.0039	whole_data_set
XGBoost grid model 18	0.3083	0.0988	0.1439	0.0523	40	188	190	135	553	0.1692	0.0073	0.8654	0.0066	0.9079	0.005	0.9408	0.0025	whole_data_set
GBM grid model 81	0.1415	0.2512	0.3634	0.0523	114	143	133	167	557	0.1795	0.01	0.8715	0.0087	0.9133	0.0062	0.9395	0.0039	whole_data_set
GBM grid model 24	0.0638	0.3772	0.3763	0.1316	171	135	137	133	576	0.1927	0.011	0.8721	0.0093	0.9132	0.0069	0.9408	0.004	whole_data_set
XGBoost grid model 87	0.0552	0.3235	0.3209	0.0898	143	156	160	121	580	0.1858	0.0109	0.8702	0.0078	0.9117	0.0059	0.9412	0.0031	whole_data_set
GBM grid model 88	0.1152	0.369	0.3763	0.1477	129	152	147	156	584	0.182	0.0096	0.8708	0.0098	0.9126	0.0071	0.94	0.0042	whole_data_set
GBM grid model 32	0.1152	0.2512	0.295	0.0808	131	164	168	125	588	0.1821	0.0084	0.8691	0.0081	0.9108	0.006	0.941	0.0035	whole_data_set
GBM grid model 65	0.1415	0.352	0.3384	0.0603	122	150	143	175	590	0.1805	0.0101	0.871	0.0085	0.9129	0.0063	0.9392	0.0035	whole_data_set
XGBoost grid model 8	0.377	0.2422	0.3291	0.1123	179	153	155	105	592	0.1966	0.0358	0.8706	0.0079	0.9119	0.0059	0.9417	0.0034	whole_data_set
GBM grid model 56	0.1547	0.3235	0.3982	0.0523	136	145	141	173	595	0.1835	0.0117	0.8713	0.0087	0.913	0.0065	0.9392	0.0036	whole_data_set
GBM grid model 8	0.0638	0.3235	0.3554	0.0523	166	140	132	159	597	0.1901	0.0093	0.8719	0.0071	0.9134	0.0055	0.9398	0.0029	whole_data_set
GBM grid model 98	0.0889	0.352	0.3763	0.0603	156	141	129	172	598	0.1881	0.0117	0.8718	0.0088	0.9135	0.0065	0.9392	0.0036	whole_data_set
XGBoost grid model 61	0.1152	0.2149	0.2508	0.1291	121	189	195	93	598	0.1804	0.0086	0.8652	0.0102	0.9069	0.0075	0.9423	0.0039	whole_data_set
XGBoost grid model 6	0.1859	0.1528	0.1439	0.0898	71	194	196	140	601	0.1747	0.0078	0.864	0.0083	0.9067	0.0061	0.9406	0.0035	whole_data_set
GBM grid model 6	0.1705	0.2783	0.3209	0.0898	105	168	167	168	608	0.1781	0.0093	0.8688	0.0093	0.911	0.0067	0.9395	0.0042	whole_data_set
XGBoost grid model 66	0.1023	0.3235	0.3209	0.2351	146	185	194	85	610	0.186	0.0109	0.8662	0.0107	0.9073	0.0081	0.9428	0.004	whole_data_set
GBM grid model 16	0.1547	0.2512	0.1892	0.0523	87	171	165	190	613	0.1763	0.0078	0.8684	0.0068	0.9112	0.0051	0.9382	0.0031	whole_data_set
GBM grid model 71	0.1295	0.2262	0.3384	0.0603	124	162	158	180	624	0.1812	0.0097	0.8695	0.0088	0.9118	0.0065	0.9389	0.0038	whole_data_set
XGBoost grid model 39	0.1859	0.1528	0.1892	0.0808	139	192	197	132	660	0.1844	0.0138	0.8641	0.0095	0.9066	0.007	0.9408	0.0039	whole_data_set
