# Supplementary material for: Machine learning-driven multifunctional peptide engineering for sustained ocular drug delivery
Source: Nat Commun. 2023 May 2;14:2509. doi: 10.1038/s41467-023-38056-w (PMC10154330; doi:10.1038/s41467-023-38056-w)
Supplement: Supplementary file 11 — Supplementary Data 8 [file 41467_2023_38056_MOESM11_ESM.xlsx]

## Sheet: 8_peptide_variable_descriptions
Feature	Description	Further description	R Package
weight	molecular weight	molecular weight of the peptide	Peptides
Tiny	percent tiny residues	percentage of tiny amino acid residues (A, C, G, S, T, U)	Peptides
Small	percent small residues	percentage of small amino acid residues (A, B, C, D, G, N, P, S, T, U, V)	Peptides
Aliphatic	percent aliphatic residues	percentage of aliphatic amino acid residues (A, I, L, V)	Peptides
Aromatic	percent aromatic residues	percentage of aromatic amino acid residues (F, H, W, Y)	Peptides
NonPolar	percent non-polar residues	percentage of non-polar amino acid residues (A, C, F, G, I, L, M, P, U, V, W, Y)	Peptides
Polar	percent polar residues	percentage of polar amino acid residues (D, E, H, K, N, Q, R, S, T, Z)	Peptides
Charged	percent charged residues	percentage of charged amino acid residues (B, D, E, H, K, R, Z)	Peptides
Basic	percent basic residues	percentage of basic amino acid residues (H, K, R)	Peptides
Acidic	percent acidic residues	percentage of acidic amino acid residues (B, D, E, Z)	Peptides
pI.value	isoelectric point (EMBOSS)	pH at which the net charge of the peptide is equal to 0 (pK scale: EMBOSS)	Peptides
hydrophobicity.value	hydrophobicity index (KyteDoolittle)	GRAVY (grand average of hydropathy) hydrophobicity index (scale: KyteDoolittle)	Peptides
net.charge	net charge at pH = 7 (EMBOSS)	net charge at pH = 7 based on Henderson-Hasselbalch equation (pK scale: EMBOSS)	Peptides
boman.index	potential peptide interaction index	Sum of solubility values for all residues divided by the number of residues. A peptide has high binding potential if the index value is higher than 2.48.	Peptides
A	fraction of alanine residues	fraction of alanine residues	protr
R	fraction of arginine residues	fraction of arginine residues	protr
N	fraction of asparagine residues	fraction of asparagine residues	protr
D	fraction of aspartic acid residues	fraction of aspartic acid residues	protr
C	fraction of cysteine residues	fraction of cysteine residues	protr
E	fraction of glutamic acid residues	fraction of glutamic acid residues	protr
Q	fraction of glutamine residues	fraction of glutamine residues	protr
G	fraction of glycine residues	fraction of glycine residues	protr
H	fraction of histidine residues	fraction of histidine residues	protr
I	fraction of isoleucine residues	fraction of isoleucine residues	protr
L	fraction of leucine residues	fraction of leucine residues	protr
K	fraction of lysine residues	fraction of lysine residues	protr
M	fraction of methionine residues	fraction of methionine residues	protr
F	fraction of phenylalanine residues	fraction of phenylalanine residues	protr
P	fraction of proline residues	fraction of proline residues	protr
S	fraction of serine residues	fraction of serine residues	protr
T	fraction of threonine residues	fraction of threonine residues	protr
W	fraction of tryptophan residues	fraction of tryptophan residues	protr
Y_tyrosine	fraction of tyrosine residues	fraction of tyrosine residues	protr
V	fraction of valine residues	fraction of valine residues	protr
AA	fraction of alanine, alanine dipeptides	fraction of alanine, alanine dipeptides	protr
RA	fraction of arginine, alanine dipeptides	fraction of arginine, alanine dipeptides	protr
NA_dipeptide	fraction of asparagine, alanine dipeptides	fraction of asparagine, alanine dipeptides	protr
DA	fraction of aspartic acid, alanine dipeptides	fraction of aspartic acid, alanine dipeptides	protr
CA	fraction of cysteine, alanine dipeptides	fraction of cysteine, alanine dipeptides	protr
EA	fraction of glutamic acid, alanine dipeptides	fraction of glutamic acid, alanine dipeptides	protr
QA	fraction of glutamine, alanine dipeptides	fraction of glutamine, alanine dipeptides	protr
GA	fraction of glycine, alanine dipeptides	fraction of glycine, alanine dipeptides	protr
HA	fraction of histidine, alanine dipeptides	fraction of histidine, alanine dipeptides	protr
IA	fraction of isoleucine, alanine dipeptides	fraction of isoleucine, alanine dipeptides	protr
LA	fraction of leucine, alanine dipeptides	fraction of leucine, alanine dipeptides	protr
KA	fraction of lysine, alanine dipeptides	fraction of lysine, alanine dipeptides	protr
MA	fraction of methionine, alanine dipeptides	fraction of methionine, alanine dipeptides	protr
FA	fraction of phenylalanine, alanine dipeptides	fraction of phenylalanine, alanine dipeptides	protr
PA	fraction of proline, alanine dipeptides	fraction of proline, alanine dipeptides	protr
SA	fraction of serine, alanine dipeptides	fraction of serine, alanine dipeptides	protr
TA	fraction of threonine, alanine dipeptides	fraction of threonine, alanine dipeptides	protr
WA	fraction of tryptophan, alanine dipeptides	fraction of tryptophan, alanine dipeptides	protr
YA	fraction of tyrosine, alanine dipeptides	fraction of tyrosine, alanine dipeptides	protr
VA	fraction of valine, alanine dipeptides	fraction of valine, alanine dipeptides	protr
AR	fraction of alanine, arginine dipeptides	fraction of alanine, arginine dipeptides	protr
RR	fraction of arginine, arginine dipeptides	fraction of arginine, arginine dipeptides	protr
NR	fraction of asparagine, arginine dipeptides	fraction of asparagine, arginine dipeptides	protr
DR	fraction of aspartic acid, arginine dipeptides	fraction of aspartic acid, arginine dipeptides	protr
CR	fraction of cysteine, arginine dipeptides	fraction of cysteine, arginine dipeptides	protr
ER	fraction of glutamic acid, arginine dipeptides	fraction of glutamic acid, arginine dipeptides	protr
QR	fraction of glutamine, arginine dipeptides	fraction of glutamine, arginine dipeptides	protr
GR	fraction of glycine, arginine dipeptides	fraction of glycine, arginine dipeptides	protr
HR	fraction of histidine, arginine dipeptides	fraction of histidine, arginine dipeptides	protr
IR	fraction of isoleucine, arginine dipeptides	fraction of isoleucine, arginine dipeptides	protr
LR	fraction of leucine, arginine dipeptides	fraction of leucine, arginine dipeptides	protr
KR	fraction of lysine, arginine dipeptides	fraction of lysine, arginine dipeptides	protr
MR	fraction of methionine, arginine dipeptides	fraction of methionine, arginine dipeptides	protr
FR	fraction of phenylalanine, arginine dipeptides	fraction of phenylalanine, arginine dipeptides	protr
PR	fraction of proline, arginine dipeptides	fraction of proline, arginine dipeptides	protr
SR	fraction of serine, arginine dipeptides	fraction of serine, arginine dipeptides	protr
TR	fraction of threonine, arginine dipeptides	fraction of threonine, arginine dipeptides	protr
WR	fraction of tryptophan, arginine dipeptides	fraction of tryptophan, arginine dipeptides	protr
YR	fraction of tyrosine, arginine dipeptides	fraction of tyrosine, arginine dipeptides	protr
VR	fraction of valine, arginine dipeptides	fraction of valine, arginine dipeptides	protr
AN	fraction of alanine, asparagine dipeptides	fraction of alanine, asparagine dipeptides	protr
RN	fraction of arginine, asparagine dipeptides	fraction of arginine, asparagine dipeptides	protr
NN	fraction of asparagine, asparagine dipeptides	fraction of asparagine, asparagine dipeptides	protr
DN	fraction of aspartic acid, asparagine dipeptides	fraction of aspartic acid, asparagine dipeptides	protr
CN	fraction of cysteine, asparagine dipeptides	fraction of cysteine, asparagine dipeptides	protr
EN	fraction of glutamic acid, asparagine dipeptides	fraction of glutamic acid, asparagine dipeptides	protr
QN	fraction of glutamine, asparagine dipeptides	fraction of glutamine, asparagine dipeptides	protr
GN	fraction of glycine, asparagine dipeptides	fraction of glycine, asparagine dipeptides	protr
HN	fraction of histidine, asparagine dipeptides	fraction of histidine, asparagine dipeptides	protr
IN	fraction of isoleucine, asparagine dipeptides	fraction of isoleucine, asparagine dipeptides	protr
LN	fraction of leucine, asparagine dipeptides	fraction of leucine, asparagine dipeptides	protr
KN	fraction of lysine, asparagine dipeptides	fraction of lysine, asparagine dipeptides	protr
MN	fraction of methionine, asparagine dipeptides	fraction of methionine, asparagine dipeptides	protr
FN	fraction of phenylalanine, asparagine dipeptides	fraction of phenylalanine, asparagine dipeptides	protr
PN	fraction of proline, asparagine dipeptides	fraction of proline, asparagine dipeptides	protr
SN	fraction of serine, asparagine dipeptides	fraction of serine, asparagine dipeptides	protr
TN	fraction of threonine, asparagine dipeptides	fraction of threonine, asparagine dipeptides	protr
WN	fraction of tryptophan, asparagine dipeptides	fraction of tryptophan, asparagine dipeptides	protr
YN	fraction of tyrosine, asparagine dipeptides	fraction of tyrosine, asparagine dipeptides	protr
VN	fraction of valine, asparagine dipeptides	fraction of valine, asparagine dipeptides	protr
AD	fraction of alanine, aspartic acid dipeptides	fraction of alanine, aspartic acid dipeptides	protr
RD	fraction of arginine, aspartic acid dipeptides	fraction of arginine, aspartic acid dipeptides	protr
ND	fraction of asparagine, aspartic acid dipeptides	fraction of asparagine, aspartic acid dipeptides	protr
DD	fraction of aspartic acid, aspartic acid dipeptides	fraction of aspartic acid, aspartic acid dipeptides	protr
CD	fraction of cysteine, aspartic acid dipeptides	fraction of cysteine, aspartic acid dipeptides	protr
ED	fraction of glutamic acid, aspartic acid dipeptides	fraction of glutamic acid, aspartic acid dipeptides	protr
QD	fraction of glutamine, aspartic acid dipeptides	fraction of glutamine, aspartic acid dipeptides	protr
GD	fraction of glycine, aspartic acid dipeptides	fraction of glycine, aspartic acid dipeptides	protr
HD	fraction of histidine, aspartic acid dipeptides	fraction of histidine, aspartic acid dipeptides	protr
ID	fraction of isoleucine, aspartic acid dipeptides	fraction of isoleucine, aspartic acid dipeptides	protr
LD	fraction of leucine, aspartic acid dipeptides	fraction of leucine, aspartic acid dipeptides	protr
KD	fraction of lysine, aspartic acid dipeptides	fraction of lysine, aspartic acid dipeptides	protr
MD	fraction of methionine, aspartic acid dipeptides	fraction of methionine, aspartic acid dipeptides	protr
FD	fraction of phenylalanine, aspartic acid dipeptides	fraction of phenylalanine, aspartic acid dipeptides	protr
PD	fraction of proline, aspartic acid dipeptides	fraction of proline, aspartic acid dipeptides	protr
SD	fraction of serine, aspartic acid dipeptides	fraction of serine, aspartic acid dipeptides	protr
TD	fraction of threonine, aspartic acid dipeptides	fraction of threonine, aspartic acid dipeptides	protr
WD	fraction of tryptophan, aspartic acid dipeptides	fraction of tryptophan, aspartic acid dipeptides	protr
YD	fraction of tyrosine, aspartic acid dipeptides	fraction of tyrosine, aspartic acid dipeptides	protr
VD	fraction of valine, aspartic acid dipeptides	fraction of valine, aspartic acid dipeptides	protr
AC	fraction of alanine, cysteine dipeptides	fraction of alanine, cysteine dipeptides	protr
RC	fraction of arginine, cysteine dipeptides	fraction of arginine, cysteine dipeptides	protr
NC	fraction of asparagine, cysteine dipeptides	fraction of asparagine, cysteine dipeptides	protr
DC	fraction of aspartic acid, cysteine dipeptides	fraction of aspartic acid, cysteine dipeptides	protr
CC	fraction of cysteine, cysteine dipeptides	fraction of cysteine, cysteine dipeptides	protr
EC	fraction of glutamic acid, cysteine dipeptides	fraction of glutamic acid, cysteine dipeptides	protr
QC	fraction of glutamine, cysteine dipeptides	fraction of glutamine, cysteine dipeptides	protr
GC	fraction of glycine, cysteine dipeptides	fraction of glycine, cysteine dipeptides	protr
HC	fraction of histidine, cysteine dipeptides	fraction of histidine, cysteine dipeptides	protr
IC	fraction of isoleucine, cysteine dipeptides	fraction of isoleucine, cysteine dipeptides	protr
LC	fraction of leucine, cysteine dipeptides	fraction of leucine, cysteine dipeptides	protr
KC	fraction of lysine, cysteine dipeptides	fraction of lysine, cysteine dipeptides	protr
MC	fraction of methionine, cysteine dipeptides	fraction of methionine, cysteine dipeptides	protr
FC	fraction of phenylalanine, cysteine dipeptides	fraction of phenylalanine, cysteine dipeptides	protr
PC	fraction of proline, cysteine dipeptides	fraction of proline, cysteine dipeptides	protr
SC	fraction of serine, cysteine dipeptides	fraction of serine, cysteine dipeptides	protr
TC	fraction of threonine, cysteine dipeptides	fraction of threonine, cysteine dipeptides	protr
WC	fraction of tryptophan, cysteine dipeptides	fraction of tryptophan, cysteine dipeptides	protr
YC	fraction of tyrosine, cysteine dipeptides	fraction of tyrosine, cysteine dipeptides	protr
VC	fraction of valine, cysteine dipeptides	fraction of valine, cysteine dipeptides	protr
AE	fraction of alanine, glutamic acid dipeptides	fraction of alanine, glutamic acid dipeptides	protr
RE	fraction of arginine, glutamic acid dipeptides	fraction of arginine, glutamic acid dipeptides	protr
NE	fraction of asparagine, glutamic acid dipeptides	fraction of asparagine, glutamic acid dipeptides	protr
DE	fraction of aspartic acid, glutamic acid dipeptides	fraction of aspartic acid, glutamic acid dipeptides	protr
CE	fraction of cysteine, glutamic acid dipeptides	fraction of cysteine, glutamic acid dipeptides	protr
EE	fraction of glutamic acid, glutamic acid dipeptides	fraction of glutamic acid, glutamic acid dipeptides	protr
QE	fraction of glutamine, glutamic acid dipeptides	fraction of glutamine, glutamic acid dipeptides	protr
GE	fraction of glycine, glutamic acid dipeptides	fraction of glycine, glutamic acid dipeptides	protr
HE	fraction of histidine, glutamic acid dipeptides	fraction of histidine, glutamic acid dipeptides	protr
IE	fraction of isoleucine, glutamic acid dipeptides	fraction of isoleucine, glutamic acid dipeptides	protr
LE	fraction of leucine, glutamic acid dipeptides	fraction of leucine, glutamic acid dipeptides	protr
KE	fraction of lysine, glutamic acid dipeptides	fraction of lysine, glutamic acid dipeptides	protr
ME	fraction of methionine, glutamic acid dipeptides	fraction of methionine, glutamic acid dipeptides	protr
FE	fraction of phenylalanine, glutamic acid dipeptides	fraction of phenylalanine, glutamic acid dipeptides	protr
PE	fraction of proline, glutamic acid dipeptides	fraction of proline, glutamic acid dipeptides	protr
SE	fraction of serine, glutamic acid dipeptides	fraction of serine, glutamic acid dipeptides	protr
TE	fraction of threonine, glutamic acid dipeptides	fraction of threonine, glutamic acid dipeptides	protr
WE	fraction of tryptophan, glutamic acid dipeptides	fraction of tryptophan, glutamic acid dipeptides	protr
YE	fraction of tyrosine, glutamic acid dipeptides	fraction of tyrosine, glutamic acid dipeptides	protr
VE	fraction of valine, glutamic acid dipeptides	fraction of valine, glutamic acid dipeptides	protr
AQ	fraction of alanine, glutamine dipeptides	fraction of alanine, glutamine dipeptides	protr
RQ	fraction of arginine, glutamine dipeptides	fraction of arginine, glutamine dipeptides	protr
NQ	fraction of asparagine, glutamine dipeptides	fraction of asparagine, glutamine dipeptides	protr
DQ	fraction of aspartic acid, glutamine dipeptides	fraction of aspartic acid, glutamine dipeptides	protr
CQ	fraction of cysteine, glutamine dipeptides	fraction of cysteine, glutamine dipeptides	protr
EQ	fraction of glutamic acid, glutamine dipeptides	fraction of glutamic acid, glutamine dipeptides	protr
QQ	fraction of glutamine, glutamine dipeptides	fraction of glutamine, glutamine dipeptides	protr
GQ	fraction of glycine, glutamine dipeptides	fraction of glycine, glutamine dipeptides	protr
HQ	fraction of histidine, glutamine dipeptides	fraction of histidine, glutamine dipeptides	protr
IQ	fraction of isoleucine, glutamine dipeptides	fraction of isoleucine, glutamine dipeptides	protr
LQ	fraction of leucine, glutamine dipeptides	fraction of leucine, glutamine dipeptides	protr
KQ	fraction of lysine, glutamine dipeptides	fraction of lysine, glutamine dipeptides	protr
MQ	fraction of methionine, glutamine dipeptides	fraction of methionine, glutamine dipeptides	protr
FQ	fraction of phenylalanine, glutamine dipeptides	fraction of phenylalanine, glutamine dipeptides	protr
PQ	fraction of proline, glutamine dipeptides	fraction of proline, glutamine dipeptides	protr
SQ	fraction of serine, glutamine dipeptides	fraction of serine, glutamine dipeptides	protr
TQ	fraction of threonine, glutamine dipeptides	fraction of threonine, glutamine dipeptides	protr
WQ	fraction of tryptophan, glutamine dipeptides	fraction of tryptophan, glutamine dipeptides	protr
YQ	fraction of tyrosine, glutamine dipeptides	fraction of tyrosine, glutamine dipeptides	protr
VQ	fraction of valine, glutamine dipeptides	fraction of valine, glutamine dipeptides	protr
AG	fraction of alanine, glycine dipeptides	fraction of alanine, glycine dipeptides	protr
RG	fraction of arginine, glycine dipeptides	fraction of arginine, glycine dipeptides	protr
NG	fraction of asparagine, glycine dipeptides	fraction of asparagine, glycine dipeptides	protr
DG	fraction of aspartic acid, glycine dipeptides	fraction of aspartic acid, glycine dipeptides	protr
CG	fraction of cysteine, glycine dipeptides	fraction of cysteine, glycine dipeptides	protr
EG	fraction of glutamic acid, glycine dipeptides	fraction of glutamic acid, glycine dipeptides	protr
QG	fraction of glutamine, glycine dipeptides	fraction of glutamine, glycine dipeptides	protr
GG	fraction of glycine, glycine dipeptides	fraction of glycine, glycine dipeptides	protr
HG	fraction of histidine, glycine dipeptides	fraction of histidine, glycine dipeptides	protr
IG	fraction of isoleucine, glycine dipeptides	fraction of isoleucine, glycine dipeptides	protr
LG	fraction of leucine, glycine dipeptides	fraction of leucine, glycine dipeptides	protr
KG	fraction of lysine, glycine dipeptides	fraction of lysine, glycine dipeptides	protr
MG	fraction of methionine, glycine dipeptides	fraction of methionine, glycine dipeptides	protr
FG	fraction of phenylalanine, glycine dipeptides	fraction of phenylalanine, glycine dipeptides	protr
PG	fraction of proline, glycine dipeptides	fraction of proline, glycine dipeptides	protr
SG	fraction of serine, glycine dipeptides	fraction of serine, glycine dipeptides	protr
TG	fraction of threonine, glycine dipeptides	fraction of threonine, glycine dipeptides	protr
WG	fraction of tryptophan, glycine dipeptides	fraction of tryptophan, glycine dipeptides	protr
YG	fraction of tyrosine, glycine dipeptides	fraction of tyrosine, glycine dipeptides	protr
VG	fraction of valine, glycine dipeptides	fraction of valine, glycine dipeptides	protr
AH	fraction of alanine, histidine dipeptides	fraction of alanine, histidine dipeptides	protr
RH	fraction of arginine, histidine dipeptides	fraction of arginine, histidine dipeptides	protr
NH	fraction of asparagine, histidine dipeptides	fraction of asparagine, histidine dipeptides	protr
DH	fraction of aspartic acid, histidine dipeptides	fraction of aspartic acid, histidine dipeptides	protr
CH	fraction of cysteine, histidine dipeptides	fraction of cysteine, histidine dipeptides	protr
EH	fraction of glutamic acid, histidine dipeptides	fraction of glutamic acid, histidine dipeptides	protr
QH	fraction of glutamine, histidine dipeptides	fraction of glutamine, histidine dipeptides	protr
GH	fraction of glycine, histidine dipeptides	fraction of glycine, histidine dipeptides	protr
HH	fraction of histidine, histidine dipeptides	fraction of histidine, histidine dipeptides	protr
IH	fraction of isoleucine, histidine dipeptides	fraction of isoleucine, histidine dipeptides	protr
LH	fraction of leucine, histidine dipeptides	fraction of leucine, histidine dipeptides	protr
KH	fraction of lysine, histidine dipeptides	fraction of lysine, histidine dipeptides	protr
MH	fraction of methionine, histidine dipeptides	fraction of methionine, histidine dipeptides	protr
FH	fraction of phenylalanine, histidine dipeptides	fraction of phenylalanine, histidine dipeptides	protr
PH	fraction of proline, histidine dipeptides	fraction of proline, histidine dipeptides	protr
SH	fraction of serine, histidine dipeptides	fraction of serine, histidine dipeptides	protr
TH	fraction of threonine, histidine dipeptides	fraction of threonine, histidine dipeptides	protr
WH	fraction of tryptophan, histidine dipeptides	fraction of tryptophan, histidine dipeptides	protr
YH	fraction of tyrosine, histidine dipeptides	fraction of tyrosine, histidine dipeptides	protr
VH	fraction of valine, histidine dipeptides	fraction of valine, histidine dipeptides	protr
AI	fraction of alanine, isoleucine dipeptides	fraction of alanine, isoleucine dipeptides	protr
RI	fraction of arginine, isoleucine dipeptides	fraction of arginine, isoleucine dipeptides	protr
NI	fraction of asparagine, isoleucine dipeptides	fraction of asparagine, isoleucine dipeptides	protr
DI	fraction of aspartic acid, isoleucine dipeptides	fraction of aspartic acid, isoleucine dipeptides	protr
CI	fraction of cysteine, isoleucine dipeptides	fraction of cysteine, isoleucine dipeptides	protr
EI	fraction of glutamic acid, isoleucine dipeptides	fraction of glutamic acid, isoleucine dipeptides	protr
QI	fraction of glutamine, isoleucine dipeptides	fraction of glutamine, isoleucine dipeptides	protr
GI	fraction of glycine, isoleucine dipeptides	fraction of glycine, isoleucine dipeptides	protr
HI	fraction of histidine, isoleucine dipeptides	fraction of histidine, isoleucine dipeptides	protr
II	fraction of isoleucine, isoleucine dipeptides	fraction of isoleucine, isoleucine dipeptides	protr
LI	fraction of leucine, isoleucine dipeptides	fraction of leucine, isoleucine dipeptides	protr
KI	fraction of lysine, isoleucine dipeptides	fraction of lysine, isoleucine dipeptides	protr
MI	fraction of methionine, isoleucine dipeptides	fraction of methionine, isoleucine dipeptides	protr
FI	fraction of phenylalanine, isoleucine dipeptides	fraction of phenylalanine, isoleucine dipeptides	protr
PI	fraction of proline, isoleucine dipeptides	fraction of proline, isoleucine dipeptides	protr
SI	fraction of serine, isoleucine dipeptides	fraction of serine, isoleucine dipeptides	protr
TI	fraction of threonine, isoleucine dipeptides	fraction of threonine, isoleucine dipeptides	protr
WI	fraction of tryptophan, isoleucine dipeptides	fraction of tryptophan, isoleucine dipeptides	protr
YI	fraction of tyrosine, isoleucine dipeptides	fraction of tyrosine, isoleucine dipeptides	protr
VI	fraction of valine, isoleucine dipeptides	fraction of valine, isoleucine dipeptides	protr
AL	fraction of alanine, leucine dipeptides	fraction of alanine, leucine dipeptides	protr
RL	fraction of arginine, leucine dipeptides	fraction of arginine, leucine dipeptides	protr
NL	fraction of asparagine, leucine dipeptides	fraction of asparagine, leucine dipeptides	protr
DL	fraction of aspartic acid, leucine dipeptides	fraction of aspartic acid, leucine dipeptides	protr
CL	fraction of cysteine, leucine dipeptides	fraction of cysteine, leucine dipeptides	protr
EL	fraction of glutamic acid, leucine dipeptides	fraction of glutamic acid, leucine dipeptides	protr
QL	fraction of glutamine, leucine dipeptides	fraction of glutamine, leucine dipeptides	protr
GL	fraction of glycine, leucine dipeptides	fraction of glycine, leucine dipeptides	protr
HL	fraction of histidine, leucine dipeptides	fraction of histidine, leucine dipeptides	protr
IL	fraction of isoleucine, leucine dipeptides	fraction of isoleucine, leucine dipeptides	protr
LL	fraction of leucine, leucine dipeptides	fraction of leucine, leucine dipeptides	protr
KL	fraction of lysine, leucine dipeptides	fraction of lysine, leucine dipeptides	protr
ML	fraction of methionine, leucine dipeptides	fraction of methionine, leucine dipeptides	protr
FL	fraction of phenylalanine, leucine dipeptides	fraction of phenylalanine, leucine dipeptides	protr
PL	fraction of proline, leucine dipeptides	fraction of proline, leucine dipeptides	protr
SL	fraction of serine, leucine dipeptides	fraction of serine, leucine dipeptides	protr
TL	fraction of threonine, leucine dipeptides	fraction of threonine, leucine dipeptides	protr
WL	fraction of tryptophan, leucine dipeptides	fraction of tryptophan, leucine dipeptides	protr
YL	fraction of tyrosine, leucine dipeptides	fraction of tyrosine, leucine dipeptides	protr
VL	fraction of valine, leucine dipeptides	fraction of valine, leucine dipeptides	protr
AK	fraction of alanine, lysine dipeptides	fraction of alanine, lysine dipeptides	protr
RK	fraction of arginine, lysine dipeptides	fraction of arginine, lysine dipeptides	protr
NK	fraction of asparagine, lysine dipeptides	fraction of asparagine, lysine dipeptides	protr
DK	fraction of aspartic acid, lysine dipeptides	fraction of aspartic acid, lysine dipeptides	protr
CK	fraction of cysteine, lysine dipeptides	fraction of cysteine, lysine dipeptides	protr
EK	fraction of glutamic acid, lysine dipeptides	fraction of glutamic acid, lysine dipeptides	protr
QK	fraction of glutamine, lysine dipeptides	fraction of glutamine, lysine dipeptides	protr
GK	fraction of glycine, lysine dipeptides	fraction of glycine, lysine dipeptides	protr
HK	fraction of histidine, lysine dipeptides	fraction of histidine, lysine dipeptides	protr
IK	fraction of isoleucine, lysine dipeptides	fraction of isoleucine, lysine dipeptides	protr
LK	fraction of leucine, lysine dipeptides	fraction of leucine, lysine dipeptides	protr
KK	fraction of lysine, lysine dipeptides	fraction of lysine, lysine dipeptides	protr
MK	fraction of methionine, lysine dipeptides	fraction of methionine, lysine dipeptides	protr
FK	fraction of phenylalanine, lysine dipeptides	fraction of phenylalanine, lysine dipeptides	protr
PK	fraction of proline, lysine dipeptides	fraction of proline, lysine dipeptides	protr
SK	fraction of serine, lysine dipeptides	fraction of serine, lysine dipeptides	protr
TK	fraction of threonine, lysine dipeptides	fraction of threonine, lysine dipeptides	protr
WK	fraction of tryptophan, lysine dipeptides	fraction of tryptophan, lysine dipeptides	protr
YK	fraction of tyrosine, lysine dipeptides	fraction of tyrosine, lysine dipeptides	protr
VK	fraction of valine, lysine dipeptides	fraction of valine, lysine dipeptides	protr
AM	fraction of alanine, methionine dipeptides	fraction of alanine, methionine dipeptides	protr
RM	fraction of arginine, methionine dipeptides	fraction of arginine, methionine dipeptides	protr
NM	fraction of asparagine, methionine dipeptides	fraction of asparagine, methionine dipeptides	protr
DM	fraction of aspartic acid, methionine dipeptides	fraction of aspartic acid, methionine dipeptides	protr
CM	fraction of cysteine, methionine dipeptides	fraction of cysteine, methionine dipeptides	protr
EM	fraction of glutamic acid, methionine dipeptides	fraction of glutamic acid, methionine dipeptides	protr
QM	fraction of glutamine, methionine dipeptides	fraction of glutamine, methionine dipeptides	protr
GM	fraction of glycine, methionine dipeptides	fraction of glycine, methionine dipeptides	protr
HM	fraction of histidine, methionine dipeptides	fraction of histidine, methionine dipeptides	protr
IM	fraction of isoleucine, methionine dipeptides	fraction of isoleucine, methionine dipeptides	protr
LM	fraction of leucine, methionine dipeptides	fraction of leucine, methionine dipeptides	protr
KM	fraction of lysine, methionine dipeptides	fraction of lysine, methionine dipeptides	protr
MM	fraction of methionine, methionine dipeptides	fraction of methionine, methionine dipeptides	protr
FM	fraction of phenylalanine, methionine dipeptides	fraction of phenylalanine, methionine dipeptides	protr
PM	fraction of proline, methionine dipeptides	fraction of proline, methionine dipeptides	protr
SM	fraction of serine, methionine dipeptides	fraction of serine, methionine dipeptides	protr
TM	fraction of threonine, methionine dipeptides	fraction of threonine, methionine dipeptides	protr
WM	fraction of tryptophan, methionine dipeptides	fraction of tryptophan, methionine dipeptides	protr
YM	fraction of tyrosine, methionine dipeptides	fraction of tyrosine, methionine dipeptides	protr
VM	fraction of valine, methionine dipeptides	fraction of valine, methionine dipeptides	protr
AF	fraction of alanine, phenylalanine dipeptides	fraction of alanine, phenylalanine dipeptides	protr
RF	fraction of arginine, phenylalanine dipeptides	fraction of arginine, phenylalanine dipeptides	protr
NF	fraction of asparagine, phenylalanine dipeptides	fraction of asparagine, phenylalanine dipeptides	protr
DF	fraction of aspartic acid, phenylalanine dipeptides	fraction of aspartic acid, phenylalanine dipeptides	protr
CF	fraction of cysteine, phenylalanine dipeptides	fraction of cysteine, phenylalanine dipeptides	protr
EF	fraction of glutamic acid, phenylalanine dipeptides	fraction of glutamic acid, phenylalanine dipeptides	protr
QF	fraction of glutamine, phenylalanine dipeptides	fraction of glutamine, phenylalanine dipeptides	protr
GF	fraction of glycine, phenylalanine dipeptides	fraction of glycine, phenylalanine dipeptides	protr
HF	fraction of histidine, phenylalanine dipeptides	fraction of histidine, phenylalanine dipeptides	protr
IF	fraction of isoleucine, phenylalanine dipeptides	fraction of isoleucine, phenylalanine dipeptides	protr
LF	fraction of leucine, phenylalanine dipeptides	fraction of leucine, phenylalanine dipeptides	protr
KF	fraction of lysine, phenylalanine dipeptides	fraction of lysine, phenylalanine dipeptides	protr
MF	fraction of methionine, phenylalanine dipeptides	fraction of methionine, phenylalanine dipeptides	protr
FF	fraction of phenylalanine, phenylalanine dipeptides	fraction of phenylalanine, phenylalanine dipeptides	protr
PF	fraction of proline, phenylalanine dipeptides	fraction of proline, phenylalanine dipeptides	protr
SF	fraction of serine, phenylalanine dipeptides	fraction of serine, phenylalanine dipeptides	protr
TF	fraction of threonine, phenylalanine dipeptides	fraction of threonine, phenylalanine dipeptides	protr
WF	fraction of tryptophan, phenylalanine dipeptides	fraction of tryptophan, phenylalanine dipeptides	protr
YF	fraction of tyrosine, phenylalanine dipeptides	fraction of tyrosine, phenylalanine dipeptides	protr
VF	fraction of valine, phenylalanine dipeptides	fraction of valine, phenylalanine dipeptides	protr
AP	fraction of alanine, proline dipeptides	fraction of alanine, proline dipeptides	protr
RP	fraction of arginine, proline dipeptides	fraction of arginine, proline dipeptides	protr
NP	fraction of asparagine, proline dipeptides	fraction of asparagine, proline dipeptides	protr
DP	fraction of aspartic acid, proline dipeptides	fraction of aspartic acid, proline dipeptides	protr
CP	fraction of cysteine, proline dipeptides	fraction of cysteine, proline dipeptides	protr
EP	fraction of glutamic acid, proline dipeptides	fraction of glutamic acid, proline dipeptides	protr
QP	fraction of glutamine, proline dipeptides	fraction of glutamine, proline dipeptides	protr
GP	fraction of glycine, proline dipeptides	fraction of glycine, proline dipeptides	protr
HP	fraction of histidine, proline dipeptides	fraction of histidine, proline dipeptides	protr
IP	fraction of isoleucine, proline dipeptides	fraction of isoleucine, proline dipeptides	protr
LP	fraction of leucine, proline dipeptides	fraction of leucine, proline dipeptides	protr
KP	fraction of lysine, proline dipeptides	fraction of lysine, proline dipeptides	protr
MP	fraction of methionine, proline dipeptides	fraction of methionine, proline dipeptides	protr
FP	fraction of phenylalanine, proline dipeptides	fraction of phenylalanine, proline dipeptides	protr
PP	fraction of proline, proline dipeptides	fraction of proline, proline dipeptides	protr
SP	fraction of serine, proline dipeptides	fraction of serine, proline dipeptides	protr
TP	fraction of threonine, proline dipeptides	fraction of threonine, proline dipeptides	protr
WP	fraction of tryptophan, proline dipeptides	fraction of tryptophan, proline dipeptides	protr
YP	fraction of tyrosine, proline dipeptides	fraction of tyrosine, proline dipeptides	protr
VP	fraction of valine, proline dipeptides	fraction of valine, proline dipeptides	protr
AS	fraction of alanine, serine dipeptides	fraction of alanine, serine dipeptides	protr
RS	fraction of arginine, serine dipeptides	fraction of arginine, serine dipeptides	protr
NS	fraction of asparagine, serine dipeptides	fraction of asparagine, serine dipeptides	protr
DS	fraction of aspartic acid, serine dipeptides	fraction of aspartic acid, serine dipeptides	protr
CS	fraction of cysteine, serine dipeptides	fraction of cysteine, serine dipeptides	protr
ES	fraction of glutamic acid, serine dipeptides	fraction of glutamic acid, serine dipeptides	protr
QS	fraction of glutamine, serine dipeptides	fraction of glutamine, serine dipeptides	protr
GS	fraction of glycine, serine dipeptides	fraction of glycine, serine dipeptides	protr
HS	fraction of histidine, serine dipeptides	fraction of histidine, serine dipeptides	protr
IS	fraction of isoleucine, serine dipeptides	fraction of isoleucine, serine dipeptides	protr
LS	fraction of leucine, serine dipeptides	fraction of leucine, serine dipeptides	protr
KS	fraction of lysine, serine dipeptides	fraction of lysine, serine dipeptides	protr
MS	fraction of methionine, serine dipeptides	fraction of methionine, serine dipeptides	protr
FS	fraction of phenylalanine, serine dipeptides	fraction of phenylalanine, serine dipeptides	protr
PS	fraction of proline, serine dipeptides	fraction of proline, serine dipeptides	protr
SS	fraction of serine, serine dipeptides	fraction of serine, serine dipeptides	protr
TS	fraction of threonine, serine dipeptides	fraction of threonine, serine dipeptides	protr
WS	fraction of tryptophan, serine dipeptides	fraction of tryptophan, serine dipeptides	protr
YS	fraction of tyrosine, serine dipeptides	fraction of tyrosine, serine dipeptides	protr
VS	fraction of valine, serine dipeptides	fraction of valine, serine dipeptides	protr
AT	fraction of alanine, threonine dipeptides	fraction of alanine, threonine dipeptides	protr
RT	fraction of arginine, threonine dipeptides	fraction of arginine, threonine dipeptides	protr
NT	fraction of asparagine, threonine dipeptides	fraction of asparagine, threonine dipeptides	protr
DT	fraction of aspartic acid, threonine dipeptides	fraction of aspartic acid, threonine dipeptides	protr
CT	fraction of cysteine, threonine dipeptides	fraction of cysteine, threonine dipeptides	protr
ET	fraction of glutamic acid, threonine dipeptides	fraction of glutamic acid, threonine dipeptides	protr
QT	fraction of glutamine, threonine dipeptides	fraction of glutamine, threonine dipeptides	protr
GT	fraction of glycine, threonine dipeptides	fraction of glycine, threonine dipeptides	protr
HT	fraction of histidine, threonine dipeptides	fraction of histidine, threonine dipeptides	protr
IT	fraction of isoleucine, threonine dipeptides	fraction of isoleucine, threonine dipeptides	protr
LT	fraction of leucine, threonine dipeptides	fraction of leucine, threonine dipeptides	protr
KT	fraction of lysine, threonine dipeptides	fraction of lysine, threonine dipeptides	protr
MT	fraction of methionine, threonine dipeptides	fraction of methionine, threonine dipeptides	protr
FT	fraction of phenylalanine, threonine dipeptides	fraction of phenylalanine, threonine dipeptides	protr
PT	fraction of proline, threonine dipeptides	fraction of proline, threonine dipeptides	protr
ST	fraction of serine, threonine dipeptides	fraction of serine, threonine dipeptides	protr
TT	fraction of threonine, threonine dipeptides	fraction of threonine, threonine dipeptides	protr
WT	fraction of tryptophan, threonine dipeptides	fraction of tryptophan, threonine dipeptides	protr
YT	fraction of tyrosine, threonine dipeptides	fraction of tyrosine, threonine dipeptides	protr
VT	fraction of valine, threonine dipeptides	fraction of valine, threonine dipeptides	protr
AW	fraction of alanine, tryptophan dipeptides	fraction of alanine, tryptophan dipeptides	protr
RW	fraction of arginine, tryptophan dipeptides	fraction of arginine, tryptophan dipeptides	protr
NW	fraction of asparagine, tryptophan dipeptides	fraction of asparagine, tryptophan dipeptides	protr
DW	fraction of aspartic acid, tryptophan dipeptides	fraction of aspartic acid, tryptophan dipeptides	protr
CW	fraction of cysteine, tryptophan dipeptides	fraction of cysteine, tryptophan dipeptides	protr
EW	fraction of glutamic acid, tryptophan dipeptides	fraction of glutamic acid, tryptophan dipeptides	protr
QW	fraction of glutamine, tryptophan dipeptides	fraction of glutamine, tryptophan dipeptides	protr
GW	fraction of glycine, tryptophan dipeptides	fraction of glycine, tryptophan dipeptides	protr
HW	fraction of histidine, tryptophan dipeptides	fraction of histidine, tryptophan dipeptides	protr
IW	fraction of isoleucine, tryptophan dipeptides	fraction of isoleucine, tryptophan dipeptides	protr
LW	fraction of leucine, tryptophan dipeptides	fraction of leucine, tryptophan dipeptides	protr
KW	fraction of lysine, tryptophan dipeptides	fraction of lysine, tryptophan dipeptides	protr
MW	fraction of methionine, tryptophan dipeptides	fraction of methionine, tryptophan dipeptides	protr
FW	fraction of phenylalanine, tryptophan dipeptides	fraction of phenylalanine, tryptophan dipeptides	protr
PW	fraction of proline, tryptophan dipeptides	fraction of proline, tryptophan dipeptides	protr
SW	fraction of serine, tryptophan dipeptides	fraction of serine, tryptophan dipeptides	protr
TW	fraction of threonine, tryptophan dipeptides	fraction of threonine, tryptophan dipeptides	protr
WW	fraction of tryptophan, tryptophan dipeptides	fraction of tryptophan, tryptophan dipeptides	protr
YW	fraction of tyrosine, tryptophan dipeptides	fraction of tyrosine, tryptophan dipeptides	protr
VW	fraction of valine, tryptophan dipeptides	fraction of valine, tryptophan dipeptides	protr
AY	fraction of alanine, tyrosine dipeptides	fraction of alanine, tyrosine dipeptides	protr
RY	fraction of arginine, tyrosine dipeptides	fraction of arginine, tyrosine dipeptides	protr
NY	fraction of asparagine, tyrosine dipeptides	fraction of asparagine, tyrosine dipeptides	protr
DY	fraction of aspartic acid, tyrosine dipeptides	fraction of aspartic acid, tyrosine dipeptides	protr
CY	fraction of cysteine, tyrosine dipeptides	fraction of cysteine, tyrosine dipeptides	protr
EY	fraction of glutamic acid, tyrosine dipeptides	fraction of glutamic acid, tyrosine dipeptides	protr
QY	fraction of glutamine, tyrosine dipeptides	fraction of glutamine, tyrosine dipeptides	protr
GY	fraction of glycine, tyrosine dipeptides	fraction of glycine, tyrosine dipeptides	protr
HY	fraction of histidine, tyrosine dipeptides	fraction of histidine, tyrosine dipeptides	protr
IY	fraction of isoleucine, tyrosine dipeptides	fraction of isoleucine, tyrosine dipeptides	protr
LY	fraction of leucine, tyrosine dipeptides	fraction of leucine, tyrosine dipeptides	protr
KY	fraction of lysine, tyrosine dipeptides	fraction of lysine, tyrosine dipeptides	protr
MY	fraction of methionine, tyrosine dipeptides	fraction of methionine, tyrosine dipeptides	protr
FY	fraction of phenylalanine, tyrosine dipeptides	fraction of phenylalanine, tyrosine dipeptides	protr
PY	fraction of proline, tyrosine dipeptides	fraction of proline, tyrosine dipeptides	protr
SY	fraction of serine, tyrosine dipeptides	fraction of serine, tyrosine dipeptides	protr
TY	fraction of threonine, tyrosine dipeptides	fraction of threonine, tyrosine dipeptides	protr
WY	fraction of tryptophan, tyrosine dipeptides	fraction of tryptophan, tyrosine dipeptides	protr
YY	fraction of tyrosine, tyrosine dipeptides	fraction of tyrosine, tyrosine dipeptides	protr
VY	fraction of valine, tyrosine dipeptides	fraction of valine, tyrosine dipeptides	protr
AV	fraction of alanine, valine dipeptides	fraction of alanine, valine dipeptides	protr
RV	fraction of arginine, valine dipeptides	fraction of arginine, valine dipeptides	protr
NV	fraction of asparagine, valine dipeptides	fraction of asparagine, valine dipeptides	protr
DV	fraction of aspartic acid, valine dipeptides	fraction of aspartic acid, valine dipeptides	protr
CV	fraction of cysteine, valine dipeptides	fraction of cysteine, valine dipeptides	protr
EV	fraction of glutamic acid, valine dipeptides	fraction of glutamic acid, valine dipeptides	protr
QV	fraction of glutamine, valine dipeptides	fraction of glutamine, valine dipeptides	protr
GV	fraction of glycine, valine dipeptides	fraction of glycine, valine dipeptides	protr
HV	fraction of histidine, valine dipeptides	fraction of histidine, valine dipeptides	protr
IV	fraction of isoleucine, valine dipeptides	fraction of isoleucine, valine dipeptides	protr
LV	fraction of leucine, valine dipeptides	fraction of leucine, valine dipeptides	protr
KV	fraction of lysine, valine dipeptides	fraction of lysine, valine dipeptides	protr
MV	fraction of methionine, valine dipeptides	fraction of methionine, valine dipeptides	protr
FV	fraction of phenylalanine, valine dipeptides	fraction of phenylalanine, valine dipeptides	protr
PV	fraction of proline, valine dipeptides	fraction of proline, valine dipeptides	protr
SV	fraction of serine, valine dipeptides	fraction of serine, valine dipeptides	protr
TV	fraction of threonine, valine dipeptides	fraction of threonine, valine dipeptides	protr
WV	fraction of tryptophan, valine dipeptides	fraction of tryptophan, valine dipeptides	protr
YV	fraction of tyrosine, valine dipeptides	fraction of tyrosine, valine dipeptides	protr
VV	fraction of valine, valine dipeptides	fraction of valine, valine dipeptides	protr
moreau_broto_CIDH920105.lag1	normalized Moreau-Broto autocorrelation of normalized average hydrophobicity scales (lag = 1)	normalized Moreau-Broto autocorrelation of normalized average hydrophobicity scales (lag = 1)	protr
moreau_broto_CIDH920105.lag2	normalized Moreau-Broto autocorrelation of normalized average hydrophobicity scales (lag = 2)	normalized Moreau-Broto autocorrelation of normalized average hydrophobicity scales (lag = 2)	protr
moreau_broto_CIDH920105.lag3	normalized Moreau-Broto autocorrelation of normalized average hydrophobicity scales (lag = 3)	normalized Moreau-Broto autocorrelation of normalized average hydrophobicity scales (lag = 3)	protr
moreau_broto_CIDH920105.lag4	normalized Moreau-Broto autocorrelation of normalized average hydrophobicity scales (lag = 4)	normalized Moreau-Broto autocorrelation of normalized average hydrophobicity scales (lag = 4)	protr
moreau_broto_CIDH920105.lag5	normalized Moreau-Broto autocorrelation of normalized average hydrophobicity scales (lag = 5)	normalized Moreau-Broto autocorrelation of normalized average hydrophobicity scales (lag = 5)	protr
moreau_broto_CIDH920105.lag6	normalized Moreau-Broto autocorrelation of normalized average hydrophobicity scales (lag = 6)	normalized Moreau-Broto autocorrelation of normalized average hydrophobicity scales (lag = 6)	protr
moreau_broto_BHAR880101.lag1	normalized Moreau-Broto autocorrelation of average flexibility indices (lag = 1)	normalized Moreau-Broto autocorrelation of average flexibility indices (lag = 1)	protr
moreau_broto_BHAR880101.lag2	normalized Moreau-Broto autocorrelation of average flexibility indices (lag = 2)	normalized Moreau-Broto autocorrelation of average flexibility indices (lag = 2)	protr
moreau_broto_BHAR880101.lag3	normalized Moreau-Broto autocorrelation of average flexibility indices (lag = 3)	normalized Moreau-Broto autocorrelation of average flexibility indices (lag = 3)	protr
moreau_broto_BHAR880101.lag4	normalized Moreau-Broto autocorrelation of average flexibility indices (lag = 4)	normalized Moreau-Broto autocorrelation of average flexibility indices (lag = 4)	protr
moreau_broto_BHAR880101.lag5	normalized Moreau-Broto autocorrelation of average flexibility indices (lag = 5)	normalized Moreau-Broto autocorrelation of average flexibility indices (lag = 5)	protr
moreau_broto_BHAR880101.lag6	normalized Moreau-Broto autocorrelation of average flexibility indices (lag = 6)	normalized Moreau-Broto autocorrelation of average flexibility indices (lag = 6)	protr
moreau_broto_CHAM820101.lag1	normalized Moreau-Broto autocorrelation of polarizability parameter (lag = 1)	normalized Moreau-Broto autocorrelation of polarizability parameter (lag = 1)	protr
moreau_broto_CHAM820101.lag2	normalized Moreau-Broto autocorrelation of polarizability parameter (lag = 2)	normalized Moreau-Broto autocorrelation of polarizability parameter (lag = 2)	protr
moreau_broto_CHAM820101.lag3	normalized Moreau-Broto autocorrelation of polarizability parameter (lag = 3)	normalized Moreau-Broto autocorrelation of polarizability parameter (lag = 3)	protr
moreau_broto_CHAM820101.lag4	normalized Moreau-Broto autocorrelation of polarizability parameter (lag = 4)	normalized Moreau-Broto autocorrelation of polarizability parameter (lag = 4)	protr
moreau_broto_CHAM820101.lag5	normalized Moreau-Broto autocorrelation of polarizability parameter (lag = 5)	normalized Moreau-Broto autocorrelation of polarizability parameter (lag = 5)	protr
moreau_broto_CHAM820101.lag6	normalized Moreau-Broto autocorrelation of polarizability parameter (lag = 6)	normalized Moreau-Broto autocorrelation of polarizability parameter (lag = 6)	protr
moreau_broto_CHAM820102.lag1	normalized Moreau-Broto autocorrelation of free energy of solution in water, kcal/mole (lag = 1)	normalized Moreau-Broto autocorrelation of free energy of solution in water, kcal/mole (lag = 1)	protr
moreau_broto_CHAM820102.lag2	normalized Moreau-Broto autocorrelation of free energy of solution in water, kcal/mole (lag = 2)	normalized Moreau-Broto autocorrelation of free energy of solution in water, kcal/mole (lag = 2)	protr
moreau_broto_CHAM820102.lag3	normalized Moreau-Broto autocorrelation of free energy of solution in water, kcal/mole (lag = 3)	normalized Moreau-Broto autocorrelation of free energy of solution in water, kcal/mole (lag = 3)	protr
moreau_broto_CHAM820102.lag4	normalized Moreau-Broto autocorrelation of free energy of solution in water, kcal/mole (lag = 4)	normalized Moreau-Broto autocorrelation of free energy of solution in water, kcal/mole (lag = 4)	protr
moreau_broto_CHAM820102.lag5	normalized Moreau-Broto autocorrelation of free energy of solution in water, kcal/mole (lag = 5)	normalized Moreau-Broto autocorrelation of free energy of solution in water, kcal/mole (lag = 5)	protr
moreau_broto_CHAM820102.lag6	normalized Moreau-Broto autocorrelation of free energy of solution in water, kcal/mole (lag = 6)	normalized Moreau-Broto autocorrelation of free energy of solution in water, kcal/mole (lag = 6)	protr
moreau_broto_CHOC760101.lag1	normalized Moreau-Broto autocorrelation of residue accessible surface area in tripeptide (lag = 1)	normalized Moreau-Broto autocorrelation of residue accessible surface area in tripeptide (lag = 1)	protr
moreau_broto_CHOC760101.lag2	normalized Moreau-Broto autocorrelation of residue accessible surface area in tripeptide (lag = 2)	normalized Moreau-Broto autocorrelation of residue accessible surface area in tripeptide (lag = 2)	protr
moreau_broto_CHOC760101.lag3	normalized Moreau-Broto autocorrelation of residue accessible surface area in tripeptide (lag = 3)	normalized Moreau-Broto autocorrelation of residue accessible surface area in tripeptide (lag = 3)	protr
moreau_broto_CHOC760101.lag4	normalized Moreau-Broto autocorrelation of residue accessible surface area in tripeptide (lag = 4)	normalized Moreau-Broto autocorrelation of residue accessible surface area in tripeptide (lag = 4)	protr
moreau_broto_CHOC760101.lag5	normalized Moreau-Broto autocorrelation of residue accessible surface area in tripeptide (lag = 5)	normalized Moreau-Broto autocorrelation of residue accessible surface area in tripeptide (lag = 5)	protr
moreau_broto_CHOC760101.lag6	normalized Moreau-Broto autocorrelation of residue accessible surface area in tripeptide (lag = 6)	normalized Moreau-Broto autocorrelation of residue accessible surface area in tripeptide (lag = 6)	protr
moreau_broto_BIGC670101.lag1	normalized Moreau-Broto autocorrelation of residue volume (lag = 1)	normalized Moreau-Broto autocorrelation of residue volume (lag = 1)	protr
moreau_broto_BIGC670101.lag2	normalized Moreau-Broto autocorrelation of residue volume (lag = 2)	normalized Moreau-Broto autocorrelation of residue volume (lag = 2)	protr
moreau_broto_BIGC670101.lag3	normalized Moreau-Broto autocorrelation of residue volume (lag = 3)	normalized Moreau-Broto autocorrelation of residue volume (lag = 3)	protr
moreau_broto_BIGC670101.lag4	normalized Moreau-Broto autocorrelation of residue volume (lag = 4)	normalized Moreau-Broto autocorrelation of residue volume (lag = 4)	protr
moreau_broto_BIGC670101.lag5	normalized Moreau-Broto autocorrelation of residue volume (lag = 5)	normalized Moreau-Broto autocorrelation of residue volume (lag = 5)	protr
moreau_broto_BIGC670101.lag6	normalized Moreau-Broto autocorrelation of residue volume (lag = 6)	normalized Moreau-Broto autocorrelation of residue volume (lag = 6)	protr
moreau_broto_CHAM810101.lag1	normalized Moreau-Broto autocorrelation of steric parameter (lag = 1)	normalized Moreau-Broto autocorrelation of steric parameter (lag = 1)	protr
moreau_broto_CHAM810101.lag2	normalized Moreau-Broto autocorrelation of steric parameter (lag = 2)	normalized Moreau-Broto autocorrelation of steric parameter (lag = 2)	protr
moreau_broto_CHAM810101.lag3	normalized Moreau-Broto autocorrelation of steric parameter (lag = 3)	normalized Moreau-Broto autocorrelation of steric parameter (lag = 3)	protr
moreau_broto_CHAM810101.lag4	normalized Moreau-Broto autocorrelation of steric parameter (lag = 4)	normalized Moreau-Broto autocorrelation of steric parameter (lag = 4)	protr
moreau_broto_CHAM810101.lag5	normalized Moreau-Broto autocorrelation of steric parameter (lag = 5)	normalized Moreau-Broto autocorrelation of steric parameter (lag = 5)	protr
moreau_broto_CHAM810101.lag6	normalized Moreau-Broto autocorrelation of steric parameter (lag = 6)	normalized Moreau-Broto autocorrelation of steric parameter (lag = 6)	protr
moreau_broto_DAYM780201.lag1	normalized Moreau-Broto autocorrelation of relative mutability (lag = 1)	normalized Moreau-Broto autocorrelation of relative mutability (lag = 1)	protr
moreau_broto_DAYM780201.lag2	normalized Moreau-Broto autocorrelation of relative mutability (lag = 2)	normalized Moreau-Broto autocorrelation of relative mutability (lag = 2)	protr
moreau_broto_DAYM780201.lag3	normalized Moreau-Broto autocorrelation of relative mutability (lag = 3)	normalized Moreau-Broto autocorrelation of relative mutability (lag = 3)	protr
moreau_broto_DAYM780201.lag4	normalized Moreau-Broto autocorrelation of relative mutability (lag = 4)	normalized Moreau-Broto autocorrelation of relative mutability (lag = 4)	protr
moreau_broto_DAYM780201.lag5	normalized Moreau-Broto autocorrelation of relative mutability (lag = 5)	normalized Moreau-Broto autocorrelation of relative mutability (lag = 5)	protr
moreau_broto_DAYM780201.lag6	normalized Moreau-Broto autocorrelation of relative mutability (lag = 6)	normalized Moreau-Broto autocorrelation of relative mutability (lag = 6)	protr
hydrophobicity.Group1	fraction of polar residues	fraction of polar amino acid residues (R, K, E, D, Q, N)	protr
hydrophobicity.Group2	fraction of neutral residues	fraction of neutral amino acid residues (G, A, S, T, P, H, Y)	protr
hydrophobicity.Group3	fraction of hydrophobic residues	fraction of hydrophobic amino acid residues (C, L, V, I, M, F, W)	protr
normwaalsvolume.Group1	fraction of residues with normalized van der Waals volume between 0-2.78	fraction of amino acid residues with normalized van der Waals volume between 0-2.78 (G, A, S, T, P, D, C)	protr
normwaalsvolume.Group2	fraction of residues with normalized van der Waals volume between 2.95-4.0	fraction of amino acid residues with normalized van der Waals volume between 2.95-4.0 (N, V, E, Q, I, L)	protr
normwaalsvolume.Group3	fraction of residues with normalized van der Waals volume between 4.03-8.08	fraction of amino acid residues with normalized van der Waals volume between 4.03-8.08 (M, H, K, F, R, Y, W)	protr
polarity.Group1	fraction of residues with polarity between 4.9-6.2	fraction of amino acid residues with polarity between 4.9-6.2 (L, I, F, W, C, M, V, Y)	protr
polarity.Group2	fraction of residues with polarity between 8.0-9.2	fraction of amino acid residues with polarity between 8.0-9.2 (P, A, T, G, S)	protr
polarity.Group3	fraction of residues with polarity between 10.4-13.0	fraction of amino acid residues with polarity between 10.4-13.0 (H, Q, R, K, N, E, D)	protr
polarizability.Group1	fraction of residues with polarizability between 0-1.08	fraction of amino acid residues with polarizability between 0-1.08 (G, A, S, D, T)	protr
polarizability.Group2	fraction of residues with polarizability between 0.128-0.186	fraction of amino acid residues with polarizability between 0.128-0.186 (C, P, N, V, E, Q, I, L)	protr
polarizability.Group3	fraction of residues with polarizability between 0.219-0.409	fraction of amino acid residues with polarizability between 0.219-0.409 (K, M, H, F, R, Y, W)	protr
charge.Group1	fraction of residues with positive charge	fraction of amino acid residues with positive charge (K, R)	protr
charge.Group2	fraction of residues with neutral charge	fraction of amino acid residues with neutral charge (A, N, C, Q, G, H, I, L, M, F, P, S, T, W, Y, V)	protr
charge.Group3	fraction of residues with negative charge	fraction of amino acid residues with negative charge (D, E)	protr
secondarystruct.Group1	fraction of residues found in helix structure	fraction of amino acid residues found in helix structure (E, A, L, M, Q, K, R, H)	protr
secondarystruct.Group2	fraction of residues found in strand structure	fraction of amino acid residues found in strand structure (V, I, Y, C, W, F, T)	protr
secondarystruct.Group3	fraction of residues found in coil structure	fraction of amino acid residues found in coil structure (G, N, P, S, D)	protr
solventaccess.Group1	fraction of residues with solvent accessibility as buried	fraction of amino acid residues with solvent accessibility as buried (A, L, F, C, G, I, V, W)	protr
solventaccess.Group2	fraction of residues with solvent accessibility as exposed	fraction of amino acid residues with solvent accessibility as exposed (R, K, Q, E, N, D)	protr
solventaccess.Group3	fraction of residues with solvent accessibility as intermediate	fraction of amino acid residues with solvent accessibility as intermediate (M, S, P, T, H, Y)	protr
prop1.Tr1221	percent frequency of transition between polar and neutral amino acids	percent frequency of transition between polar and neutral amino acids	protr
prop1.Tr1331	percent frequency of transition between polar and hydrophobicity amino acids	percent frequency of transition between polar and hydrophobicity amino acids	protr
prop1.Tr2332	percent frequency of transition between neutral and hydrophobicity amino acids	percent frequency of transition between neutral and hydrophobicity amino acids	protr
prop2.Tr1221	percent frequency of transition between low (0-2.78) and medium (2.95-4.0) normalized van der Waals volume amino acids	percent frequency of transition between low (0-2.78) and medium (2.95-4.0) normalized van der Waals volume amino acids	protr
prop2.Tr1331	percent frequency of transition between low (0-2.78) and high (4.03-8.08) normalized van der Waals volume amino acids	percent frequency of transition between low (0-2.78) and high (4.03-8.08) normalized van der Waals volume amino acids	protr
prop2.Tr2332	percent frequency of transition between medium (2.95-4.0) and high (4.03-8.08) normalized van der Waals volume amino acids	percent frequency of transition between medium (2.95-4.0) and high (4.03-8.08) normalized van der Waals volume amino acids	protr
prop3.Tr1221	percent frequency of transition between low (4.9-6.2) and medium (8.0-9.2) polarity amino acids	percent frequency of transition between low (4.9-6.2) and medium (8.0-9.2) polarity amino acids	protr
prop3.Tr1331	percent frequency of transition between low (4.9-6.2) and high (10.4-13.0) polarity amino acids	percent frequency of transition between low (4.9-6.2) and high (10.4-13.0) polarity amino acids	protr
prop3.Tr2332	percent frequency of transition between medium (8.0-9.2) and high (10.4-13.0) polarity amino acids	percent frequency of transition between medium (8.0-9.2) and high (10.4-13.0) polarity amino acids	protr
prop4.Tr1221	percent frequency of transition between low (0-1.08) and medium (0.128-0.186) polarizability amino acids	percent frequency of transition between low (0-1.08) and medium (0.128-0.186) polarizability amino acids	protr
prop4.Tr1331	percent frequency of transition between low (0-1.08) and high (0.219-0.409) polarizability amino acids	percent frequency of transition between low (0-1.08) and high (0.219-0.409) polarizability amino acids	protr
prop4.Tr2332	percent frequency of transition between medium (0.128-0.186) and high (0.219-0.409) polarizability amino acids	percent frequency of transition between medium (0.128-0.186) and high (0.219-0.409) polarizability amino acids	protr
prop5.Tr1221	percent frequency of transition between positively charged and neutral amino acids	percent frequency of transition between positively charged and neutral amino acids	protr
prop5.Tr1331	percent frequency of transition between positively charged and negatively charged amino acids	percent frequency of transition between positively charged and negatively charged amino acids	protr
prop5.Tr2332	percent frequency of transition between neutral and negatively charged amino acids	percent frequency of transition between neutral and negatively charged amino acids	protr
prop6.Tr1221	percent frequency of transition between helix structure and strand structure amino acids	percent frequency of transition between helix structure and strand structure amino acids	protr
prop6.Tr1331	percent frequency of transition between helix structure and coil structure amino acids	percent frequency of transition between helix structure and coil structure amino acids	protr
prop6.Tr2332	percent frequency of transition between strand structure and coil structure amino acids	percent frequency of transition between strand structure and coil structure amino acids	protr
prop7.Tr1221	percent frequency of transition between buried and exposed amino acids	percent frequency of transition between buried and exposed amino acids	protr
prop7.Tr1331	percent frequency of transition between buried and intermediate solvent accessibility amino acids	percent frequency of transition between buried and intermediate solvent accessibility amino acids	protr
prop7.Tr2332	percent frequency of transition between exposed and intermediate solvent accessibility amino acids	percent frequency of transition between exposed and intermediate solvent accessibility amino acids	protr
prop1.G1.residue0	percent position (in the peptide) of the first residue that is a polar amino acid	percent position (in the peptide) of the first residue that is a polar amino acid (R, K, E, D, Q, N)	protr
prop1.G1.residue25	percent position (in the peptide) of the 25th percentile of residues that are polar amino acids	percent position (in the peptide) of the 25th percentile of residues that are polar amino acids (R, K, E, D, Q, N)	protr
prop1.G1.residue50	percent position (in the peptide) of the 50th percentile of residues that are polar amino acids	percent position (in the peptide) of the 50th percentile of residues that are polar amino acids (R, K, E, D, Q, N)	protr
prop1.G1.residue75	percent position (in the peptide) of the 75th percentile of residues that are polar amino acids	percent position (in the peptide) of the 75th percentile of residues that are polar amino acids (R, K, E, D, Q, N)	protr
prop1.G1.residue100	percent position (in the peptide) of the 100th percentile of residues that are polar amino acids	percent position (in the peptide) of the 100th percentile of residues that are polar amino acids (R, K, E, D, Q, N)	protr
prop1.G2.residue0	percent position (in the peptide) of the first residue that is an neutral amino acid	percent position (in the peptide) of the first residue that is an neutral amino acid (G, A, S, T, P, H, Y)	protr
prop1.G2.residue25	percent position (in the peptide) of the 25th percentile of residues that are neutral amino acids	percent position (in the peptide) of the 25th percentile of residues that are neutral amino acids (G, A, S, T, P, H, Y)	protr
prop1.G2.residue50	percent position (in the peptide) of the 50th percentile of residues that are neutral amino acids	percent position (in the peptide) of the 50th percentile of residues that are neutral amino acids (G, A, S, T, P, H, Y)	protr
prop1.G2.residue75	percent position (in the peptide) of the 75th percentile of residues that are neutral amino acids	percent position (in the peptide) of the 75th percentile of residues that are neutral amino acids (G, A, S, T, P, H, Y)	protr
prop1.G2.residue100	percent position (in the peptide) of the 100th percentile of residues that are neutral amino acids	percent position (in the peptide) of the 100th percentile of residues that are neutral amino acids (G, A, S, T, P, H, Y)	protr
prop1.G3.residue0	percent position (in the peptide) of the first residue that is an hydrophobic amino acid	percent position (in the peptide) of the first residue that is an hydrophobic amino acid (C, L, V, I, M, F, W)	protr
prop1.G3.residue25	percent position (in the peptide) of the 25th percentile of residues that are hydrophobic amino acids	percent position (in the peptide) of the 25th percentile of residues that are hydrophobic amino acids (C, L, V, I, M, F, W)	protr
prop1.G3.residue50	percent position (in the peptide) of the 50th percentile of residues that are hydrophobic amino acids	percent position (in the peptide) of the 50th percentile of residues that are hydrophobic amino acids (C, L, V, I, M, F, W)	protr
prop1.G3.residue75	percent position (in the peptide) of the 75th percentile of residues that are hydrophobic amino acids	percent position (in the peptide) of the 75th percentile of residues that are hydrophobic amino acids (C, L, V, I, M, F, W)	protr
prop1.G3.residue100	percent position (in the peptide) of the 100th percentile of residues that are hydrophobic amino acids	percent position (in the peptide) of the 100th percentile of residues that are hydrophobic amino acids (C, L, V, I, M, F, W)	protr
prop2.G1.residue0	percent position (in the peptide) of the first residue with normalized van der Waals volume between 0-2.78	percent position (in the peptide) of the first residue with normalized van der Waals volume between 0-2.78 (G, A, S, T, P, D, C)	protr
prop2.G1.residue25	percent position (in the peptide) of the 25th percentile of residues with normalized van der Waals volume between 0-2.78	percent position (in the peptide) of the 25th percentile of residues with normalized van der Waals volume between 0-2.78 (G, A, S, T, P, D, C)	protr
prop2.G1.residue50	percent position (in the peptide) of the 50th percentile of residues with normalized van der Waals volume between 0-2.78	percent position (in the peptide) of the 50th percentile of residues with normalized van der Waals volume between 0-2.78 (G, A, S, T, P, D, C)	protr
prop2.G1.residue75	percent position (in the peptide) of the 75th percentile of residues with normalized van der Waals volume between 0-2.78	percent position (in the peptide) of the 75th percentile of residues with normalized van der Waals volume between 0-2.78 (G, A, S, T, P, D, C)	protr
prop2.G1.residue100	percent position (in the peptide) of the 100th percentile of residues with normalized van der Waals volume between 0-2.78	percent position (in the peptide) of the 100th percentile of residues with normalized van der Waals volume between 0-2.78 (G, A, S, T, P, D, C)	protr
prop2.G2.residue0	percent position (in the peptide) of the first residue with normalized van der Waals volume between 2.95-4.0	percent position (in the peptide) of the first residue with normalized van der Waals volume between 2.95-4.0 (N, V, E, Q, I, L)	protr
prop2.G2.residue25	percent position (in the peptide) of the 25th percentile of residues with normalized van der Waals volume between 2.95-4.0	percent position (in the peptide) of the 25th percentile of residues with normalized van der Waals volume between 2.95-4.0 (N, V, E, Q, I, L)	protr
prop2.G2.residue50	percent position (in the peptide) of the 50th percentile of residues with normalized van der Waals volume between 2.95-4.0	percent position (in the peptide) of the 50th percentile of residues with normalized van der Waals volume between 2.95-4.0 (N, V, E, Q, I, L)	protr
prop2.G2.residue75	percent position (in the peptide) of the 75th percentile of residues with normalized van der Waals volume between 2.95-4.0	percent position (in the peptide) of the 75th percentile of residues with normalized van der Waals volume between 2.95-4.0 (N, V, E, Q, I, L)	protr
prop2.G2.residue100	percent position (in the peptide) of the 100th percentile of residues with normalized van der Waals volume between 2.95-4.0	percent position (in the peptide) of the 100th percentile of residues with normalized van der Waals volume between 2.95-4.0 (N, V, E, Q, I, L)	protr
prop2.G3.residue0	percent position (in the peptide) of the first residue with normalized van der Waals volume between 4.03-8.08	percent position (in the peptide) of the first residue with normalized van der Waals volume between 4.03-8.08 (M, H, K, F, R, Y, W)	protr
prop2.G3.residue25	percent position (in the peptide) of the 25th percentile of residues with normalized van der Waals volume between 4.03-8.08	percent position (in the peptide) of the 25th percentile of residues with normalized van der Waals volume between 4.03-8.08 (M, H, K, F, R, Y, W)	protr
prop2.G3.residue50	percent position (in the peptide) of the 50th percentile of residues with normalized van der Waals volume between 4.03-8.08	percent position (in the peptide) of the 50th percentile of residues with normalized van der Waals volume between 4.03-8.08 (M, H, K, F, R, Y, W)	protr
prop2.G3.residue75	percent position (in the peptide) of the 75th percentile of residues with normalized van der Waals volume between 4.03-8.08	percent position (in the peptide) of the 75th percentile of residues with normalized van der Waals volume between 4.03-8.08 (M, H, K, F, R, Y, W)	protr
prop2.G3.residue100	percent position (in the peptide) of the 100th percentile of residues with normalized van der Waals volume between 4.03-8.08	percent position (in the peptide) of the 100th percentile of residues with normalized van der Waals volume between 4.03-8.08 (M, H, K, F, R, Y, W)	protr
prop3.G1.residue0	percent position (in the peptide) of the first residue with polarity between 4.9-6.2	percent position (in the peptide) of the first residue with polarity between 4.9-6.2 (L, I, F, W, C, M, V, Y)	protr
prop3.G1.residue25	percent position (in the peptide) of the 25th percentile of residues with polarity between 4.9-6.2	percent position (in the peptide) of the 25th percentile of residues with polarity between 4.9-6.2 (L, I, F, W, C, M, V, Y)	protr
prop3.G1.residue50	percent position (in the peptide) of the 50th percentile of residues with polarity between 4.9-6.2	percent position (in the peptide) of the 50th percentile of residues with polarity between 4.9-6.2 (L, I, F, W, C, M, V, Y)	protr
prop3.G1.residue75	percent position (in the peptide) of the 75th percentile of residues with polarity between 4.9-6.2	percent position (in the peptide) of the 75th percentile of residues with polarity between 4.9-6.2 (L, I, F, W, C, M, V, Y)	protr
prop3.G1.residue100	percent position (in the peptide) of the 100th percentile of residues with polarity between 4.9-6.2	percent position (in the peptide) of the 100th percentile of residues with polarity between 4.9-6.2 (L, I, F, W, C, M, V, Y)	protr
prop3.G2.residue0	percent position (in the peptide) of the first residue with polarity between 8.0-9.2	percent position (in the peptide) of the first residue with polarity between 8.0-9.2 (P, A, T, G, S)	protr
prop3.G2.residue25	percent position (in the peptide) of the 25th percentile of residues with polarity between 8.0-9.2	percent position (in the peptide) of the 25th percentile of residues with polarity between 8.0-9.2 (P, A, T, G, S)	protr
prop3.G2.residue50	percent position (in the peptide) of the 50th percentile of residues with polarity between 8.0-9.2	percent position (in the peptide) of the 50th percentile of residues with polarity between 8.0-9.2 (P, A, T, G, S)	protr
prop3.G2.residue75	percent position (in the peptide) of the 75th percentile of residues with polarity between 8.0-9.2	percent position (in the peptide) of the 75th percentile of residues with polarity between 8.0-9.2 (P, A, T, G, S)	protr
prop3.G2.residue100	percent position (in the peptide) of the 100th percentile of residues with polarity between 8.0-9.2	percent position (in the peptide) of the 100th percentile of residues with polarity between 8.0-9.2 (P, A, T, G, S)	protr
prop3.G3.residue0	percent position (in the peptide) of the first residue with polarity between 10.4-13.0	percent position (in the peptide) of the first residue with polarity between 10.4-13.0 (H, Q, R, K, N, E, D)	protr
prop3.G3.residue25	percent position (in the peptide) of the 25th percentile of residues with polarity between 10.4-13.0	percent position (in the peptide) of the 25th percentile of residues with polarity between 10.4-13.0 (H, Q, R, K, N, E, D)	protr
prop3.G3.residue50	percent position (in the peptide) of the 50th percentile of residues with polarity between 10.4-13.0	percent position (in the peptide) of the 50th percentile of residues with polarity between 10.4-13.0 (H, Q, R, K, N, E, D)	protr
prop3.G3.residue75	percent position (in the peptide) of the 75th percentile of residues with polarity between 10.4-13.0	percent position (in the peptide) of the 75th percentile of residues with polarity between 10.4-13.0 (H, Q, R, K, N, E, D)	protr
prop3.G3.residue100	percent position (in the peptide) of the 100th percentile of residues with polarity between 10.4-13.0	percent position (in the peptide) of the 100th percentile of residues with polarity between 10.4-13.0 (H, Q, R, K, N, E, D)	protr
prop4.G1.residue0	percent position (in the peptide) of the first residue with polarizability between 0-1.08	percent position (in the peptide) of the first residue with polarizability between 0-1.08 (G, A, S, D, T)	protr
prop4.G1.residue25	percent position (in the peptide) of the 25th percentile of residues with polarizability between 0-1.08	percent position (in the peptide) of the 25th percentile of residues with polarizability between 0-1.08 (G, A, S, D, T)	protr
prop4.G1.residue50	percent position (in the peptide) of the 50th percentile of residues with polarizability between 0-1.08	percent position (in the peptide) of the 50th percentile of residues with polarizability between 0-1.08 (G, A, S, D, T)	protr
prop4.G1.residue75	percent position (in the peptide) of the 75th percentile of residues with polarizability between 0-1.08	percent position (in the peptide) of the 75th percentile of residues with polarizability between 0-1.08 (G, A, S, D, T)	protr
prop4.G1.residue100	percent position (in the peptide) of the 100th percentile of residues with polarizability between 0-1.08	percent position (in the peptide) of the 100th percentile of residues with polarizability between 0-1.08 (G, A, S, D, T)	protr
prop4.G2.residue0	percent position (in the peptide) of the first residue with polarizability between 0.128-0.186	percent position (in the peptide) of the first residue with polarizability between 0.128-0.186 (C, P, N, V, E, Q, I, L)	protr
prop4.G2.residue25	percent position (in the peptide) of the 25th percentile of residues with polarizability between 0.128-0.186	percent position (in the peptide) of the 25th percentile of residues with polarizability between 0.128-0.186 (C, P, N, V, E, Q, I, L)	protr
prop4.G2.residue50	percent position (in the peptide) of the 50th percentile of residues with polarizability between 0.128-0.186	percent position (in the peptide) of the 50th percentile of residues with polarizability between 0.128-0.186 (C, P, N, V, E, Q, I, L)	protr
prop4.G2.residue75	percent position (in the peptide) of the 75th percentile of residues with polarizability between 0.128-0.186	percent position (in the peptide) of the 75th percentile of residues with polarizability between 0.128-0.186 (C, P, N, V, E, Q, I, L)	protr
prop4.G2.residue100	percent position (in the peptide) of the 100th percentile of residues with polarizability between 0.128-0.186	percent position (in the peptide) of the 100th percentile of residues with polarizability between 0.128-0.186 (C, P, N, V, E, Q, I, L)	protr
prop4.G3.residue0	percent position (in the peptide) of the first residue with polarizability between 0.219-0.409	percent position (in the peptide) of the first residue with polarizability between 0.219-0.409 (K, M, H, F, R, Y, W)	protr
prop4.G3.residue25	percent position (in the peptide) of the 25th percentile of residues with polarizability between 0.219-0.409	percent position (in the peptide) of the 25th percentile of residues with polarizability between 0.219-0.409 (K, M, H, F, R, Y, W)	protr
prop4.G3.residue50	percent position (in the peptide) of the 50th percentile of residues with polarizability between 0.219-0.409	percent position (in the peptide) of the 50th percentile of residues with polarizability between 0.219-0.409 (K, M, H, F, R, Y, W)	protr
prop4.G3.residue75	percent position (in the peptide) of the 75th percentile of residues with polarizability between 0.219-0.409	percent position (in the peptide) of the 75th percentile of residues with polarizability between 0.219-0.409 (K, M, H, F, R, Y, W)	protr
prop4.G3.residue100	percent position (in the peptide) of the 100th percentile of residues with polarizability between 0.219-0.409	percent position (in the peptide) of the 100th percentile of residues with polarizability between 0.219-0.409 (K, M, H, F, R, Y, W)	protr
prop5.G1.residue0	percent position (in the peptide) of the first residue with positive charge	percent position (in the peptide) of the first residue with positive charge (K, R)	protr
prop5.G1.residue25	percent position (in the peptide) of the 25th percentile of residues with positive charge	percent position (in the peptide) of the 25th percentile of residues with positive charge (K, R)	protr
prop5.G1.residue50	percent position (in the peptide) of the 50th percentile of residues with positive charge	percent position (in the peptide) of the 50th percentile of residues with positive charge (K, R)	protr
prop5.G1.residue75	percent position (in the peptide) of the 75th percentile of residues with positive charge	percent position (in the peptide) of the 75th percentile of residues with positive charge (K, R)	protr
prop5.G1.residue100	percent position (in the peptide) of the 100th percentile of residues with positive charge	percent position (in the peptide) of the 100th percentile of residues with positive charge (K, R)	protr
prop5.G2.residue0	percent position (in the peptide) of the first residue with neutral charge	percent position (in the peptide) of the first residue with neutral charge (A, N, C, Q, G, H, I, L, M, F, P, S, T, W, Y, V)	protr
prop5.G2.residue25	percent position (in the peptide) of the 25th percentile of residues with neutral charge	percent position (in the peptide) of the 25th percentile of residues with neutral charge (A, N, C, Q, G, H, I, L, M, F, P, S, T, W, Y, V)	protr
prop5.G2.residue50	percent position (in the peptide) of the 50th percentile of residues with neutral charge	percent position (in the peptide) of the 50th percentile of residues with neutral charge (A, N, C, Q, G, H, I, L, M, F, P, S, T, W, Y, V)	protr
prop5.G2.residue75	percent position (in the peptide) of the 75th percentile of residues with neutral charge	percent position (in the peptide) of the 75th percentile of residues with neutral charge (A, N, C, Q, G, H, I, L, M, F, P, S, T, W, Y, V)	protr
prop5.G2.residue100	percent position (in the peptide) of the 100th percentile of residues with neutral charge	percent position (in the peptide) of the 100th percentile of residues with neutral charge (A, N, C, Q, G, H, I, L, M, F, P, S, T, W, Y, V)	protr
prop5.G3.residue0	percent position (in the peptide) of the first residue with negative charge	percent position (in the peptide) of the first residue with negative charge (D, E)	protr
prop5.G3.residue25	percent position (in the peptide) of the 25th percentile of residues with negative charge	percent position (in the peptide) of the 25th percentile of residues with negative charge (D, E)	protr
prop5.G3.residue50	percent position (in the peptide) of the 50th percentile of residues with negative charge	percent position (in the peptide) of the 50th percentile of residues with negative charge (D, E)	protr
prop5.G3.residue75	percent position (in the peptide) of the 75th percentile of residues with negative charge	percent position (in the peptide) of the 75th percentile of residues with negative charge (D, E)	protr
prop5.G3.residue100	percent position (in the peptide) of the 100th percentile of residues with negative charge	percent position (in the peptide) of the 100th percentile of residues with negative charge (D, E)	protr
prop6.G1.residue0	percent position (in the peptide) of the first residue found in helix structure	percent position (in the peptide) of the first residue found in helix structure (E, A, L, M, Q, K, R, H)	protr
prop6.G1.residue25	percent position (in the peptide) of the 25th percentile of residues found in helix structure	percent position (in the peptide) of the 25th percentile of residues found in helix structure (E, A, L, M, Q, K, R, H)	protr
prop6.G1.residue50	percent position (in the peptide) of the 50th percentile of residues found in helix structure	percent position (in the peptide) of the 50th percentile of residues found in helix structure (E, A, L, M, Q, K, R, H)	protr
prop6.G1.residue75	percent position (in the peptide) of the 75th percentile of residues found in helix structure	percent position (in the peptide) of the 75th percentile of residues found in helix structure (E, A, L, M, Q, K, R, H)	protr
prop6.G1.residue100	percent position (in the peptide) of the 100th percentile of residues found in helix structure	percent position (in the peptide) of the 100th percentile of residues found in helix structure (E, A, L, M, Q, K, R, H)	protr
prop6.G2.residue0	percent position (in the peptide) of the first residue found in strand structure	percent position (in the peptide) of the first residue found in strand structure (V, I, Y, C, W, F, T)	protr
prop6.G2.residue25	percent position (in the peptide) of the 25th percentile of residues found in strand structure	percent position (in the peptide) of the 25th percentile of residues found in strand structure (V, I, Y, C, W, F, T)	protr
prop6.G2.residue50	percent position (in the peptide) of the 50th percentile of residues found in strand structure	percent position (in the peptide) of the 50th percentile of residues found in strand structure (V, I, Y, C, W, F, T)	protr
prop6.G2.residue75	percent position (in the peptide) of the 75th percentile of residues found in strand structure	percent position (in the peptide) of the 75th percentile of residues found in strand structure (V, I, Y, C, W, F, T)	protr
prop6.G2.residue100	percent position (in the peptide) of the 100th percentile of residues found in strand structure	percent position (in the peptide) of the 100th percentile of residues found in strand structure (V, I, Y, C, W, F, T)	protr
prop6.G3.residue0	percent position (in the peptide) of the first residue found in coil structure	percent position (in the peptide) of the first residue found in coil structure (G, N, P, S, D)	protr
prop6.G3.residue25	percent position (in the peptide) of the 25th percentile of residues found in coil structure	percent position (in the peptide) of the 25th percentile of residues found in coil structure (G, N, P, S, D)	protr
prop6.G3.residue50	percent position (in the peptide) of the 50th percentile of residues found in coil structure	percent position (in the peptide) of the 50th percentile of residues found in coil structure (G, N, P, S, D)	protr
prop6.G3.residue75	percent position (in the peptide) of the 75th percentile of residues found in coil structure	percent position (in the peptide) of the 75th percentile of residues found in coil structure (G, N, P, S, D)	protr
prop6.G3.residue100	percent position (in the peptide) of the 100th percentile of residues found in coil structure	percent position (in the peptide) of the 100th percentile of residues found in coil structure (G, N, P, S, D)	protr
prop7.G1.residue0	percent position (in the peptide) of the first residue with solvent accessibility as buried	percent position (in the peptide) of the first residue with solvent accessibility as buried (A, L, F, C, G, I, V, W)	protr
prop7.G1.residue25	percent position (in the peptide) of the 25th percentile of residues with solvent accessibility as buried	percent position (in the peptide) of the 25th percentile of residues with solvent accessibility as buried (A, L, F, C, G, I, V, W)	protr
prop7.G1.residue50	percent position (in the peptide) of the 50th percentile of residues with solvent accessibility as buried	percent position (in the peptide) of the 50th percentile of residues with solvent accessibility as buried (A, L, F, C, G, I, V, W)	protr
prop7.G1.residue75	percent position (in the peptide) of the 75th percentile of residues with solvent accessibility as buried	percent position (in the peptide) of the 75th percentile of residues with solvent accessibility as buried (A, L, F, C, G, I, V, W)	protr
prop7.G1.residue100	percent position (in the peptide) of the 100th percentile of residues with solvent accessibility as buried	percent position (in the peptide) of the 100th percentile of residues with solvent accessibility as buried (A, L, F, C, G, I, V, W)	protr
prop7.G2.residue0	percent position (in the peptide) of the first residue with solvent accessibility as exposed	percent position (in the peptide) of the first residue with solvent accessibility as exposed (R, K, Q, E, N, D)	protr
prop7.G2.residue25	percent position (in the peptide) of the 25th percentile of residues with solvent accessibility as exposed	percent position (in the peptide) of the 25th percentile of residues with solvent accessibility as exposed (R, K, Q, E, N, D)	protr
prop7.G2.residue50	percent position (in the peptide) of the 50th percentile of residues with solvent accessibility as exposed	percent position (in the peptide) of the 50th percentile of residues with solvent accessibility as exposed (R, K, Q, E, N, D)	protr
prop7.G2.residue75	percent position (in the peptide) of the 75th percentile of residues with solvent accessibility as exposed	percent position (in the peptide) of the 75th percentile of residues with solvent accessibility as exposed (R, K, Q, E, N, D)	protr
prop7.G2.residue100	percent position (in the peptide) of the 100th percentile of residues with solvent accessibility as exposed	percent position (in the peptide) of the 100th percentile of residues with solvent accessibility as exposed (R, K, Q, E, N, D)	protr
prop7.G3.residue0	percent position (in the peptide) of the first residue with solvent accessibility as intermediate	percent position (in the peptide) of the first residue with solvent accessibility as intermediate (M, S, P, T, H, Y)	protr
prop7.G3.residue25	percent position (in the peptide) of the 25th percentile of residues with solvent accessibility as intermediate	percent position (in the peptide) of the 25th percentile of residues with solvent accessibility as intermediate (M, S, P, T, H, Y)	protr
prop7.G3.residue50	percent position (in the peptide) of the 50th percentile of residues with solvent accessibility as intermediate	percent position (in the peptide) of the 50th percentile of residues with solvent accessibility as intermediate (M, S, P, T, H, Y)	protr
prop7.G3.residue75	percent position (in the peptide) of the 75th percentile of residues with solvent accessibility as intermediate	percent position (in the peptide) of the 75th percentile of residues with solvent accessibility as intermediate (M, S, P, T, H, Y)	protr
prop7.G3.residue100	percent position (in the peptide) of the 100th percentile of residues with solvent accessibility as intermediate	percent position (in the peptide) of the 100th percentile of residues with solvent accessibility as intermediate (M, S, P, T, H, Y)	protr
VS111	normalized frequency of conjoint triad (A|G|V; A|G|V; A|G|V)	normalized frequency of conjoint triad (A|G|V; A|G|V; A|G|V)	protr
VS211	normalized frequency of conjoint triad (I|L|F|P; A|G|V; A|G|V)	normalized frequency of conjoint triad (I|L|F|P; A|G|V; A|G|V)	protr
VS311	normalized frequency of conjoint triad (Y|M|T|S; A|G|V; A|G|V)	normalized frequency of conjoint triad (Y|M|T|S; A|G|V; A|G|V)	protr
VS411	normalized frequency of conjoint triad (H|N|Q|W; A|G|V; A|G|V)	normalized frequency of conjoint triad (H|N|Q|W; A|G|V; A|G|V)	protr
VS511	normalized frequency of conjoint triad (R|K; A|G|V; A|G|V)	normalized frequency of conjoint triad (R|K; A|G|V; A|G|V)	protr
VS611	normalized frequency of conjoint triad (D|E; A|G|V; A|G|V)	normalized frequency of conjoint triad (D|E; A|G|V; A|G|V)	protr
VS711	normalized frequency of conjoint triad (C; A|G|V; A|G|V)	normalized frequency of conjoint triad (C; A|G|V; A|G|V)	protr
VS121	normalized frequency of conjoint triad (A|G|V; I|L|F|P; A|G|V)	normalized frequency of conjoint triad (A|G|V; I|L|F|P; A|G|V)	protr
VS221	normalized frequency of conjoint triad (I|L|F|P; I|L|F|P; A|G|V)	normalized frequency of conjoint triad (I|L|F|P; I|L|F|P; A|G|V)	protr
VS321	normalized frequency of conjoint triad (Y|M|T|S; I|L|F|P; A|G|V)	normalized frequency of conjoint triad (Y|M|T|S; I|L|F|P; A|G|V)	protr
VS421	normalized frequency of conjoint triad (H|N|Q|W; I|L|F|P; A|G|V)	normalized frequency of conjoint triad (H|N|Q|W; I|L|F|P; A|G|V)	protr
VS521	normalized frequency of conjoint triad (R|K; I|L|F|P; A|G|V)	normalized frequency of conjoint triad (R|K; I|L|F|P; A|G|V)	protr
VS621	normalized frequency of conjoint triad (D|E; I|L|F|P; A|G|V)	normalized frequency of conjoint triad (D|E; I|L|F|P; A|G|V)	protr
VS721	normalized frequency of conjoint triad (C; I|L|F|P; A|G|V)	normalized frequency of conjoint triad (C; I|L|F|P; A|G|V)	protr
VS131	normalized frequency of conjoint triad (A|G|V; Y|M|T|S; A|G|V)	normalized frequency of conjoint triad (A|G|V; Y|M|T|S; A|G|V)	protr
VS231	normalized frequency of conjoint triad (I|L|F|P; Y|M|T|S; A|G|V)	normalized frequency of conjoint triad (I|L|F|P; Y|M|T|S; A|G|V)	protr
VS331	normalized frequency of conjoint triad (Y|M|T|S; Y|M|T|S; A|G|V)	normalized frequency of conjoint triad (Y|M|T|S; Y|M|T|S; A|G|V)	protr
VS431	normalized frequency of conjoint triad (H|N|Q|W; Y|M|T|S; A|G|V)	normalized frequency of conjoint triad (H|N|Q|W; Y|M|T|S; A|G|V)	protr
VS531	normalized frequency of conjoint triad (R|K; Y|M|T|S; A|G|V)	normalized frequency of conjoint triad (R|K; Y|M|T|S; A|G|V)	protr
VS631	normalized frequency of conjoint triad (D|E; Y|M|T|S; A|G|V)	normalized frequency of conjoint triad (D|E; Y|M|T|S; A|G|V)	protr
VS731	normalized frequency of conjoint triad (C; Y|M|T|S; A|G|V)	normalized frequency of conjoint triad (C; Y|M|T|S; A|G|V)	protr
VS141	normalized frequency of conjoint triad (A|G|V; H|N|Q|W; A|G|V)	normalized frequency of conjoint triad (A|G|V; H|N|Q|W; A|G|V)	protr
VS241	normalized frequency of conjoint triad (I|L|F|P; H|N|Q|W; A|G|V)	normalized frequency of conjoint triad (I|L|F|P; H|N|Q|W; A|G|V)	protr
VS341	normalized frequency of conjoint triad (Y|M|T|S; H|N|Q|W; A|G|V)	normalized frequency of conjoint triad (Y|M|T|S; H|N|Q|W; A|G|V)	protr
VS441	normalized frequency of conjoint triad (H|N|Q|W; H|N|Q|W; A|G|V)	normalized frequency of conjoint triad (H|N|Q|W; H|N|Q|W; A|G|V)	protr
VS541	normalized frequency of conjoint triad (R|K; H|N|Q|W; A|G|V)	normalized frequency of conjoint triad (R|K; H|N|Q|W; A|G|V)	protr
VS641	normalized frequency of conjoint triad (D|E; H|N|Q|W; A|G|V)	normalized frequency of conjoint triad (D|E; H|N|Q|W; A|G|V)	protr
VS741	normalized frequency of conjoint triad (C; H|N|Q|W; A|G|V)	normalized frequency of conjoint triad (C; H|N|Q|W; A|G|V)	protr
VS151	normalized frequency of conjoint triad (A|G|V; R|K; A|G|V)	normalized frequency of conjoint triad (A|G|V; R|K; A|G|V)	protr
VS251	normalized frequency of conjoint triad (I|L|F|P; R|K; A|G|V)	normalized frequency of conjoint triad (I|L|F|P; R|K; A|G|V)	protr
VS351	normalized frequency of conjoint triad (Y|M|T|S; R|K; A|G|V)	normalized frequency of conjoint triad (Y|M|T|S; R|K; A|G|V)	protr
VS451	normalized frequency of conjoint triad (H|N|Q|W; R|K; A|G|V)	normalized frequency of conjoint triad (H|N|Q|W; R|K; A|G|V)	protr
VS551	normalized frequency of conjoint triad (R|K; R|K; A|G|V)	normalized frequency of conjoint triad (R|K; R|K; A|G|V)	protr
VS651	normalized frequency of conjoint triad (D|E; R|K; A|G|V)	normalized frequency of conjoint triad (D|E; R|K; A|G|V)	protr
VS751	normalized frequency of conjoint triad (C; R|K; A|G|V)	normalized frequency of conjoint triad (C; R|K; A|G|V)	protr
VS161	normalized frequency of conjoint triad (A|G|V; D|E; A|G|V)	normalized frequency of conjoint triad (A|G|V; D|E; A|G|V)	protr
VS261	normalized frequency of conjoint triad (I|L|F|P; D|E; A|G|V)	normalized frequency of conjoint triad (I|L|F|P; D|E; A|G|V)	protr
VS361	normalized frequency of conjoint triad (Y|M|T|S; D|E; A|G|V)	normalized frequency of conjoint triad (Y|M|T|S; D|E; A|G|V)	protr
VS461	normalized frequency of conjoint triad (H|N|Q|W; D|E; A|G|V)	normalized frequency of conjoint triad (H|N|Q|W; D|E; A|G|V)	protr
VS561	normalized frequency of conjoint triad (R|K; D|E; A|G|V)	normalized frequency of conjoint triad (R|K; D|E; A|G|V)	protr
VS661	normalized frequency of conjoint triad (D|E; D|E; A|G|V)	normalized frequency of conjoint triad (D|E; D|E; A|G|V)	protr
VS761	normalized frequency of conjoint triad (C; D|E; A|G|V)	normalized frequency of conjoint triad (C; D|E; A|G|V)	protr
VS171	normalized frequency of conjoint triad (A|G|V; C; A|G|V)	normalized frequency of conjoint triad (A|G|V; C; A|G|V)	protr
VS271	normalized frequency of conjoint triad (I|L|F|P; C; A|G|V)	normalized frequency of conjoint triad (I|L|F|P; C; A|G|V)	protr
VS371	normalized frequency of conjoint triad (Y|M|T|S; C; A|G|V)	normalized frequency of conjoint triad (Y|M|T|S; C; A|G|V)	protr
VS471	normalized frequency of conjoint triad (H|N|Q|W; C; A|G|V)	normalized frequency of conjoint triad (H|N|Q|W; C; A|G|V)	protr
VS571	normalized frequency of conjoint triad (R|K; C; A|G|V)	normalized frequency of conjoint triad (R|K; C; A|G|V)	protr
VS671	normalized frequency of conjoint triad (D|E; C; A|G|V)	normalized frequency of conjoint triad (D|E; C; A|G|V)	protr
VS771	normalized frequency of conjoint triad (C; C; A|G|V)	normalized frequency of conjoint triad (C; C; A|G|V)	protr
VS112	normalized frequency of conjoint triad (A|G|V; A|G|V; I|L|F|P)	normalized frequency of conjoint triad (A|G|V; A|G|V; I|L|F|P)	protr
VS212	normalized frequency of conjoint triad (I|L|F|P; A|G|V; I|L|F|P)	normalized frequency of conjoint triad (I|L|F|P; A|G|V; I|L|F|P)	protr
VS312	normalized frequency of conjoint triad (Y|M|T|S; A|G|V; I|L|F|P)	normalized frequency of conjoint triad (Y|M|T|S; A|G|V; I|L|F|P)	protr
VS412	normalized frequency of conjoint triad (H|N|Q|W; A|G|V; I|L|F|P)	normalized frequency of conjoint triad (H|N|Q|W; A|G|V; I|L|F|P)	protr
VS512	normalized frequency of conjoint triad (R|K; A|G|V; I|L|F|P)	normalized frequency of conjoint triad (R|K; A|G|V; I|L|F|P)	protr
VS612	normalized frequency of conjoint triad (D|E; A|G|V; I|L|F|P)	normalized frequency of conjoint triad (D|E; A|G|V; I|L|F|P)	protr
VS712	normalized frequency of conjoint triad (C; A|G|V; I|L|F|P)	normalized frequency of conjoint triad (C; A|G|V; I|L|F|P)	protr
VS122	normalized frequency of conjoint triad (A|G|V; I|L|F|P; I|L|F|P)	normalized frequency of conjoint triad (A|G|V; I|L|F|P; I|L|F|P)	protr
VS222	normalized frequency of conjoint triad (I|L|F|P; I|L|F|P; I|L|F|P)	normalized frequency of conjoint triad (I|L|F|P; I|L|F|P; I|L|F|P)	protr
VS322	normalized frequency of conjoint triad (Y|M|T|S; I|L|F|P; I|L|F|P)	normalized frequency of conjoint triad (Y|M|T|S; I|L|F|P; I|L|F|P)	protr
VS422	normalized frequency of conjoint triad (H|N|Q|W; I|L|F|P; I|L|F|P)	normalized frequency of conjoint triad (H|N|Q|W; I|L|F|P; I|L|F|P)	protr
VS522	normalized frequency of conjoint triad (R|K; I|L|F|P; I|L|F|P)	normalized frequency of conjoint triad (R|K; I|L|F|P; I|L|F|P)	protr
VS622	normalized frequency of conjoint triad (D|E; I|L|F|P; I|L|F|P)	normalized frequency of conjoint triad (D|E; I|L|F|P; I|L|F|P)	protr
VS722	normalized frequency of conjoint triad (C; I|L|F|P; I|L|F|P)	normalized frequency of conjoint triad (C; I|L|F|P; I|L|F|P)	protr
VS132	normalized frequency of conjoint triad (A|G|V; Y|M|T|S; I|L|F|P)	normalized frequency of conjoint triad (A|G|V; Y|M|T|S; I|L|F|P)	protr
VS232	normalized frequency of conjoint triad (I|L|F|P; Y|M|T|S; I|L|F|P)	normalized frequency of conjoint triad (I|L|F|P; Y|M|T|S; I|L|F|P)	protr
VS332	normalized frequency of conjoint triad (Y|M|T|S; Y|M|T|S; I|L|F|P)	normalized frequency of conjoint triad (Y|M|T|S; Y|M|T|S; I|L|F|P)	protr
VS432	normalized frequency of conjoint triad (H|N|Q|W; Y|M|T|S; I|L|F|P)	normalized frequency of conjoint triad (H|N|Q|W; Y|M|T|S; I|L|F|P)	protr
VS532	normalized frequency of conjoint triad (R|K; Y|M|T|S; I|L|F|P)	normalized frequency of conjoint triad (R|K; Y|M|T|S; I|L|F|P)	protr
VS632	normalized frequency of conjoint triad (D|E; Y|M|T|S; I|L|F|P)	normalized frequency of conjoint triad (D|E; Y|M|T|S; I|L|F|P)	protr
VS732	normalized frequency of conjoint triad (C; Y|M|T|S; I|L|F|P)	normalized frequency of conjoint triad (C; Y|M|T|S; I|L|F|P)	protr
VS142	normalized frequency of conjoint triad (A|G|V; H|N|Q|W; I|L|F|P)	normalized frequency of conjoint triad (A|G|V; H|N|Q|W; I|L|F|P)	protr
VS242	normalized frequency of conjoint triad (I|L|F|P; H|N|Q|W; I|L|F|P)	normalized frequency of conjoint triad (I|L|F|P; H|N|Q|W; I|L|F|P)	protr
VS342	normalized frequency of conjoint triad (Y|M|T|S; H|N|Q|W; I|L|F|P)	normalized frequency of conjoint triad (Y|M|T|S; H|N|Q|W; I|L|F|P)	protr
VS442	normalized frequency of conjoint triad (H|N|Q|W; H|N|Q|W; I|L|F|P)	normalized frequency of conjoint triad (H|N|Q|W; H|N|Q|W; I|L|F|P)	protr
VS542	normalized frequency of conjoint triad (R|K; H|N|Q|W; I|L|F|P)	normalized frequency of conjoint triad (R|K; H|N|Q|W; I|L|F|P)	protr
VS642	normalized frequency of conjoint triad (D|E; H|N|Q|W; I|L|F|P)	normalized frequency of conjoint triad (D|E; H|N|Q|W; I|L|F|P)	protr
VS742	normalized frequency of conjoint triad (C; H|N|Q|W; I|L|F|P)	normalized frequency of conjoint triad (C; H|N|Q|W; I|L|F|P)	protr
VS152	normalized frequency of conjoint triad (A|G|V; R|K; I|L|F|P)	normalized frequency of conjoint triad (A|G|V; R|K; I|L|F|P)	protr
VS252	normalized frequency of conjoint triad (I|L|F|P; R|K; I|L|F|P)	normalized frequency of conjoint triad (I|L|F|P; R|K; I|L|F|P)	protr
VS352	normalized frequency of conjoint triad (Y|M|T|S; R|K; I|L|F|P)	normalized frequency of conjoint triad (Y|M|T|S; R|K; I|L|F|P)	protr
VS452	normalized frequency of conjoint triad (H|N|Q|W; R|K; I|L|F|P)	normalized frequency of conjoint triad (H|N|Q|W; R|K; I|L|F|P)	protr
VS552	normalized frequency of conjoint triad (R|K; R|K; I|L|F|P)	normalized frequency of conjoint triad (R|K; R|K; I|L|F|P)	protr
VS652	normalized frequency of conjoint triad (D|E; R|K; I|L|F|P)	normalized frequency of conjoint triad (D|E; R|K; I|L|F|P)	protr
VS752	normalized frequency of conjoint triad (C; R|K; I|L|F|P)	normalized frequency of conjoint triad (C; R|K; I|L|F|P)	protr
VS162	normalized frequency of conjoint triad (A|G|V; D|E; I|L|F|P)	normalized frequency of conjoint triad (A|G|V; D|E; I|L|F|P)	protr
VS262	normalized frequency of conjoint triad (I|L|F|P; D|E; I|L|F|P)	normalized frequency of conjoint triad (I|L|F|P; D|E; I|L|F|P)	protr
VS362	normalized frequency of conjoint triad (Y|M|T|S; D|E; I|L|F|P)	normalized frequency of conjoint triad (Y|M|T|S; D|E; I|L|F|P)	protr
VS462	normalized frequency of conjoint triad (H|N|Q|W; D|E; I|L|F|P)	normalized frequency of conjoint triad (H|N|Q|W; D|E; I|L|F|P)	protr
VS562	normalized frequency of conjoint triad (R|K; D|E; I|L|F|P)	normalized frequency of conjoint triad (R|K; D|E; I|L|F|P)	protr
VS662	normalized frequency of conjoint triad (D|E; D|E; I|L|F|P)	normalized frequency of conjoint triad (D|E; D|E; I|L|F|P)	protr
VS762	normalized frequency of conjoint triad (C; D|E; I|L|F|P)	normalized frequency of conjoint triad (C; D|E; I|L|F|P)	protr
VS172	normalized frequency of conjoint triad (A|G|V; C; I|L|F|P)	normalized frequency of conjoint triad (A|G|V; C; I|L|F|P)	protr
VS272	normalized frequency of conjoint triad (I|L|F|P; C; I|L|F|P)	normalized frequency of conjoint triad (I|L|F|P; C; I|L|F|P)	protr
VS372	normalized frequency of conjoint triad (Y|M|T|S; C; I|L|F|P)	normalized frequency of conjoint triad (Y|M|T|S; C; I|L|F|P)	protr
VS472	normalized frequency of conjoint triad (H|N|Q|W; C; I|L|F|P)	normalized frequency of conjoint triad (H|N|Q|W; C; I|L|F|P)	protr
VS572	normalized frequency of conjoint triad (R|K; C; I|L|F|P)	normalized frequency of conjoint triad (R|K; C; I|L|F|P)	protr
VS672	normalized frequency of conjoint triad (D|E; C; I|L|F|P)	normalized frequency of conjoint triad (D|E; C; I|L|F|P)	protr
VS772	normalized frequency of conjoint triad (C; C; I|L|F|P)	normalized frequency of conjoint triad (C; C; I|L|F|P)	protr
VS113	normalized frequency of conjoint triad (A|G|V; A|G|V; Y|M|T|S)	normalized frequency of conjoint triad (A|G|V; A|G|V; Y|M|T|S)	protr
VS213	normalized frequency of conjoint triad (I|L|F|P; A|G|V; Y|M|T|S)	normalized frequency of conjoint triad (I|L|F|P; A|G|V; Y|M|T|S)	protr
VS313	normalized frequency of conjoint triad (Y|M|T|S; A|G|V; Y|M|T|S)	normalized frequency of conjoint triad (Y|M|T|S; A|G|V; Y|M|T|S)	protr
VS413	normalized frequency of conjoint triad (H|N|Q|W; A|G|V; Y|M|T|S)	normalized frequency of conjoint triad (H|N|Q|W; A|G|V; Y|M|T|S)	protr
VS513	normalized frequency of conjoint triad (R|K; A|G|V; Y|M|T|S)	normalized frequency of conjoint triad (R|K; A|G|V; Y|M|T|S)	protr
VS613	normalized frequency of conjoint triad (D|E; A|G|V; Y|M|T|S)	normalized frequency of conjoint triad (D|E; A|G|V; Y|M|T|S)	protr
VS713	normalized frequency of conjoint triad (C; A|G|V; Y|M|T|S)	normalized frequency of conjoint triad (C; A|G|V; Y|M|T|S)	protr
VS123	normalized frequency of conjoint triad (A|G|V; I|L|F|P; Y|M|T|S)	normalized frequency of conjoint triad (A|G|V; I|L|F|P; Y|M|T|S)	protr
VS223	normalized frequency of conjoint triad (I|L|F|P; I|L|F|P; Y|M|T|S)	normalized frequency of conjoint triad (I|L|F|P; I|L|F|P; Y|M|T|S)	protr
VS323	normalized frequency of conjoint triad (Y|M|T|S; I|L|F|P; Y|M|T|S)	normalized frequency of conjoint triad (Y|M|T|S; I|L|F|P; Y|M|T|S)	protr
VS423	normalized frequency of conjoint triad (H|N|Q|W; I|L|F|P; Y|M|T|S)	normalized frequency of conjoint triad (H|N|Q|W; I|L|F|P; Y|M|T|S)	protr
VS523	normalized frequency of conjoint triad (R|K; I|L|F|P; Y|M|T|S)	normalized frequency of conjoint triad (R|K; I|L|F|P; Y|M|T|S)	protr
VS623	normalized frequency of conjoint triad (D|E; I|L|F|P; Y|M|T|S)	normalized frequency of conjoint triad (D|E; I|L|F|P; Y|M|T|S)	protr
VS723	normalized frequency of conjoint triad (C; I|L|F|P; Y|M|T|S)	normalized frequency of conjoint triad (C; I|L|F|P; Y|M|T|S)	protr
VS133	normalized frequency of conjoint triad (A|G|V; Y|M|T|S; Y|M|T|S)	normalized frequency of conjoint triad (A|G|V; Y|M|T|S; Y|M|T|S)	protr
VS233	normalized frequency of conjoint triad (I|L|F|P; Y|M|T|S; Y|M|T|S)	normalized frequency of conjoint triad (I|L|F|P; Y|M|T|S; Y|M|T|S)	protr
VS333	normalized frequency of conjoint triad (Y|M|T|S; Y|M|T|S; Y|M|T|S)	normalized frequency of conjoint triad (Y|M|T|S; Y|M|T|S; Y|M|T|S)	protr
VS433	normalized frequency of conjoint triad (H|N|Q|W; Y|M|T|S; Y|M|T|S)	normalized frequency of conjoint triad (H|N|Q|W; Y|M|T|S; Y|M|T|S)	protr
VS533	normalized frequency of conjoint triad (R|K; Y|M|T|S; Y|M|T|S)	normalized frequency of conjoint triad (R|K; Y|M|T|S; Y|M|T|S)	protr
VS633	normalized frequency of conjoint triad (D|E; Y|M|T|S; Y|M|T|S)	normalized frequency of conjoint triad (D|E; Y|M|T|S; Y|M|T|S)	protr
VS733	normalized frequency of conjoint triad (C; Y|M|T|S; Y|M|T|S)	normalized frequency of conjoint triad (C; Y|M|T|S; Y|M|T|S)	protr
VS143	normalized frequency of conjoint triad (A|G|V; H|N|Q|W; Y|M|T|S)	normalized frequency of conjoint triad (A|G|V; H|N|Q|W; Y|M|T|S)	protr
VS243	normalized frequency of conjoint triad (I|L|F|P; H|N|Q|W; Y|M|T|S)	normalized frequency of conjoint triad (I|L|F|P; H|N|Q|W; Y|M|T|S)	protr
VS343	normalized frequency of conjoint triad (Y|M|T|S; H|N|Q|W; Y|M|T|S)	normalized frequency of conjoint triad (Y|M|T|S; H|N|Q|W; Y|M|T|S)	protr
VS443	normalized frequency of conjoint triad (H|N|Q|W; H|N|Q|W; Y|M|T|S)	normalized frequency of conjoint triad (H|N|Q|W; H|N|Q|W; Y|M|T|S)	protr
VS543	normalized frequency of conjoint triad (R|K; H|N|Q|W; Y|M|T|S)	normalized frequency of conjoint triad (R|K; H|N|Q|W; Y|M|T|S)	protr
VS643	normalized frequency of conjoint triad (D|E; H|N|Q|W; Y|M|T|S)	normalized frequency of conjoint triad (D|E; H|N|Q|W; Y|M|T|S)	protr
VS743	normalized frequency of conjoint triad (C; H|N|Q|W; Y|M|T|S)	normalized frequency of conjoint triad (C; H|N|Q|W; Y|M|T|S)	protr
VS153	normalized frequency of conjoint triad (A|G|V; R|K; Y|M|T|S)	normalized frequency of conjoint triad (A|G|V; R|K; Y|M|T|S)	protr
VS253	normalized frequency of conjoint triad (I|L|F|P; R|K; Y|M|T|S)	normalized frequency of conjoint triad (I|L|F|P; R|K; Y|M|T|S)	protr
VS353	normalized frequency of conjoint triad (Y|M|T|S; R|K; Y|M|T|S)	normalized frequency of conjoint triad (Y|M|T|S; R|K; Y|M|T|S)	protr
VS453	normalized frequency of conjoint triad (H|N|Q|W; R|K; Y|M|T|S)	normalized frequency of conjoint triad (H|N|Q|W; R|K; Y|M|T|S)	protr
VS553	normalized frequency of conjoint triad (R|K; R|K; Y|M|T|S)	normalized frequency of conjoint triad (R|K; R|K; Y|M|T|S)	protr
VS653	normalized frequency of conjoint triad (D|E; R|K; Y|M|T|S)	normalized frequency of conjoint triad (D|E; R|K; Y|M|T|S)	protr
VS753	normalized frequency of conjoint triad (C; R|K; Y|M|T|S)	normalized frequency of conjoint triad (C; R|K; Y|M|T|S)	protr
VS163	normalized frequency of conjoint triad (A|G|V; D|E; Y|M|T|S)	normalized frequency of conjoint triad (A|G|V; D|E; Y|M|T|S)	protr
VS263	normalized frequency of conjoint triad (I|L|F|P; D|E; Y|M|T|S)	normalized frequency of conjoint triad (I|L|F|P; D|E; Y|M|T|S)	protr
VS363	normalized frequency of conjoint triad (Y|M|T|S; D|E; Y|M|T|S)	normalized frequency of conjoint triad (Y|M|T|S; D|E; Y|M|T|S)	protr
VS463	normalized frequency of conjoint triad (H|N|Q|W; D|E; Y|M|T|S)	normalized frequency of conjoint triad (H|N|Q|W; D|E; Y|M|T|S)	protr
VS563	normalized frequency of conjoint triad (R|K; D|E; Y|M|T|S)	normalized frequency of conjoint triad (R|K; D|E; Y|M|T|S)	protr
VS663	normalized frequency of conjoint triad (D|E; D|E; Y|M|T|S)	normalized frequency of conjoint triad (D|E; D|E; Y|M|T|S)	protr
VS763	normalized frequency of conjoint triad (C; D|E; Y|M|T|S)	normalized frequency of conjoint triad (C; D|E; Y|M|T|S)	protr
VS173	normalized frequency of conjoint triad (A|G|V; C; Y|M|T|S)	normalized frequency of conjoint triad (A|G|V; C; Y|M|T|S)	protr
VS273	normalized frequency of conjoint triad (I|L|F|P; C; Y|M|T|S)	normalized frequency of conjoint triad (I|L|F|P; C; Y|M|T|S)	protr
VS373	normalized frequency of conjoint triad (Y|M|T|S; C; Y|M|T|S)	normalized frequency of conjoint triad (Y|M|T|S; C; Y|M|T|S)	protr
VS473	normalized frequency of conjoint triad (H|N|Q|W; C; Y|M|T|S)	normalized frequency of conjoint triad (H|N|Q|W; C; Y|M|T|S)	protr
VS573	normalized frequency of conjoint triad (R|K; C; Y|M|T|S)	normalized frequency of conjoint triad (R|K; C; Y|M|T|S)	protr
VS673	normalized frequency of conjoint triad (D|E; C; Y|M|T|S)	normalized frequency of conjoint triad (D|E; C; Y|M|T|S)	protr
VS773	normalized frequency of conjoint triad (C; C; Y|M|T|S)	normalized frequency of conjoint triad (C; C; Y|M|T|S)	protr
VS114	normalized frequency of conjoint triad (A|G|V; A|G|V; H|N|Q|W)	normalized frequency of conjoint triad (A|G|V; A|G|V; H|N|Q|W)	protr
VS214	normalized frequency of conjoint triad (I|L|F|P; A|G|V; H|N|Q|W)	normalized frequency of conjoint triad (I|L|F|P; A|G|V; H|N|Q|W)	protr
VS314	normalized frequency of conjoint triad (Y|M|T|S; A|G|V; H|N|Q|W)	normalized frequency of conjoint triad (Y|M|T|S; A|G|V; H|N|Q|W)	protr
VS414	normalized frequency of conjoint triad (H|N|Q|W; A|G|V; H|N|Q|W)	normalized frequency of conjoint triad (H|N|Q|W; A|G|V; H|N|Q|W)	protr
VS514	normalized frequency of conjoint triad (R|K; A|G|V; H|N|Q|W)	normalized frequency of conjoint triad (R|K; A|G|V; H|N|Q|W)	protr
VS614	normalized frequency of conjoint triad (D|E; A|G|V; H|N|Q|W)	normalized frequency of conjoint triad (D|E; A|G|V; H|N|Q|W)	protr
VS714	normalized frequency of conjoint triad (C; A|G|V; H|N|Q|W)	normalized frequency of conjoint triad (C; A|G|V; H|N|Q|W)	protr
VS124	normalized frequency of conjoint triad (A|G|V; I|L|F|P; H|N|Q|W)	normalized frequency of conjoint triad (A|G|V; I|L|F|P; H|N|Q|W)	protr
VS224	normalized frequency of conjoint triad (I|L|F|P; I|L|F|P; H|N|Q|W)	normalized frequency of conjoint triad (I|L|F|P; I|L|F|P; H|N|Q|W)	protr
VS324	normalized frequency of conjoint triad (Y|M|T|S; I|L|F|P; H|N|Q|W)	normalized frequency of conjoint triad (Y|M|T|S; I|L|F|P; H|N|Q|W)	protr
VS424	normalized frequency of conjoint triad (H|N|Q|W; I|L|F|P; H|N|Q|W)	normalized frequency of conjoint triad (H|N|Q|W; I|L|F|P; H|N|Q|W)	protr
VS524	normalized frequency of conjoint triad (R|K; I|L|F|P; H|N|Q|W)	normalized frequency of conjoint triad (R|K; I|L|F|P; H|N|Q|W)	protr
VS624	normalized frequency of conjoint triad (D|E; I|L|F|P; H|N|Q|W)	normalized frequency of conjoint triad (D|E; I|L|F|P; H|N|Q|W)	protr
VS724	normalized frequency of conjoint triad (C; I|L|F|P; H|N|Q|W)	normalized frequency of conjoint triad (C; I|L|F|P; H|N|Q|W)	protr
VS134	normalized frequency of conjoint triad (A|G|V; Y|M|T|S; H|N|Q|W)	normalized frequency of conjoint triad (A|G|V; Y|M|T|S; H|N|Q|W)	protr
VS234	normalized frequency of conjoint triad (I|L|F|P; Y|M|T|S; H|N|Q|W)	normalized frequency of conjoint triad (I|L|F|P; Y|M|T|S; H|N|Q|W)	protr
VS334	normalized frequency of conjoint triad (Y|M|T|S; Y|M|T|S; H|N|Q|W)	normalized frequency of conjoint triad (Y|M|T|S; Y|M|T|S; H|N|Q|W)	protr
VS434	normalized frequency of conjoint triad (H|N|Q|W; Y|M|T|S; H|N|Q|W)	normalized frequency of conjoint triad (H|N|Q|W; Y|M|T|S; H|N|Q|W)	protr
VS534	normalized frequency of conjoint triad (R|K; Y|M|T|S; H|N|Q|W)	normalized frequency of conjoint triad (R|K; Y|M|T|S; H|N|Q|W)	protr
VS634	normalized frequency of conjoint triad (D|E; Y|M|T|S; H|N|Q|W)	normalized frequency of conjoint triad (D|E; Y|M|T|S; H|N|Q|W)	protr
VS734	normalized frequency of conjoint triad (C; Y|M|T|S; H|N|Q|W)	normalized frequency of conjoint triad (C; Y|M|T|S; H|N|Q|W)	protr
VS144	normalized frequency of conjoint triad (A|G|V; H|N|Q|W; H|N|Q|W)	normalized frequency of conjoint triad (A|G|V; H|N|Q|W; H|N|Q|W)	protr
VS244	normalized frequency of conjoint triad (I|L|F|P; H|N|Q|W; H|N|Q|W)	normalized frequency of conjoint triad (I|L|F|P; H|N|Q|W; H|N|Q|W)	protr
VS344	normalized frequency of conjoint triad (Y|M|T|S; H|N|Q|W; H|N|Q|W)	normalized frequency of conjoint triad (Y|M|T|S; H|N|Q|W; H|N|Q|W)	protr
VS444	normalized frequency of conjoint triad (H|N|Q|W; H|N|Q|W; H|N|Q|W)	normalized frequency of conjoint triad (H|N|Q|W; H|N|Q|W; H|N|Q|W)	protr
VS544	normalized frequency of conjoint triad (R|K; H|N|Q|W; H|N|Q|W)	normalized frequency of conjoint triad (R|K; H|N|Q|W; H|N|Q|W)	protr
VS644	normalized frequency of conjoint triad (D|E; H|N|Q|W; H|N|Q|W)	normalized frequency of conjoint triad (D|E; H|N|Q|W; H|N|Q|W)	protr
VS744	normalized frequency of conjoint triad (C; H|N|Q|W; H|N|Q|W)	normalized frequency of conjoint triad (C; H|N|Q|W; H|N|Q|W)	protr
VS154	normalized frequency of conjoint triad (A|G|V; R|K; H|N|Q|W)	normalized frequency of conjoint triad (A|G|V; R|K; H|N|Q|W)	protr
VS254	normalized frequency of conjoint triad (I|L|F|P; R|K; H|N|Q|W)	normalized frequency of conjoint triad (I|L|F|P; R|K; H|N|Q|W)	protr
VS354	normalized frequency of conjoint triad (Y|M|T|S; R|K; H|N|Q|W)	normalized frequency of conjoint triad (Y|M|T|S; R|K; H|N|Q|W)	protr
VS454	normalized frequency of conjoint triad (H|N|Q|W; R|K; H|N|Q|W)	normalized frequency of conjoint triad (H|N|Q|W; R|K; H|N|Q|W)	protr
VS554	normalized frequency of conjoint triad (R|K; R|K; H|N|Q|W)	normalized frequency of conjoint triad (R|K; R|K; H|N|Q|W)	protr
VS654	normalized frequency of conjoint triad (D|E; R|K; H|N|Q|W)	normalized frequency of conjoint triad (D|E; R|K; H|N|Q|W)	protr
VS754	normalized frequency of conjoint triad (C; R|K; H|N|Q|W)	normalized frequency of conjoint triad (C; R|K; H|N|Q|W)	protr
VS164	normalized frequency of conjoint triad (A|G|V; D|E; H|N|Q|W)	normalized frequency of conjoint triad (A|G|V; D|E; H|N|Q|W)	protr
VS264	normalized frequency of conjoint triad (I|L|F|P; D|E; H|N|Q|W)	normalized frequency of conjoint triad (I|L|F|P; D|E; H|N|Q|W)	protr
VS364	normalized frequency of conjoint triad (Y|M|T|S; D|E; H|N|Q|W)	normalized frequency of conjoint triad (Y|M|T|S; D|E; H|N|Q|W)	protr
VS464	normalized frequency of conjoint triad (H|N|Q|W; D|E; H|N|Q|W)	normalized frequency of conjoint triad (H|N|Q|W; D|E; H|N|Q|W)	protr
VS564	normalized frequency of conjoint triad (R|K; D|E; H|N|Q|W)	normalized frequency of conjoint triad (R|K; D|E; H|N|Q|W)	protr
VS664	normalized frequency of conjoint triad (D|E; D|E; H|N|Q|W)	normalized frequency of conjoint triad (D|E; D|E; H|N|Q|W)	protr
VS764	normalized frequency of conjoint triad (C; D|E; H|N|Q|W)	normalized frequency of conjoint triad (C; D|E; H|N|Q|W)	protr
VS174	normalized frequency of conjoint triad (A|G|V; C; H|N|Q|W)	normalized frequency of conjoint triad (A|G|V; C; H|N|Q|W)	protr
VS274	normalized frequency of conjoint triad (I|L|F|P; C; H|N|Q|W)	normalized frequency of conjoint triad (I|L|F|P; C; H|N|Q|W)	protr
VS374	normalized frequency of conjoint triad (Y|M|T|S; C; H|N|Q|W)	normalized frequency of conjoint triad (Y|M|T|S; C; H|N|Q|W)	protr
VS474	normalized frequency of conjoint triad (H|N|Q|W; C; H|N|Q|W)	normalized frequency of conjoint triad (H|N|Q|W; C; H|N|Q|W)	protr
VS574	normalized frequency of conjoint triad (R|K; C; H|N|Q|W)	normalized frequency of conjoint triad (R|K; C; H|N|Q|W)	protr
VS674	normalized frequency of conjoint triad (D|E; C; H|N|Q|W)	normalized frequency of conjoint triad (D|E; C; H|N|Q|W)	protr
VS774	normalized frequency of conjoint triad (C; C; H|N|Q|W)	normalized frequency of conjoint triad (C; C; H|N|Q|W)	protr
VS115	normalized frequency of conjoint triad (A|G|V; A|G|V; R|K)	normalized frequency of conjoint triad (A|G|V; A|G|V; R|K)	protr
VS215	normalized frequency of conjoint triad (I|L|F|P; A|G|V; R|K)	normalized frequency of conjoint triad (I|L|F|P; A|G|V; R|K)	protr
VS315	normalized frequency of conjoint triad (Y|M|T|S; A|G|V; R|K)	normalized frequency of conjoint triad (Y|M|T|S; A|G|V; R|K)	protr
VS415	normalized frequency of conjoint triad (H|N|Q|W; A|G|V; R|K)	normalized frequency of conjoint triad (H|N|Q|W; A|G|V; R|K)	protr
VS515	normalized frequency of conjoint triad (R|K; A|G|V; R|K)	normalized frequency of conjoint triad (R|K; A|G|V; R|K)	protr
VS615	normalized frequency of conjoint triad (D|E; A|G|V; R|K)	normalized frequency of conjoint triad (D|E; A|G|V; R|K)	protr
VS715	normalized frequency of conjoint triad (C; A|G|V; R|K)	normalized frequency of conjoint triad (C; A|G|V; R|K)	protr
VS125	normalized frequency of conjoint triad (A|G|V; I|L|F|P; R|K)	normalized frequency of conjoint triad (A|G|V; I|L|F|P; R|K)	protr
VS225	normalized frequency of conjoint triad (I|L|F|P; I|L|F|P; R|K)	normalized frequency of conjoint triad (I|L|F|P; I|L|F|P; R|K)	protr
VS325	normalized frequency of conjoint triad (Y|M|T|S; I|L|F|P; R|K)	normalized frequency of conjoint triad (Y|M|T|S; I|L|F|P; R|K)	protr
VS425	normalized frequency of conjoint triad (H|N|Q|W; I|L|F|P; R|K)	normalized frequency of conjoint triad (H|N|Q|W; I|L|F|P; R|K)	protr
VS525	normalized frequency of conjoint triad (R|K; I|L|F|P; R|K)	normalized frequency of conjoint triad (R|K; I|L|F|P; R|K)	protr
VS625	normalized frequency of conjoint triad (D|E; I|L|F|P; R|K)	normalized frequency of conjoint triad (D|E; I|L|F|P; R|K)	protr
VS725	normalized frequency of conjoint triad (C; I|L|F|P; R|K)	normalized frequency of conjoint triad (C; I|L|F|P; R|K)	protr
VS135	normalized frequency of conjoint triad (A|G|V; Y|M|T|S; R|K)	normalized frequency of conjoint triad (A|G|V; Y|M|T|S; R|K)	protr
VS235	normalized frequency of conjoint triad (I|L|F|P; Y|M|T|S; R|K)	normalized frequency of conjoint triad (I|L|F|P; Y|M|T|S; R|K)	protr
VS335	normalized frequency of conjoint triad (Y|M|T|S; Y|M|T|S; R|K)	normalized frequency of conjoint triad (Y|M|T|S; Y|M|T|S; R|K)	protr
VS435	normalized frequency of conjoint triad (H|N|Q|W; Y|M|T|S; R|K)	normalized frequency of conjoint triad (H|N|Q|W; Y|M|T|S; R|K)	protr
VS535	normalized frequency of conjoint triad (R|K; Y|M|T|S; R|K)	normalized frequency of conjoint triad (R|K; Y|M|T|S; R|K)	protr
VS635	normalized frequency of conjoint triad (D|E; Y|M|T|S; R|K)	normalized frequency of conjoint triad (D|E; Y|M|T|S; R|K)	protr
VS735	normalized frequency of conjoint triad (C; Y|M|T|S; R|K)	normalized frequency of conjoint triad (C; Y|M|T|S; R|K)	protr
VS145	normalized frequency of conjoint triad (A|G|V; H|N|Q|W; R|K)	normalized frequency of conjoint triad (A|G|V; H|N|Q|W; R|K)	protr
VS245	normalized frequency of conjoint triad (I|L|F|P; H|N|Q|W; R|K)	normalized frequency of conjoint triad (I|L|F|P; H|N|Q|W; R|K)	protr
VS345	normalized frequency of conjoint triad (Y|M|T|S; H|N|Q|W; R|K)	normalized frequency of conjoint triad (Y|M|T|S; H|N|Q|W; R|K)	protr
VS445	normalized frequency of conjoint triad (H|N|Q|W; H|N|Q|W; R|K)	normalized frequency of conjoint triad (H|N|Q|W; H|N|Q|W; R|K)	protr
VS545	normalized frequency of conjoint triad (R|K; H|N|Q|W; R|K)	normalized frequency of conjoint triad (R|K; H|N|Q|W; R|K)	protr
VS645	normalized frequency of conjoint triad (D|E; H|N|Q|W; R|K)	normalized frequency of conjoint triad (D|E; H|N|Q|W; R|K)	protr
VS745	normalized frequency of conjoint triad (C; H|N|Q|W; R|K)	normalized frequency of conjoint triad (C; H|N|Q|W; R|K)	protr
VS155	normalized frequency of conjoint triad (A|G|V; R|K; R|K)	normalized frequency of conjoint triad (A|G|V; R|K; R|K)	protr
VS255	normalized frequency of conjoint triad (I|L|F|P; R|K; R|K)	normalized frequency of conjoint triad (I|L|F|P; R|K; R|K)	protr
VS355	normalized frequency of conjoint triad (Y|M|T|S; R|K; R|K)	normalized frequency of conjoint triad (Y|M|T|S; R|K; R|K)	protr
VS455	normalized frequency of conjoint triad (H|N|Q|W; R|K; R|K)	normalized frequency of conjoint triad (H|N|Q|W; R|K; R|K)	protr
VS555	normalized frequency of conjoint triad (R|K; R|K; R|K)	normalized frequency of conjoint triad (R|K; R|K; R|K)	protr
VS655	normalized frequency of conjoint triad (D|E; R|K; R|K)	normalized frequency of conjoint triad (D|E; R|K; R|K)	protr
VS755	normalized frequency of conjoint triad (C; R|K; R|K)	normalized frequency of conjoint triad (C; R|K; R|K)	protr
VS165	normalized frequency of conjoint triad (A|G|V; D|E; R|K)	normalized frequency of conjoint triad (A|G|V; D|E; R|K)	protr
VS265	normalized frequency of conjoint triad (I|L|F|P; D|E; R|K)	normalized frequency of conjoint triad (I|L|F|P; D|E; R|K)	protr
VS365	normalized frequency of conjoint triad (Y|M|T|S; D|E; R|K)	normalized frequency of conjoint triad (Y|M|T|S; D|E; R|K)	protr
VS465	normalized frequency of conjoint triad (H|N|Q|W; D|E; R|K)	normalized frequency of conjoint triad (H|N|Q|W; D|E; R|K)	protr
VS565	normalized frequency of conjoint triad (R|K; D|E; R|K)	normalized frequency of conjoint triad (R|K; D|E; R|K)	protr
VS665	normalized frequency of conjoint triad (D|E; D|E; R|K)	normalized frequency of conjoint triad (D|E; D|E; R|K)	protr
VS765	normalized frequency of conjoint triad (C; D|E; R|K)	normalized frequency of conjoint triad (C; D|E; R|K)	protr
VS175	normalized frequency of conjoint triad (A|G|V; C; R|K)	normalized frequency of conjoint triad (A|G|V; C; R|K)	protr
VS275	normalized frequency of conjoint triad (I|L|F|P; C; R|K)	normalized frequency of conjoint triad (I|L|F|P; C; R|K)	protr
VS375	normalized frequency of conjoint triad (Y|M|T|S; C; R|K)	normalized frequency of conjoint triad (Y|M|T|S; C; R|K)	protr
VS475	normalized frequency of conjoint triad (H|N|Q|W; C; R|K)	normalized frequency of conjoint triad (H|N|Q|W; C; R|K)	protr
VS575	normalized frequency of conjoint triad (R|K; C; R|K)	normalized frequency of conjoint triad (R|K; C; R|K)	protr
VS675	normalized frequency of conjoint triad (D|E; C; R|K)	normalized frequency of conjoint triad (D|E; C; R|K)	protr
VS775	normalized frequency of conjoint triad (C; C; R|K)	normalized frequency of conjoint triad (C; C; R|K)	protr
VS116	normalized frequency of conjoint triad (A|G|V; A|G|V; D|E)	normalized frequency of conjoint triad (A|G|V; A|G|V; D|E)	protr
VS216	normalized frequency of conjoint triad (I|L|F|P; A|G|V; D|E)	normalized frequency of conjoint triad (I|L|F|P; A|G|V; D|E)	protr
VS316	normalized frequency of conjoint triad (Y|M|T|S; A|G|V; D|E)	normalized frequency of conjoint triad (Y|M|T|S; A|G|V; D|E)	protr
VS416	normalized frequency of conjoint triad (H|N|Q|W; A|G|V; D|E)	normalized frequency of conjoint triad (H|N|Q|W; A|G|V; D|E)	protr
VS516	normalized frequency of conjoint triad (R|K; A|G|V; D|E)	normalized frequency of conjoint triad (R|K; A|G|V; D|E)	protr
VS616	normalized frequency of conjoint triad (D|E; A|G|V; D|E)	normalized frequency of conjoint triad (D|E; A|G|V; D|E)	protr
VS716	normalized frequency of conjoint triad (C; A|G|V; D|E)	normalized frequency of conjoint triad (C; A|G|V; D|E)	protr
VS126	normalized frequency of conjoint triad (A|G|V; I|L|F|P; D|E)	normalized frequency of conjoint triad (A|G|V; I|L|F|P; D|E)	protr
VS226	normalized frequency of conjoint triad (I|L|F|P; I|L|F|P; D|E)	normalized frequency of conjoint triad (I|L|F|P; I|L|F|P; D|E)	protr
VS326	normalized frequency of conjoint triad (Y|M|T|S; I|L|F|P; D|E)	normalized frequency of conjoint triad (Y|M|T|S; I|L|F|P; D|E)	protr
VS426	normalized frequency of conjoint triad (H|N|Q|W; I|L|F|P; D|E)	normalized frequency of conjoint triad (H|N|Q|W; I|L|F|P; D|E)	protr
VS526	normalized frequency of conjoint triad (R|K; I|L|F|P; D|E)	normalized frequency of conjoint triad (R|K; I|L|F|P; D|E)	protr
VS626	normalized frequency of conjoint triad (D|E; I|L|F|P; D|E)	normalized frequency of conjoint triad (D|E; I|L|F|P; D|E)	protr
VS726	normalized frequency of conjoint triad (C; I|L|F|P; D|E)	normalized frequency of conjoint triad (C; I|L|F|P; D|E)	protr
VS136	normalized frequency of conjoint triad (A|G|V; Y|M|T|S; D|E)	normalized frequency of conjoint triad (A|G|V; Y|M|T|S; D|E)	protr
VS236	normalized frequency of conjoint triad (I|L|F|P; Y|M|T|S; D|E)	normalized frequency of conjoint triad (I|L|F|P; Y|M|T|S; D|E)	protr
VS336	normalized frequency of conjoint triad (Y|M|T|S; Y|M|T|S; D|E)	normalized frequency of conjoint triad (Y|M|T|S; Y|M|T|S; D|E)	protr
VS436	normalized frequency of conjoint triad (H|N|Q|W; Y|M|T|S; D|E)	normalized frequency of conjoint triad (H|N|Q|W; Y|M|T|S; D|E)	protr
VS536	normalized frequency of conjoint triad (R|K; Y|M|T|S; D|E)	normalized frequency of conjoint triad (R|K; Y|M|T|S; D|E)	protr
VS636	normalized frequency of conjoint triad (D|E; Y|M|T|S; D|E)	normalized frequency of conjoint triad (D|E; Y|M|T|S; D|E)	protr
VS736	normalized frequency of conjoint triad (C; Y|M|T|S; D|E)	normalized frequency of conjoint triad (C; Y|M|T|S; D|E)	protr
VS146	normalized frequency of conjoint triad (A|G|V; H|N|Q|W; D|E)	normalized frequency of conjoint triad (A|G|V; H|N|Q|W; D|E)	protr
VS246	normalized frequency of conjoint triad (I|L|F|P; H|N|Q|W; D|E)	normalized frequency of conjoint triad (I|L|F|P; H|N|Q|W; D|E)	protr
VS346	normalized frequency of conjoint triad (Y|M|T|S; H|N|Q|W; D|E)	normalized frequency of conjoint triad (Y|M|T|S; H|N|Q|W; D|E)	protr
VS446	normalized frequency of conjoint triad (H|N|Q|W; H|N|Q|W; D|E)	normalized frequency of conjoint triad (H|N|Q|W; H|N|Q|W; D|E)	protr
VS546	normalized frequency of conjoint triad (R|K; H|N|Q|W; D|E)	normalized frequency of conjoint triad (R|K; H|N|Q|W; D|E)	protr
VS646	normalized frequency of conjoint triad (D|E; H|N|Q|W; D|E)	normalized frequency of conjoint triad (D|E; H|N|Q|W; D|E)	protr
VS746	normalized frequency of conjoint triad (C; H|N|Q|W; D|E)	normalized frequency of conjoint triad (C; H|N|Q|W; D|E)	protr
VS156	normalized frequency of conjoint triad (A|G|V; R|K; D|E)	normalized frequency of conjoint triad (A|G|V; R|K; D|E)	protr
VS256	normalized frequency of conjoint triad (I|L|F|P; R|K; D|E)	normalized frequency of conjoint triad (I|L|F|P; R|K; D|E)	protr
VS356	normalized frequency of conjoint triad (Y|M|T|S; R|K; D|E)	normalized frequency of conjoint triad (Y|M|T|S; R|K; D|E)	protr
VS456	normalized frequency of conjoint triad (H|N|Q|W; R|K; D|E)	normalized frequency of conjoint triad (H|N|Q|W; R|K; D|E)	protr
VS556	normalized frequency of conjoint triad (R|K; R|K; D|E)	normalized frequency of conjoint triad (R|K; R|K; D|E)	protr
VS656	normalized frequency of conjoint triad (D|E; R|K; D|E)	normalized frequency of conjoint triad (D|E; R|K; D|E)	protr
VS756	normalized frequency of conjoint triad (C; R|K; D|E)	normalized frequency of conjoint triad (C; R|K; D|E)	protr
VS166	normalized frequency of conjoint triad (A|G|V; D|E; D|E)	normalized frequency of conjoint triad (A|G|V; D|E; D|E)	protr
VS266	normalized frequency of conjoint triad (I|L|F|P; D|E; D|E)	normalized frequency of conjoint triad (I|L|F|P; D|E; D|E)	protr
VS366	normalized frequency of conjoint triad (Y|M|T|S; D|E; D|E)	normalized frequency of conjoint triad (Y|M|T|S; D|E; D|E)	protr
VS466	normalized frequency of conjoint triad (H|N|Q|W; D|E; D|E)	normalized frequency of conjoint triad (H|N|Q|W; D|E; D|E)	protr
VS566	normalized frequency of conjoint triad (R|K; D|E; D|E)	normalized frequency of conjoint triad (R|K; D|E; D|E)	protr
VS666	normalized frequency of conjoint triad (D|E; D|E; D|E)	normalized frequency of conjoint triad (D|E; D|E; D|E)	protr
VS766	normalized frequency of conjoint triad (C; D|E; D|E)	normalized frequency of conjoint triad (C; D|E; D|E)	protr
VS176	normalized frequency of conjoint triad (A|G|V; C; D|E)	normalized frequency of conjoint triad (A|G|V; C; D|E)	protr
VS276	normalized frequency of conjoint triad (I|L|F|P; C; D|E)	normalized frequency of conjoint triad (I|L|F|P; C; D|E)	protr
VS376	normalized frequency of conjoint triad (Y|M|T|S; C; D|E)	normalized frequency of conjoint triad (Y|M|T|S; C; D|E)	protr
VS476	normalized frequency of conjoint triad (H|N|Q|W; C; D|E)	normalized frequency of conjoint triad (H|N|Q|W; C; D|E)	protr
VS576	normalized frequency of conjoint triad (R|K; C; D|E)	normalized frequency of conjoint triad (R|K; C; D|E)	protr
VS676	normalized frequency of conjoint triad (D|E; C; D|E)	normalized frequency of conjoint triad (D|E; C; D|E)	protr
VS776	normalized frequency of conjoint triad (C; C; D|E)	normalized frequency of conjoint triad (C; C; D|E)	protr
VS117	normalized frequency of conjoint triad (A|G|V; A|G|V; C)	normalized frequency of conjoint triad (A|G|V; A|G|V; C)	protr
VS217	normalized frequency of conjoint triad (I|L|F|P; A|G|V; C)	normalized frequency of conjoint triad (I|L|F|P; A|G|V; C)	protr
VS317	normalized frequency of conjoint triad (Y|M|T|S; A|G|V; C)	normalized frequency of conjoint triad (Y|M|T|S; A|G|V; C)	protr
VS417	normalized frequency of conjoint triad (H|N|Q|W; A|G|V; C)	normalized frequency of conjoint triad (H|N|Q|W; A|G|V; C)	protr
VS517	normalized frequency of conjoint triad (R|K; A|G|V; C)	normalized frequency of conjoint triad (R|K; A|G|V; C)	protr
VS617	normalized frequency of conjoint triad (D|E; A|G|V; C)	normalized frequency of conjoint triad (D|E; A|G|V; C)	protr
VS717	normalized frequency of conjoint triad (C; A|G|V; C)	normalized frequency of conjoint triad (C; A|G|V; C)	protr
VS127	normalized frequency of conjoint triad (A|G|V; I|L|F|P; C)	normalized frequency of conjoint triad (A|G|V; I|L|F|P; C)	protr
VS227	normalized frequency of conjoint triad (I|L|F|P; I|L|F|P; C)	normalized frequency of conjoint triad (I|L|F|P; I|L|F|P; C)	protr
VS327	normalized frequency of conjoint triad (Y|M|T|S; I|L|F|P; C)	normalized frequency of conjoint triad (Y|M|T|S; I|L|F|P; C)	protr
VS427	normalized frequency of conjoint triad (H|N|Q|W; I|L|F|P; C)	normalized frequency of conjoint triad (H|N|Q|W; I|L|F|P; C)	protr
VS527	normalized frequency of conjoint triad (R|K; I|L|F|P; C)	normalized frequency of conjoint triad (R|K; I|L|F|P; C)	protr
VS627	normalized frequency of conjoint triad (D|E; I|L|F|P; C)	normalized frequency of conjoint triad (D|E; I|L|F|P; C)	protr
VS727	normalized frequency of conjoint triad (C; I|L|F|P; C)	normalized frequency of conjoint triad (C; I|L|F|P; C)	protr
VS137	normalized frequency of conjoint triad (A|G|V; Y|M|T|S; C)	normalized frequency of conjoint triad (A|G|V; Y|M|T|S; C)	protr
VS237	normalized frequency of conjoint triad (I|L|F|P; Y|M|T|S; C)	normalized frequency of conjoint triad (I|L|F|P; Y|M|T|S; C)	protr
VS337	normalized frequency of conjoint triad (Y|M|T|S; Y|M|T|S; C)	normalized frequency of conjoint triad (Y|M|T|S; Y|M|T|S; C)	protr
VS437	normalized frequency of conjoint triad (H|N|Q|W; Y|M|T|S; C)	normalized frequency of conjoint triad (H|N|Q|W; Y|M|T|S; C)	protr
VS537	normalized frequency of conjoint triad (R|K; Y|M|T|S; C)	normalized frequency of conjoint triad (R|K; Y|M|T|S; C)	protr
VS637	normalized frequency of conjoint triad (D|E; Y|M|T|S; C)	normalized frequency of conjoint triad (D|E; Y|M|T|S; C)	protr
VS737	normalized frequency of conjoint triad (C; Y|M|T|S; C)	normalized frequency of conjoint triad (C; Y|M|T|S; C)	protr
VS147	normalized frequency of conjoint triad (A|G|V; H|N|Q|W; C)	normalized frequency of conjoint triad (A|G|V; H|N|Q|W; C)	protr
VS247	normalized frequency of conjoint triad (I|L|F|P; H|N|Q|W; C)	normalized frequency of conjoint triad (I|L|F|P; H|N|Q|W; C)	protr
VS347	normalized frequency of conjoint triad (Y|M|T|S; H|N|Q|W; C)	normalized frequency of conjoint triad (Y|M|T|S; H|N|Q|W; C)	protr
VS447	normalized frequency of conjoint triad (H|N|Q|W; H|N|Q|W; C)	normalized frequency of conjoint triad (H|N|Q|W; H|N|Q|W; C)	protr
VS547	normalized frequency of conjoint triad (R|K; H|N|Q|W; C)	normalized frequency of conjoint triad (R|K; H|N|Q|W; C)	protr
VS647	normalized frequency of conjoint triad (D|E; H|N|Q|W; C)	normalized frequency of conjoint triad (D|E; H|N|Q|W; C)	protr
VS747	normalized frequency of conjoint triad (C; H|N|Q|W; C)	normalized frequency of conjoint triad (C; H|N|Q|W; C)	protr
VS157	normalized frequency of conjoint triad (A|G|V; R|K; C)	normalized frequency of conjoint triad (A|G|V; R|K; C)	protr
VS257	normalized frequency of conjoint triad (I|L|F|P; R|K; C)	normalized frequency of conjoint triad (I|L|F|P; R|K; C)	protr
VS357	normalized frequency of conjoint triad (Y|M|T|S; R|K; C)	normalized frequency of conjoint triad (Y|M|T|S; R|K; C)	protr
VS457	normalized frequency of conjoint triad (H|N|Q|W; R|K; C)	normalized frequency of conjoint triad (H|N|Q|W; R|K; C)	protr
VS557	normalized frequency of conjoint triad (R|K; R|K; C)	normalized frequency of conjoint triad (R|K; R|K; C)	protr
VS657	normalized frequency of conjoint triad (D|E; R|K; C)	normalized frequency of conjoint triad (D|E; R|K; C)	protr
VS757	normalized frequency of conjoint triad (C; R|K; C)	normalized frequency of conjoint triad (C; R|K; C)	protr
VS167	normalized frequency of conjoint triad (A|G|V; D|E; C)	normalized frequency of conjoint triad (A|G|V; D|E; C)	protr
VS267	normalized frequency of conjoint triad (I|L|F|P; D|E; C)	normalized frequency of conjoint triad (I|L|F|P; D|E; C)	protr
VS367	normalized frequency of conjoint triad (Y|M|T|S; D|E; C)	normalized frequency of conjoint triad (Y|M|T|S; D|E; C)	protr
VS467	normalized frequency of conjoint triad (H|N|Q|W; D|E; C)	normalized frequency of conjoint triad (H|N|Q|W; D|E; C)	protr
VS567	normalized frequency of conjoint triad (R|K; D|E; C)	normalized frequency of conjoint triad (R|K; D|E; C)	protr
VS667	normalized frequency of conjoint triad (D|E; D|E; C)	normalized frequency of conjoint triad (D|E; D|E; C)	protr
VS767	normalized frequency of conjoint triad (C; D|E; C)	normalized frequency of conjoint triad (C; D|E; C)	protr
VS177	normalized frequency of conjoint triad (A|G|V; C; C)	normalized frequency of conjoint triad (A|G|V; C; C)	protr
VS277	normalized frequency of conjoint triad (I|L|F|P; C; C)	normalized frequency of conjoint triad (I|L|F|P; C; C)	protr
VS377	normalized frequency of conjoint triad (Y|M|T|S; C; C)	normalized frequency of conjoint triad (Y|M|T|S; C; C)	protr
VS477	normalized frequency of conjoint triad (H|N|Q|W; C; C)	normalized frequency of conjoint triad (H|N|Q|W; C; C)	protr
VS577	normalized frequency of conjoint triad (R|K; C; C)	normalized frequency of conjoint triad (R|K; C; C)	protr
VS677	normalized frequency of conjoint triad (D|E; C; C)	normalized frequency of conjoint triad (D|E; C; C)	protr
VS777	normalized frequency of conjoint triad (C; C; C)	normalized frequency of conjoint triad (C; C; C)	protr
Schneider.lag1	1st rank sequence-order-coupling number based on Schneider-Wrede physicochemical distance matrix	1st rank sequence-order-coupling number based on Schneider-Wrede physicochemical distance matrix	protr
Schneider.lag2	2nd rank sequence-order-coupling number based on Schneider-Wrede physicochemical distance matrix	2nd rank sequence-order-coupling number based on Schneider-Wrede physicochemical distance matrix	protr
Schneider.lag3	3rd rank sequence-order-coupling number based on Schneider-Wrede physicochemical distance matrix	3rd rank sequence-order-coupling number based on Schneider-Wrede physicochemical distance matrix	protr
Schneider.lag4	4th rank sequence-order-coupling number based on Schneider-Wrede physicochemical distance matrix	4th rank sequence-order-coupling number based on Schneider-Wrede physicochemical distance matrix	protr
Schneider.lag5	5th rank sequence-order-coupling number based on Schneider-Wrede physicochemical distance matrix	5th rank sequence-order-coupling number based on Schneider-Wrede physicochemical distance matrix	protr
Schneider.lag6	6th rank sequence-order-coupling number based on Schneider-Wrede physicochemical distance matrix	6th rank sequence-order-coupling number based on Schneider-Wrede physicochemical distance matrix	protr
Grantham.lag1	1st rank sequence-order-coupling number based on Grantham chemical distance matrix	1st rank sequence-order-coupling number based on Grantham chemical distance matrix	protr
Grantham.lag2	2nd rank sequence-order-coupling number based on Grantham chemical distance matrix	2nd rank sequence-order-coupling number based on Grantham chemical distance matrix	protr
Grantham.lag3	3rd rank sequence-order-coupling number based on Grantham chemical distance matrix	3rd rank sequence-order-coupling number based on Grantham chemical distance matrix	protr
Grantham.lag4	4th rank sequence-order-coupling number based on Grantham chemical distance matrix	4th rank sequence-order-coupling number based on Grantham chemical distance matrix	protr
Grantham.lag5	5th rank sequence-order-coupling number based on Grantham chemical distance matrix	5th rank sequence-order-coupling number based on Grantham chemical distance matrix	protr
Grantham.lag6	6th rank sequence-order-coupling number based on Grantham chemical distance matrix	6th rank sequence-order-coupling number based on Grantham chemical distance matrix	protr
Schneider.Xr.A	quasi-sequence-order for alanine based on Schneider-Wrede physicochemical distance matrix	quasi-sequence-order for alanine based on Schneider-Wrede physicochemical distance matrix	protr
Schneider.Xr.R	quasi-sequence-order for arginine based on Schneider-Wrede physicochemical distance matrix	quasi-sequence-order for arginine based on Schneider-Wrede physicochemical distance matrix	protr
Schneider.Xr.N	quasi-sequence-order for asparagine based on Schneider-Wrede physicochemical distance matrix	quasi-sequence-order for asparagine based on Schneider-Wrede physicochemical distance matrix	protr
Schneider.Xr.D	quasi-sequence-order for aspartic acid based on Schneider-Wrede physicochemical distance matrix	quasi-sequence-order for aspartic acid based on Schneider-Wrede physicochemical distance matrix	protr
Schneider.Xr.C	quasi-sequence-order for cysteine based on Schneider-Wrede physicochemical distance matrix	quasi-sequence-order for cysteine based on Schneider-Wrede physicochemical distance matrix	protr
Schneider.Xr.E	quasi-sequence-order for glutamic acid based on Schneider-Wrede physicochemical distance matrix	quasi-sequence-order for glutamic acid based on Schneider-Wrede physicochemical distance matrix	protr
Schneider.Xr.Q	quasi-sequence-order for glutamine based on Schneider-Wrede physicochemical distance matrix	quasi-sequence-order for glutamine based on Schneider-Wrede physicochemical distance matrix	protr
Schneider.Xr.G	quasi-sequence-order for glycine based on Schneider-Wrede physicochemical distance matrix	quasi-sequence-order for glycine based on Schneider-Wrede physicochemical distance matrix	protr
Schneider.Xr.H	quasi-sequence-order for histidine based on Schneider-Wrede physicochemical distance matrix	quasi-sequence-order for histidine based on Schneider-Wrede physicochemical distance matrix	protr
Schneider.Xr.I	quasi-sequence-order for isoleucine based on Schneider-Wrede physicochemical distance matrix	quasi-sequence-order for isoleucine based on Schneider-Wrede physicochemical distance matrix	protr
Schneider.Xr.L	quasi-sequence-order for leucine based on Schneider-Wrede physicochemical distance matrix	quasi-sequence-order for leucine based on Schneider-Wrede physicochemical distance matrix	protr
Schneider.Xr.K	quasi-sequence-order for lysine based on Schneider-Wrede physicochemical distance matrix	quasi-sequence-order for lysine based on Schneider-Wrede physicochemical distance matrix	protr
Schneider.Xr.M	quasi-sequence-order for methionine based on Schneider-Wrede physicochemical distance matrix	quasi-sequence-order for methionine based on Schneider-Wrede physicochemical distance matrix	protr
Schneider.Xr.F	quasi-sequence-order for phenylalanine based on Schneider-Wrede physicochemical distance matrix	quasi-sequence-order for phenylalanine based on Schneider-Wrede physicochemical distance matrix	protr
Schneider.Xr.P	quasi-sequence-order for proline based on Schneider-Wrede physicochemical distance matrix	quasi-sequence-order for proline based on Schneider-Wrede physicochemical distance matrix	protr
Schneider.Xr.S	quasi-sequence-order for serine based on Schneider-Wrede physicochemical distance matrix	quasi-sequence-order for serine based on Schneider-Wrede physicochemical distance matrix	protr
Schneider.Xr.T	quasi-sequence-order for threonine based on Schneider-Wrede physicochemical distance matrix	quasi-sequence-order for threonine based on Schneider-Wrede physicochemical distance matrix	protr
Schneider.Xr.W	quasi-sequence-order for tryptophan based on Schneider-Wrede physicochemical distance matrix	quasi-sequence-order for tryptophan based on Schneider-Wrede physicochemical distance matrix	protr
Schneider.Xr.Y	quasi-sequence-order for tyrosine based on Schneider-Wrede physicochemical distance matrix	quasi-sequence-order for tyrosine based on Schneider-Wrede physicochemical distance matrix	protr
Schneider.Xr.V	quasi-sequence-order for valine based on Schneider-Wrede physicochemical distance matrix	quasi-sequence-order for valine based on Schneider-Wrede physicochemical distance matrix	protr
Grantham.Xr.A	quasi-sequence-order for alanine based on Grantham chemical distance matrix	quasi-sequence-order for alanine based on Grantham chemical distance matrix	protr
Grantham.Xr.R	quasi-sequence-order for arginine based on Grantham chemical distance matrix	quasi-sequence-order for arginine based on Grantham chemical distance matrix	protr
Grantham.Xr.N	quasi-sequence-order for asparagine based on Grantham chemical distance matrix	quasi-sequence-order for asparagine based on Grantham chemical distance matrix	protr
Grantham.Xr.D	quasi-sequence-order for aspartic acid based on Grantham chemical distance matrix	quasi-sequence-order for aspartic acid based on Grantham chemical distance matrix	protr
Grantham.Xr.C	quasi-sequence-order for cysteine based on Grantham chemical distance matrix	quasi-sequence-order for cysteine based on Grantham chemical distance matrix	protr
Grantham.Xr.E	quasi-sequence-order for glutamic acid based on Grantham chemical distance matrix	quasi-sequence-order for glutamic acid based on Grantham chemical distance matrix	protr
Grantham.Xr.Q	quasi-sequence-order for glutamine based on Grantham chemical distance matrix	quasi-sequence-order for glutamine based on Grantham chemical distance matrix	protr
Grantham.Xr.G	quasi-sequence-order for glycine based on Grantham chemical distance matrix	quasi-sequence-order for glycine based on Grantham chemical distance matrix	protr
Grantham.Xr.H	quasi-sequence-order for histidine based on Grantham chemical distance matrix	quasi-sequence-order for histidine based on Grantham chemical distance matrix	protr
Grantham.Xr.I	quasi-sequence-order for isoleucine based on Grantham chemical distance matrix	quasi-sequence-order for isoleucine based on Grantham chemical distance matrix	protr
Grantham.Xr.L	quasi-sequence-order for leucine based on Grantham chemical distance matrix	quasi-sequence-order for leucine based on Grantham chemical distance matrix	protr
Grantham.Xr.K	quasi-sequence-order for lysine based on Grantham chemical distance matrix	quasi-sequence-order for lysine based on Grantham chemical distance matrix	protr
Grantham.Xr.M	quasi-sequence-order for methionine based on Grantham chemical distance matrix	quasi-sequence-order for methionine based on Grantham chemical distance matrix	protr
Grantham.Xr.F	quasi-sequence-order for phenylalanine based on Grantham chemical distance matrix	quasi-sequence-order for phenylalanine based on Grantham chemical distance matrix	protr
Grantham.Xr.P	quasi-sequence-order for proline based on Grantham chemical distance matrix	quasi-sequence-order for proline based on Grantham chemical distance matrix	protr
Grantham.Xr.S	quasi-sequence-order for serine based on Grantham chemical distance matrix	quasi-sequence-order for serine based on Grantham chemical distance matrix	protr
Grantham.Xr.T	quasi-sequence-order for threonine based on Grantham chemical distance matrix	quasi-sequence-order for threonine based on Grantham chemical distance matrix	protr
Grantham.Xr.W	quasi-sequence-order for tryptophan based on Grantham chemical distance matrix	quasi-sequence-order for tryptophan based on Grantham chemical distance matrix	protr
Grantham.Xr.Y	quasi-sequence-order for tyrosine based on Grantham chemical distance matrix	quasi-sequence-order for tyrosine based on Grantham chemical distance matrix	protr
Grantham.Xr.V	quasi-sequence-order for valine based on Grantham chemical distance matrix	quasi-sequence-order for valine based on Grantham chemical distance matrix	protr
Schneider.Xd.1	quasi-sequence-order for 1st rank sequence-order-coupling number based on Schneider-Wrede physicochemical distance matrix	quasi-sequence-order for 1st rank sequence-order-coupling number based on Schneider-Wrede physicochemical distance matrix	protr
Schneider.Xd.2	quasi-sequence-order for 2nd rank sequence-order-coupling number based on Schneider-Wrede physicochemical distance matrix	quasi-sequence-order for 2nd rank sequence-order-coupling number based on Schneider-Wrede physicochemical distance matrix	protr
Schneider.Xd.3	quasi-sequence-order for 3rd rank sequence-order-coupling number based on Schneider-Wrede physicochemical distance matrix	quasi-sequence-order for 3rd rank sequence-order-coupling number based on Schneider-Wrede physicochemical distance matrix	protr
Schneider.Xd.4	quasi-sequence-order for 4th rank sequence-order-coupling number based on Schneider-Wrede physicochemical distance matrix	quasi-sequence-order for 4th rank sequence-order-coupling number based on Schneider-Wrede physicochemical distance matrix	protr
Schneider.Xd.5	quasi-sequence-order for 5th rank sequence-order-coupling number based on Schneider-Wrede physicochemical distance matrix	quasi-sequence-order for 5th rank sequence-order-coupling number based on Schneider-Wrede physicochemical distance matrix	protr
Schneider.Xd.6	quasi-sequence-order for 6th rank sequence-order-coupling number based on Schneider-Wrede physicochemical distance matrix	quasi-sequence-order for 6th rank sequence-order-coupling number based on Schneider-Wrede physicochemical distance matrix	protr
Grantham.Xd.1	quasi-sequence-order for 1st rank sequence-order-coupling number based on Grantham chemical distance matrix	quasi-sequence-order for 1st rank sequence-order-coupling number based on Grantham chemical distance matrix	protr
Grantham.Xd.2	quasi-sequence-order for 2nd rank sequence-order-coupling number based on Grantham chemical distance matrix	quasi-sequence-order for 2nd rank sequence-order-coupling number based on Grantham chemical distance matrix	protr
Grantham.Xd.3	quasi-sequence-order for 3rd rank sequence-order-coupling number based on Grantham chemical distance matrix	quasi-sequence-order for 3rd rank sequence-order-coupling number based on Grantham chemical distance matrix	protr
Grantham.Xd.4	quasi-sequence-order for 4th rank sequence-order-coupling number based on Grantham chemical distance matrix	quasi-sequence-order for 4th rank sequence-order-coupling number based on Grantham chemical distance matrix	protr
Grantham.Xd.5	quasi-sequence-order for 5th rank sequence-order-coupling number based on Grantham chemical distance matrix	quasi-sequence-order for 5th rank sequence-order-coupling number based on Grantham chemical distance matrix	protr
Grantham.Xd.6	quasi-sequence-order for 6th rank sequence-order-coupling number based on Grantham chemical distance matrix	quasi-sequence-order for 6th rank sequence-order-coupling number based on Grantham chemical distance matrix	protr
Xc1.A	pseudo-amino acid composition for alanine based on hydrophobicity, hydrophilicity, and side chain mass	pseudo-amino acid composition for alanine based on hydrophobicity, hydrophilicity, and side chain mass	protr
Xc1.R	pseudo-amino acid composition for arginine based on hydrophobicity, hydrophilicity, and side chain mass	pseudo-amino acid composition for arginine based on hydrophobicity, hydrophilicity, and side chain mass	protr
Xc1.N	pseudo-amino acid composition for asparagine based on hydrophobicity, hydrophilicity, and side chain mass	pseudo-amino acid composition for asparagine based on hydrophobicity, hydrophilicity, and side chain mass	protr
Xc1.D	pseudo-amino acid composition for aspartic acid based on hydrophobicity, hydrophilicity, and side chain mass	pseudo-amino acid composition for aspartic acid based on hydrophobicity, hydrophilicity, and side chain mass	protr
Xc1.C	pseudo-amino acid composition for cysteine based on hydrophobicity, hydrophilicity, and side chain mass	pseudo-amino acid composition for cysteine based on hydrophobicity, hydrophilicity, and side chain mass	protr
Xc1.E	pseudo-amino acid composition for glutamic acid based on hydrophobicity, hydrophilicity, and side chain mass	pseudo-amino acid composition for glutamic acid based on hydrophobicity, hydrophilicity, and side chain mass	protr
Xc1.Q	pseudo-amino acid composition for glutamine based on hydrophobicity, hydrophilicity, and side chain mass	pseudo-amino acid composition for glutamine based on hydrophobicity, hydrophilicity, and side chain mass	protr
Xc1.G	pseudo-amino acid composition for glycine based on hydrophobicity, hydrophilicity, and side chain mass	pseudo-amino acid composition for glycine based on hydrophobicity, hydrophilicity, and side chain mass	protr
Xc1.H	pseudo-amino acid composition for histidine based on hydrophobicity, hydrophilicity, and side chain mass	pseudo-amino acid composition for histidine based on hydrophobicity, hydrophilicity, and side chain mass	protr
Xc1.I	pseudo-amino acid composition for isoleucine based on hydrophobicity, hydrophilicity, and side chain mass	pseudo-amino acid composition for isoleucine based on hydrophobicity, hydrophilicity, and side chain mass	protr
Xc1.L	pseudo-amino acid composition for leucine based on hydrophobicity, hydrophilicity, and side chain mass	pseudo-amino acid composition for leucine based on hydrophobicity, hydrophilicity, and side chain mass	protr
Xc1.K	pseudo-amino acid composition for lysine based on hydrophobicity, hydrophilicity, and side chain mass	pseudo-amino acid composition for lysine based on hydrophobicity, hydrophilicity, and side chain mass	protr
Xc1.M	pseudo-amino acid composition for methionine based on hydrophobicity, hydrophilicity, and side chain mass	pseudo-amino acid composition for methionine based on hydrophobicity, hydrophilicity, and side chain mass	protr
Xc1.F	pseudo-amino acid composition for phenylalanine based on hydrophobicity, hydrophilicity, and side chain mass	pseudo-amino acid composition for phenylalanine based on hydrophobicity, hydrophilicity, and side chain mass	protr
Xc1.P	pseudo-amino acid composition for proline based on hydrophobicity, hydrophilicity, and side chain mass	pseudo-amino acid composition for proline based on hydrophobicity, hydrophilicity, and side chain mass	protr
Xc1.S	pseudo-amino acid composition for serine based on hydrophobicity, hydrophilicity, and side chain mass	pseudo-amino acid composition for serine based on hydrophobicity, hydrophilicity, and side chain mass	protr
Xc1.T	pseudo-amino acid composition for threonine based on hydrophobicity, hydrophilicity, and side chain mass	pseudo-amino acid composition for threonine based on hydrophobicity, hydrophilicity, and side chain mass	protr
Xc1.W	pseudo-amino acid composition for tryptophan based on hydrophobicity, hydrophilicity, and side chain mass	pseudo-amino acid composition for tryptophan based on hydrophobicity, hydrophilicity, and side chain mass	protr
Xc1.Y	pseudo-amino acid composition for tyrosine based on hydrophobicity, hydrophilicity, and side chain mass	pseudo-amino acid composition for tyrosine based on hydrophobicity, hydrophilicity, and side chain mass	protr
Xc1.V	pseudo-amino acid composition for valine based on hydrophobicity, hydrophilicity, and side chain mass	pseudo-amino acid composition for valine based on hydrophobicity, hydrophilicity, and side chain mass	protr
Xc2.lambda.1	pseudo-amino acid composition for 1st rank sequence-order-coupling of hydrophobicity, hydrophilicity, and side chain mass	pseudo-amino acid composition for 1st rank sequence-order-coupling number based on hydrophobicity, hydrophilicity, and side chain mass	protr
Xc2.lambda.2	pseudo-amino acid composition for 2nd rank sequence-order-coupling of hydrophobicity, hydrophilicity, and side chain mass	pseudo-amino acid composition for 2nd rank sequence-order-coupling number based on hydrophobicity, hydrophilicity, and side chain mass	protr
Xc2.lambda.3	pseudo-amino acid composition for 3rd rank sequence-order-coupling of hydrophobicity, hydrophilicity, and side chain mass	pseudo-amino acid composition for 3rd rank sequence-order-coupling number based on hydrophobicity, hydrophilicity, and side chain mass	protr
Xc2.lambda.4	pseudo-amino acid composition for 4th rank sequence-order-coupling of hydrophobicity, hydrophilicity, and side chain mass	pseudo-amino acid composition for 4th rank sequence-order-coupling number based on hydrophobicity, hydrophilicity, and side chain mass	protr
Xc2.lambda.5	pseudo-amino acid composition for 5th rank sequence-order-coupling of hydrophobicity, hydrophilicity, and side chain mass	pseudo-amino acid composition for 5th rank sequence-order-coupling number based on hydrophobicity, hydrophilicity, and side chain mass	protr
Xc2.lambda.6	pseudo-amino acid composition for 6th rank sequence-order-coupling of hydrophobicity, hydrophilicity, and side chain mass	pseudo-amino acid composition for 6th rank sequence-order-coupling number based on hydrophobicity, hydrophilicity, and side chain mass	protr
Pc1.A	amphiphilic pseudo-amino acid composition for alanine based on hydrophobicity/hydrophilicity correlation	amphiphilic pseudo-amino acid composition for alanine based on hydrophobicity/hydrophilicity correlation	protr
Pc1.R	amphiphilic pseudo-amino acid composition for arginine based on hydrophobicity/hydrophilicity correlation	amphiphilic pseudo-amino acid composition for arginine based on hydrophobicity/hydrophilicity correlation	protr
Pc1.N	amphiphilic pseudo-amino acid composition for asparagine based on hydrophobicity/hydrophilicity correlation	amphiphilic pseudo-amino acid composition for asparagine based on hydrophobicity/hydrophilicity correlation	protr
Pc1.D	amphiphilic pseudo-amino acid composition for aspartic acid based on hydrophobicity/hydrophilicity correlation	amphiphilic pseudo-amino acid composition for aspartic acid based on hydrophobicity/hydrophilicity correlation	protr
Pc1.C	amphiphilic pseudo-amino acid composition for cysteine based on hydrophobicity/hydrophilicity correlation	amphiphilic pseudo-amino acid composition for cysteine based on hydrophobicity/hydrophilicity correlation	protr
Pc1.E	amphiphilic pseudo-amino acid composition for glutamic acid based on hydrophobicity/hydrophilicity correlation	amphiphilic pseudo-amino acid composition for glutamic acid based on hydrophobicity/hydrophilicity correlation	protr
Pc1.Q	amphiphilic pseudo-amino acid composition for glutamine based on hydrophobicity/hydrophilicity correlation	amphiphilic pseudo-amino acid composition for glutamine based on hydrophobicity/hydrophilicity correlation	protr
Pc1.G	amphiphilic pseudo-amino acid composition for glycine based on hydrophobicity/hydrophilicity correlation	amphiphilic pseudo-amino acid composition for glycine based on hydrophobicity/hydrophilicity correlation	protr
Pc1.H	amphiphilic pseudo-amino acid composition for histidine based on hydrophobicity/hydrophilicity correlation	amphiphilic pseudo-amino acid composition for histidine based on hydrophobicity/hydrophilicity correlation	protr
Pc1.I	amphiphilic pseudo-amino acid composition for isoleucine based on hydrophobicity/hydrophilicity correlation	amphiphilic pseudo-amino acid composition for isoleucine based on hydrophobicity/hydrophilicity correlation	protr
Pc1.L	amphiphilic pseudo-amino acid composition for leucine based on hydrophobicity/hydrophilicity correlation	amphiphilic pseudo-amino acid composition for leucine based on hydrophobicity/hydrophilicity correlation	protr
Pc1.K	amphiphilic pseudo-amino acid composition for lysine based on hydrophobicity/hydrophilicity correlation	amphiphilic pseudo-amino acid composition for lysine based on hydrophobicity/hydrophilicity correlation	protr
Pc1.M	amphiphilic pseudo-amino acid composition for methionine based on hydrophobicity/hydrophilicity correlation	amphiphilic pseudo-amino acid composition for methionine based on hydrophobicity/hydrophilicity correlation	protr
Pc1.F	amphiphilic pseudo-amino acid composition for phenylalanine based on hydrophobicity/hydrophilicity correlation	amphiphilic pseudo-amino acid composition for phenylalanine based on hydrophobicity/hydrophilicity correlation	protr
Pc1.P	amphiphilic pseudo-amino acid composition for proline based on hydrophobicity/hydrophilicity correlation	amphiphilic pseudo-amino acid composition for proline based on hydrophobicity/hydrophilicity correlation	protr
Pc1.S	amphiphilic pseudo-amino acid composition for serine based on hydrophobicity/hydrophilicity correlation	amphiphilic pseudo-amino acid composition for serine based on hydrophobicity/hydrophilicity correlation	protr
Pc1.T	amphiphilic pseudo-amino acid composition for threonine based on hydrophobicity/hydrophilicity correlation	amphiphilic pseudo-amino acid composition for threonine based on hydrophobicity/hydrophilicity correlation	protr
Pc1.W	amphiphilic pseudo-amino acid composition for tryptophan based on hydrophobicity/hydrophilicity correlation	amphiphilic pseudo-amino acid composition for tryptophan based on hydrophobicity/hydrophilicity correlation	protr
Pc1.Y	amphiphilic pseudo-amino acid composition for tyrosine based on hydrophobicity/hydrophilicity correlation	amphiphilic pseudo-amino acid composition for tyrosine based on hydrophobicity/hydrophilicity correlation	protr
Pc1.V	amphiphilic pseudo-amino acid composition for valine based on hydrophobicity/hydrophilicity correlation	amphiphilic pseudo-amino acid composition for valine based on hydrophobicity/hydrophilicity correlation	protr
Pc2.Hydrophobicity.1	amphiphilic pseudo-amino acid composition for 1st rank sequence-order-coupling of hydrophobicity	amphiphilic pseudo-amino acid composition for 1st rank sequence-order-coupling of hydrophobicity	protr
Pc2.Hydrophilicity.1	amphiphilic pseudo-amino acid composition for 2nd rank sequence-order-coupling of hydrophobicity	amphiphilic pseudo-amino acid composition for 2nd rank sequence-order-coupling of hydrophobicity	protr
Pc2.Hydrophobicity.2	amphiphilic pseudo-amino acid composition for 3rd rank sequence-order-coupling of hydrophobicity	amphiphilic pseudo-amino acid composition for 3rd rank sequence-order-coupling of hydrophobicity	protr
Pc2.Hydrophilicity.2	amphiphilic pseudo-amino acid composition for 4th rank sequence-order-coupling of hydrophobicity	amphiphilic pseudo-amino acid composition for 4th rank sequence-order-coupling of hydrophobicity	protr
Pc2.Hydrophobicity.3	amphiphilic pseudo-amino acid composition for 5th rank sequence-order-coupling of hydrophobicity	amphiphilic pseudo-amino acid composition for 5th rank sequence-order-coupling of hydrophobicity	protr
Pc2.Hydrophilicity.3	amphiphilic pseudo-amino acid composition for 6th rank sequence-order-coupling of hydrophobicity	amphiphilic pseudo-amino acid composition for 6th rank sequence-order-coupling of hydrophobicity	protr
Pc2.Hydrophobicity.4	amphiphilic pseudo-amino acid composition for 1st rank sequence-order-coupling of hydrophilicity	amphiphilic pseudo-amino acid composition for 1st rank sequence-order-coupling of hydrophilicity	protr
Pc2.Hydrophilicity.4	amphiphilic pseudo-amino acid composition for 2nd rank sequence-order-coupling of hydrophilicity	amphiphilic pseudo-amino acid composition for 2nd rank sequence-order-coupling of hydrophilicity	protr
Pc2.Hydrophobicity.5	amphiphilic pseudo-amino acid composition for 3rd rank sequence-order-coupling of hydrophilicity	amphiphilic pseudo-amino acid composition for 3rd rank sequence-order-coupling of hydrophilicity	protr
Pc2.Hydrophilicity.5	amphiphilic pseudo-amino acid composition for 4th rank sequence-order-coupling of hydrophilicity	amphiphilic pseudo-amino acid composition for 4th rank sequence-order-coupling of hydrophilicity	protr
Pc2.Hydrophobicity.6	amphiphilic pseudo-amino acid composition for 5th rank sequence-order-coupling of hydrophilicity	amphiphilic pseudo-amino acid composition for 5th rank sequence-order-coupling of hydrophilicity	protr
Pc2.Hydrophilicity.6	amphiphilic pseudo-amino acid composition for 6th rank sequence-order-coupling of hydrophilicity	amphiphilic pseudo-amino acid composition for 6th rank sequence-order-coupling of hydrophilicity	protr
