# Supplementary material for: Machine learning-driven multifunctional peptide engineering for sustained ocular drug delivery
Source: Nat Commun. 2023 May 2;14:2509. doi: 10.1038/s41467-023-38056-w (PMC10154330; doi:10.1038/s41467-023-38056-w)
Supplement: Supplementary file 12 — Supplementary Data 9 [file 41467_2023_38056_MOESM12_ESM.xlsx]

## Sheet: Sheet1
Pharmacology, Bruker 500 MHz NMR (Avance III with BBO probe)
Acquisition parameters
Bruker 500, Avance III (Billerica, MA, USA), with 5 mm RT BBO probe
Field strength	¹H	Unit
Frequency in MHz for →	499.98	MHz
Temperature (Kelvin)	298.15	Kelvin
1D ¹H NMR digital resolution	≥0.1 Hz	Hz
Lock nucleus	²D (deuterium)
Real data points (TD): ~64K	65536
Pulse program: zg with flip angle	30	degree
Relaxation delay (d1)	1	s
Irradiation Freqeuncy (SFOx)	–NA–	MHz
Irradiation power level (Watts)	–NA–	W
Decoupling pulse program (CPD)	–NA–
Acquisition time (AQ)	3.18	s
Dwell time (DW, µsec)	48.53	µs
Sweep width (SW)	20.61	ppm
FID resolution (FIDres)	0.3144	Hz
Digitizer Resolution (DR)	22
Number of transients (NS)	64
Spectral resolution	0.1572	Hz
Common Processing parameters
Baseline Correction
ABSF1 (left limit)	10	ppm
ABSF2 (right limit)	0	ppm
ABSG (degree of polynomial for abs)	5
ABSL (senstivity wrt noise)	3
BCFW (filter width for bc)	1	ppm
BC_mod	quad
COROFFS (bc offset)	0	Hz
Fourier Transformation (FT)
FT_mod: FSC	forward, single channel, complex
GB (Gaussian Broadening)	0	Hz
LB (Lorentzian Broadening)	0.3	Hz
LPBIN (# points for linear prediction)	0
Window function	EM
LB (Lorentzian Broadening)	0.3	Hz
GB (Gaussian Broadening)	0	Hz
SSB (shifted sine-bell function)	0	Hz
Phase Correction
PHC0 (0th order)	−77.603
PHC1 (1st order)	−44.428
PH_mod	no
