# Supplementary material for: Machine learning-driven multifunctional peptide engineering for sustained ocular drug delivery
Source: Nat Commun. 2023 May 2;14:2509. doi: 10.1038/s41467-023-38056-w (PMC10154330; doi:10.1038/s41467-023-38056-w)
Supplement: Supplementary file 14 — Source Data [file 41467_2023_38056_MOESM14_ESM.xlsx]

## Sheet: Fig. 1
Source Data Fig. 1
Fig. 1b-sizes of mNPs and b-mNPs
	mNPs	b-mNPs
	193.3	229.7
	204.5	204.5
	195.2	195.4
	197.9	223.5
	205.8	232.5
	207.5	210.6
Fig. 1c-ζ-potential of mNPs and b-mNPs
	mNPs	b-mNPs
	-23.2	-20.5
	-24.8	-19.3
	-22.4	-18.6
	-25.9	-22.3
	-22.5	-24.5
	-23.3	-21.7
Fig. 1d-optimal interaction profiling
	Peptide	Melanin binding intensity	Condition
	1	0	pH 6.5 Tween+, 500 µg/ml @ RT
	2	0	pH 6.5 Tween+, 500 µg/ml @ RT
	3	0	pH 6.5 Tween+, 500 µg/ml @ RT
	4	0	pH 6.5 Tween+, 500 µg/ml @ RT
	5	0	pH 6.5 Tween+, 500 µg/ml @ RT
	6	20	pH 6.5 Tween+, 500 µg/ml @ RT
	7	24.5	pH 6.5 Tween+, 500 µg/ml @ RT
	8	0	pH 6.5 Tween+, 500 µg/ml @ RT
	9	87.3	pH 6.5 Tween+, 500 µg/ml @ RT
	10	67	pH 6.5 Tween+, 500 µg/ml @ RT
	11	39	pH 6.5 Tween+, 500 µg/ml @ RT
	12	188.5	pH 6.5 Tween+, 500 µg/ml @ RT
	13	319	pH 6.5 Tween+, 500 µg/ml @ RT
	14	90.5	pH 6.5 Tween+, 500 µg/ml @ RT
	15	107	pH 6.5 Tween+, 500 µg/ml @ RT
	16	66.5	pH 6.5 Tween+, 500 µg/ml @ RT
	17	0	pH 6.5 Tween+, 500 µg/ml @ RT
	18	0	pH 6.5 Tween+, 500 µg/ml @ RT
	19	0	pH 6.5 Tween+, 500 µg/ml @ RT
	20	0	pH 6.5 Tween+, 500 µg/ml @ RT
	21	0	pH 6.5 Tween+, 500 µg/ml @ RT
	22	52.5	pH 6.5 Tween+, 500 µg/ml @ RT
	23	0	pH 6.5 Tween+, 500 µg/ml @ RT
	24	0	pH 6.5 Tween+, 500 µg/ml @ RT
	25	0	pH 6.5 Tween+, 500 µg/ml @ RT
	26	17	pH 6.5 Tween+, 500 µg/ml @ RT
	27	0	pH 6.5 Tween+, 500 µg/ml @ RT
	28	0	pH 6.5 Tween+, 500 µg/ml @ RT
	29	0	pH 6.5 Tween+, 500 µg/ml @ RT
	30	0	pH 6.5 Tween+, 500 µg/ml @ RT
	31	0	pH 6.5 Tween+, 500 µg/ml @ RT
	32	0	pH 6.5 Tween+, 500 µg/ml @ RT
	33	0	pH 6.5 Tween+, 500 µg/ml @ RT
	34	0	pH 6.5 Tween+, 500 µg/ml @ RT
	35	18	pH 6.5 Tween+, 500 µg/ml @ RT
	36	0	pH 6.5 Tween+, 500 µg/ml @ RT
	37	0	pH 6.5 Tween+, 500 µg/ml @ RT
	38	620.5	pH 6.5 Tween+, 500 µg/ml @ RT
	39	0	pH 6.5 Tween+, 500 µg/ml @ RT
	40	661.5	pH 6.5 Tween+, 500 µg/ml @ RT
	41	0	pH 6.5 Tween+, 500 µg/ml @ RT
	42	0	pH 6.5 Tween+, 500 µg/ml @ RT
	43	25	pH 6.5 Tween+, 500 µg/ml @ RT
	44	0	pH 6.5 Tween+, 500 µg/ml @ RT
	45	0	pH 6.5 Tween+, 500 µg/ml @ RT
	46	61.5	pH 6.5 Tween+, 500 µg/ml @ RT
	47	0	pH 6.5 Tween+, 500 µg/ml @ RT
	48	0	pH 6.5 Tween+, 500 µg/ml @ RT
	49	0	pH 6.5 Tween+, 500 µg/ml @ RT
	50	0	pH 6.5 Tween+, 500 µg/ml @ RT
	51	0	pH 6.5 Tween+, 500 µg/ml @ RT
	52	0	pH 6.5 Tween+, 500 µg/ml @ RT
	53	21.5	pH 6.5 Tween+, 500 µg/ml @ RT
	54	0	pH 6.5 Tween+, 500 µg/ml @ RT
	55	0	pH 6.5 Tween+, 500 µg/ml @ RT
	56	0	pH 6.5 Tween+, 500 µg/ml @ RT
	57	0	pH 6.5 Tween+, 500 µg/ml @ RT
	58	0	pH 6.5 Tween+, 500 µg/ml @ RT
	59	0	pH 6.5 Tween+, 500 µg/ml @ RT
	60	0	pH 6.5 Tween+, 500 µg/ml @ RT
	61	0	pH 6.5 Tween+, 500 µg/ml @ RT
	62	0	pH 6.5 Tween+, 500 µg/ml @ RT
	63	0	pH 6.5 Tween+, 500 µg/ml @ RT
	64	0	pH 6.5 Tween+, 500 µg/ml @ RT
	65	0	pH 6.5 Tween+, 500 µg/ml @ RT
	66	0	pH 6.5 Tween+, 500 µg/ml @ RT
	67	0	pH 6.5 Tween+, 500 µg/ml @ RT
	68	0	pH 6.5 Tween+, 500 µg/ml @ RT
	69	437.8	pH 6.5 Tween+, 500 µg/ml @ RT
	70	0	pH 6.5 Tween+, 500 µg/ml @ RT
	71	43	pH 6.5 Tween+, 500 µg/ml @ RT
	72	148	pH 6.5 Tween+, 500 µg/ml @ RT
	73	0	pH 6.5 Tween+, 500 µg/ml @ RT
	74	0	pH 6.5 Tween+, 500 µg/ml @ RT
	75	0	pH 6.5 Tween+, 500 µg/ml @ RT
	76	0	pH 6.5 Tween+, 500 µg/ml @ RT
	77	1.5	pH 6.5 Tween+, 500 µg/ml @ RT
	78	0	pH 6.5 Tween+, 500 µg/ml @ RT
	79	0	pH 6.5 Tween+, 500 µg/ml @ RT
	80	0	pH 6.5 Tween+, 500 µg/ml @ RT
	81	0	pH 6.5 Tween+, 500 µg/ml @ RT
	82	0	pH 6.5 Tween+, 500 µg/ml @ RT
	83	0	pH 6.5 Tween+, 500 µg/ml @ RT
	84	0	pH 6.5 Tween+, 500 µg/ml @ RT
	85	0	pH 6.5 Tween+, 500 µg/ml @ RT
	86	0	pH 6.5 Tween+, 500 µg/ml @ RT
	87	48.5	pH 6.5 Tween+, 500 µg/ml @ RT
	88	0	pH 6.5 Tween+, 500 µg/ml @ RT
	89	0	pH 6.5 Tween+, 500 µg/ml @ RT
	90	0	pH 6.5 Tween+, 500 µg/ml @ RT
	91	0	pH 6.5 Tween+, 500 µg/ml @ RT
	92	0	pH 6.5 Tween+, 500 µg/ml @ RT
	93	0	pH 6.5 Tween+, 500 µg/ml @ RT
	94	0	pH 6.5 Tween+, 500 µg/ml @ RT
	95	7	pH 6.5 Tween+, 500 µg/ml @ RT
	96	0	pH 6.5 Tween+, 500 µg/ml @ RT
	97	0	pH 6.5 Tween+, 500 µg/ml @ RT
	98	0	pH 6.5 Tween+, 500 µg/ml @ RT
	99	0	pH 6.5 Tween+, 500 µg/ml @ RT
	100	0	pH 6.5 Tween+, 500 µg/ml @ RT
	101	0	pH 6.5 Tween+, 500 µg/ml @ RT
	102	0	pH 6.5 Tween+, 500 µg/ml @ RT
	103	0	pH 6.5 Tween+, 500 µg/ml @ RT
	104	34.8	pH 6.5 Tween+, 500 µg/ml @ RT
	105	70	pH 6.5 Tween+, 500 µg/ml @ RT
	106	0	pH 6.5 Tween+, 500 µg/ml @ RT
	107	0	pH 6.5 Tween+, 500 µg/ml @ RT
	108	0	pH 6.5 Tween+, 500 µg/ml @ RT
	109	85	pH 6.5 Tween+, 500 µg/ml @ RT
	110	0	pH 6.5 Tween+, 500 µg/ml @ RT
	111	0	pH 6.5 Tween+, 500 µg/ml @ RT
	112	0	pH 6.5 Tween+, 500 µg/ml @ RT
	113	0	pH 6.5 Tween+, 500 µg/ml @ RT
	114	0	pH 6.5 Tween+, 500 µg/ml @ RT
	115	0	pH 6.5 Tween+, 500 µg/ml @ RT
	116	0	pH 6.5 Tween+, 500 µg/ml @ RT
	117	0	pH 6.5 Tween+, 500 µg/ml @ RT
	118	0	pH 6.5 Tween+, 500 µg/ml @ RT
	119	0	pH 6.5 Tween+, 500 µg/ml @ RT
Fig. 1e-melanin binding variable importance
		Mean decrease accuracy	Feature
	net.charge	75.3955	net.charge
	Basic	65.4217	Basic
	charge.Group1	62.9774	charge.Group1
	pI.value	57.4871	pI.value
	prop5.Tr1221	49.3968	prop5.Tr1221
	Grantham.Xr.R	47.1881	Grantham.Xr.R
	prop5.G1.residue100	45.9407	prop5.G1.residue100
	polarizability.Group3	43.8379	polarizability.Group3
	normwaalsvolume.Group3	43.392	normwaalsvolume.Group3
	R	43.3229	R
	Schneider.Xr.R	39.343	Schneider.Xr.R
	boman.index	37.0984	boman.index
	prop5.Tr2332	32.2076	prop5.Tr2332
	Small	31.9467	Small
	Charged	31.3478	Charged
	hydrophobicity.value	30.7144	hydrophobicity.value
	Pc1.D	29.3412	Pc1.D
	prop5.G3.residue100	27.9051	prop5.G3.residue100
	Schneider.Xr.D	26.8567	Schneider.Xr.D
	Acidic	26.8253	Acidic

## Sheet: Fig. 2
Source Data Fig. 2
Fig. 2d-melanin binding SL base models
	names	standardized_coefficients	R^2 mean
	GBM grid model 90	0.0900684	0.533821
	Neural network grid model 203	0.087812	0.533788
	Neural network grid model 86	0.0799046	0.510855
	Neural network grid model 201	0.0520309	0.537202
	Neural network grid model 120	0.0428441	0.396146
	Neural network grid model 155	0.0425144	0.5328
	Neural network grid model 8	0.0420798	0.472701
	Neural network grid model 280	0.0393292	0.488074
	XGBoost grid model 6	0.038285	0.467779
	Neural network grid model 150	0.0380273	0.464689
	GBM grid model 123	0.0349445	0.530428
	XGBoost grid model 189	0.0344251	0.468553
	XGBoost grid model 52	0.0340612	0.506465
	XGBoost grid model 108	0.0337641	0.504822
	XGBoost grid model 230	0.0309894	0.522861
	Neural network grid model 213	0.0294119	0.528303
	Neural network grid model 157	0.0257091	0.463912
	XGBoost grid model 270	0.0255022	0.51424
	Neural network grid model 131	0.0222627	0.452366
	GBM grid model 96	0.0215129	0.510085
	XGBoost grid model 12	0.0206477	0.491486
	Neural network grid model 218	0.0192972	0.476917
	Neural network grid model 269	0.0191664	0.47451
	Neural network grid model 74	0.0182492	0.446696
	Neural network grid model 40	0.016566	0.477007
	Neural network grid model 229	0.0152079	0.453669
	Neural network grid model 10	0.0151441	0.45065
	GBM grid model 217	0.0135341	0.525775
	GBM grid model 182	0.0124022	0.532154
	GBM grid model 206	0.0104961	0.527667
	Neural network grid model 186	0.00989525	0.458161
	GBM grid model 204	0.00969024	0.513859
	GBM grid model 198	0.005856	0.529443
	GBM grid model 55	0.00567182	0.533791
	GBM grid model 240	0.00270155	0.516665
	Neural network grid model 107	0.00259648	0.468211
	Neural network grid model 233	0.00210941	0.518344

## Sheet: Fig. 3
Source Data Fig. 3
Fig. 3b-melanin binding prediction validation				Fig. 3c-mb-cp relationship of non-CPP in induced ARPE-19					Fig. 3d-mb-cp relationship of CPP in induced ARPE-19					Fig. 3e-non-CPP vs. CPP in induced ARPE-19
	mb_pred	mb_true		mb	cpp				mb	cpp				non-CPP	CPP
	8.28308	23.4064		NA	80.3344				22.2275	15.1744				80.3344	15.1744
	16.7872	7.95617		23.4064	33.2944				7.95617	20.2944				33.2944	20.2944
	7.55835	31.9194		NA	25.8544				12.3519	21.6144				25.8544	21.6144
	0.537128	9.82822		31.9194	10.5344				27.0202	70.7344				10.5344	70.7344
	35.0804	35.7287		NA	13.4544				37.2867	57.7744				13.4544	57.7744
	38.9431	12.3519		9.82822	11.9344				27.654	12.4144				11.9344	12.4144
	56.0181	27.0202		35.7287	27.5344				46.2263	97.3744				27.5344	97.3744
	34.6692	37.2867		22.2986	131.294				54.7512	60.3744				131.294	60.3744
	35.1678	27.654		36.404	22.3344				44.4905	80.8544				22.3344	80.8544
	30.5726	22.2986		33.4775	44.9344				16.1611	22.8944				44.9344	22.8944
	28.5603	36.404		54.7334	65.3744				27.0912	17.2944				65.3744	17.2944
	49.2051	33.4775		19.8459	22.4144				9.75713	16.8544				22.4144	16.8544
	55.8845	46.2263		47.4644	18.4544				58.8152	158.614				18.4544	158.614
	54.4735	54.7512		50.5035	55.2144				67.2394	275.854				55.2144	275.854
	50.5903	44.4905							46.5759	127.734					127.734
	62.7129	16.1611							31.795	22.4144					22.4144
	67.2567	27.0912							37.3578	14.4144					14.4144
	56.5064	9.75713							29.3246	28.6144					28.6144
	50.2459	54.7334							42.3282	17.1744					17.1744
	58.7629	19.8459							46.9609	36.0544					36.0544
	60.2817	58.8152							17.2452	32.8544					32.8544
	61.8006	67.2394							51.9135	432.294					432.294
	60.9319	46.5759							31.1552	27.2944					27.2944
	54.6612	31.795							40.4621	54.1344					54.1344
	64.9437	37.3578							60.5095	99.4144					99.4144
	70.8932	29.3246							50.7642	14.9344					14.9344
	60.8497	42.3282							40.2429	205.094					205.094
	65.0413	47.4644							31.9846	158.734					158.734
	66.5808	46.9609							68.3294	149.494					149.494
	64.332	17.2452							48.0746	31.7344					31.7344
	68.6239	51.9135							53.2227	18.1744					18.1744
	64.4991	31.1552							46.0545	23.2544					23.2544
	64.8357	40.4621							77.6422	457.054					457.054
	80.5641	60.5095							48.1339	32.6944					32.6944
	62.3223	50.7642							58.8507	184.494					184.494
	69.8858	50.5035							68.0154	118.974					118.974
	69.1405	40.2429							75.5154	491.374					491.374
	72.4147	31.9846							73.3649	282.814					282.814
	78.8833	68.3294							73.1754	44.1744					44.1744
	67.1487	48.0746							63.513	373.694					373.694
	77.0149	53.2227							73.7382	395.694					395.694
	76.5626	46.0545							63.2523	144.254					144.254
	100	77.6422							68.8448	293.694					293.694
	77.9273	48.1339							69.7452	447.254					447.254
	76.6937	58.8507							67.6955	239.774					239.774
	78.778	68.0154							68.7085	56.8144					56.8144
	75.3599	75.5154							63.6138	150.814					150.814
	75.4524	73.3649							78.0036	212.174					212.174
	79.991	73.1754							54.4135	245.014					245.014
	83.846	63.513							73.7382	137.014					137.014
	89.6696	73.7382							53.4893	384.414					384.414
	79.7211	63.2523							71.0901	395.414					395.414
	80.505	68.8448							74.7867	187.094					187.094
	80.9316	69.7452							71.7239	317.334					317.334
	85.1952	67.6955							74.6149	297.014					297.014
	86.1718	68.7085							74.5912	187.294					187.294
	82.5121	63.6138							74.0699	327.694					327.694
	78.5364	78.0036							81.6292	583.654					583.654
	93.8587	54.4135							65.622	366.534					366.534
	86.3055	73.7382							73.9929	396.374					396.374
	89.9883	53.4893							78.519	300.374					300.374
	91.4352	71.0901							56.7062	247.534					247.534
	89.4306	74.7867							66.5285	142.694					142.694
	97.9013	71.7239							80.7761	255.894					255.894
	92.3963	74.6149							76.6765	284.374					284.374
	90.3429	74.5912							79.5794	492.014					492.014
	94.1491	74.0699							75.2488	290.494					290.494
	84.7917	81.6292							82.7192	143.694					143.694
	94.1645	65.622							77.6777	202.374					202.374
	93.7147	73.9929							80.4029	478.614					478.614
	91.6485	78.519							68.4301	365.574					365.574
	90.6179	56.7062							60.3673	430.934					430.934
	95.9763	66.5285							67.1386	541.814					541.814
	94.6502	80.7761							77.3756	535.654					535.654
	84.1184	76.6765							78.2998	476.734					476.734
	99.0321	79.5794							74.526	509.174					509.174
	95.5549	75.2488							77.8377	266.134					266.134
	91.4891	82.7192							78.8981	437.334					437.334
	95.0409	77.6777							78.8863	412.694					412.694
	96.4389	80.4029							77.8377	193.574					193.574
	95.9969	68.4301							76.096	390.294					390.294
	100	60.3673							82.0735	508.014					508.014
	88.675	67.1386							79.0974	759.864					759.864
	100	77.3756							82.0021	656.361					656.361
	100	78.2998							74.1601	390.919					390.919
	100	74.526							79.7389	419.313					419.313
	100	77.8377							68.9383	451.586					451.586
	98.7005	78.8981							51.8105	95.369					95.369
	98.6877	78.8863							88.3284	460.512					460.512
	100	77.8377							81.7288	95.369					95.369
	96.5983	76.096							76.5674	179.504					179.504
	91.1422	82.0735							63.811	460.512					460.512
	100	79.0974							88.3507	95.369					95.369
	100	82.0021							86.2742	460.512					460.512
	91.3144	74.1601							90.5524	179.504					179.504
	88.3692	79.7389							77.5933	64.0848					64.0848
	98.7751	68.9383							61.986	58.6273					58.6273
	87.1047	51.8105							89.3877	599.562					599.562
	100	88.3284							71.1377	179.591					179.591
	100	81.7288							91.1356	399.393					399.393
	100	76.5674							63.4892	91.4598					91.4598
	84.2572	63.811							73.764	107.063					107.063
	100	88.3507							86.7047	591.15					591.15
	100	86.2742							84.0203	262.891					262.891
	93.1082	90.5524							74.0464	516.723					516.723
	98.3304	77.5933							89.8217	124.918					124.918
	92.805	61.986							87.3545	376.07					376.07
	100	89.3877							86.7719	506.258					506.258
	100	71.1377							82.2763	229.422					229.422
	100	91.1356							90.999	415.744					415.744
	100	63.4892							83.2726	394.858					394.858
	100	73.764							89.9224	240.557					240.557
	100	86.7047							82.6482	737.862					737.862
	100	84.0203
	100	74.0464
	100	89.8217
	100	87.3545
	100	86.7719
	100	82.2763
	100	90.999
	100	83.2726
	100	89.9224
	100	82.6482

## Sheet: Fig. 4
Source Data Fig. 4
Fig. 4a-melanin binding shap values
Data are available in the Digital Repository at the University of Maryland (DRUM), https://doi.org/10.13016/0jck-hnnv
Fig. 4b-cell-penetration shap values
Data are available in the Digital Repository at the University of Maryland (DRUM), https://doi.org/10.13016/0jck-hnnv
Fig. 4c-mb-cpp-tx						Fig. 4d-HR97 mb shap values
	in_vitro_mb_value	in_vitro_cp_value	non_tx_prob			Charged	Basic	Acidic	pI.value	net.charge	boman.index	R	C	E	K	KK	normwaalsvolume.Group2	normwaalsvolume.Group3	polarity.Group3	polarizability.Group3	charge.Group1	charge.Group2	charge.Group3	prop2.Tr2332	prop5.Tr1221	prop5.Tr2332	prop2.G2.residue100	prop2.G3.residue100	prop3.G3.residue100	prop4.G2.residue100	prop4.G3.residue75	prop4.G3.residue100	prop5.G1.residue50	prop5.G1.residue75	prop5.G1.residue100	prop5.G2.residue50	prop5.G2.residue75	prop5.G2.residue100	prop5.G3.residue0	prop5.G3.residue25	prop5.G3.residue50	prop5.G3.residue75	prop5.G3.residue100	prop6.G1.residue100	Grantham.lag1	Grantham.lag2	Grantham.lag3	Grantham.lag4	Grantham.lag5
	82.0021	656.361	94.1242			3.63877	9.28976	0.859769	-0.168902	24.3432	0.508426	0	-0.326727	0.126418	1.29573	0.212896	0.456546	1.35345	-0.550686	1.44767	2.98185	-0.623069	0.541733	0.937889	0.267999	0.543629	1.15969	0.535786	0.220577	0.322478	1.01665	0.400885	2.53289	2.34883	1.96595	1.48306	2.15071	0.236933	0.355733	0.536636	0.335666	0.234435	1.63834	0.409	-0.0583485	0.0856637	-0.269988	0.253428	0.389417
	79.7389	419.313	96.2016			Base value
	86.7719	506.258	95.457			1.12579
	83.2726	394.858	97.04
	61.986	58.6274	97.4585			Fig. 4e-HR97 cpp shap values
	90.999	415.744	95.6545			Basic	pI.value	net.charge	M	polarity.Group2	charge.Group1	secondarystruct.Group2	Schneider.Xr.R	Grantham.Xr.R	Grantham.Xr.L	Xc1.M
	79.0975	759.864	96.8683	HR97		5.18068	8.28837	16.3558	3.02045	-1.09188	12.0262	6.0985	1.81042	3.9723	-3.10739	2.40795
	82.2763	229.422	97.3639			Base value
	84.0203	262.891	97.549			44.0045
	51.8105	95.369	94.3083
	73.764	107.063	96.4128			Fig. 4f-HR97 tx shap values
	74.1601	390.919	95.6424			Tiny	Small	Aliphatic	pI.value	C	CN	CC	EC	GC	RI	moreau_broto_CHAM820102.lag1	moreau_broto_CHAM820102.lag2	moreau_broto_CHAM820102.lag3	moreau_broto_CHAM820102.lag4	moreau_broto_CHAM820102.lag6	moreau_broto_CHAM810101.lag5	hydrophobicity.Group3	normwaalsvolume.Group1	polarizability.Group2	secondarystruct.Group1	secondarystruct.Group2	prop1.Tr2332	prop3.Tr1221	prop1.G2.residue0	prop2.G2.residue0	prop3.G3.residue50	prop3.G3.residue75	prop4.G1.residue0	prop4.G1.residue25	prop4.G2.residue0	prop6.G3.residue0	prop6.G3.residue25	prop7.G1.residue0	prop7.G3.residue0	VS742	VS163	VS773	VS737	VS667	Grantham.lag1	Grantham.lag2	Grantham.lag3	Grantham.lag4	Grantham.lag5
	63.811	460.512	97.3045			-2.15937	1.332	1.52893	-0.213991	2.97477	1.46297	3.45837	0	0.552282	0	1.00846	-1.87594	2.72952	0.289488	1.77756	0.0427694	-1.87507	-0.6161	0.61398	1.58904	-0.922366	0.133793	1.23785	1.06745	-3.03032	2.08105	0.135982	-0.465462	0.303228	0.0367745	0	-0.232736	1.52676	0.317768	0.574936	-0.959632	0.458773	0	0	2.02535	1.32231	-0.984924	-0.403491	-0.349634
	82.6482	737.862	90.8611			Base value
	89.9224	240.557	90.9026			63.4514
	46.9609	36.0544	96.5214
	50.5035	55.2144	80.2298
	54.7334	65.3744	82.2227
	67.2394	275.854	92.7723
	60.3673	430.934	87.1428
	35.7287	27.5344	94.8715
	36.404	22.3344	9.53395
	44.4905	80.8544	76.7702
	40.2429	205.094	93.1061
	73.3649	282.814	91.533
	19.8459	22.4144	8.92841
	58.8152	158.614	90.2555
	74.526	509.174	91.9514
	31.795	22.4144	65.6654
	47.4644	18.4544	13.2543
	66.5285	142.694	97.061
	37.3578	14.4144	92.7754
	29.3246	28.6144	95.9729
	27.0202	70.7344	96.4013
	48.1339	32.6944	94.7888
	50.7642	14.9344	96.3475
	NA	80.3344	97.4153
	68.0154	118.974	94.9471
	40.4621	54.1344	96.9106
	78.8863	412.694	97.0074
	56.7062	247.534	97.5442
	74.6149	297.014	86.7495
	37.2867	57.7744	96.1777
	42.3282	17.1744	95.6782
	68.3294	149.494	93.4564
	73.9929	396.374	88.4475
	77.3756	535.654	94.4083
	67.6955	239.774	96.7443
	78.8981	437.334	97.326
	69.7452	447.254	96.0469
	68.8448	293.694	95.8787
	75.5154	491.374	96.5163
	17.2452	32.8544	97.231
	46.2263	97.3744	68.9987
	58.8507	184.494	96.0253
	73.1754	44.1744	96.6245
	77.8377	193.574	95.9789
	60.5095	99.4144	87.5613
	31.9846	158.734	69.4863
	74.5912	187.294	97.5267
	78.0036	212.174	94.5018
	51.9135	432.294	94.9156
	31.1552	27.2944	97.4508
	63.513	373.694	94.3457
	53.4893	384.414	97.4026
	75.2488	290.494	97.4379
	68.7085	56.8144	94.8051
	71.0901	395.414	94.1054
	73.7382	137.014	96.5683
	77.6777	202.374	95.4065
	80.4029	478.614	94.6127
	65.622	366.534	97.3974
	23.4064	33.2944	85.8296
	78.519	300.374	88.6563
	63.6138	150.814	86.8616
	27.0912	17.2944	96.8815
	NA	25.8544	95.225
	9.75713	16.8544	95.3771
	46.5759	127.734	90.2679
	82.7192	143.694	96.4294
	NA	13.4544	97.4838
	63.2523	144.254	74.2327
	53.2227	18.1744	94.858
	46.0545	23.2544	96.6383
	79.5794	492.014	96.3732
	31.9194	10.5344	26.6417
	82.0735	508.014	96.097
	16.1611	22.8944	96.1332
	27.654	12.4144	97.2615
	54.7512	60.3744	95.7445
	22.2275	15.1744	97.2989
	9.82822	11.9344	97.5445
	12.3519	21.6144	97.4454
	33.4775	44.9344	33.064
	22.2986	131.294	32.2906
	68.4301	365.574	97.1249
	74.7867	187.094	90.0905
	48.0746	31.7344	74.9979
	71.7239	317.334	82.013
	80.7761	255.894	88.5477
	78.2998	476.734	87.8384
	7.95617	20.2944	94.0824
	81.6292	583.654	77.8013
	63.4892	91.4598	97.5315
	91.1356	399.393	43.71
	88.3507	95.369	46.593
	71.1377	179.591	94.8533
	89.3877	599.562	45.4409
	68.9383	451.586	93.6111
	89.8217	124.918	91.8517
	86.2742	460.512	95.5913
	81.7288	95.369	86.4848
	90.5524	179.504	88.2169
	88.3284	460.512	70.8031
	87.3545	376.07	97.5405
	74.0464	516.723	79.5198
	77.5933	64.0848	76.8709
	76.5674	179.504	95.7219
	77.6422	457.054	97.476
	86.7047	591.15	36.903
	77.8377	266.134	97.535
	76.096	390.294	92.5415
	54.4135	245.014	96.2463
	74.0699	327.694	97.5016
	67.1386	541.814	97.5543
	76.6765	284.374	97.247
	73.7382	395.694	95.7155
[truncated: 20 more columns]

## Sheet: Fig. 5
Source Data Fig. 5
Fig. 5-t-SNE plots
	tSNE 1	tSNE 2	note	source	mb_predict	cpp_predict	tx_predict
	-31.984	2.43472	NA	Second peptide microarray	13.0327	CPP	Non-toxic
	-17.0132	-1.19038	NA	Second peptide microarray	65.4337	CPP	Non-toxic
	2.97894	-43.5206	NA	Second peptide microarray	71.689	CPP	Non-toxic
	40.266	-21.3398	NA	Second peptide microarray	62.9333	CPP	Non-toxic
	3.73371	-43.2697	NA	Second peptide microarray	41.6655	CPP	Non-toxic
	41.6278	-20.3104	NA	Second peptide microarray	47.8495	CPP	Non-toxic
	42.7164	-24.4376	NA	Second peptide microarray	72.1358	CPP	Non-toxic
	42.4373	-48.2198	NA	Second peptide microarray	78.096	CPP	Non-toxic
	19.8122	-58.862	NA	Second peptide microarray	65.9742	CPP	Toxic
	-47.3092	-21.9083	NA	Second peptide microarray	9.28515	CPP	Non-toxic
	-44.766	6.02713	NA	Second peptide microarray	72.8489	CPP	Non-toxic
	48.4193	-18.8089	NA	Second peptide microarray	43.6623	Non-CPP	Non-toxic
	-23.4688	22.1154	NA	Second peptide microarray	73.1096	CPP	Non-toxic
	1.78322	-43.4447	NA	Second peptide microarray	72.8221	CPP	Non-toxic
	5.21044	6.12331	NA	Second peptide microarray	49.8729	CPP	Non-toxic
	12.1224	20.0988	NA	Second peptide microarray	4.82654	Non-CPP	Non-toxic
	3.87739	9.74646	NA	Second peptide microarray	38.4739	CPP	Non-toxic
	-0.617101	11.5121	NA	Second peptide microarray	33.2536	CPP	Non-toxic
	4.28341	30.0512	NA	Second peptide microarray	30.7841	CPP	Non-toxic
	-8.25833	10.3717	NA	Second peptide microarray	29.9234	CPP	Non-toxic
	-9.02235	7.5738	NA	Second peptide microarray	5.10529	CPP	Non-toxic
	-26.3248	-1.81913	NA	Second peptide microarray	19.4231	CPP	Toxic
	-19.6118	1.26544	NA	Second peptide microarray	12.0731	CPP	Non-toxic
	47.8609	-46.9991	NA	Second peptide microarray	67.7626	Non-CPP	Toxic
	-1.33293	30.6326	NA	Second peptide microarray	12.8526	Non-CPP	Non-toxic
	-20.1656	8.84744	NA	Second peptide microarray	52.4768	CPP	Non-toxic
	-30.2687	3.83359	NA	Second peptide microarray	63.2369	Non-CPP	Non-toxic
	-11.0414	35.2927	NA	Second peptide microarray	43.9952	CPP	Non-toxic
	10.0219	-33.6728	NA	Second peptide microarray	8.05488	CPP	Non-toxic
	-22.1762	17.3699	NA	Second peptide microarray	21.6471	CPP	Non-toxic
	-18.4491	20.7052	NA	Second peptide microarray	60.3397	CPP	Non-toxic
	-10.3265	35.5212	NA	Second peptide microarray	48.9937	CPP	Non-toxic
	-7.04707	-12.746	NA	Second peptide microarray	59.8806	CPP	Non-toxic
	46.5674	-28.4595	NA	Second peptide microarray	64.1597	Non-CPP	Non-toxic
	-12.3029	-42.7121	NA	Second peptide microarray	11.1755	CPP	Non-toxic
	2.0795	24.5826	NA	Second peptide microarray	17.5022	Non-CPP	Non-toxic
	-2.00979	18.7366	NA	Second peptide microarray	30.8948	CPP	Non-toxic
	-19.9834	19.4591	NA	Second peptide microarray	44.551	CPP	Non-toxic
	-18.8015	-58.1387	NA	Second peptide microarray	-0.0578738	CPP	Non-toxic
	-13.6567	19.0486	NA	Second peptide microarray	63.514	CPP	Non-toxic
	-33.0351	-23.973	NA	Second peptide microarray	5.56335	CPP	Non-toxic
	21.3581	17.8848	NA	Second peptide microarray	24.2808	CPP	Non-toxic
	-29.2533	-45.6841	NA	Second peptide microarray	3.48845	Non-CPP	Non-toxic
	32.5099	-30.0893	NA	Second peptide microarray	79.4431	CPP	Non-toxic
	-5.38715	8.84627	NA	Second peptide microarray	37.3224	CPP	Non-toxic
	-18.1557	-32.9124	NA	Second peptide microarray	2.88415	CPP	Non-toxic
	-24.0038	24.2096	NA	Second peptide microarray	64.0319	CPP	Non-toxic
	-10.8197	59.0807	NA	Second peptide microarray	6.543	CPP	Non-toxic
	-30.1095	-46.2043	NA	Second peptide microarray	-1.83071	Non-CPP	Non-toxic
	25.6289	-13.0111	NA	Second peptide microarray	26.8351	CPP	Non-toxic
	-10.5575	16.8955	NA	Second peptide microarray	30.0707	CPP	Non-toxic
	-10.8067	33.5903	NA	Second peptide microarray	5.8411	CPP	Non-toxic
	4.47334	24.2152	NA	Second peptide microarray	5.25339	CPP	Non-toxic
	-28.4994	-45.4263	NA	Second peptide microarray	6.35819	CPP	Non-toxic
	33.9917	23.2958	NA	Second peptide microarray	6.17615	CPP	Non-toxic
	42.0285	-25.8175	NA	Second peptide microarray	61.7882	CPP	Non-toxic
	11.1931	-32.5865	NA	Second peptide microarray	54.8405	CPP	Non-toxic
	17.4567	29.7364	NA	Second peptide microarray	-0.0674852	CPP	Non-toxic
	-1.98595	23.2881	NA	Second peptide microarray	51.9482	CPP	Non-toxic
	-38.4959	1.99881	NA	Second peptide microarray	60.6461	Non-CPP	Non-toxic
	-21.2295	58.1256	NA	Second peptide microarray	19.6765	CPP	Non-toxic
	0.131143	-4.83517	NA	Second peptide microarray	74.6925	CPP	Non-toxic
	-6.39699	43.7192	NA	Second peptide microarray	39.7231	CPP	Non-toxic
	33.1206	-1.13111	NA	Second peptide microarray	63.3153	CPP	Non-toxic
	-12.8515	1.00103	NA	Second peptide microarray	37.5945	CPP	Non-toxic
	-7.78196	-7.68665	NA	Second peptide microarray	11.8655	CPP	Non-toxic
	-20.2838	28.6886	NA	Second peptide microarray	59.2913	CPP	Non-toxic
	20.6603	-9.71559	NA	Second peptide microarray	63.974	CPP	Non-toxic
	-31.4429	17.1024	NA	Second peptide microarray	84.3016	CPP	Non-toxic
	-38.5756	22.2649	NA	Second peptide microarray	34.0984	CPP	Non-toxic
	-22.6143	4.55451	NA	Second peptide microarray	63.2217	CPP	Non-toxic
	-17.3631	7.04262	NA	Second peptide microarray	34.7282	CPP	Non-toxic
	-15.2094	4.7845	NA	Second peptide microarray	55.8519	CPP	Non-toxic
	3.68283	11.1255	NA	Second peptide microarray	42.2257	CPP	Non-toxic
	-9.89925	1.23668	NA	Second peptide microarray	65.0013	CPP	Non-toxic
	38.0916	-21.047	NA	Second peptide microarray	76.5113	CPP	Non-toxic
	-35.9119	16.439	NA	Second peptide microarray	70.137	CPP	Non-toxic
	27.7355	-19.3816	NA	Second peptide microarray	72.8708	CPP	Non-toxic
	-15.0415	31.5715	NA	Second peptide microarray	10.8697	CPP	Non-toxic
	40.8972	-15.3629	NA	Second peptide microarray	26.7444	CPP	Non-toxic
	28.1048	-23.2255	NA	Second peptide microarray	83.0422	CPP	Non-toxic
	12.217	-35.4638	NA	Second peptide microarray	60.6722	CPP	Toxic
	32.8646	-59.5561	NA	Second peptide microarray	10.9514	CPP	Non-toxic
	29.8633	-23.265	NA	Second peptide microarray	69.1543	CPP	Non-toxic
	18.0248	15.9771	NA	Second peptide microarray	1.884	Non-CPP	Non-toxic
	-46.8544	-24.327	NA	Second peptide microarray	-2.05954	Non-CPP	Non-toxic
	45.0295	-43.0589	NA	Second peptide microarray	83.0193	CPP	Toxic
	-7.13244	9.27823	NA	Second peptide microarray	52.7101	CPP	Non-toxic
	17.329	29.251	NA	Second peptide microarray	0.574811	Non-CPP	Non-toxic
	20.7139	17.8698	NA	Second peptide microarray	11.4493	Non-CPP	Non-toxic
	50.8274	-8.45579	NA	Second peptide microarray	38.7324	Non-CPP	Non-toxic
	-24.5032	-52.4978	NA	Second peptide microarray	3.17324	CPP	Non-toxic
	-20.2903	-58.184	NA	Second peptide microarray	78.6503	CPP	Non-toxic
	-12.7052	54.0278	NA	Second peptide microarray	39.4833	CPP	Non-toxic
	-3.35573	12.5923	NA	Second peptide microarray	22.8408	CPP	Non-toxic
	-1.34273	1.49189	NA	Second peptide microarray	50.0696	CPP	Non-toxic
	-9.63471	35.943	NA	Second peptide microarray	2.54206	CPP	Non-toxic
	-28.7389	-0.653642	NA	Second peptide microarray	4.01074	CPP	Non-toxic
	-11.1471	37.4766	NA	Second peptide microarray	8.32457	CPP	Non-toxic
	17.3687	34.5616	NA	Second peptide microarray	17.1854	CPP	Non-toxic
	1.5232	43.1864	NA	Second peptide microarray	4.99635	CPP	Non-toxic
	-32.1193	3.59117	NA	Second peptide microarray	52.0515	CPP	Non-toxic
	18.8748	1.86067	NA	Second peptide microarray	17.4161	CPP	Non-toxic
	-32.9104	3.26147	NA	Second peptide microarray	48.3071	CPP	Non-toxic
	-22.3393	25.7514	NA	Second peptide microarray	64.6134	CPP	Non-toxic
	46.8469	-27.3702	NA	Second peptide microarray	57.7472	Non-CPP	Non-toxic
	-21.5518	4.87888	NA	Second peptide microarray	7.64967	CPP	Non-toxic
	-15.7459	14.9318	NA	Second peptide microarray	37.3238	CPP	Non-toxic
	-5.24008	4.4272	NA	Second peptide microarray	21.8113	CPP	Non-toxic
	32.754	-59.6181	NA	Second peptide microarray	14.2506	CPP	Non-toxic
	-43.4791	18.772	NA	Second peptide microarray	65.3949	CPP	Non-toxic
	48.7773	-15.9947	NA	Second peptide microarray	77.3364	Non-CPP	Non-toxic
	-2.42689	2.81176	NA	Second peptide microarray	18.4392	CPP	Non-toxic
	-4.30504	11.2484	NA	Second peptide microarray	12.1531	CPP	Non-toxic
	14.6514	3.16578	NA	Second peptide microarray	53.2697	Non-CPP	Non-toxic
	-43.7344	15.4109	NA	Second peptide microarray	63.0089	CPP	Non-toxic
	-13.3396	38.4083	NA	Second peptide microarray	-1.81025	CPP	Non-toxic
	-30.6397	-44.6863	NA	Second peptide microarray	2.24108	CPP	Non-toxic
	54.5114	-6.0841	NA	Second peptide microarray	62.7747	Non-CPP	Non-toxic
	34.0941	21.5037	NA	Second peptide microarray	5.77702	Non-CPP	Non-toxic
	-12.5737	4.51956	NA	Second peptide microarray	10.2948	CPP	Non-toxic
	-4.86261	53.3947	NA	Second peptide microarray	23.0878	Non-CPP	Non-toxic
	-11.2065	-4.58916	NA	Second peptide microarray	41.0947	CPP	Non-toxic
	-29.8591	-0.0195689	NA	Second peptide microarray	10.7363	CPP	Non-toxic
	-31.3827	-20.7835	NA	Second peptide microarray	27.3382	CPP	Non-toxic
	33.5376	-12.5215	NA	Second peptide microarray	66.955	CPP	Non-toxic
	18.3728	-19.535	NA	Second peptide microarray	85.1322	CPP	Toxic
	29.12	-45.9111	NA	Second peptide microarray	61.8981	CPP	Non-toxic
	28.0986	-45.7316	NA	Second peptide microarray	52.4152	CPP	Non-toxic
	31.8898	-46.2853	NA	Second peptide microarray	80.5502	CPP	Toxic
	30.9245	-45.5364	NA	Second peptide microarray	57.5756	Non-CPP	Non-toxic
	31.7477	-46.0611	NA	Second peptide microarray	60.8301	CPP	Toxic
	27.9699	-46.7412	NA	Second peptide microarray	5.69853	Non-CPP	Toxic
	30.3184	-47.3908	NA	Second peptide microarray	38.5445	CPP	Non-toxic
	30.7491	-46.8393	NA	Second peptide microarray	48.6423	CPP	Non-toxic
	31.9969	-55.2062	NA	Second peptide microarray	58.0309	Non-CPP	Toxic
	17.9877	-27.2979	NA	Second peptide microarray	67.1509	CPP	Non-toxic
	5.19012	-34.7149	NA	Second peptide microarray	23.1618	CPP	Non-toxic
	52.6891	-19.7515	NA	Second peptide microarray	47.7963	Non-CPP	Non-toxic
	38.6792	-34.0944	NA	Second peptide microarray	58.5866	CPP	Toxic
	49.49	-6.35806	NA	Second peptide microarray	45.9049	Non-CPP	Non-toxic
	49.2348	8.64612	NA	Second peptide microarray	52.7148	Non-CPP	Non-toxic
	1.67664	-41.2111	NA	Second peptide microarray	13.0646	CPP	Non-toxic
	35.1319	-17.9276	NA	Second peptide microarray	61.0962	CPP	Non-toxic
	21.4211	-21.0018	NA	Second peptide microarray	89.8843	CPP	Non-toxic
	35.7371	-3.05984	NA	Second peptide microarray	48.2949	Non-CPP	Non-toxic
	47.8736	-32.2652	NA	Second peptide microarray	47.3915	Non-CPP	Toxic
	45.1151	1.96971	NA	Second peptide microarray	8.21518	Non-CPP	Non-toxic
	44.2232	-8.8045	NA	Second peptide microarray	73.4262	CPP	Non-toxic
	49.5684	-14.4105	NA	Second peptide microarray	68.5674	Non-CPP	Non-toxic
	42.2956	-14.1399	NA	Second peptide microarray	68.446	CPP	Non-toxic
	55.0001	-6.33734	NA	Second peptide microarray	67.1539	Non-CPP	Non-toxic
	48.8327	-10.5359	NA	Second peptide microarray	18.9983	Non-CPP	Non-toxic
	53.4997	-6.28043	NA	Second peptide microarray	70.5045	Non-CPP	Non-toxic
	4.60687	-42.2297	NA	Second peptide microarray	62.1533	CPP	Non-toxic
	42.6246	-12.2734	NA	Second peptide microarray	45.4575	CPP	Non-toxic
	34.7183	-56.8978	NA	Second peptide microarray	55.177	Non-CPP	Non-toxic
	48.5552	-10.2988	NA	Second peptide microarray	52.4453	Non-CPP	Non-toxic
	42.8039	-18.592	NA	Second peptide microarray	32.6912	Non-CPP	Non-toxic
	53.8411	-2.96333	NA	Second peptide microarray	61.7399	Non-CPP	Non-toxic
	32.0215	-32.6449	NA	Second peptide microarray	75.981	CPP	Toxic
	31.3291	0.336558	NA	Second peptide microarray	37.4026	Non-CPP	Non-toxic
	22.5712	-21.5094	NA	Second peptide microarray	61.4527	CPP	Non-toxic
	43.318	-13.5928	NA	Second peptide microarray	34.5524	Non-CPP	Non-toxic
	3.69697	-40.4981	NA	Second peptide microarray	49.6427	CPP	Non-toxic
	35.6586	-28.5442	NA	Second peptide microarray	60.4654	CPP	Non-toxic
	43.9096	-22.4545	NA	Second peptide microarray	56.9178	CPP	Non-toxic
	24.3196	-11.721	NA	Second peptide microarray	65.9209	Non-CPP	Non-toxic
	41.9274	-33.7361	NA	Second peptide microarray	56.7228	Non-CPP	Non-toxic
	40.5921	-31.7875	NA	Second peptide microarray	32.8743	CPP	Non-toxic
	37.3242	-7.69348	NA	Second peptide microarray	71.7975	CPP	Non-toxic
	29.6379	2.3305	NA	Second peptide microarray	30.8034	Non-CPP	Non-toxic
	36.0992	-14.8749	NA	Second peptide microarray	56.4011	CPP	Non-toxic
	31.5772	-20.2502	NA	Second peptide microarray	59.5939	CPP	Non-toxic
	35.2241	-14.0241	NA	Second peptide microarray	53.2996	CPP	Non-toxic
	1.19773	-41.9455	NA	Second peptide microarray	71.3842	CPP	Non-toxic
	27.3431	-19.3196	NA	Second peptide microarray	86.1829	CPP	Non-toxic
	3.14406	-39.8534	NA	Second peptide microarray	19.5246	CPP	Non-toxic
	32.6223	-34.0647	NA	Second peptide microarray	70.459	CPP	Toxic
	38.7495	-35.2153	NA	Second peptide microarray	67.0465	Non-CPP	Toxic
	18.8306	-14.9877	NA	Second peptide microarray	81.588	CPP	Non-toxic
	25.0207	-16.2789	NA	Second peptide microarray	75.8822	CPP	Non-toxic
	32.1715	-11.0245	NA	Second peptide microarray	60.0013	CPP	Non-toxic
	9.51625	-32.1801	NA	Second peptide microarray	36.0048	CPP	Non-toxic
	36.2655	-35.9738	NA	Second peptide microarray	30.5456	Non-CPP	Non-toxic
	49.1778	8.62775	NA	Second peptide microarray	56.8034	Non-CPP	Toxic
	46.5116	-4.14107	NA	Second peptide microarray	46.2722	Non-CPP	Non-toxic
	8.27187	-29.1221	NA	Second peptide microarray	17.1924	CPP	Non-toxic
	27.6694	-5.66534	NA	Second peptide microarray	60.5232	CPP	Non-toxic
	3.03337	-33.0457	NA	Second peptide microarray	22.0366	CPP	Non-toxic
	33.9249	-8.5144	NA	Second peptide microarray	56.8608	CPP	Non-toxic
	29.5821	-33.3353	NA	Second peptide microarray	72.7573	Non-CPP	Toxic
	30.2035	-34.0682	NA	Second peptide microarray	51.4893	Non-CPP	Non-toxic
	43.4052	-24.7453	NA	Second peptide microarray	64.6098	CPP	Non-toxic
	22.0879	-23.4225	NA	Second peptide microarray	89.776	CPP	Toxic
	40.2596	-19.0889	NA	Second peptide microarray	53.4416	CPP	Non-toxic
	35.4008	-30.7433	NA	Second peptide microarray	54.5623	CPP	Non-toxic
	36.4921	-35.9715	NA	Second peptide microarray	31.964	Non-CPP	Non-toxic
	50.0273	9.00593	NA	Second peptide microarray	10.2452	CPP	Non-toxic
	23.5701	-6.26241	NA	Second peptide microarray	75.3902	CPP	Non-toxic
	29.2707	-20.969	NA	Second peptide microarray	79.6318	CPP	Non-toxic
	29.0871	-21.1924	NA	Second peptide microarray	72.706	CPP	Non-toxic
	26.5148	-23.6733	NA	Second peptide microarray	77.2068	CPP	Non-toxic
	42.2988	4.65789	NA	Second peptide microarray	6.68574	Non-CPP	Non-toxic
	54.9232	-3.23939	NA	Second peptide microarray	42.6863	CPP	Non-toxic
	61.6561	-32.5776	NA	Second peptide microarray	79.7896	CPP	Non-toxic
	44.466	-33.1425	NA	Second peptide microarray	35.237	Non-CPP	Toxic
	43.6439	-7.51415	NA	Second peptide microarray	39.3504	CPP	Non-toxic
	52.3875	1.0845	NA	Second peptide microarray	57.2509	Non-CPP	Non-toxic
	41.611	-22.3921	NA	Second peptide microarray	69.3605	CPP	Non-toxic
	22.2443	-58.5928	NA	Second peptide microarray	72.0224	CPP	Non-toxic
	20.6851	-58.5303	NA	Second peptide microarray	58.4727	Non-CPP	Toxic
	18.4925	-56.2376	NA	Second peptide microarray	2.8315	Non-CPP	Toxic
	22.1126	-58.7432	NA	Second peptide microarray	69.3131	CPP	Toxic
	21.729	-57.5786	NA	Second peptide microarray	55.5605	CPP	Toxic
	21.2694	-59.7838	NA	Second peptide microarray	19.8642	Non-CPP	Non-toxic
	4.20476	-34.3464	NA	Second peptide microarray	59.3222	CPP	Non-toxic
	46.931	-18.4198	NA	Second peptide microarray	47.357	CPP	Non-toxic
	33.7977	-56.9635	NA	Second peptide microarray	42.9592	CPP	Toxic
	31.6447	3.41146	NA	Second peptide microarray	51.5608	CPP	Non-toxic
	34.0779	0.506657	NA	Second peptide microarray	51.6462	CPP	Non-toxic
	32.6692	-13.3419	NA	Second peptide microarray	73.9101	CPP	Non-toxic
	49.538	8.98132	NA	Second peptide microarray	24.2336	Non-CPP	Toxic
	45.1112	-17.8452	NA	Second peptide microarray	56.2593	CPP	Non-toxic
	6.58494	-43.366	NA	Second peptide microarray	3.91621	CPP	Toxic
	29.2677	-16.2512	NA	Second peptide microarray	34.2854	CPP	Non-toxic
	37.9374	-33.4902	NA	Second peptide microarray	62.7761	Non-CPP	Non-toxic
	39.3038	-19.1136	NA	Second peptide microarray	54.287	CPP	Non-toxic
	13.4483	-28.5289	NA	Second peptide microarray	60.9184	CPP	Non-toxic
	36.1403	-8.36634	NA	Second peptide microarray	61.2255	CPP	Non-toxic
	30.0464	-31.7807	NA	Second peptide microarray	68.5146	Non-CPP	Toxic
	40.7804	-17.8517	NA	Second peptide microarray	21.9171	Non-CPP	Non-toxic
	29.7557	-4.41398	NA	Second peptide microarray	80.785	CPP	Non-toxic
	34.3353	-35.0345	NA	Second peptide microarray	52.5958	Non-CPP	Toxic
	42.3193	-18.7117	NA	Second peptide microarray	16.1138	Non-CPP	Non-toxic
	6.83237	-41.1966	NA	Second peptide microarray	45.6715	CPP	Non-toxic
	24.3464	-31.9968	NA	Second peptide microarray	71.3815	CPP	Non-toxic
	31.8176	-28.8487	NA	Second peptide microarray	61.0641	CPP	Toxic
	40.4487	-30.8116	NA	Second peptide microarray	64.5954	CPP	Non-toxic
	32.3381	-32.1548	NA	Second peptide microarray	63.8677	Non-CPP	Non-toxic
	51.0246	-0.510259	NA	Second peptide microarray	75.4986	CPP	Non-toxic
	31.7667	-20.3154	NA	Second peptide microarray	66.3115	CPP	Non-toxic
	-1.73411	-40.495	NA	Second peptide microarray	20.4414	CPP	Toxic
	21.6801	-7.39704	NA	Second peptide microarray	72.179	CPP	Non-toxic
	39.0388	-36.5386	NA	Second peptide microarray	44.1831	Non-CPP	Non-toxic
	55.1382	-15.4093	NA	Second peptide microarray	51.1208	CPP	Non-toxic
	33.6641	-4.28817	NA	Second peptide microarray	63.5528	CPP	Non-toxic
	56.4782	-16.0608	NA	Second peptide microarray	67.2624	CPP	Non-toxic
	32.9939	-6.54872	NA	Second peptide microarray	52.2183	CPP	Non-toxic
	39.2572	-3.7086	NA	Second peptide microarray	39.5985	Non-CPP	Non-toxic
	50.973	-0.466678	NA	Second peptide microarray	67.661	CPP	Non-toxic
	28.8801	-28.7511	NA	Second peptide microarray	71.9245	Non-CPP	Toxic
	39.2506	-16.7063	NA	Second peptide microarray	24.6878	Non-CPP	Non-toxic
	38.7946	-30.3356	NA	Second peptide microarray	66.5739	CPP	Non-toxic
	6.2832	-61.2093	NA	Second peptide microarray	61.2619	CPP	Toxic
	-4.33958	-34.3338	NA	Second peptide microarray	7.6117	CPP	Non-toxic
	1.7254	-39.2637	NA	Second peptide microarray	9.98882	CPP	Non-toxic
	11.4605	-29.8237	NA	Second peptide microarray	43.2675	CPP	Non-toxic
	49.5314	3.39165	NA	Second peptide microarray	24.1212	CPP	Toxic
	41.1708	-32.325	NA	Second peptide microarray	64.252	CPP	Toxic
	41.1858	-17.1831	NA	Second peptide microarray	28.2147	CPP	Non-toxic
	35.1188	-33.1851	NA	Second peptide microarray	64.6913	CPP	Non-toxic
	38.6939	-2.44504	NA	Second peptide microarray	46.5025	Non-CPP	Non-toxic
	34.4944	-7.86659	NA	Second peptide microarray	54.1521	CPP	Non-toxic
	41.1606	-32.4277	NA	Second peptide microarray	67.9768	CPP	Toxic
	50.3042	-27.2313	NA	Second peptide microarray	54.6164	CPP	Non-toxic
	55.1332	-17.507	NA	Second peptide microarray	31.6262	Non-CPP	Toxic
	41.5721	-8.11894	NA	Second peptide microarray	60.6816	Non-CPP	Non-toxic
	41.6534	-22.0413	NA	Second peptide microarray	66.7775	CPP	Non-toxic
	38.1969	-25.4932	NA	Second peptide microarray	55.0596	CPP	Toxic
	42.8121	-11.7317	NA	Second peptide microarray	26.9239	CPP	Toxic
	41.4186	-16.49	NA	Second peptide microarray	40.3128	CPP	Non-toxic
	33.3519	-0.269847	NA	Second peptide microarray	28.6326	CPP	Non-toxic
	40.7667	-23.1045	NA	Second peptide microarray	75.4572	CPP	Non-toxic
	41.018	-24.4295	NA	Second peptide microarray	72.0951	CPP	Non-toxic
	46.4522	-4.06689	NA	Second peptide microarray	40.3885	Non-CPP	Non-toxic
	29.9407	-31.7063	NA	Second peptide microarray	72.2632	Non-CPP	Toxic
	38.3859	-31.4149	NA	Second peptide microarray	76.4242	CPP	Toxic
	47.5677	-22.6909	NA	Second peptide microarray	65.7914	CPP	Non-toxic
	41.0247	-13.3728	NA	Second peptide microarray	35.4399	CPP	Non-toxic
	-1.36629	-33.0591	NA	Second peptide microarray	71.1569	CPP	Non-toxic
	34.4182	0.752691	NA	Second peptide microarray	39.1755	Non-CPP	Non-toxic
	46.3862	-14.1648	NA	Second peptide microarray	44.9616	Non-CPP	Non-toxic
	30.9315	-13.1464	NA	Second peptide microarray	23.8297	CPP	Non-toxic
	28.6739	-9.07845	NA	Second peptide microarray	33.6275	CPP	Non-toxic
	45.0751	-1.95377	NA	Second peptide microarray	39.8515	Non-CPP	Toxic
	32.8503	-12.9754	NA	Second peptide microarray	65.9923	Non-CPP	Non-toxic
	31.7852	-29.1678	NA	Second peptide microarray	72.8188	CPP	Non-toxic
	24.2985	-31.8548	NA	Second peptide microarray	54.2901	Non-CPP	Non-toxic
	32.8037	-13.1109	NA	Second peptide microarray	62.2796	Non-CPP	Non-toxic
	14.2139	-31.3037	NA	Second peptide microarray	16.0895	Non-CPP	Non-toxic
	40.5311	-3.70101	NA	Second peptide microarray	43.9159	Non-CPP	Non-toxic
	45.1317	-9.47923	NA	Second peptide microarray	63.7589	CPP	Non-toxic
	49.8104	-6.08644	NA	Second peptide microarray	50.6299	Non-CPP	Non-toxic
	37.4386	-34.2222	NA	Second peptide microarray	47.0795	Non-CPP	Toxic
	30.4891	-25.5419	NA	Second peptide microarray	67.4562	CPP	Non-toxic
	13.483	-32.6073	NA	Second peptide microarray	62.1431	CPP	Non-toxic
	44.9002	-2.12965	NA	Second peptide microarray	53.1539	Non-CPP	Non-toxic
	21.3658	-21.418	NA	Second peptide microarray	82.7423	CPP	Non-toxic
	34.7955	-32.821	NA	Second peptide microarray	77.0318	CPP	Toxic
	61.6518	-32.6023	NA	Second peptide microarray	64.0282	Non-CPP	Toxic
	61.6564	-32.5775	NA	Second peptide microarray	40.1115	CPP	Toxic
	29.8329	2.28727	NA	Second peptide microarray	53.6696	CPP	Non-toxic
	3.06962	-36.4366	NA	Second peptide microarray	57.0874	CPP	Non-toxic
	56.7517	-22.0226	NA	Second peptide microarray	72.6428	CPP	Toxic
	51.3575	-9.09304	NA	Second peptide microarray	47.1345	Non-CPP	Non-toxic
	30.0365	-4.76539	NA	Second peptide microarray	19.2925	CPP	Non-toxic
	30.5724	-8.86723	NA	Second peptide microarray	20.5543	Non-CPP	Non-toxic
	18.0505	-27.2275	NA	Second peptide microarray	74.8569	CPP	Non-toxic
	-28.353	-16.8864	NA	Second peptide microarray	16.2571	Non-CPP	Non-toxic
	-32.157	-13.1123	NA	Second peptide microarray	10.5862	CPP	Non-toxic
	17.2312	-30.889	NA	Second peptide microarray	67.7824	CPP	Non-toxic
	-33.4914	-7.82497	NA	Second peptide microarray	4.06014	Non-CPP	Non-toxic
	-19.2001	-8.70407	NA	Second peptide microarray	62.6267	CPP	Non-toxic
	-21.2133	0.613903	NA	Second peptide microarray	45.6901	CPP	Non-toxic
	-31.3706	-5.37813	NA	Second peptide microarray	3.37559	CPP	Non-toxic
	-31.1811	-5.28768	NA	Second peptide microarray	13.4999	CPP	Non-toxic
	-26.9723	-19.1411	NA	Second peptide microarray	7.92198	Non-CPP	Non-toxic
	-14.8711	-46.9963	NA	Second peptide microarray	1.73667	CPP	Non-toxic
	-39.6742	-13.3042	NA	Second peptide microarray	45.5868	CPP	Non-toxic
	40.6437	-2.25218	NA	Second peptide microarray	35.5279	Non-CPP	Non-toxic
	-3.33312	-13.1021	NA	Second peptide microarray	25.0121	CPP	Non-toxic
	-27.0607	-9.89062	NA	Second peptide microarray	63.2433	CPP	Non-toxic
	-17.3089	-34.8083	NA	Second peptide microarray	11.1317	CPP	Non-toxic
	-25.0952	-11.206	NA	Second peptide microarray	69.2225	CPP	Non-toxic
	-13.1925	-49.2722	NA	Second peptide microarray	2.19509	CPP	Non-toxic
	-35.116	-7.84486	NA	Second peptide microarray	39.2589	CPP	Non-toxic
	-34.6631	-6.77291	NA	Second peptide microarray	11.0704	CPP	Non-toxic
	-24.1373	2.28706	NA	Second peptide microarray	37.3425	CPP	Non-toxic
	-38.0057	-6.44227	NA	Second peptide microarray	89.9991	CPP	Non-toxic
	-34.6779	-7.70226	NA	Second peptide microarray	9.30019	CPP	Non-toxic
	-25.0962	-54.6272	NA	Second peptide microarray	28.7058	CPP	Non-toxic
	23.1889	-30.7363	NA	Second peptide microarray	59.1456	CPP	Non-toxic
	23.1697	-30.6907	NA	Second peptide microarray	61.7637	CPP	Non-toxic
	-42.1861	-11.2409	NA	Second peptide microarray	45.3429	CPP	Non-toxic
	7.61133	7.45468	NA	Second peptide microarray	25.442	CPP	Non-toxic
	-27.4657	-12.8549	NA	Second peptide microarray	4.93769	Non-CPP	Non-toxic
	-26.0788	-15.8432	NA	Second peptide microarray	2.37775	Non-CPP	Non-toxic
	-27.644	-17.218	NA	Second peptide microarray	13.9442	CPP	Non-toxic
	-42.1974	-13.4463	NA	Second peptide microarray	8.41259	CPP	Non-toxic
	29.6369	-0.496385	NA	Second peptide microarray	68.5174	CPP	Non-toxic
	-27.676	-13.6728	NA	Second peptide microarray	52.5977	CPP	Non-toxic
	-36.0036	-9.54697	NA	Second peptide microarray	66.6259	CPP	Non-toxic
	-37.9395	-6.60171	NA	Second peptide microarray	76.8812	CPP	Non-toxic
	-32.6211	-7.55346	NA	Second peptide microarray	5.15695	CPP	Non-toxic
	-14.4156	-46.3255	NA	Second peptide microarray	1.31172	CPP	Non-toxic
	-13.3998	-46.9542	NA	Second peptide microarray	30.045	CPP	Non-toxic
	-34.013	-11.451	NA	Second peptide microarray	2.64103	CPP	Non-toxic
	19.6616	-1.37793	NA	Second peptide microarray	2.28749	CPP	Non-toxic
	-8.40679	42.6243	NA	Second peptide microarray	17.9631	CPP	Non-toxic
	-18.9955	18.4813	NA	Second peptide microarray	41.328	CPP	Non-toxic
	-31.2451	-7.81168	NA	Second peptide microarray	2.20232	CPP	Non-toxic
	-31.8365	-7.26494	NA	Second peptide microarray	1.9055	CPP	Non-toxic
	-23.278	-8.83051	NA	Second peptide microarray	15.0498	CPP	Toxic
	-14.2056	-45.944	NA	Second peptide microarray	-1.68779	Non-CPP	Non-toxic
	34.594	-57.1219	NA	Second peptide microarray	30.1603	Non-CPP	Toxic
	-30.1355	-10.1774	NA	Second peptide microarray	17.5651	CPP	Non-toxic
	16.6623	-28.4859	NA	Second peptide microarray	66.9094	Non-CPP	Non-toxic
	-25.5017	-15.8172	NA	Second peptide microarray	4.18905	Non-CPP	Non-toxic
	33.9139	-22.2628	NA	Second peptide microarray	65.451	CPP	Non-toxic
	-24.3214	24.2238	NA	Second peptide microarray	43.7985	CPP	Non-toxic
	6.27554	4.64125	NA	Second peptide microarray	54.1973	CPP	Non-toxic
	8.35068	8.4483	NA	Second peptide microarray	9.80912	Non-CPP	Non-toxic
	-41.1256	-4.26783	NA	Second peptide microarray	44.5059	CPP	Non-toxic
	-23.6205	-19.1753	NA	Second peptide microarray	4.21392	CPP	Non-toxic
	-41.1504	-6.0702	NA	Second peptide microarray	47.6766	Non-CPP	Non-toxic
	-40.8618	-7.32445	NA	Second peptide microarray	45.9494	Non-CPP	Non-toxic
	15.8306	-30.4182	NA	Second peptide microarray	58.6596	CPP	Non-toxic
	-34.457	-5.89499	NA	Second peptide microarray	47.1272	CPP	Non-toxic
	-31.3449	-12.7514	NA	Second peptide microarray	16.348	CPP	Non-toxic
	0.249538	-37.4256	NA	Second peptide microarray	69.1592	CPP	Non-toxic
	-40.8462	-3.62022	NA	Second peptide microarray	80.0663	CPP	Non-toxic
	-24.9929	-14.2046	NA	Second peptide microarray	7.20527	CPP	Non-toxic
	-6.76326	-28.7592	NA	Second peptide microarray	43.6511	CPP	Non-toxic
	-7.49194	-44.7948	NA	Second peptide microarray	4.3587	CPP	Non-toxic
	6.16774	-61.5154	NA	Second peptide microarray	68.0775	CPP	Toxic
	6.38964	-61.5497	NA	Second peptide microarray	18.1751	CPP	Non-toxic
	7.40801	-61.9954	NA	Second peptide microarray	39.2428	CPP	Non-toxic
	7.54153	-60.5796	NA	Second peptide microarray	63.0995	Non-CPP	Non-toxic
	-14.7602	-50.545	NA	Second peptide microarray	10.3214	CPP	Non-toxic
	9.10424	-17.3171	NA	Second peptide microarray	34.5801	CPP	Non-toxic
	-8.08363	-48.6481	NA	Second peptide microarray	-0.0431735	CPP	Non-toxic
	-6.37968	-52.5947	NA	Second peptide microarray	-0.676022	CPP	Non-toxic
	-6.4636	-54.5818	NA	Second peptide microarray	1.8703	CPP	Non-toxic
	-4.0766	-50.6482	NA	Second peptide microarray	16.6681	CPP	Non-toxic
	-3.79088	-51.587	NA	Second peptide microarray	22.7423	Non-CPP	Non-toxic
	-9.23307	-49.7207	NA	Second peptide microarray	2.87368	CPP	Non-toxic
	-11.5948	-51.8092	NA	Second peptide microarray	2.63834	Non-CPP	Non-toxic
	-7.73702	-55.7261	NA	Second peptide microarray	1.55519	CPP	Non-toxic
	-1.63798	-33.4116	NA	Second peptide microarray	63.4139	CPP	Non-toxic
	-7.65071	-55.907	NA	Second peptide microarray	2.67989	CPP	Non-toxic
	-21.2118	-50.537	NA	Second peptide microarray	1.87637	CPP	Non-toxic
	-9.7418	-57.3742	NA	Second peptide microarray	5.30614	CPP	Non-toxic
	4.61537	-31.9024	NA	Second peptide microarray	64.3868	CPP	Non-toxic
	-13.5642	-42.2805	NA	Second peptide microarray	22.0511	CPP	Non-toxic
	-10.1022	-43.3653	NA	Second peptide microarray	6.90544	CPP	Non-toxic
	-9.97873	-57.1905	NA	Second peptide microarray	2.23069	Non-CPP	Non-toxic
	-11.8383	-54.8898	NA	Second peptide microarray	2.22542	CPP	Non-toxic
	-9.74985	-40.1711	NA	Second peptide microarray	3.75854	Non-CPP	Non-toxic
	-9.69676	-40.1293	NA	Second peptide microarray	1.03939	Non-CPP	Non-toxic
	-14.6863	-37.221	NA	Second peptide microarray	60.4449	CPP	Non-toxic
	-9.14331	-28.5658	NA	Second peptide microarray	42.9318	Non-CPP	Non-toxic
	-7.38994	-39.1741	NA	Second peptide microarray	8.98273	CPP	Non-toxic
	4.89406	-34.6543	NA	Second peptide microarray	55.1847	CPP	Non-toxic
	-11.9166	-35.562	NA	Second peptide microarray	1.00415	CPP	Non-toxic
	-13.8888	-43.1316	NA	Second peptide microarray	14.2057	CPP	Non-toxic
	-3.00039	-28.4539	NA	Second peptide microarray	81.9902	CPP	Non-toxic
	-9.40806	-40.7524	NA	Second peptide microarray	4.95124	CPP	Non-toxic
	-10.7873	-53.7029	NA	Second peptide microarray	2.34665	CPP	Toxic
	-17.8326	-39.2992	NA	Second peptide microarray	4.18991	CPP	Non-toxic
	3.51039	-32.49	NA	Second peptide microarray	33.7471	CPP	Non-toxic
	-9.98778	-24.9333	NA	Second peptide microarray	1.65712	CPP	Non-toxic
	-13.0978	-47.0296	NA	Second peptide microarray	5.82714	CPP	Non-toxic
	-12.6351	-31.8795	NA	Second peptide microarray	6.54487	CPP	Non-toxic
	-3.55207	-51.3302	NA	Second peptide microarray	7.52548	CPP	Non-toxic
	-8.99077	-29.4042	NA	Second peptide microarray	37.6326	Non-CPP	Non-toxic
	-1.89578	-35.4159	NA	Second peptide microarray	76.4646	CPP	Non-toxic
	-7.58395	-29.2517	NA	Second peptide microarray	64.9502	CPP	Non-toxic
	-6.26359	-48.981	NA	Second peptide microarray	15.2434	CPP	Non-toxic
	-12.0184	-29.7629	NA	Second peptide microarray	62.727	CPP	Non-toxic
	-6.45567	-39.5325	NA	Second peptide microarray	41.5371	Non-CPP	Non-toxic
	-13.4304	-41.2962	NA	Second peptide microarray	77.1901	CPP	Non-toxic
	-20.4154	-50.4121	NA	Second peptide microarray	5.78049	CPP	Non-toxic
	-12.0709	-46.4677	NA	Second peptide microarray	2.46031	CPP	Non-toxic
	-10.2641	-57.8452	NA	Second peptide microarray	5.83784	CPP	Non-toxic
	-8.81007	-54.4778	NA	Second peptide microarray	-0.448822	CPP	Non-toxic
	-3.29662	-51.0619	NA	Second peptide microarray	64.0262	CPP	Non-toxic
	-13.8661	-32.6234	NA	Second peptide microarray	13.5015	CPP	Non-toxic
	3.04792	-34.4917	NA	Second peptide microarray	50.6978	CPP	Toxic
	-21.2828	-32.7846	NA	Second peptide microarray	5.40367	CPP	Non-toxic
	-12.2493	-52.8791	NA	Second peptide microarray	0.324132	CPP	Non-toxic
	-18.3044	-29.2277	NA	Second peptide microarray	5.57626	Non-CPP	Non-toxic
	-21.6399	-32.5767	NA	Second peptide microarray	9.72529	CPP	Non-toxic
	-17.3731	-41.8909	NA	Second peptide microarray	27.1608	CPP	Non-toxic
	-7.4153	-44.8295	NA	Second peptide microarray	7.85562	Non-CPP	Non-toxic
	-9.76764	-56.5191	NA	Second peptide microarray	2.16629	Non-CPP	Non-toxic
	-8.68862	-57.2521	NA	Second peptide microarray	0.64624	Non-CPP	Non-toxic
	4.00934	-34.1729	NA	Second peptide microarray	62.1585	CPP	Non-toxic
	-6.10086	-56.9277	NA	Second peptide microarray	2.58444	Non-CPP	Non-toxic
	-7.71044	-39.293	NA	Second peptide microarray	17.1891	Non-CPP	Non-toxic
	-18.5462	-24.9823	NA	Second peptide microarray	2.83099	Non-CPP	Non-toxic
	-5.45425	-57.0558	NA	Second peptide microarray	3.84873	Non-CPP	Non-toxic
	-18.4731	-30.79	NA	Second peptide microarray	3.37416	Non-CPP	Non-toxic
	-24.3868	-25.0933	NA	Second peptide microarray	52.332	CPP	Non-toxic
	-11.7602	-55.111	NA	Second peptide microarray	8.10635	CPP	Non-toxic
	-15.2988	-31.3953	NA	Second peptide microarray	6.01142	CPP	Non-toxic
	2.50341	-31.5144	NA	Second peptide microarray	69.2275	CPP	Non-toxic
	-9.82276	-28.8213	NA	Second peptide microarray	68.5097	CPP	Non-toxic
	-16.1904	-35.5287	NA	Second peptide microarray	21.4444	CPP	Non-toxic
	-14.5695	-34.6273	NA	Second peptide microarray	23.6186	CPP	Non-toxic
	-13.0157	-25.6257	NA	Second peptide microarray	81.6609	CPP	Non-toxic
	-2.30629	-16.1803	NA	Second peptide microarray	23.2438	Non-CPP	Non-toxic
	4.41956	-34.5314	NA	Second peptide microarray	50.849	Non-CPP	Non-toxic
	-3.05926	-28.4954	NA	Second peptide microarray	88.3743	CPP	Non-toxic
	-6.80026	-39.4287	NA	Second peptide microarray	12.8006	CPP	Non-toxic
	-22.0446	-41.2296	NA	Second peptide microarray	10.0814	Non-CPP	Non-toxic
	-10.5036	-55.5999	NA	Second peptide microarray	1.20068	Non-CPP	Non-toxic
	-13.0266	-33.2589	NA	Second peptide microarray	11.9619	CPP	Non-toxic
	-18.1004	-30.8013	NA	Second peptide microarray	-1.20517	CPP	Non-toxic
	-10.5533	-57.6499	NA	Second peptide microarray	2.74069	CPP	Non-toxic
	-14.1111	-42.9286	NA	Second peptide microarray	49.9075	CPP	Non-toxic
	29.4143	-57.1378	NA	Second peptide microarray	34.4767	CPP	Toxic
	7.56927	-61.9864	NA	Second peptide microarray	18.8821	CPP	Non-toxic
	-6.7611	-54.2361	NA	Second peptide microarray	1.23582	CPP	Non-toxic
	-10.4576	-33.9589	NA	Second peptide microarray	5.74488	CPP	Non-toxic
	-13.3621	-40.4405	NA	Second peptide microarray	59.9756	CPP	Non-toxic
	-10.8328	-41.4514	NA	Second peptide microarray	0.199244	CPP	Non-toxic
	-6.47178	-35.9597	NA	Second peptide microarray	-0.831488	CPP	Non-toxic
	4.34492	-31.6215	NA	Second peptide microarray	50.3639	CPP	Non-toxic
	-7.71291	-57.4766	NA	Second peptide microarray	-0.904412	CPP	Non-toxic
	-14.0674	-33.3518	NA	Second peptide microarray	27.3776	CPP	Non-toxic
	-0.662152	-32.1393	NA	Second peptide microarray	42.7766	Non-CPP	Non-toxic
	-18.1269	-41.5632	NA	Second peptide microarray	5.22142	CPP	Non-toxic
	-14.7803	-47.1782	NA	Second peptide microarray	1.98993	Non-CPP	Non-toxic
	-15.1603	-28.146	NA	Second peptide microarray	0.580052	Non-CPP	Non-toxic
	0.472628	-35.7277	NA	Second peptide microarray	45.0277	CPP	Non-toxic
	-14.4001	-36.3716	NA	Second peptide microarray	16.0254	CPP	Non-toxic
	2.01658	-34.5923	NA	Second peptide microarray	41.6084	Non-CPP	Non-toxic
	41.9612	-47.4687	NA	Second peptide microarray	49.5926	CPP	Non-toxic
	-11.2299	-46.6246	NA	Second peptide microarray	-1.95001	CPP	Non-toxic
	2.10743	-28.8529	NA	Second peptide microarray	51.93	CPP	Non-toxic
	-24.2942	-24.7097	NA	Second peptide microarray	35.032	CPP	Non-toxic
	1.38312	-32.9238	NA	Second peptide microarray	78.303	CPP	Non-toxic
	-13.5222	-40.8367	NA	Second peptide microarray	63.3057	CPP	Non-toxic
	1.40656	-36.1153	NA	Second peptide microarray	68.6963	CPP	Non-toxic
	-18.8788	-38.8935	NA	Second peptide microarray	1.06679	CPP	Non-toxic
	-8.21966	-43.1436	NA	Second peptide microarray	3.8717	Non-CPP	Non-toxic
	33.4755	-59.1024	NA	Second peptide microarray	59.9138	CPP	Non-toxic
	-13.3377	-42.8809	NA	Second peptide microarray	56.4384	CPP	Non-toxic
	-11.0967	-36.2362	NA	Second peptide microarray	3.46009	CPP	Non-toxic
	-10.7837	-43.6847	NA	Second peptide microarray	5.46046	Non-CPP	Non-toxic
	-18.636	-25.0558	NA	Second peptide microarray	2.40312	CPP	Non-toxic
	-10.8226	-33.1943	NA	Second peptide microarray	0.93937	CPP	Non-toxic
	4.48916	-31.0714	NA	Second peptide microarray	54.0865	CPP	Non-toxic
	-8.27001	-33.5372	NA	Second peptide microarray	2.50399	CPP	Non-toxic
	-12.418	-38.8955	NA	Second peptide microarray	24.9835	CPP	Non-toxic
	-16.3277	-31.9688	NA	Second peptide microarray	2.28309	CPP	Non-toxic
	-18.7158	-25.1357	NA	Second peptide microarray	4.16134	Non-CPP	Non-toxic
	-16.8125	-22.1975	NA	Second peptide microarray	57.2207	CPP	Non-toxic
	-9.42294	-53.8811	NA	Second peptide microarray	0.38668	Non-CPP	Non-toxic
	-13.6295	-33.4668	NA	Second peptide microarray	5.19135	CPP	Non-toxic
	-12.1261	-47.5427	NA	Second peptide microarray	11.071	CPP	Non-toxic
	-12.4131	-25.8182	NA	Second peptide microarray	83.2318	CPP	Non-toxic
	-2.27138	-35.8868	NA	Second peptide microarray	72.1538	CPP	Toxic
	-9.85052	-24.9059	NA	Second peptide microarray	0.155012	CPP	Non-toxic
	-21.7076	-24.1693	NA	Second peptide microarray	6.84536	CPP	Non-toxic
	-13.444	-32.9807	NA	Second peptide microarray	11.1111	CPP	Non-toxic
	-10.2555	-23.4768	NA	Second peptide microarray	4.83038	Non-CPP	Non-toxic
	-9.56952	-50.9591	NA	Second peptide microarray	3.43142	Non-CPP	Non-toxic
	-12.9552	-36.7527	NA	Second peptide microarray	7.47505	Non-CPP	Non-toxic
	-12.5841	-38.9668	NA	Second peptide microarray	13.6068	CPP	Non-toxic
	-8.99849	-37.2646	NA	Second peptide microarray	6.05628	CPP	Non-toxic
	-12.1253	-53.5355	NA	Second peptide microarray	6.52161	CPP	Non-toxic
	-6.06141	-28.3512	NA	Second peptide microarray	40.4456	CPP	Non-toxic
	-11.3424	-43.4704	NA	Second peptide microarray	36.8389	CPP	Non-toxic
	-10.296	-40.5479	NA	Second peptide microarray	5.55346	CPP	Non-toxic
	-7.98348	-41.4105	NA	Second peptide microarray	2.60011	CPP	Non-toxic
	-21.046	-30.6071	NA	Second peptide microarray	13.0724	CPP	Non-toxic
	-12.5016	-39.0265	NA	Second peptide microarray	3.66246	Non-CPP	Non-toxic
	15.5505	3.0634	NA	Second peptide microarray	23.0837	Non-CPP	Non-toxic
	16.2925	34.875	NA	Second peptide microarray	2.95165	CPP	Non-toxic
	49.0198	-20.5421	NA	Second peptide microarray	40.6018	Non-CPP	Non-toxic
	31.9107	-13.6491	NA	Second peptide microarray	64.018	Non-CPP	Non-toxic
	48.3413	6.87479	NA	Second peptide microarray	14.9682	Non-CPP	Non-toxic
	23.8401	-20.6673	NA	Second peptide microarray	76.319	CPP	Non-toxic
	22.1873	-22.1487	NA	Second peptide microarray	70.2399	CPP	Toxic
	42.7431	-3.68984	NA	Second peptide microarray	9.17638	Non-CPP	Non-toxic
	45.1546	2.03452	NA	Second peptide microarray	8.62192	Non-CPP	Non-toxic
	49.1471	-11.7969	NA	Second peptide microarray	11.3873	Non-CPP	Non-toxic
	47.5197	0.976822	NA	Second peptide microarray	24.7271	Non-CPP	Non-toxic
	-40.0414	-14.1704	NA	Second peptide microarray	11.0147	CPP	Non-toxic
	-40.6354	-12.3577	NA	Second peptide microarray	36.1607	CPP	Non-toxic
	-29.356	-18.1851	NA	Second peptide microarray	-0.360709	CPP	Non-toxic
	-31.2733	-12.6321	NA	Second peptide microarray	54.5272	CPP	Non-toxic
	17.2197	-30.8818	NA	Second peptide microarray	69.7258	CPP	Non-toxic
	-40.2421	-12.0472	NA	Second peptide microarray	11.4068	CPP	Non-toxic
	33.3675	-58.6879	NA	Second peptide microarray	71.1767	CPP	Non-toxic
	-8.95153	-54.1533	NA	Second peptide microarray	0.762233	CPP	Non-toxic
	-17.0329	-44.3068	NA	Second peptide microarray	1.9724	CPP	Non-toxic
	-10.6058	-33.5022	NA	Second peptide microarray	0.172682	CPP	Non-toxic
	-15.374	-35.5648	NA	Second peptide microarray	68.8277	CPP	Non-toxic
	-10.8283	-43.8326	NA	Second peptide microarray	10.8708	Non-CPP	Non-toxic
	-15.2546	-37.0342	NA	Second peptide microarray	64.129	CPP	Non-toxic
	-27.3359	-19.7952	NA	Second peptide microarray	6.08945	Non-CPP	Non-toxic
	36.3404	33.6689	NA	Second peptide microarray	9.32812	Non-CPP	Non-toxic
	35.4438	22.9328	NA	Second peptide microarray	6.6696	CPP	Non-toxic
	21.7916	-58.6221	NA	Second peptide microarray	73.4972	CPP	Non-toxic
	33.7717	-9.96781	NA	Second peptide microarray	60.0871	Non-CPP	Non-toxic
	49.0302	-6.12183	NA	Second peptide microarray	55.5491	Non-CPP	Non-toxic
	-26.5221	-34.2506	NA	Second peptide microarray	6.27097	CPP	Non-toxic
	-9.62759	50.8682	NA	Second peptide microarray	17.9814	CPP	Non-toxic
	-19.8474	30.527	NA	Second peptide microarray	15.3455	CPP	Non-toxic
	-17.7767	47.193	NA	Second peptide microarray	10.3408	CPP	Non-toxic
	1.17756	57.2298	NA	Second peptide microarray	0.410752	CPP	Non-toxic
	-5.26506	22.0494	NA	Second peptide microarray	12.7345	CPP	Non-toxic
	20.45	10.5228	NA	Second peptide microarray	3.92416	Non-CPP	Non-toxic
	-23.3627	21.9849	NA	Second peptide microarray	67.4341	CPP	Non-toxic
	14.5057	40.6011	NA	Second peptide microarray	4.70296	Non-CPP	Non-toxic
	-12.462	-3.02576	NA	Second peptide microarray	48.1778	CPP	Non-toxic
	37.4661	21.1356	NA	Second peptide microarray	3.87996	Non-CPP	Non-toxic
	-16.84	40.8176	NA	Second peptide microarray	1.54744	Non-CPP	Non-toxic
	42.8806	25.0184	NA	Second peptide microarray	10.1048	Non-CPP	Non-toxic
	11.1744	33.3909	NA	Second peptide microarray	4.39626	Non-CPP	Non-toxic
	12.2716	10.059	NA	Second peptide microarray	13.654	Non-CPP	Non-toxic
	-27.8152	-3.84074	NA	Second peptide microarray	52.824	CPP	Non-toxic
	-37.1569	-14.1706	NA	Second peptide microarray	33.9052	CPP	Non-toxic
	6.66626	8.9854	NA	Second peptide microarray	44.5546	CPP	Non-toxic
	10.2428	19.5537	NA	Second peptide microarray	7.77282	Non-CPP	Non-toxic
	11.591	29.4134	NA	Second peptide microarray	2.21543	Non-CPP	Non-toxic
	7.3911	0.167527	NA	Second peptide microarray	28.8181	Non-CPP	Non-toxic
	-11.4032	19.3441	NA	Second peptide microarray	27.2447	CPP	Non-toxic
	-30.0928	-41.6408	NA	Second peptide microarray	2.1943	CPP	Non-toxic
	6.20199	20.0248	NA	Second peptide microarray	55.1765	CPP	Non-toxic
	-13.1125	47.1296	NA	Second peptide microarray	39.43	CPP	Non-toxic
	5.06053	15.4525	NA	Second peptide microarray	23.9047	CPP	Non-toxic
	-15.2889	-2.79095	NA	Second peptide microarray	45.6324	CPP	Non-toxic
	16.785	34.8171	NA	Second peptide microarray	2.43875	Non-CPP	Non-toxic
	23.5536	-9.31166	NA	Second peptide microarray	75.4732	CPP	Non-toxic
	-10.8488	45.9579	NA	Second peptide microarray	15.2764	Non-CPP	Non-toxic
	-17.5769	-51.3585	NA	Second peptide microarray	-0.894893	CPP	Non-toxic
	-4.45856	53.3133	NA	Second peptide microarray	54.2947	Non-CPP	Non-toxic
	22.4075	-22.2843	NA	Second peptide microarray	84.7495	CPP	Non-toxic
	33.3259	13.4172	NA	Second peptide microarray	56.157	Non-CPP	Non-toxic
	23.044	21.8422	NA	Second peptide microarray	41.5086	CPP	Non-toxic
	-17.6895	46.2447	NA	Second peptide microarray	11.4845	Non-CPP	Non-toxic
	7.17076	11.3986	NA	Second peptide microarray	21.1383	Non-CPP	Non-toxic
	-15.9349	10.9187	NA	Second peptide microarray	12.1572	CPP	Non-toxic
	-6.92677	29.9403	NA	Second peptide microarray	15.6721	CPP	Non-toxic
	-43.9868	26.1052	NA	Second peptide microarray	65.6662	CPP	Non-toxic
	-15.872	-4.90816	NA	Second peptide microarray	63.7529	CPP	Non-toxic
	34.6614	20.8752	NA	Second peptide microarray	11.588	Non-CPP	Non-toxic
	40.5397	-18.5071	NA	Second peptide microarray	23.319	CPP	Non-toxic
	7.27723	11.444	NA	Second peptide microarray	11.4731	Non-CPP	Non-toxic
	7.33691	0.111454	NA	Second peptide microarray	3.41598	Non-CPP	Non-toxic
	39.1912	-13.3521	NA	Second peptide microarray	80.474	CPP	Non-toxic
	-39.7728	-9.64622	NA	Second peptide microarray	51.3826	CPP	Non-toxic
	0.49465	13.9411	NA	Second peptide microarray	19.0705	CPP	Non-toxic
	-11.048	49.4113	NA	Second peptide microarray	5.22959	CPP	Non-toxic
	11.3642	33.8477	NA	Second peptide microarray	4.97586	Non-CPP	Non-toxic
	-1.25004	20.633	NA	Second peptide microarray	19.4858	CPP	Non-toxic
	-44.1557	33.7652	NA	Second peptide microarray	35.9592	CPP	Non-toxic
	-6.84377	50.4991	NA	Second peptide microarray	8.55367	CPP	Non-toxic
	31.3776	-9.56888	NA	Second peptide microarray	48.6461	CPP	Non-toxic
	-7.19404	51.3203	NA	Second peptide microarray	10.337	Non-CPP	Non-toxic
	9.5015	27.1813	NA	Second peptide microarray	30.63	CPP	Non-toxic
	15.6223	42.336	NA	Second peptide microarray	0.697067	CPP	Non-toxic
	-32.8291	38.3482	NA	Second peptide microarray	61.0361	CPP	Non-toxic
	34.8811	-58.0216	NA	Second peptide microarray	61.0444	CPP	Toxic
	-15.2251	48.1025	NA	Second peptide microarray	49.7924	CPP	Non-toxic
	10.6107	46.2217	NA	Second peptide microarray	-1.39475	CPP	Non-toxic
	28.7657	-8.95965	NA	Second peptide microarray	62.5988	CPP	Non-toxic
	12.3697	32.8375	NA	Second peptide microarray	4.6263	CPP	Non-toxic
	17.4085	6.96157	NA	Second peptide microarray	1.99009	CPP	Non-toxic
	-4.78317	11.7577	NA	Second peptide microarray	4.11042	CPP	Non-toxic
	32.7871	-34.3158	NA	Second peptide microarray	68.7019	CPP	Non-toxic
	-13.8957	-31.1076	NA	Second peptide microarray	43.0552	CPP	Non-toxic
	-13.833	-55.7163	NA	Second peptide microarray	-1.32169	CPP	Non-toxic
	3.17019	19.5043	NA	Second peptide microarray	36.0935	CPP	Non-toxic
	36.8532	-16.7652	NA	Second peptide microarray	40.7216	CPP	Non-toxic
	-8.19902	0.527613	NA	Second peptide microarray	65.3302	CPP	Non-toxic
	-17.7145	-48.2327	NA	Second peptide microarray	14.1896	CPP	Non-toxic
	37.1347	20.9039	NA	Second peptide microarray	6.76157	Non-CPP	Non-toxic
	17.6323	6.6617	NA	Second peptide microarray	38.1773	CPP	Non-toxic
	0.291004	-42.5481	NA	Second peptide microarray	54.1564	CPP	Non-toxic
	-24.5076	9.81886	NA	Second peptide microarray	-2.45838	CPP	Non-toxic
	22.192	-22.9397	NA	Second peptide microarray	87.5146	CPP	Toxic
	-13.3662	-54.1521	NA	Second peptide microarray	-0.283615	CPP	Non-toxic
	-39.1805	10.8502	NA	Second peptide microarray	55.1769	CPP	Non-toxic
	-36.0727	-25.5184	NA	Second peptide microarray	-3.35201	Non-CPP	Non-toxic
	36.0461	-3.52314	NA	Second peptide microarray	44.962	CPP	Non-toxic
	-15.4919	51.0619	NA	Second peptide microarray	9.40233	Non-CPP	Non-toxic
	-9.33422	-31.6371	NA	Second peptide microarray	52.1274	CPP	Non-toxic
	-26.7434	-40.2782	NA	Second peptide microarray	15.3178	CPP	Non-toxic
	-36.6773	19.4183	NA	Second peptide microarray	63.6711	CPP	Non-toxic
	4.45345	18.7066	NA	Second peptide microarray	53.6187	CPP	Non-toxic
	54.183	-17.7245	NA	Second peptide microarray	47.2264	Non-CPP	Non-toxic
	34.4787	50.1168	NA	Second peptide microarray	26.4643	Non-CPP	Non-toxic
	12.7149	1.34585	NA	Second peptide microarray	34.8402	Non-CPP	Non-toxic
	34.469	-14.4444	NA	Second peptide microarray	32.7733	CPP	Non-toxic
	6.63511	22.3487	NA	Second peptide microarray	12.849	CPP	Non-toxic
	7.46045	11.9718	NA	Second peptide microarray	11.2846	Non-CPP	Non-toxic
	-15.2477	-56.3541	NA	Second peptide microarray	5.68964	Non-CPP	Non-toxic
	-39.5013	8.64668	NA	Second peptide microarray	60.1476	CPP	Non-toxic
	-37.4789	17.6577	NA	Second peptide microarray	83.9586	CPP	Non-toxic
	1.50592	-29.826	NA	Second peptide microarray	58.2209	CPP	Non-toxic
	22.793	11.1834	NA	Second peptide microarray	3.22676	Non-CPP	Non-toxic
	-5.86976	3.95572	NA	Second peptide microarray	21.8525	CPP	Non-toxic
	-35.9631	-28.6876	NA	Second peptide microarray	11.224	CPP	Non-toxic
	-39.2907	11.4417	NA	Second peptide microarray	85.2776	CPP	Non-toxic
	19.663	11.1972	NA	Second peptide microarray	15.8165	CPP	Non-toxic
	-47.0288	4.08522	NA	Second peptide microarray	86.8589	CPP	Non-toxic
	4.59896	17.6314	NA	Second peptide microarray	72.387	Non-CPP	Non-toxic
	11.4741	33.8545	NA	Second peptide microarray	6.15528	Non-CPP	Non-toxic
	-31.1604	37.8103	NA	Second peptide microarray	78.0735	CPP	Non-toxic
	-16.2873	59.478	NA	Second peptide microarray	43.5801	CPP	Non-toxic
	20.0665	16.1221	NA	Second peptide microarray	11.985	CPP	Non-toxic
	-10.0853	56.6443	NA	Second peptide microarray	36.4546	Non-CPP	Non-toxic
	-20.2422	22.6456	NA	Second peptide microarray	27.0433	CPP	Non-toxic
	-3.98984	-56.8497	NA	Second peptide microarray	1.98003	CPP	Non-toxic
	-18.4821	-40.0005	NA	Second peptide microarray	6.63653	CPP	Non-toxic
	35.0783	-12.4855	NA	Second peptide microarray	53.3414	CPP	Non-toxic
	34.8504	-5.36077	NA	Second peptide microarray	61.5126	CPP	Non-toxic
	-30.6804	42.1658	NA	Second peptide microarray	60.0415	CPP	Non-toxic
	29.8242	30.825	NA	Second peptide microarray	9.77816	Non-CPP	Non-toxic
	-28.3259	-31.2013	NA	Second peptide microarray	2.71421	CPP	Non-toxic
	-14.2442	-3.17421	NA	Second peptide microarray	20.3278	CPP	Non-toxic
	22.4321	24.5973	NA	Second peptide microarray	9.90706	Non-CPP	Non-toxic
	15.9927	25.948	NA	Second peptide microarray	8.23467	CPP	Non-toxic
	-3.85361	11.1907	NA	Second peptide microarray	10.2956	CPP	Non-toxic
	13.2343	35.8224	NA	Second peptide microarray	4.33692	CPP	Non-toxic
	-48.6681	-23.7666	NA	Second peptide microarray	-0.880102	Non-CPP	Non-toxic
	24.1338	-21.1073	NA	Second peptide microarray	83.1545	CPP	Non-toxic
	16.6059	-0.696643	NA	Second peptide microarray	8.11134	Non-CPP	Non-toxic
	5.19105	13.3094	NA	Second peptide microarray	47.592	Non-CPP	Non-toxic
	-31.6849	37.7155	NA	Second peptide microarray	64.3294	CPP	Non-toxic
	-37.4283	17.6338	NA	Second peptide microarray	83.024	CPP	Non-toxic
	6.83878	15.7771	NA	Second peptide microarray	47.086	CPP	Non-toxic
	-34.3009	-21.7675	NA	Second peptide microarray	50.4419	CPP	Non-toxic
	1.68468	52.0728	NA	Second peptide microarray	-2.44839	Non-CPP	Non-toxic
	-8.56628	-52.9637	NA	Second peptide microarray	0.430085	CPP	Non-toxic
	23.1848	42.0104	NA	Second peptide microarray	1.84027	Non-CPP	Non-toxic
	20.1087	21.7814	NA	Second peptide microarray	7.04155	CPP	Non-toxic
	39.8352	-11.9325	NA	Second peptide microarray	67.2612	CPP	Non-toxic
	33.5593	-32.3358	NA	Second peptide microarray	84.1605	CPP	Toxic
	-17.6908	47.0399	NA	Second peptide microarray	49.6947	CPP	Non-toxic
	1.10883	35.3331	NA	Second peptide microarray	1.05724	Non-CPP	Non-toxic
	14.1814	34.3199	NA	Second peptide microarray	9.66996	CPP	Non-toxic
	-15.2658	44.8012	NA	Second peptide microarray	5.83468	Non-CPP	Non-toxic
	-5.24078	22.1708	NA	Second peptide microarray	15.551	Non-CPP	Non-toxic
	0.235409	8.10297	NA	Second peptide microarray	56.554	CPP	Non-toxic
	-6.72586	21.7665	NA	Second peptide microarray	-2.46852	Non-CPP	Non-toxic
	-26.3689	-44.3742	NA	Second peptide microarray	3.44006	CPP	Non-toxic
	-17.7699	11.8869	NA	Second peptide microarray	9.62897	Non-CPP	Non-toxic
	-7.30362	20.808	NA	Second peptide microarray	-0.977198	CPP	Non-toxic
	-16.326	-37.9208	NA	Second peptide microarray	32.2262	CPP	Non-toxic
	-2.54759	10.3978	NA	Second peptide microarray	9.24995	CPP	Non-toxic
	48.1625	-46.8451	NA	Second peptide microarray	62.9288	Non-CPP	Toxic
	14.6167	6.64933	NA	Second peptide microarray	20.111	Non-CPP	Non-toxic
	11.7584	41.3159	NA	Second peptide microarray	1.87325	Non-CPP	Non-toxic
	-21.8961	-19.7261	NA	Second peptide microarray	16.0236	CPP	Non-toxic
	6.01203	45.2934	NA	Second peptide microarray	0.154474	Non-CPP	Non-toxic
	7.82599	18.6172	NA	Second peptide microarray	12.2969	Non-CPP	Non-toxic
	2.7244	5.9972	NA	Second peptide microarray	11.1494	Non-CPP	Non-toxic
	0.492266	37.2563	NA	Second peptide microarray	9.55398	Non-CPP	Non-toxic
	-17.5899	23.8922	NA	Second peptide microarray	4.36269	CPP	Non-toxic
	44.5019	-33.1083	NA	Second peptide microarray	58.6828	Non-CPP	Toxic
	-15.5703	-30.0041	NA	Second peptide microarray	27.2703	CPP	Non-toxic
	-10.8494	59.4108	NA	Second peptide microarray	2.14507	Non-CPP	Non-toxic
	-31.9271	-18.7667	NA	Second peptide microarray	31.4243	CPP	Non-toxic
	-12.6338	23.6137	NA	Second peptide microarray	73.399	CPP	Non-toxic
	-16.1916	10.9852	NA	Second peptide microarray	38.8951	Non-CPP	Non-toxic
	36.009	33.5506	NA	Second peptide microarray	5.10483	Non-CPP	Non-toxic
	-25.5102	37.284	NA	Second peptide microarray	61.0458	CPP	Non-toxic
	-14.7213	33.1681	NA	Second peptide microarray	-0.144084	Non-CPP	Non-toxic
	-26.0834	39.915	NA	Second peptide microarray	55.8299	Non-CPP	Non-toxic
	6.53159	37.0886	NA	Second peptide microarray	7.25477	Non-CPP	Non-toxic
	26.6013	16.5743	NA	Second peptide microarray	6.40963	Non-CPP	Non-toxic
	-39.3361	-25.4365	NA	Second peptide microarray	6.00607	CPP	Non-toxic
	-17.1349	-43.9888	NA	Second peptide microarray	7.43055	CPP	Non-toxic
	10.2527	3.6256	NA	Second peptide microarray	16.7414	Non-CPP	Toxic
	-13.1661	54.3107	NA	Second peptide microarray	34.6512	CPP	Non-toxic
	51.0139	-2.76222	NA	Second peptide microarray	54.1365	Non-CPP	Non-toxic
	37.324	-18.6667	NA	Second peptide microarray	44.522	CPP	Non-toxic
	40.5148	-13.9052	NA	Second peptide microarray	67.1333	CPP	Non-toxic
	33.7687	-22.4611	NA	Second peptide microarray	65.1689	CPP	Non-toxic
	-21.1198	-54.8612	NA	Second peptide microarray	6.66001	CPP	Non-toxic
	-37.6408	-13.3644	NA	Second peptide microarray	2.12609	CPP	Non-toxic
	19.4449	34.6531	NA	Second peptide microarray	0.829519	Non-CPP	Non-toxic
	-0.363429	13.9439	NA	Second peptide microarray	-1.35614	Non-CPP	Non-toxic
	18.3571	34.2653	NA	Second peptide microarray	2.52107	Non-CPP	Non-toxic
	8.15695	44.0212	NA	Second peptide microarray	30.4937	CPP	Non-toxic
	-24.0232	-29.8859	NA	Second peptide microarray	13.3047	CPP	Non-toxic
	31.4487	-9.0948	NA	Second peptide microarray	58.1455	Non-CPP	Non-toxic
	9.84011	-0.51069	NA	Second peptide microarray	18.8386	CPP	Non-toxic
	6.62834	-60.5779	NA	Second peptide microarray	71.6035	CPP	Non-toxic
	-26.523	-34.004	NA	Second peptide microarray	5.69844	CPP	Non-toxic
	-26.2052	-30.3916	NA	Second peptide microarray	11.3619	CPP	Non-toxic
	37.6221	2.67556	NA	Second peptide microarray	42.8311	CPP	Non-toxic
	-17.2038	51.8964	NA	Second peptide microarray	4.95219	CPP	Non-toxic
	-1.1927	-2.93452	NA	Second peptide microarray	80.217	CPP	Non-toxic
	-16.8018	-9.58991	NA	Second peptide microarray	34.0152	CPP	Non-toxic
	-33.8554	-36.2001	NA	Second peptide microarray	2.39435	CPP	Non-toxic
	17.9131	23.9941	NA	Second peptide microarray	2.21844	CPP	Non-toxic
	-20.3009	50.7759	NA	Second peptide microarray	45.4642	CPP	Non-toxic
	28.213	-45.8758	NA	Second peptide microarray	65.8416	CPP	Non-toxic
	8.12948	44.0564	NA	Second peptide microarray	12.4872	CPP	Non-toxic
	6.70514	44.0887	NA	Second peptide microarray	9.29246	CPP	Non-toxic
	-40.2439	-9.72549	NA	Second peptide microarray	5.55129	CPP	Non-toxic
	36.8251	-33.563	NA	Second peptide microarray	70.2133	CPP	Toxic
	-46.5202	-21.6275	NA	Second peptide microarray	0.36492	CPP	Non-toxic
	-17.3759	-48.2194	NA	Second peptide microarray	3.64958	CPP	Non-toxic
	18.0187	34.2602	NA	Second peptide microarray	-0.951885	Non-CPP	Non-toxic
	-12.5332	-6.88918	NA	Second peptide microarray	60.3419	CPP	Non-toxic
	0.595796	42.1961	NA	Second peptide microarray	-0.281122	Non-CPP	Non-toxic
	37.6242	2.66218	NA	Second peptide microarray	30.1489	Non-CPP	Non-toxic
	-34.5701	-41.9698	NA	Second peptide microarray	-0.372824	CPP	Non-toxic
	33.9165	-34.1906	NA	Second peptide microarray	60.6156	CPP	Non-toxic
	-18.7706	-8.65042	NA	Second peptide microarray	81.3631	CPP	Non-toxic
	32.5923	38.5224	NA	Second peptide microarray	6.46996	Non-CPP	Non-toxic
	29.0817	16.6225	NA	Second peptide microarray	4.65894	Non-CPP	Non-toxic
	32.9584	23.2882	NA	Second peptide microarray	3.29229	CPP	Non-toxic
	-13.8569	25.4928	NA	Second peptide microarray	30.6782	CPP	Non-toxic
	20.1468	21.8569	NA	Second peptide microarray	6.27033	CPP	Non-toxic
	-8.68341	-53.1677	NA	Second peptide microarray	1.03933	CPP	Non-toxic
	-43.4094	-20.603	NA	Second peptide microarray	8.82993	CPP	Non-toxic
	-16.0071	-37.5949	NA	Second peptide microarray	76.7837	CPP	Non-toxic
	2.10291	8.86391	NA	Second peptide microarray	61.8663	CPP	Non-toxic
	14.8131	0.114534	NA	Second peptide microarray	23.2713	Non-CPP	Non-toxic
	49.6362	-19.6768	NA	Second peptide microarray	44.99	Non-CPP	Non-toxic
	-10.2776	-52.7801	NA	Second peptide microarray	1.42893	Non-CPP	Non-toxic
	3.78653	9.38905	NA	Second peptide microarray	26.7421	CPP	Non-toxic
	-20.9764	8.20242	NA	Second peptide microarray	69.7063	CPP	Non-toxic
	-33.3052	16.694	NA	Second peptide microarray	53.5443	CPP	Non-toxic
	6.82313	4.86438	NA	Second peptide microarray	35.4573	CPP	Non-toxic
	5.41055	15.1183	NA	Second peptide microarray	63.1839	CPP	Non-toxic
	11.0522	3.41212	NA	Second peptide microarray	45.8475	Non-CPP	Non-toxic
	6.33918	4.66112	NA	Second peptide microarray	64.4203	CPP	Non-toxic
	-15.4635	-3.00635	NA	Second peptide microarray	75.1907	CPP	Non-toxic
	15.141	0.485976	NA	Second peptide microarray	30.7836	CPP	Non-toxic
	20.8723	14.2674	NA	Second peptide microarray	10.019	CPP	Non-toxic
	-27.9829	-3.15742	NA	Second peptide microarray	0.959805	CPP	Non-toxic
	-28.2889	-45.3347	NA	Second peptide microarray	6.29544	CPP	Non-toxic
	33.1125	-8.96037	NA	Second peptide microarray	17.0426	Non-CPP	Non-toxic
	13.93	9.59967	NA	Second peptide microarray	10.6342	Non-CPP	Non-toxic
	-25.001	42.1585	NA	Second peptide microarray	10.4076	Non-CPP	Non-toxic
	-15.4988	43.3312	NA	Second peptide microarray	13.4011	Non-CPP	Non-toxic
	-8.32596	19.152	NA	Second peptide microarray	36.2715	CPP	Non-toxic
	12.4429	31.712	NA	Second peptide microarray	40.7926	CPP	Non-toxic
	-40.4063	-9.5107	NA	Second peptide microarray	28.3856	CPP	Non-toxic
	9.48776	20.3765	NA	Second peptide microarray	33.6034	CPP	Non-toxic
	12.4305	47.7526	NA	Second peptide microarray	1.00664	CPP	Non-toxic
	6.22207	25.9137	NA	Second peptide microarray	54.4783	CPP	Non-toxic
	36.2404	-14.4291	NA	Second peptide microarray	27.5889	Non-CPP	Non-toxic
	2.30164	12.0596	NA	Second peptide microarray	34.0014	Non-CPP	Non-toxic
	28.4178	33.6868	NA	Second peptide microarray	8.53507	Non-CPP	Non-toxic
	0.872871	8.14988	NA	Second peptide microarray	64.4962	CPP	Non-toxic
	-44.5656	20.9911	NA	Second peptide microarray	43.1656	CPP	Non-toxic
	9.11395	20.3387	NA	Second peptide microarray	25.31	CPP	Non-toxic
	46.4527	-5.55105	NA	Second peptide microarray	48.6862	Non-CPP	Non-toxic
	-47.405	-22.35	NA	Second peptide microarray	4.55069	CPP	Non-toxic
	17.1419	21.7034	NA	Second peptide microarray	-1.24417	CPP	Non-toxic
	5.95818	28.4561	NA	Second peptide microarray	8.21495	Non-CPP	Non-toxic
	37.7449	23.5036	NA	Second peptide microarray	4.88462	Non-CPP	Non-toxic
	-38.1215	17.6917	NA	Second peptide microarray	85.5559	CPP	Non-toxic
	47.6819	-1.7153	NA	Second peptide microarray	50.1481	Non-CPP	Non-toxic
	30.8669	-45.2828	NA	Second peptide microarray	37.9944	Non-CPP	Toxic
	-21.9934	59.3	NA	Second peptide microarray	5.3605	CPP	Non-toxic
	50.1289	-0.349102	NA	Second peptide microarray	50.2942	Non-CPP	Non-toxic
	-5.88238	30.4268	NA	Second peptide microarray	3.29969	CPP	Non-toxic
	-32.8798	-19.7688	NA	Second peptide microarray	1.86682	CPP	Non-toxic
	12.9173	43.2553	NA	Second peptide microarray	10.6332	CPP	Non-toxic
	-41.9453	14.2786	NA	Second peptide microarray	80.8843	CPP	Non-toxic
	-29.5751	-18.7513	NA	Second peptide microarray	9.29422	CPP	Non-toxic
	-47.2091	-20.5929	NA	Second peptide microarray	-1.26043	CPP	Non-toxic
	-39.9601	19.096	NA	Second peptide microarray	74.1295	CPP	Non-toxic
	9.60306	12.993	NA	Second peptide microarray	4.46008	CPP	Non-toxic
	-27.8556	-31.6967	NA	Second peptide microarray	2.807	Non-CPP	Non-toxic
	45.5587	-10.9801	NA	Second peptide microarray	17.2225	Non-CPP	Non-toxic
	30.0591	16.9238	NA	Second peptide microarray	3.65049	Non-CPP	Non-toxic
	11.305	-22.2317	NA	Second peptide microarray	6.07052	Non-CPP	Non-toxic
	-33.4931	-37.2828	NA	Second peptide microarray	-1.41587	Non-CPP	Non-toxic
	-36.4003	32.401	NA	Second peptide microarray	6.00465	Non-CPP	Non-toxic
	36.7748	25.9136	NA	Second peptide microarray	7.91954	Non-CPP	Non-toxic
	38.0681	17.209	NA	Second peptide microarray	49.6475	Non-CPP	Non-toxic
	-34.4687	-35.6469	NA	Second peptide microarray	14.4776	Non-CPP	Non-toxic
	20.7164	20.099	NA	Second peptide microarray	17.7529	Non-CPP	Non-toxic
	-9.27834	7.21607	NA	Second peptide microarray	43.4817	CPP	Non-toxic
	-28.6346	-42.7154	NA	Second peptide microarray	1.80907	CPP	Non-toxic
	20.6619	55.5706	NA	Second peptide microarray	61.0023	CPP	Non-toxic
	17.2489	2.16164	NA	Second peptide microarray	23.9652	CPP	Toxic
	45.6928	-44.8331	NA	Second peptide microarray	64.8011	CPP	Non-toxic
	46.8799	-46.6476	NA	Second peptide microarray	25.6251	CPP	Toxic
	42.6901	-48.1002	NA	Second peptide microarray	27.5328	Non-CPP	Toxic
	-40.8673	-12.7967	NA	Second peptide microarray	20.8366	CPP	Non-toxic
	-10.901	-45.3674	NA	Second peptide microarray	5.00218	CPP	Non-toxic
	-10.7243	-44.9497	NA	Second peptide microarray	16.0028	Non-CPP	Non-toxic
	-18.257	-32.9633	NA	Second peptide microarray	17.0585	CPP	Non-toxic
	-20.8652	-53.1387	NA	Second peptide microarray	2.54962	CPP	Non-toxic
	-11.5955	6.12246	NA	Second peptide microarray	23.1742	CPP	Non-toxic
	-5.70719	23.6355	NA	Second peptide microarray	52.8529	CPP	Non-toxic
	9.46954	17.5803	NA	Second peptide microarray	7.59492	Non-CPP	Non-toxic
	-44.9283	12.8379	NA	Second peptide microarray	67.042	CPP	Non-toxic
	-38.3232	22.0039	NA	Second peptide microarray	28.1498	CPP	Non-toxic
	-31.4254	-18.8232	NA	Second peptide microarray	-1.45881	CPP	Non-toxic
	12.682	9.73388	NA	Second peptide microarray	12.4299	Non-CPP	Non-toxic
	-4.13517	26.5718	NA	Second peptide microarray	5.41084	CPP	Non-toxic
	8.32861	17.904	NA	Second peptide microarray	15.075	CPP	Non-toxic
	-39.8541	-19.9363	NA	Second peptide microarray	48.1973	CPP	Non-toxic
	47.7945	-47.6739	NA	Second peptide microarray	43.6892	Non-CPP	Toxic
	-32.5118	14.6195	NA	Second peptide microarray	83.3249	CPP	Non-toxic
	-11.075	4.47323	NA	Second peptide microarray	74.8333	CPP	Non-toxic
	6.24481	0.580797	NA	Second peptide microarray	44.3564	Non-CPP	Non-toxic
	22.624	16.534	NA	Second peptide microarray	6.63023	CPP	Non-toxic
	-12.7661	5.35905	NA	Second peptide microarray	28.8483	CPP	Non-toxic
	-7.7782	7.3043	NA	Second peptide microarray	6.56352	CPP	Non-toxic
	-11.3843	6.48166	NA	Second peptide microarray	54.7081	CPP	Non-toxic
	-7.64819	-8.82481	NA	Second peptide microarray	32.7188	CPP	Non-toxic
	-14.7991	-7.14308	NA	Second peptide microarray	65.2136	CPP	Non-toxic
	11.2963	11.2957	NA	Second peptide microarray	9.76233	Non-CPP	Non-toxic
	-11.5692	6.21675	NA	Second peptide microarray	42.5041	CPP	Non-toxic
	-28.842	31.4582	NA	Second peptide microarray	28.3792	CPP	Non-toxic
	-20.1985	10.5902	NA	Second peptide microarray	18.6447	CPP	Non-toxic
	-27.531	35.0147	NA	Second peptide microarray	1.67949	CPP	Non-toxic
	-22.4675	25.1974	NA	Second peptide microarray	75.3504	CPP	Non-toxic
	-38.616	-39.1373	NA	Second peptide microarray	-2.48505	CPP	Non-toxic
	-33.4545	1.88425	NA	Second peptide microarray	7.62673	CPP	Non-toxic
	-18.2079	8.56926	NA	Second peptide microarray	48.7114	CPP	Non-toxic
	6.66719	19.0582	NA	Second peptide microarray	12.157	CPP	Non-toxic
	-9.0573	8.10936	NA	Second peptide microarray	32.8894	CPP	Non-toxic
	-14.8838	6.8045	NA	Second peptide microarray	8.71594	CPP	Non-toxic
	-13.9819	6.00979	NA	Second peptide microarray	57.5681	CPP	Non-toxic
	-23.96	-33.1507	NA	Second peptide microarray	35.621	CPP	Non-toxic
	1.72718	3.52147	NA	Second peptide microarray	2.23822	CPP	Non-toxic
	-17.9211	-9.24431	NA	Second peptide microarray	73.0508	CPP	Non-toxic
	-3.91181	5.58285	NA	Second peptide microarray	58.6483	CPP	Non-toxic
	8.14261	32.7668	NA	Second peptide microarray	6.72218	Non-CPP	Non-toxic
	33.7732	-20.5665	NA	Second peptide microarray	73.2094	CPP	Non-toxic
	-13.5992	-57.4756	NA	Second peptide microarray	3.14162	CPP	Non-toxic
	-39.7667	-19.3662	NA	Second peptide microarray	29.5586	CPP	Non-toxic
	-0.448314	-40.4235	NA	Second peptide microarray	44.7693	CPP	Non-toxic
	1.37002	20.4682	NA	Second peptide microarray	10.6651	CPP	Non-toxic
	4.32208	18.2992	NA	Second peptide microarray	62.7826	CPP	Non-toxic
	5.72392	17.1178	NA	Second peptide microarray	45.3694	Non-CPP	Non-toxic
	-9.9175	7.90542	NA	Second peptide microarray	2.84495	CPP	Non-toxic
	34.1709	-22.0987	NA	Second peptide microarray	68.2848	CPP	Non-toxic
	23.1831	21.3275	NA	Second peptide microarray	6.47657	CPP	Non-toxic
	-36.6256	-13.4995	NA	Second peptide microarray	29.1028	CPP	Non-toxic
	23.6262	-17.5536	NA	Second peptide microarray	80.9645	CPP	Non-toxic
	-19.8969	-12.5845	NA	Second peptide microarray	65.1158	CPP	Non-toxic
	23.2059	16.9359	NA	Second peptide microarray	4.05502	Non-CPP	Non-toxic
	20.5162	55.4677	NA	Second peptide microarray	9.78803	CPP	Non-toxic
	-25.7262	10.7267	NA	Second peptide microarray	0.966208	CPP	Non-toxic
	48.019	-21.8265	NA	Second peptide microarray	64.7231	CPP	Non-toxic
	-22.1375	4.03973	NA	Second peptide microarray	63.4924	CPP	Non-toxic
	-23.2077	28.8894	NA	Second peptide microarray	64.0665	CPP	Non-toxic
	20.4044	17.5811	NA	Second peptide microarray	2.04008	CPP	Non-toxic
	11.4189	5.64794	NA	Second peptide microarray	27.8468	CPP	Non-toxic
	1.648	-8.79743	NA	Second peptide microarray	36.0142	CPP	Non-toxic
	12.3413	3.06751	NA	Second peptide microarray	13.9171	Non-CPP	Non-toxic
	-27.8717	9.93255	NA	Second peptide microarray	11.0364	CPP	Non-toxic
	42.459	-21.5096	NA	Second peptide microarray	63.5854	CPP	Non-toxic
	-25.717	-42.7113	NA	Second peptide microarray	15.8341	CPP	Non-toxic
	-44.1559	33.7832	NA	Second peptide microarray	21.1601	CPP	Non-toxic
	8.68241	31.6312	NA	Second peptide microarray	13.3261	Non-CPP	Non-toxic
	-13.9077	5.98187	NA	Second peptide microarray	6.62014	CPP	Non-toxic
	1.33	9.37028	NA	Second peptide microarray	40.1119	CPP	Non-toxic
	-10.858	-53.3065	NA	Second peptide microarray	1.42462	CPP	Non-toxic
	-42.4753	-20.5246	NA	Second peptide microarray	-3.32339	CPP	Non-toxic
	33.3578	-6.24657	NA	Second peptide microarray	57.8771	CPP	Non-toxic
	5.45166	4.97388	NA	Second peptide microarray	30.4978	Non-CPP	Non-toxic
	-9.7936	-43.8265	NA	Second peptide microarray	4.55931	Non-CPP	Non-toxic
	-36.0257	-23.2982	NA	Second peptide microarray	2.98162	Non-CPP	Non-toxic
	5.60127	13.3053	NA	Second peptide microarray	16.8659	Non-CPP	Non-toxic
	-46.8308	8.89902	NA	Second peptide microarray	83.9494	CPP	Non-toxic
	16.5564	-28.5403	NA	Second peptide microarray	62.4221	Non-CPP	Non-toxic
	1.99873	27.3893	NA	Second peptide microarray	27.8307	Non-CPP	Non-toxic
	42.2771	-10.4388	NA	Second peptide microarray	66.0638	CPP	Non-toxic
	17.9107	-10.7448	NA	Second peptide microarray	52.6755	CPP	Non-toxic
	-19.1696	29.1276	NA	Second peptide microarray	20.3732	CPP	Non-toxic
	-36.7597	-21.4629	NA	Second peptide microarray	43.5345	CPP	Non-toxic
	3.31867	7.76402	NA	Second peptide microarray	14.462	CPP	Non-toxic
	-5.50405	47.9302	NA	Second peptide microarray	5.07733	Non-CPP	Non-toxic
	48.4946	-23.4505	NA	Second peptide microarray	61.8868	Non-CPP	Non-toxic
	48.0573	-2.95699	NA	Second peptide microarray	53.6707	Non-CPP	Non-toxic
	-20.7383	15.4799	NA	Second peptide microarray	3.90455	CPP	Non-toxic
	-6.00182	18.68	NA	Second peptide microarray	53.9436	CPP	Non-toxic
	-6.15875	-6.55954	NA	Second peptide microarray	10.6681	CPP	Non-toxic
	-26.8357	-45.2395	NA	Second peptide microarray	23.4505	CPP	Non-toxic
	7.48617	8.21735	NA	Second peptide microarray	18.7601	CPP	Non-toxic
	-15.7885	5.06772	NA	Second peptide microarray	5.93992	CPP	Non-toxic
	-26.8997	-42.9159	NA	Second peptide microarray	14.7853	CPP	Non-toxic
	-22.5619	12.4299	NA	Second peptide microarray	61.1371	CPP	Non-toxic
	-17.7781	4.89685	NA	Second peptide microarray	7.19349	CPP	Non-toxic
	-12.8443	-8.3539	NA	Second peptide microarray	72.694	CPP	Non-toxic
	-16.7533	8.10989	NA	Second peptide microarray	7.06845	CPP	Non-toxic
	41.1441	-26.4394	NA	Second peptide microarray	67.666	CPP	Non-toxic
	3.0904	7.96844	NA	Second peptide microarray	17.5708	CPP	Non-toxic
	-7.24365	5.61538	NA	Second peptide microarray	20.1764	Non-CPP	Non-toxic
	43.6463	-19.8165	NA	Second peptide microarray	32.7844	CPP	Non-toxic
	36.3543	-34.1363	NA	Second peptide microarray	63.6869	CPP	Non-toxic
	4.02558	-36.6177	NA	Second peptide microarray	58.2262	CPP	Toxic
	-19.5248	1.16345	NA	Second peptide microarray	69.0677	CPP	Non-toxic
	15.6688	11.1064	NA	Second peptide microarray	9.03005	Non-CPP	Non-toxic
	-0.443451	-37.9984	NA	Second peptide microarray	81.1439	CPP	Non-toxic
	-16.0844	4.93696	NA	Second peptide microarray	8.08561	CPP	Non-toxic
	-28.003	6.89202	NA	Second peptide microarray	45.149	CPP	Toxic
	-22.1458	17.3417	NA	Second peptide microarray	2.25045	CPP	Non-toxic
	-8.19867	1.02381	NA	Second peptide microarray	53.9908	CPP	Non-toxic
	-20.1726	-12.3719	NA	Second peptide microarray	78.7767	CPP	Non-toxic
	29.3047	0.36835	NA	Second peptide microarray	71.1027	CPP	Non-toxic
	-23.1815	3.7395	NA	Second peptide microarray	79.6353	CPP	Non-toxic
	-36.028	-14.191	NA	Second peptide microarray	0.880261	CPP	Non-toxic
	10.6495	1.65434	NA	Second peptide microarray	32.6037	CPP	Non-toxic
	-21.0292	22.4825	NA	Second peptide microarray	37.6442	CPP	Non-toxic
	33.0245	-6.50728	NA	Second peptide microarray	61.1177	CPP	Non-toxic
	13.7994	16.7565	NA	Second peptide microarray	18.4558	CPP	Non-toxic
	6.48833	-40.4716	NA	Second peptide microarray	12.7372	CPP	Non-toxic
	-18.7388	18.9116	NA	Second peptide microarray	48.5079	CPP	Non-toxic
	-18.5145	21.4787	NA	Second peptide microarray	1.60461	CPP	Non-toxic
	-12.9714	-7.64032	NA	Second peptide microarray	35.6452	CPP	Non-toxic
	24.4679	52.841	NA	Second peptide microarray	38.8516	CPP	Toxic
	-38.5617	4.25288	NA	Second peptide microarray	76.5278	CPP	Non-toxic
	-21.8458	0.242782	NA	Second peptide microarray	46.4154	CPP	Non-toxic
	23.0609	16.8419	NA	Second peptide microarray	18.9143	CPP	Non-toxic
	-17.6995	4.58496	NA	Second peptide microarray	8.38112	CPP	Non-toxic
	-28.8085	8.36525	NA	Second peptide microarray	25.4764	CPP	Non-toxic
	-38.8008	-38.0706	NA	Second peptide microarray	3.16657	CPP	Non-toxic
	-4.81717	10.8167	NA	Second peptide microarray	42.79	CPP	Non-toxic
	-1.8695	26.99	NA	Second peptide microarray	-1.08216	CPP	Non-toxic
	0.364709	11.1561	NA	Second peptide microarray	59.9071	CPP	Non-toxic
	32.0621	-0.820237	NA	Second peptide microarray	20.6181	CPP	Non-toxic
	-42.8084	-20.6248	NA	Second peptide microarray	22.1803	CPP	Non-toxic
	-45.0176	11.9456	NA	Second peptide microarray	82.7482	CPP	Non-toxic
	16.5405	-12.5944	NA	Second peptide microarray	29.4076	CPP	Non-toxic
	32.1822	-21.9014	NA	Second peptide microarray	71.2478	CPP	Non-toxic
	-27.0931	-0.755493	NA	Second peptide microarray	49.1756	CPP	Non-toxic
	-8.95383	-10.67	NA	Second peptide microarray	69.556	CPP	Non-toxic
	3.72694	6.19077	NA	Second peptide microarray	43.6262	CPP	Non-toxic
	12.73	2.7574	NA	Second peptide microarray	3.45708	Non-CPP	Non-toxic
	-25.7391	-42.0915	NA	Second peptide microarray	25.0559	CPP	Non-toxic
	-17.7016	11.0588	NA	Second peptide microarray	14.8947	CPP	Non-toxic
	35.3082	-33.074	NA	Second peptide microarray	65.4595	CPP	Toxic
	61.6563	-32.5792	NA	Second peptide microarray	29.0507	Non-CPP	Toxic
	-1.14309	5.21668	NA	Second peptide microarray	23.2496	CPP	Non-toxic
	-17.3721	24.0553	NA	Second peptide microarray	5.37084	CPP	Non-toxic
	-11.3042	61.7832	NA	Second peptide microarray	32.1075	Non-CPP	Non-toxic
	-27.7875	-3.93143	NA	Second peptide microarray	16.63	CPP	Non-toxic
	22.4583	-37.228	NA	Second peptide microarray	78.7499	CPP	Toxic
	-21.9894	-20.9183	NA	Second peptide microarray	5.76552	CPP	Non-toxic
	-23.7743	-19.1194	NA	Second peptide microarray	15.7347	CPP	Non-toxic
	6.12066	17.0417	NA	Second peptide microarray	11.5823	CPP	Non-toxic
	5.78855	7.83443	NA	Second peptide microarray	58.985	CPP	Non-toxic
	3.14586	6.42533	NA	Second peptide microarray	50.5872	CPP	Non-toxic
	3.2188	6.35125	NA	Second peptide microarray	41.1757	CPP	Non-toxic
	-29.2504	9.4493	NA	Second peptide microarray	53.6843	CPP	Non-toxic
	22.4423	16.1019	NA	Second peptide microarray	49.1906	CPP	Non-toxic
	-23.6864	-36.4005	NA	Second peptide microarray	9.24519	CPP	Non-toxic
	1.75832	10.1105	NA	Second peptide microarray	62.9733	CPP	Non-toxic
	-20.6771	-32.6207	NA	Second peptide microarray	6.9735	CPP	Non-toxic
	33.9597	21.8158	NA	Second peptide microarray	24.0191	Non-CPP	Non-toxic
	-29.2792	9.67478	NA	Second peptide microarray	10.8903	CPP	Non-toxic
	30.7041	19.2021	NA	Second peptide microarray	0.0589406	Non-CPP	Non-toxic
	-16.8585	40.8288	NA	Second peptide microarray	13.823	Non-CPP	Non-toxic
	32.2333	-21.8499	NA	Second peptide microarray	74.7593	CPP	Non-toxic
	16.8462	17.2897	NA	Second peptide microarray	10.4166	Non-CPP	Non-toxic
	40.6876	-12.0444	NA	Second peptide microarray	72.0206	CPP	Non-toxic
	-33.9998	3.41169	NA	Second peptide microarray	77.3591	CPP	Non-toxic
	-37.3404	-37.2285	NA	Second peptide microarray	2.1941	CPP	Non-toxic
	5.36858	6.048	NA	Second peptide microarray	24.5437	CPP	Non-toxic
	-5.33286	26.4427	NA	Second peptide microarray	5.39796	CPP	Non-toxic
	16.9891	17.5573	NA	Second peptide microarray	2.96405	Non-CPP	Non-toxic
	29.0466	0.55852	NA	Second peptide microarray	51.5855	CPP	Non-toxic
	3.71708	-10.1821	NA	Second peptide microarray	9.72181	CPP	Non-toxic
	-6.0309	26.2565	NA	Second peptide microarray	3.96512	CPP	Non-toxic
	49.3981	-16.853	NA	Second peptide microarray	62.4152	Non-CPP	Non-toxic
	3.82286	11.3586	NA	Second peptide microarray	34.2976	Non-CPP	Non-toxic
	11.5557	10.7899	NA	Second peptide microarray	14.7337	CPP	Non-toxic
	19.7364	19.4971	NA	Second peptide microarray	5.04319	Non-CPP	Non-toxic
	41.8185	-31.21	NA	Second peptide microarray	61.9441	Non-CPP	Toxic
	3.13619	2.00121	NA	Second peptide microarray	60.5529	CPP	Non-toxic
	2.45026	-6.73267	NA	Second peptide microarray	8.75154	CPP	Non-toxic
	5.3223	-3.81792	NA	Second peptide microarray	51.5631	Non-CPP	Non-toxic
	-30.2355	-43.7546	NA	Second peptide microarray	0.970086	CPP	Non-toxic
	10.1376	33.9738	NA	Second peptide microarray	34.5014	CPP	Non-toxic
	-15.5756	-3.23331	NA	Second peptide microarray	72.4007	CPP	Non-toxic
	-17.8076	-0.372695	NA	Second peptide microarray	73.5024	CPP	Non-toxic
	-21.6548	9.42196	NA	Second peptide microarray	18.0482	CPP	Non-toxic
	-38.0032	-26.1398	NA	Second peptide microarray	11.8196	CPP	Non-toxic
	19.8286	21.588	NA	Second peptide microarray	5.41232	Non-CPP	Non-toxic
	0.432342	52.8891	NA	Second peptide microarray	5.24056	Non-CPP	Non-toxic
	-9.17929	32.0501	NA	Second peptide microarray	8.74531	Non-CPP	Non-toxic
	11.2196	30.878	NA	Second peptide microarray	28.5626	Non-CPP	Non-toxic
	-22.134	-34.1913	NA	Second peptide microarray	2.83023	Non-CPP	Non-toxic
	-22.6738	20.0084	NA	Second peptide microarray	59.189	CPP	Non-toxic
	-25.6496	55.4818	NA	Second peptide microarray	1.29572	Non-CPP	Non-toxic
	-30.616	29.4393	NA	Second peptide microarray	22.2633	CPP	Non-toxic
	19.8353	28.819	NA	Second peptide microarray	7.26018	CPP	Non-toxic
	-25.7888	6.87158	NA	Second peptide microarray	8.16358	CPP	Non-toxic
	-28.0944	-0.536429	NA	Second peptide microarray	19.26	CPP	Non-toxic
	-17.3263	32.2803	NA	Second peptide microarray	18.5057	Non-CPP	Non-toxic
	1.8303	57.0994	NA	Second peptide microarray	5.81264	CPP	Non-toxic
	-9.1114	-10.5598	NA	Second peptide microarray	66.6088	CPP	Non-toxic
	48.0597	-9.60354	NA	Second peptide microarray	54.0526	Non-CPP	Non-toxic
	28.9405	14.3463	NA	Second peptide microarray	18.4976	Non-CPP	Toxic
	3.49962	-32.9912	NA	Second peptide microarray	58.0068	Non-CPP	Non-toxic
	2.4324	-41.1056	NA	Second peptide microarray	31.6983	CPP	Non-toxic
	44.2962	-18.6603	NA	Second peptide microarray	30.6898	Non-CPP	Non-toxic
	29.9146	0.228426	NA	Second peptide microarray	69.2033	CPP	Non-toxic
	22.5661	-16.2993	NA	Second peptide microarray	76.7276	CPP	Non-toxic
	33.3596	-10.5694	NA	Second peptide microarray	54.7355	CPP	Non-toxic
	33.0126	-27.1178	NA	Second peptide microarray	83.3703	CPP	Non-toxic
	52.2795	-11.7863	NA	Second peptide microarray	31.6392	Non-CPP	Non-toxic
	23.0244	-7.14749	NA	Second peptide microarray	64.3883	CPP	Non-toxic
	52.4269	-12.7497	NA	Second peptide microarray	64.5919	CPP	Non-toxic
	52.2804	-11.9748	NA	Second peptide microarray	69.6524	CPP	Non-toxic
	31.4726	-0.721222	NA	Second peptide microarray	60.6912	CPP	Non-toxic
	10.507	-33.5366	NA	Second peptide microarray	67.5213	CPP	Non-toxic
	28.1398	-25.057	NA	Second peptide microarray	79.7334	CPP	Non-toxic
	4.76813	-44.7906	NA	Second peptide microarray	41.6259	CPP	Non-toxic
	39.4377	-9.66223	NA	Second peptide microarray	37.1729	CPP	Non-toxic
	46.5776	-10.1204	NA	Second peptide microarray	41.8216	Non-CPP	Non-toxic
	49.0661	-10.6077	NA	Second peptide microarray	62.4446	Non-CPP	Non-toxic
	37.2335	-9.81474	NA	Second peptide microarray	66.4032	CPP	Non-toxic
	-40.8813	-7.45082	NA	Second peptide microarray	33.1695	CPP	Non-toxic
	-42.2528	-15.6582	NA	Second peptide microarray	39.0404	CPP	Non-toxic
	-4.87109	-56.9641	NA	Second peptide microarray	-1.11315	Non-CPP	Non-toxic
	-12.5256	-45.5648	NA	Second peptide microarray	0.383692	CPP	Non-toxic
	-9.07135	-41.9116	NA	Second peptide microarray	2.84957	Non-CPP	Non-toxic
	-17.8078	-39.2392	NA	Second peptide microarray	2.70935	CPP	Non-toxic
	-20.1688	-28.9588	NA	Second peptide microarray	2.04592	CPP	Non-toxic
	-14.8635	-50.4472	NA	Second peptide microarray	3.11468	CPP	Non-toxic
	-20.958	-53.2878	NA	Second peptide microarray	12.3033	CPP	Non-toxic
	-14.9051	-37.2453	NA	Second peptide microarray	57.3799	CPP	Non-toxic
	-16.6914	-49.76	NA	Second peptide microarray	-3.88204	CPP	Non-toxic
	-6.458	-47.7472	NA	Second peptide microarray	68.2333	CPP	Non-toxic
	15.4965	0.577812	NA	Second peptide microarray	4.27694	Non-CPP	Non-toxic
	18.5113	5.96233	NA	Second peptide microarray	6.36826	CPP	Non-toxic
	-27.4761	-14.2678	NA	Second peptide microarray	8.47595	CPP	Non-toxic
	8.66704	49.1672	NA	Second peptide microarray	-0.786116	CPP	Non-toxic
	10.9267	8.23285	NA	Second peptide microarray	1.08075	Non-CPP	Non-toxic
	9.41472	12.2813	NA	Second peptide microarray	4.19225	Non-CPP	Non-toxic
	16.0286	17.1844	NA	Second peptide microarray	15.9447	CPP	Non-toxic
	9.31202	12.6637	NA	Second peptide microarray	13.4644	Non-CPP	Non-toxic
	6.48855	36.9966	NA	Second peptide microarray	5.4566	Non-CPP	Non-toxic
	-44.9112	-23.4872	NA	Second peptide microarray	-1.8248	CPP	Non-toxic
	-13.0117	32.788	NA	Second peptide microarray	14.1207	Non-CPP	Non-toxic
	-23.2691	-28.2434	NA	Second peptide microarray	5.90858	CPP	Non-toxic
	-9.22089	20.9613	NA	Second peptide microarray	69.6584	CPP	Non-toxic
	-30.3427	-43.698	NA	Second peptide microarray	6.52793	CPP	Non-toxic
	3.87246	16.0034	NA	Second peptide microarray	66.8907	CPP	Non-toxic
	-18.5694	42.1844	NA	Second peptide microarray	37.1906	CPP	Non-toxic
	11.0946	-32.0336	NA	Second peptide microarray	9.90235	CPP	Non-toxic
	-27.9101	-39.3326	NA	Second peptide microarray	42.7805	CPP	Non-toxic
	23.5022	-10.1331	NA	Second peptide microarray	77.8498	CPP	Non-toxic
	23.1344	50.1331	NA	Second peptide microarray	43.1369	CPP	Non-toxic
	-10.3973	-51.3322	NA	Second peptide microarray	1.54878	Non-CPP	Non-toxic
	-25.3095	12.9157	NA	Second peptide microarray	68.0073	CPP	Non-toxic
	-10.4076	14.6727	NA	Second peptide microarray	50.412	CPP	Non-toxic
	52.5566	-12.9402	NA	Second peptide microarray	18.9088	Non-CPP	Non-toxic
	12.7105	11.2	NA	Second peptide microarray	22.8271	Non-CPP	Non-toxic
	-44.6218	20.8444	NA	Second peptide microarray	14.4503	CPP	Non-toxic
	-21.0532	-37.52	NA	Second peptide microarray	5.57898	CPP	Non-toxic
	-40.4001	-19.7829	NA	Second peptide microarray	6.40486	CPP	Non-toxic
	-39.2006	-24.9536	NA	Second peptide microarray	23.0338	CPP	Non-toxic
	-31.5282	-42.8493	NA	Second peptide microarray	7.37801	CPP	Non-toxic
	-20.4393	46.7543	NA	Second peptide microarray	1.76577	CPP	Non-toxic
	-26.0936	-34.0234	NA	Second peptide microarray	8.95847	Non-CPP	Non-toxic
	6.51467	18.5629	NA	Second peptide microarray	18.1279	CPP	Non-toxic
	45.102	-43.24	NA	Second peptide microarray	76.7309	Non-CPP	Toxic
	-12.2297	-9.31054	NA	Second peptide microarray	26.8036	Non-CPP	Non-toxic
	12.5252	3.04043	NA	Second peptide microarray	19.0354	Non-CPP	Non-toxic
	50.1652	-6.97249	NA	Second peptide microarray	48.3522	Non-CPP	Non-toxic
	46.6008	-15.8236	NA	Second peptide microarray	66.7496	CPP	Non-toxic
	-30.199	4.15654	NA	Second peptide microarray	67.9163	Non-CPP	Non-toxic
	-13.2853	14.0696	NA	Second peptide microarray	25.1109	CPP	Non-toxic
	-24.8162	2.30054	NA	Second peptide microarray	71.3858	CPP	Non-toxic
	-30.9445	12.9991	NA	Second peptide microarray	78.5855	CPP	Non-toxic
	-15.4455	2.51304	NA	Second peptide microarray	51.7114	CPP	Non-toxic
	-8.77337	8.44824	NA	Second peptide microarray	56.1058	CPP	Non-toxic
	-15.3424	8.25744	NA	Second peptide microarray	13.2509	Non-CPP	Non-toxic
	16.0421	17.2195	NA	Second peptide microarray	17.5334	Non-CPP	Non-toxic
	17.0713	18.0157	NA	Second peptide microarray	6.44807	CPP	Non-toxic
	24.1381	-21.2308	NA	Second peptide microarray	87.7854	CPP	Non-toxic
	36.5188	-6.72493	NA	Second peptide microarray	73.8692	CPP	Non-toxic
	10.3134	-27.7049	NA	Second peptide microarray	65.7354	CPP	Non-toxic
	-18.5498	-32.9409	NA	Second peptide microarray	9.73199	CPP	Non-toxic
	-17.7537	1.88224	NA	Second peptide microarray	14.6935	CPP	Non-toxic
	-31.0638	-44.2093	NA	Second peptide microarray	10.5575	CPP	Non-toxic
	-7.35581	8.58941	NA	Second peptide microarray	72.1994	CPP	Non-toxic
	-15.2104	9.09832	NA	Second peptide microarray	9.42302	Non-CPP	Non-toxic
	-20.4723	-41.8283	NA	Second peptide microarray	7.58252	CPP	Non-toxic
	22.506	-16.2757	NA	Second peptide microarray	83.3817	CPP	Non-toxic
	-48.9323	-17.6681	NA	Second peptide microarray	4.27585	Non-CPP	Non-toxic
	-34.8772	-43.4803	NA	Second peptide microarray	2.11399	CPP	Non-toxic
	29.2247	-46.008	NA	Second peptide microarray	67.0329	CPP	Toxic
	19.6998	5.8185	NA	Second peptide microarray	0.969276	Non-CPP	Non-toxic
	-26.8004	-41.7619	NA	Second peptide microarray	26.253	CPP	Non-toxic
	-9.54949	24.0206	NA	Second peptide microarray	11.0034	CPP	Non-toxic
	-16.6802	11.0309	NA	Second peptide microarray	17.8265	CPP	Non-toxic
	34.8732	7.47084	NA	Second peptide microarray	76.2039	CPP	Non-toxic
	46.4082	-10.9735	NA	Second peptide microarray	64.3907	CPP	Non-toxic
	-6.73164	16.7249	NA	Second peptide microarray	8.08525	CPP	Non-toxic
	-24.0414	9.0196	NA	Second peptide microarray	9.0168	CPP	Non-toxic
	22.981	-17.2109	NA	Second peptide microarray	65.7962	Non-CPP	Non-toxic
	-38.388	-21.6233	NA	Second peptide microarray	42.8414	CPP	Non-toxic
	-34.2775	8.7128	NA	Second peptide microarray	66.2458	CPP	Non-toxic
	41.0156	-5.88596	NA	Second peptide microarray	52.6596	Non-CPP	Toxic
	-35.9448	-10.9744	NA	Second peptide microarray	82.413	CPP	Non-toxic
	40.4407	-6.28525	NA	Second peptide microarray	59.8081	CPP	Non-toxic
	-9.90108	20.5643	NA	Second peptide microarray	64.7949	CPP	Non-toxic
	51.5985	-11.2864	NA	Second peptide microarray	53.5753	Non-CPP	Non-toxic
	11.4139	27.3763	NA	Second peptide microarray	17.8947	Non-CPP	Non-toxic
	9.91896	34.8655	NA	Second peptide microarray	4.57247	Non-CPP	Non-toxic
	-20.5148	-28.7291	NA	Second peptide microarray	4.16414	CPP	Non-toxic
	39.6086	-9.50686	NA	Second peptide microarray	59.4797	Non-CPP	Non-toxic
	-20.4534	-10.9345	NA	Second peptide microarray	73.4881	CPP	Non-toxic
	30.7254	-17.8125	NA	Second peptide microarray	71.2546	CPP	Non-toxic
	-14.8416	38.4153	NA	Second peptide microarray	-1.7776	CPP	Non-toxic
	27.7699	-21.2606	NA	Second peptide microarray	79.8358	CPP	Non-toxic
	-30.175	-37.2411	NA	Second peptide microarray	2.19552	CPP	Non-toxic
	-34.1281	-34.3753	NA	Second peptide microarray	4.38211	CPP	Non-toxic
	-7.44057	8.63766	NA	Second peptide microarray	26.1212	CPP	Non-toxic
	29.5868	-11.9311	NA	Second peptide microarray	54.3858	CPP	Non-toxic
	38.365	-5.81939	NA	Second peptide microarray	61.583	CPP	Non-toxic
	31.6587	-3.62093	NA	Second peptide microarray	38.3123	CPP	Non-toxic
	-0.380258	-35.7689	NA	Second peptide microarray	61.9973	CPP	Non-toxic
	16.5394	16.3484	NA	Second peptide microarray	9.63349	CPP	Non-toxic
	29.8758	-13.2587	NA	Second peptide microarray	66.1688	Non-CPP	Non-toxic
	24.0376	50.9056	NA	Second peptide microarray	6.56548	CPP	Non-toxic
	42.3635	-48.3964	NA	Second peptide microarray	67.5322	CPP	Non-toxic
	-17.0842	27.7661	NA	Second peptide microarray	67.5396	CPP	Non-toxic
	-40.2662	16.018	NA	Second peptide microarray	79.1449	CPP	Non-toxic
	29.3314	48.1462	NA	Second peptide microarray	79.2189	CPP	Non-toxic
	29.3168	48.0764	NA	Second peptide microarray	24.5951	CPP	Non-toxic
	10.5767	53.4483	NA	Second peptide microarray	16.3638	CPP	Non-toxic
	24.5228	-12.605	NA	Second peptide microarray	46.9454	CPP	Non-toxic
	29.1523	47.599	NA	Second peptide microarray	46.2699	CPP	Non-toxic
	24.2442	-14.1649	NA	Second peptide microarray	71.714	CPP	Non-toxic
	-20.4652	50.5129	NA	Second peptide microarray	16.9575	CPP	Non-toxic
	-37.6668	11.5465	NA	Second peptide microarray	93.4211	CPP	Non-toxic
	-23.7675	18.1461	NA	Second peptide microarray	23.4932	CPP	Non-toxic
	37.3234	-21.5454	NA	Second peptide microarray	86.2885	CPP	Non-toxic
	10.5815	53.2602	NA	Second peptide microarray	16.9456	CPP	Non-toxic
	-9.88896	40.147	NA	Second peptide microarray	3.33691	Non-CPP	Non-toxic
	-33.0382	-42.5413	NA	Second peptide microarray	2.52474	CPP	Non-toxic
	-22.7661	5.01849	NA	Second peptide microarray	62.6564	CPP	Non-toxic
	-23.4383	8.10137	NA	Second peptide microarray	11.9192	CPP	Non-toxic
	21.8328	30.6802	NA	Second peptide microarray	1.66042	CPP	Non-toxic
	54.2046	-19.3837	NA	Second peptide microarray	57.0112	Non-CPP	Non-toxic
	28.9965	-15.3228	NA	Second peptide microarray	61.9571	Non-CPP	Non-toxic
	11.0133	-31.9277	NA	Second peptide microarray	59.9819	CPP	Non-toxic
	11.1079	13.939	NA	Second peptide microarray	38.6162	Non-CPP	Non-toxic
	21.8887	-58.373	NA	Second peptide microarray	77.4158	CPP	Non-toxic
	-17.7279	-50.0611	NA	Second peptide microarray	-0.419816	CPP	Non-toxic
	-15.3255	-40.5693	NA	Second peptide microarray	16.5621	CPP	Non-toxic
	-4.52053	-2.08582	NA	Second peptide microarray	64.078	CPP	Non-toxic
	-6.54285	12.3824	NA	Second peptide microarray	61.365	CPP	Non-toxic
	-18.0152	-49.6555	NA	Second peptide microarray	4.50082	CPP	Non-toxic
	-25.1912	9.88929	NA	Second peptide microarray	2.12651	CPP	Non-toxic
	30.772	-45.5228	NA	Second peptide microarray	74.1891	CPP	Non-toxic
	4.1261	18.2129	NA	Second peptide microarray	78.7794	CPP	Non-toxic
	-27.342	51.8227	NA	Second peptide microarray	-1.21983	CPP	Non-toxic
	-24.2769	-10.8436	NA	Second peptide microarray	68.8176	CPP	Non-toxic
	26.0785	34.5285	NA	Second peptide microarray	8.16198	CPP	Non-toxic
	12.4352	16.055	NA	Second peptide microarray	13.3755	CPP	Non-toxic
	27.8581	28.342	NA	Second peptide microarray	14.3141	CPP	Non-toxic
	-39.3476	17.0737	NA	Second peptide microarray	87.4125	CPP	Non-toxic
	9.92029	-30.1693	NA	Second peptide microarray	22.2771	CPP	Non-toxic
	-27.7348	11.0832	NA	Second peptide microarray	4.50611	CPP	Non-toxic
	-6.01958	48.3912	NA	Second peptide microarray	6.38712	Non-CPP	Non-toxic
	-25.959	46.793	NA	Second peptide microarray	33.9312	CPP	Non-toxic
	-28.7257	-37.3219	NA	Second peptide microarray	9.8715	CPP	Non-toxic
	-25.64	40.2051	NA	Second peptide microarray	62.7196	CPP	Non-toxic
	-6.30084	19.6143	NA	Second peptide microarray	24.7752	Non-CPP	Non-toxic
	37.1776	-21.4692	NA	Second peptide microarray	82.376	CPP	Non-toxic
	27.0501	37.6291	NA	Second peptide microarray	4.51785	CPP	Non-toxic
	4.12907	-37.4035	NA	Second peptide microarray	54.6739	CPP	Non-toxic
	-15.1805	12.2013	NA	Second peptide microarray	43.8979	CPP	Non-toxic
	-9.81532	27.3427	NA	Second peptide microarray	14.2563	CPP	Non-toxic
	13.7906	15.7157	NA	Second peptide microarray	36.0375	CPP	Non-toxic
	25.8274	32.6864	NA	Second peptide microarray	19.1563	CPP	Non-toxic
	-18.0582	44.1358	NA	Second peptide microarray	6.55581	CPP	Non-toxic
	-24.5804	-39.0863	NA	Second peptide microarray	4.04528	CPP	Non-toxic
	-8.92508	-37.762	NA	Second peptide microarray	5.02568	CPP	Non-toxic
	-2.13106	33.3439	NA	Second peptide microarray	11.9585	Non-CPP	Non-toxic
	13.5054	-4.77923	NA	Second peptide microarray	9.8547	Non-CPP	Non-toxic
	10.5626	15.7632	NA	Second peptide microarray	9.64014	Non-CPP	Non-toxic
	5.02172	38.2776	NA	Second peptide microarray	0.215079	CPP	Non-toxic
	30.4813	-18.7903	NA	Second peptide microarray	68.6121	CPP	Non-toxic
	15.2686	-0.917091	NA	Second peptide microarray	14.5004	Non-CPP	Non-toxic
	32.6833	29.7887	NA	Second peptide microarray	8.84848	Non-CPP	Non-toxic
	33.8105	-27.4099	NA	Second peptide microarray	71.1942	Non-CPP	Non-toxic
	-33.7888	35.2986	NA	Second peptide microarray	59.5626	Non-CPP	Non-toxic
	-12.5941	36.604	NA	Second peptide microarray	6.12575	CPP	Non-toxic
	-39.2782	-23.8955	NA	Second peptide microarray	0.420286	Non-CPP	Non-toxic
	1.29255	-3.43422	NA	Second peptide microarray	61.5091	Non-CPP	Non-toxic
	23.6653	11.9263	NA	Second peptide microarray	0.0637708	Non-CPP	Non-toxic
	-23.8391	6.98782	NA	Second peptide microarray	42.793	CPP	Non-toxic
	-23.1663	39.5321	NA	Second peptide microarray	17.347	Non-CPP	Non-toxic
	20.0564	5.55198	NA	Second peptide microarray	8.15766	Non-CPP	Non-toxic
	22.7183	-10.2152	NA	Second peptide microarray	73.6526	CPP	Non-toxic
	-26.6029	-47.8853	NA	Second peptide microarray	19.4501	CPP	Non-toxic
	30.9765	-15.1095	NA	Second peptide microarray	60.5962	CPP	Non-toxic
	5.32348	35.5615	NA	Second peptide microarray	5.42533	Non-CPP	Non-toxic
	2.17026	26.6454	NA	Second peptide microarray	51.1379	Non-CPP	Non-toxic
	-17.8139	28.1616	NA	Second peptide microarray	27.0554	CPP	Non-toxic
	-16.9786	10.3067	NA	Second peptide microarray	18.843	CPP	Non-toxic
	40.5589	-6.26612	NA	Second peptide microarray	67.1481	CPP	Non-toxic
	3.03805	-5.6686	NA	Second peptide microarray	23.1248	CPP	Non-toxic
	-22.7027	29.0572	NA	Second peptide microarray	10.1887	CPP	Non-toxic
	1.02907	29.1884	NA	Second peptide microarray	2.84432	Non-CPP	Non-toxic
	-26.3608	46.5972	NA	Second peptide microarray	5.74602	CPP	Non-toxic
	-15.6666	30.2102	NA	Second peptide microarray	3.21897	CPP	Non-toxic
	9.84131	34.8282	NA	Second peptide microarray	4.91444	CPP	Non-toxic
	23.5943	29.3603	NA	Second peptide microarray	10.8135	Non-CPP	Non-toxic
	-15.4911	30.1068	NA	Second peptide microarray	28.9791	CPP	Non-toxic
	9.84381	-29.8612	NA	Second peptide microarray	43.4101	CPP	Non-toxic
	-26.0211	55.1854	NA	Second peptide microarray	5.33083	CPP	Non-toxic
	-17.248	-47.6655	NA	Second peptide microarray	3.03947	CPP	Non-toxic
	26.9165	9.08825	NA	Second peptide microarray	-0.151503	CPP	Non-toxic
	-26.2901	23.7037	NA	Second peptide microarray	4.80892	CPP	Non-toxic
	-9.71042	26.5706	NA	Second peptide microarray	64.4445	CPP	Non-toxic
	-19.1699	15.4247	NA	Second peptide microarray	29.0989	CPP	Non-toxic
	-4.38982	-2.14943	NA	Second peptide microarray	70.7966	CPP	Non-toxic
	45.3058	-18.4505	NA	Second peptide microarray	58.0687	Non-CPP	Non-toxic
	3.29077	-33.0901	NA	Second peptide microarray	69.0383	CPP	Non-toxic
	-9.43985	-37.59	NA	Second peptide microarray	4.37304	CPP	Non-toxic
	46.8177	-20.1746	NA	Second peptide microarray	46.9733	CPP	Non-toxic
	2.19074	32.1561	NA	Second peptide microarray	5.95046	Non-CPP	Non-toxic
	-28.6275	29.52	NA	Second peptide microarray	47.5592	CPP	Non-toxic
	41.5982	-8.06909	NA	Second peptide microarray	58.3939	Non-CPP	Non-toxic
	-21.0822	-40.0706	NA	Second peptide microarray	4.87254	CPP	Non-toxic
	-12.6124	15.4711	NA	Second peptide microarray	66.7915	CPP	Non-toxic
	24.6743	22.8942	NA	Second peptide microarray	8.41173	Non-CPP	Non-toxic
	-19.9958	28.3302	NA	Second peptide microarray	11.8576	CPP	Non-toxic
	58.9783	-14.4533	NA	Second peptide microarray	17.013	CPP	Non-toxic
	58.7222	-13.1455	NA	Second peptide microarray	17.4167	Non-CPP	Toxic
	2.44524	41.619	NA	Second peptide microarray	1.10125	CPP	Non-toxic
	-31.2033	-42.6239	NA	Second peptide microarray	11.9342	CPP	Non-toxic
	15.212	-0.141535	NA	Second peptide microarray	5.72167	Non-CPP	Non-toxic
	35.3683	-20.2288	NA	Second peptide microarray	62.4958	CPP	Non-toxic
	-19.5864	16.001	NA	Second peptide microarray	24.2618	CPP	Non-toxic
	21.5797	-59.6627	NA	Second peptide microarray	46.3593	Non-CPP	Non-toxic
	45.6114	-11.0147	NA	Second peptide microarray	60.0133	CPP	Non-toxic
	-14.2354	32.3974	NA	Second peptide microarray	7.12054	Non-CPP	Non-toxic
	-14.5721	12.8454	NA	Second peptide microarray	57.1056	CPP	Non-toxic
	-7.8244	19.0973	NA	Second peptide microarray	25.9495	CPP	Non-toxic
	-17.4216	2.39762	NA	Second peptide microarray	53.5428	CPP	Non-toxic
	-3.87204	24.6035	NA	Second peptide microarray	41.2477	CPP	Non-toxic
	48.4615	-46.5872	NA	Second peptide microarray	69.2674	CPP	Non-toxic
	-18.4704	-49.3678	NA	Second peptide microarray	2.33166	CPP	Non-toxic
	-15.9557	60.0463	NA	Second peptide microarray	6.27309	CPP	Non-toxic
	-2.81732	25.956	NA	Second peptide microarray	27.3514	Non-CPP	Non-toxic
	-33.2511	35.451	NA	Second peptide microarray	25.6728	CPP	Non-toxic
	-6.55154	37.7492	NA	Second peptide microarray	32.0344	CPP	Non-toxic
	2.13582	26.7653	NA	Second peptide microarray	22.0942	Non-CPP	Non-toxic
	-35.7825	9.13249	NA	Second peptide microarray	87.8661	CPP	Non-toxic
	-17.1911	27.9845	NA	Second peptide microarray	48.4552	CPP	Non-toxic
	-21.6455	41.2626	NA	Second peptide microarray	2.84557	Non-CPP	Non-toxic
	-17.1958	3.07476	NA	Second peptide microarray	7.91437	CPP	Non-toxic
	-29.4104	23.4795	NA	Second peptide microarray	7.7326	CPP	Non-toxic
	-21.8425	34.1935	NA	Second peptide microarray	47.5395	CPP	Non-toxic
	-17.4454	-49.2984	NA	Second peptide microarray	1.89428	CPP	Non-toxic
	-40.7207	-24.285	NA	Second peptide microarray	0.118687	CPP	Non-toxic
	-11.0641	-4.7831	NA	Second peptide microarray	16.4186	CPP	Non-toxic
	-39.3958	-25.7739	NA	Second peptide microarray	0.127236	CPP	Non-toxic
	-17.0927	29.7665	NA	Second peptide microarray	18.6501	CPP	Non-toxic
	-13.0475	33.6554	NA	Second peptide microarray	9.76391	CPP	Non-toxic
	26.3657	29.8041	NA	Second peptide microarray	-0.765244	Non-CPP	Non-toxic
	-29.9399	0.166512	NA	Second peptide microarray	20.645	CPP	Non-toxic
	8.01951	-29.3699	NA	Second peptide microarray	45.0764	CPP	Non-toxic
	42.3796	-0.944821	NA	Second peptide microarray	17.0222	CPP	Non-toxic
	13.927	-19.8255	NA	Second peptide microarray	77.5985	CPP	Non-toxic
	-31.1595	-10.3599	NA	Second peptide microarray	42.3115	CPP	Non-toxic
	-45.2573	-16.3092	NA	Second peptide microarray	14.1447	CPP	Non-toxic
	-13.1478	-42.7083	NA	Second peptide microarray	14.5627	CPP	Non-toxic
	2.69672	-34.9245	NA	Second peptide microarray	57.3876	CPP	Non-toxic
	48.8533	-26.9985	NA	Second peptide microarray	70.8512	CPP	Non-toxic
	23.5198	-9.14561	NA	Second peptide microarray	76.3744	CPP	Non-toxic
	20.0008	28.465	NA	Second peptide microarray	-1.89376	CPP	Non-toxic
	12.7243	14.0168	NA	Second peptide microarray	28.6148	CPP	Non-toxic
	-15.2503	22.8617	NA	Second peptide microarray	31.6954	CPP	Non-toxic
	-9.53441	39.8712	NA	Second peptide microarray	11.2326	CPP	Non-toxic
	-23.6228	19.3301	NA	Second peptide microarray	68.6271	CPP	Non-toxic
	-25.7124	5.14412	NA	Second peptide microarray	66.7621	CPP	Non-toxic
	31.7442	-2.7464	NA	Second peptide microarray	71.834	CPP	Non-toxic
	-38.7935	-39.2339	NA	Second peptide microarray	-1.90244	CPP	Non-toxic
	-24.0596	4.4411	NA	Second peptide microarray	29.0176	CPP	Non-toxic
	-32.1278	-44.8038	NA	Second peptide microarray	54.8644	CPP	Non-toxic
	30.9978	-18.6609	NA	Second peptide microarray	70.0123	CPP	Non-toxic
	-14.4737	-53.7919	NA	Second peptide microarray	-1.97813	CPP	Non-toxic
	-28.2922	-30.2607	NA	Second peptide microarray	1.05202	CPP	Non-toxic
	32.37	30.5386	NA	Second peptide microarray	3.08727	Non-CPP	Non-toxic
	22.0326	3.94596	NA	Second peptide microarray	4.58659	CPP	Non-toxic
	16.3122	23.9901	NA	Second peptide microarray	8.96548	CPP	Non-toxic
	-19.7405	-6.91038	NA	Second peptide microarray	70.0526	CPP	Non-toxic
	2.37284	47.5032	NA	Second peptide microarray	-0.818178	Non-CPP	Non-toxic
	-34.0494	-9.32887	NA	Second peptide microarray	3.83795	CPP	Non-toxic
	6.06588	-61.3502	NA	Second peptide microarray	52.1741	Non-CPP	Non-toxic
	44.4021	-13.109	NA	Second peptide microarray	26.1416	CPP	Non-toxic
	-9.06736	40.0551	NA	Second peptide microarray	10.1566	CPP	Non-toxic
	-21.0403	6.44195	NA	Second peptide microarray	59.0823	CPP	Non-toxic
	-35.6703	-14.1573	NA	Second peptide microarray	7.53836	CPP	Non-toxic
	-0.650935	-35.1974	NA	Second peptide microarray	15.155	CPP	Non-toxic
	20.4635	43.3649	NA	Second peptide microarray	5.85264	CPP	Non-toxic
	-25.516	20.3237	NA	Second peptide microarray	9.64681	CPP	Non-toxic
	-19.1433	-47.6633	NA	Second peptide microarray	6.81877	CPP	Non-toxic
	22.4837	-7.66643	NA	Second peptide microarray	54.2399	CPP	Non-toxic
	-32.7651	-49.0941	NA	Second peptide microarray	2.66753	CPP	Non-toxic
	-8.57025	34.0164	NA	Second peptide microarray	4.36907	CPP	Non-toxic
	14.3998	-2.66806	NA	Second peptide microarray	8.64533	CPP	Non-toxic
	-23.1714	-1.74548	NA	Second peptide microarray	42.9085	CPP	Non-toxic
	16.3818	12.1035	NA	Second peptide microarray	9.14028	Non-CPP	Non-toxic
	-11.5444	27.1695	NA	Second peptide microarray	3.69973	CPP	Non-toxic
	22.8487	-7.28179	NA	Second peptide microarray	58.7582	CPP	Non-toxic
	10.601	14.9284	NA	Second peptide microarray	6.68345	Non-CPP	Non-toxic
	11.2578	-3.05103	NA	Second peptide microarray	28.4398	Non-CPP	Non-toxic
	-36.8005	-36.0803	NA	Second peptide microarray	2.93416	Non-CPP	Non-toxic
	34.8506	16.2599	NA	Second peptide microarray	27.0404	Non-CPP	Non-toxic
	-19.649	-35.7526	NA	Second peptide microarray	2.87792	CPP	Non-toxic
	-36.9511	-42.233	NA	Second peptide microarray	2.17732	CPP	Non-toxic
	48.1331	-44.6479	NA	Second peptide microarray	48.3611	CPP	Non-toxic
	25.1896	36.773	NA	Second peptide microarray	1.82333	Non-CPP	Non-toxic
	-39.0167	-39.3997	NA	Second peptide microarray	-1.20178	CPP	Non-toxic
	30.5691	-47.5256	NA	Second peptide microarray	43.4932	CPP	Toxic
	29.85	0.110272	NA	Second peptide microarray	76.509	CPP	Non-toxic
	-20.2736	8.50544	NA	Second peptide microarray	48.1536	CPP	Non-toxic
	-30.3672	3.83057	NA	Second peptide microarray	49.7305	Non-CPP	Non-toxic
	-17.9319	-1.19477	NA	Second peptide microarray	79.6686	CPP	Non-toxic
	8.46439	10.6125	NA	Second peptide microarray	32.5655	Non-CPP	Non-toxic
	-26.2598	46.5068	NA	Second peptide microarray	18.4877	CPP	Non-toxic
	-20.3809	-41.9911	NA	Second peptide microarray	5.23705	Non-CPP	Non-toxic
	-47.685	17.5439	NA	Second peptide microarray	84.3538	CPP	Non-toxic
	-24.1834	22.3195	NA	Second peptide microarray	44.2447	CPP	Non-toxic
	-15.6912	-37.0075	NA	Second peptide microarray	75.7299	CPP	Non-toxic
	28.1416	-15.4077	NA	Second peptide microarray	73.5726	CPP	Non-toxic
	-29.2342	-44.1378	NA	Second peptide microarray	21.4642	CPP	Non-toxic
	-2.79734	28.8507	NA	Second peptide microarray	63.5907	CPP	Non-toxic
	-18.8649	35.8659	NA	Second peptide microarray	13.2572	CPP	Non-toxic
	-38.3734	32.9869	NA	Second peptide microarray	8.64706	CPP	Non-toxic
	-20.4517	2.17752	NA	Second peptide microarray	47.5928	CPP	Non-toxic
	-10.125	9.82515	NA	Second peptide microarray	14.1968	CPP	Non-toxic
	13.3077	-5.0242	NA	Second peptide microarray	9.14239	CPP	Non-toxic
	42.7631	-7.61959	NA	Second peptide microarray	52.5015	Non-CPP	Non-toxic
	45.9273	-21.0822	NA	Second peptide microarray	44.5116	Non-CPP	Non-toxic
	-38.0695	33.7443	NA	Second peptide microarray	15.1714	CPP	Non-toxic
	11.2203	30.537	NA	Second peptide microarray	4.20875	Non-CPP	Non-toxic
	-31.9199	5.2623	NA	Second peptide microarray	59.6064	CPP	Non-toxic
	1.66124	39.9394	NA	Second peptide microarray	-0.715049	CPP	Non-toxic
	7.22926	-6.32129	NA	Second peptide microarray	4.22232	Non-CPP	Non-toxic
	-22.1463	-50.9404	NA	Second peptide microarray	3.35034	CPP	Non-toxic
	-21.4293	47.1143	NA	Second peptide microarray	19.7463	CPP	Non-toxic
	-30.485	-46.1666	NA	Second peptide microarray	0.671879	CPP	Non-toxic
	-32.2132	-40.9721	NA	Second peptide microarray	0.758554	CPP	Non-toxic
	-13.8105	-45.0753	NA	Second peptide microarray	3.21147	CPP	Non-toxic
	-18.7259	-1.82044	NA	Second peptide microarray	21.2171	CPP	Non-toxic
	-3.06242	28.4001	NA	Second peptide microarray	53.9349	CPP	Non-toxic
	36.9253	20.9816	NA	Second peptide microarray	7.4498	Non-CPP	Non-toxic
	-31.3499	-33.989	NA	Second peptide microarray	5.33694	Non-CPP	Non-toxic
	-28.5145	44.5151	NA	Second peptide microarray	17.5649	CPP	Non-toxic
	-24.7928	-44.6177	NA	Second peptide microarray	33.122	CPP	Non-toxic
	11.1741	37.2046	NA	Second peptide microarray	30.3724	CPP	Non-toxic
	-10.84	27.6478	NA	Second peptide microarray	29.7046	CPP	Non-toxic
	1.36546	48.3899	NA	Second peptide microarray	-1.36709	Non-CPP	Non-toxic
	1.54691	49.1001	NA	Second peptide microarray	-2.99242	Non-CPP	Non-toxic
	-28.3825	44.3797	NA	Second peptide microarray	10.1294	CPP	Non-toxic
	-0.238548	41.3381	NA	Second peptide microarray	-0.128205	Non-CPP	Non-toxic
	-28.5956	47.1994	NA	Second peptide microarray	75.3828	CPP	Non-toxic
	-9.83451	27.24	NA	Second peptide microarray	34.886	CPP	Non-toxic
	16.7173	21.6148	NA	Second peptide microarray	2.13741	Non-CPP	Non-toxic
	35.327	-57.5236	NA	Second peptide microarray	48.8842	Non-CPP	Toxic
	-23.6124	-33.2499	NA	Second peptide microarray	27.6547	CPP	Non-toxic
	-8.80153	21.4794	NA	Second peptide microarray	11.6071	CPP	Non-toxic
	-2.09712	-7.97716	NA	Second peptide microarray	58.7854	CPP	Non-toxic
	8.14875	10.1496	NA	Second peptide microarray	35.2643	CPP	Non-toxic
	-2.35095	-8.08784	NA	Second peptide microarray	65.5714	CPP	Non-toxic
	-34.342	-46.0847	NA	Second peptide microarray	3.68803	CPP	Non-toxic
	-17.2917	-34.8465	NA	Second peptide microarray	51.252	CPP	Non-toxic
	-15.2872	-39.2894	NA	Second peptide microarray	58.7429	CPP	Non-toxic
	26.095	-12.1225	NA	Second peptide microarray	73.0459	CPP	Non-toxic
	12.8484	47.3551	NA	Second peptide microarray	-1.06654	CPP	Non-toxic
	-38.0537	-23.3263	NA	Second peptide microarray	10.092	CPP	Non-toxic
	-12.6898	23.5183	NA	Second peptide microarray	75.285	CPP	Non-toxic
	4.46179	32.9037	NA	Second peptide microarray	17.0999	Non-CPP	Non-toxic
	36.1837	27.3415	NA	Second peptide microarray	12.6348	CPP	Non-toxic
	-6.38089	-15.3353	NA	Second peptide microarray	32.807	CPP	Non-toxic
	18.2693	19.9337	NA	Second peptide microarray	5.49772	Non-CPP	Non-toxic
	23.0817	50.1261	NA	Second peptide microarray	18.5048	CPP	Non-toxic
	-16.0025	35.1034	NA	Second peptide microarray	5.80769	CPP	Non-toxic
	-33.426	-34.687	NA	Second peptide microarray	1.66472	Non-CPP	Non-toxic
	-21.608	47.1519	NA	Second peptide microarray	14.7257	CPP	Non-toxic
	-37.1227	10.4089	NA	Second peptide microarray	72.6284	CPP	Non-toxic
	7.81023	18.5631	NA	Second peptide microarray	8.8951	Non-CPP	Non-toxic
	49.6523	-4.03133	NA	Second peptide microarray	70.896	Non-CPP	Non-toxic
	33.8484	21.4516	NA	Second peptide microarray	16.2496	CPP	Non-toxic
	-11.3852	-2.88812	NA	Second peptide microarray	63.5122	CPP	Non-toxic
	-12.3727	-35.7556	NA	Second peptide microarray	7.114	CPP	Non-toxic
	-11.1586	-43.1312	NA	Second peptide microarray	46.763	CPP	Non-toxic
	12.344	16.2757	NA	Second peptide microarray	18.4258	CPP	Non-toxic
	12.1947	11.0987	NA	Second peptide microarray	12.5303	CPP	Non-toxic
	-47.6953	-20.3692	NA	Second peptide microarray	22.5105	Non-CPP	Non-toxic
	11.1647	53.7863	NA	Second peptide microarray	7.35041	CPP	Non-toxic
	8.53791	49.2179	NA	Second peptide microarray	2.79106	CPP	Non-toxic
	-39.6039	1.0514	NA	Second peptide microarray	76.842	CPP	Toxic
	-18.7101	30.2343	NA	Second peptide microarray	17.5085	CPP	Non-toxic
	-12.8029	15.109	NA	Second peptide microarray	15.0388	Non-CPP	Non-toxic
	4.82307	39.0185	NA	Second peptide microarray	22.4611	Non-CPP	Non-toxic
	-12.3203	-35.3593	NA	Second peptide microarray	4.70612	CPP	Non-toxic
	33.6651	-19.0776	NA	Second peptide microarray	69.4517	CPP	Non-toxic
	32.2395	41.7282	NA	Second peptide microarray	12.7501	CPP	Non-toxic
	-18.3634	30.9956	NA	Second peptide microarray	7.35134	CPP	Non-toxic
	-22.2949	-3.72254	NA	Second peptide microarray	27.2143	CPP	Non-toxic
	5.01746	34.9473	NA	Second peptide microarray	5.00539	Non-CPP	Non-toxic
	31.8785	-45.5799	NA	Second peptide microarray	69.9521	Non-CPP	Toxic
	-33.6496	48.5043	NA	Second peptide microarray	5.35491	Non-CPP	Non-toxic
	46.2798	-14.8682	NA	Second peptide microarray	56.2945	CPP	Non-toxic
	33.9355	-57.9172	NA	Second peptide microarray	31.5541	CPP	Toxic
	-25.9557	-42.4224	NA	Second peptide microarray	6.59843	CPP	Non-toxic
	-13.352	-6.04108	NA	Second peptide microarray	25.5538	CPP	Non-toxic
	-20.2936	-12.1942	NA	Second peptide microarray	72.6486	CPP	Non-toxic
	-15.6754	14.9488	NA	Second peptide microarray	43.2365	CPP	Non-toxic
	13.9092	9.11297	NA	Second peptide microarray	14.1738	CPP	Toxic
	32.7608	2.30255	NA	Second peptide microarray	69.7771	CPP	Non-toxic
	13.5314	-27.9882	NA	Second peptide microarray	68.1107	CPP	Non-toxic
	36.225	-31.7556	NA	Second peptide microarray	51.9365	CPP	Non-toxic
	37.1224	-33.9323	NA	Second peptide microarray	27.1337	CPP	Toxic
	6.69582	-61.2905	NA	Second peptide microarray	34.382	Non-CPP	Toxic
	-30.1363	-11.8418	NA	Second peptide microarray	63.9366	CPP	Non-toxic
	7.43514	-60.7358	NA	Second peptide microarray	66.6976	CPP	Toxic
	-13.6151	-24.5601	NA	Second peptide microarray	82.8238	CPP	Non-toxic
	-8.03444	-29.1414	NA	Second peptide microarray	59.0556	CPP	Non-toxic
	-19.9471	-27.4042	NA	Second peptide microarray	4.43604	Non-CPP	Non-toxic
	-11.7922	-32.7916	NA	Second peptide microarray	3.22851	Non-CPP	Non-toxic
	-10.9052	-33.1355	NA	Second peptide microarray	-0.721853	CPP	Non-toxic
	-11.6243	-46.429	NA	Second peptide microarray	10.2563	CPP	Non-toxic
	-13.4245	-52.042	NA	Second peptide microarray	3.83378	CPP	Non-toxic
	13.2584	51.807	NA	Second peptide microarray	1.35539	CPP	Non-toxic
	47.7105	-43.2481	NA	Second peptide microarray	51.1092	Non-CPP	Non-toxic
	15.622	42.3852	NA	Second peptide microarray	18.765	CPP	Non-toxic
	9.44356	34.0808	NA	Second peptide microarray	1.783	Non-CPP	Non-toxic
	-21.1786	19.091	NA	Second peptide microarray	71.3482	CPP	Non-toxic
	29.2502	-6.40517	NA	Second peptide microarray	57.4251	CPP	Non-toxic
	16.8267	25.8548	NA	Second peptide microarray	-2.24175	CPP	Non-toxic
	29.1649	35.6862	NA	Second peptide microarray	10.2368	Non-CPP	Non-toxic
	-2.08945	17.6474	NA	Second peptide microarray	5.07883	Non-CPP	Non-toxic
	32.0618	26.6399	NA	Second peptide microarray	10.66	CPP	Non-toxic
	-27.3139	-33.4915	NA	Second peptide microarray	25.5875	CPP	Non-toxic
	16.8959	27.3596	NA	Second peptide microarray	2.6966	Non-CPP	Non-toxic
	-4.69442	19.2644	NA	Second peptide microarray	18.647	Non-CPP	Non-toxic
	-2.1595	56.259	NA	Second peptide microarray	44.548	CPP	Non-toxic
	-48.8344	-23.8872	NA	Second peptide microarray	3.19366	Non-CPP	Non-toxic
	30.3485	11.2777	NA	Second peptide microarray	-0.863853	Non-CPP	Non-toxic
	14.2514	9.62329	NA	Second peptide microarray	26.8115	Non-CPP	Non-toxic
	-28.415	8.25326	NA	Second peptide microarray	54.6822	CPP	Non-toxic
	-44.1051	33.7894	NA	Second peptide microarray	27.9789	CPP	Non-toxic
	34.18	-57.1851	NA	Second peptide microarray	48.3353	CPP	Toxic
	6.8544	10.5703	NA	Second peptide microarray	41.1953	CPP	Non-toxic
	4.80212	4.07312	NA	Second peptide microarray	7.10421	Non-CPP	Non-toxic
	-38.7809	-22.4005	NA	Second peptide microarray	3.78806	CPP	Non-toxic
	44.8693	-15.0334	NA	Second peptide microarray	51.7936	Non-CPP	Non-toxic
	-10.5448	46.1993	NA	Second peptide microarray	15.3282	Non-CPP	Non-toxic
	-7.12606	16.1647	NA	Second peptide microarray	49.0633	CPP	Non-toxic
	-0.621474	20.3381	NA	Second peptide microarray	62.572	CPP	Non-toxic
	-4.37605	23.8793	NA	Second peptide microarray	51.0684	Non-CPP	Non-toxic
	-15.9229	40.0921	NA	Second peptide microarray	5.99772	CPP	Non-toxic
	-6.02855	48.3996	NA	Second peptide microarray	5.77696	Non-CPP	Toxic
	56.0344	-13.5785	NA	Second peptide microarray	39.5774	Non-CPP	Non-toxic
	-8.96074	-4.81325	NA	Second peptide microarray	44.564	CPP	Non-toxic
	-6.48674	50.2955	NA	Second peptide microarray	25.0951	CPP	Non-toxic
	-8.88517	-4.90807	NA	Second peptide microarray	41.2588	CPP	Non-toxic
	-8.87593	-4.92083	NA	Second peptide microarray	52.4724	CPP	Non-toxic
	43.6602	-8.22516	NA	Second peptide microarray	64.0598	CPP	Non-toxic
	-31.1265	-0.361884	NA	Second peptide microarray	52.6903	CPP	Non-toxic
	38.1995	-11.7861	NA	Second peptide microarray	62.2168	CPP	Non-toxic
	-51.2374	11.6934	NA	Second peptide microarray	85.1929	CPP	Non-toxic
	46.4009	-6.06276	NA	Second peptide microarray	42.6689	Non-CPP	Non-toxic
	-6.58145	59.931	NA	Second peptide microarray	6.12274	CPP	Non-toxic
	20.0821	38.1159	NA	Second peptide microarray	-1.39075	CPP	Non-toxic
	-24.1332	46.4108	NA	Second peptide microarray	4.63992	CPP	Non-toxic
	17.1003	41.3661	NA	Second peptide microarray	46.4793	CPP	Non-toxic
	15.3458	43.5897	NA	Second peptide microarray	-0.0746647	Non-CPP	Non-toxic
	-2.62625	18.1174	NA	Second peptide microarray	33.1552	CPP	Non-toxic
	-6.79657	61.5197	NA	Second peptide microarray	7.16911	Non-CPP	Non-toxic
	36.3022	-3.59584	NA	Second peptide microarray	48.8613	Non-CPP	Toxic
	28.6426	-9.04436	NA	Second peptide microarray	63.9588	CPP	Non-toxic
	28.7118	-34.0345	NA	Second peptide microarray	75.2265	CPP	Toxic
	-28.0879	7.07289	NA	Second peptide microarray	53.2413	CPP	Non-toxic
	2.7849	-5.07675	NA	Second peptide microarray	51.5288	CPP	Non-toxic
	-6.09061	-35.7576	NA	Second peptide microarray	0.992998	CPP	Non-toxic
	-36.3858	-41.8461	NA	Second peptide microarray	-1.47541	CPP	Non-toxic
	-6.96008	24.9966	NA	Second peptide microarray	10.9649	CPP	Non-toxic
	5.81064	11.4236	NA	Second peptide microarray	59.1343	CPP	Non-toxic
	15.244	55.3546	NA	Second peptide microarray	16.2667	CPP	Non-toxic
	-16.0373	51.3459	NA	Second peptide microarray	36.0817	CPP	Non-toxic
	-25.4874	15.7351	NA	Second peptide microarray	40.7551	CPP	Non-toxic
	-30.7462	40.7214	NA	Second peptide microarray	52.7298	CPP	Non-toxic
	-13.3102	42.3232	NA	Second peptide microarray	0.260615	Non-CPP	Non-toxic
	-37.912	-38.1601	NA	Second peptide microarray	-0.0659638	CPP	Non-toxic
	-20.1312	21.2116	NA	Second peptide microarray	41.5967	CPP	Non-toxic
	37.5114	-8.28721	NA	Second peptide microarray	73.195	CPP	Toxic
	30.8478	-32.0311	NA	Second peptide microarray	70.8939	CPP	Toxic
	19.1522	53.1077	NA	Second peptide microarray	11.3379	CPP	Non-toxic
	-28.5381	16.6639	NA	Second peptide microarray	72.9811	CPP	Non-toxic
	46.8485	-43.0123	NA	Second peptide microarray	74.9898	CPP	Non-toxic
	-43.3729	-23.4521	NA	Second peptide microarray	-2.95935	CPP	Non-toxic
	-23.2121	23.9156	NA	Second peptide microarray	66.4243	CPP	Non-toxic
	10.4032	1.82361	NA	Second peptide microarray	42.4965	CPP	Non-toxic
	4.98128	27.7275	NA	Second peptide microarray	17.7276	CPP	Non-toxic
	-14.0319	43.8943	NA	Second peptide microarray	-0.249517	CPP	Non-toxic
	33.085	-9.73058	NA	Second peptide microarray	45.2367	CPP	Non-toxic
	-1.3422	-32.6209	NA	Second peptide microarray	12.1204	CPP	Non-toxic
	1.65102	47.372	NA	Second peptide microarray	-3.03858	Non-CPP	Non-toxic
	1.9582	45.9316	NA	Second peptide microarray	5.11313	CPP	Non-toxic
	39.42	0.282608	NA	Second peptide microarray	35.4511	Non-CPP	Non-toxic
	-51.1845	11.5817	NA	Second peptide microarray	91.5078	CPP	Non-toxic
	-7.01141	27.9314	NA	Second peptide microarray	0.277758	CPP	Non-toxic
	-29.4351	-35.8355	NA	Second peptide microarray	0.890684	CPP	Non-toxic
	-8.25529	43.7872	NA	Second peptide microarray	18.5469	CPP	Non-toxic
	42.5261	7.8818	NA	Second peptide microarray	33.0944	CPP	Non-toxic
	13.192	9.20871	NA	Second peptide microarray	61.198	CPP	Non-toxic
	46.3892	-8.06673	NA	Second peptide microarray	42.3263	CPP	Non-toxic
	0.769852	57.6283	NA	Second peptide microarray	13.0636	CPP	Non-toxic
	1.85564	45.2052	NA	Second peptide microarray	45.2601	CPP	Non-toxic
	26.6731	19.08	NA	Second peptide microarray	51.342	CPP	Non-toxic
	-49.0173	-24.0158	NA	Second peptide microarray	2.33997	CPP	Non-toxic
	13.4832	-28.4656	NA	Second peptide microarray	74.1548	CPP	Non-toxic
	50.1733	-14.6802	NA	Second peptide microarray	48.3784	Non-CPP	Non-toxic
	14.5237	37.8673	NA	Second peptide microarray	5.02882	Non-CPP	Non-toxic
	10.2469	39.5723	NA	Second peptide microarray	5.60017	Non-CPP	Non-toxic
	-28.8286	-32.5517	NA	Second peptide microarray	2.30895	CPP	Non-toxic
	-32.1983	36.3902	NA	Second peptide microarray	59.0093	CPP	Non-toxic
	1.40971	11.7435	NA	Second peptide microarray	56.9789	CPP	Non-toxic
	27.893	34.8501	NA	Second peptide microarray	-1.13439	Non-CPP	Non-toxic
	47.7362	-43.2795	NA	Second peptide microarray	62.4743	CPP	Non-toxic
	44.5056	-13.1245	NA	Second peptide microarray	17.0197	Non-CPP	Toxic
	-28.2838	5.88048	NA	Second peptide microarray	74.0172	CPP	Non-toxic
	-41.0056	-22.2711	NA	Second peptide microarray	8.03633	CPP	Non-toxic
	9.6438	41.7875	NA	Second peptide microarray	3.66281	Non-CPP	Non-toxic
	-43.6635	18.6791	NA	Second peptide microarray	34.1764	CPP	Non-toxic
	-10.7556	46.1423	NA	Second peptide microarray	26.7005	Non-CPP	Non-toxic
	-3.2168	21.3669	NA	Second peptide microarray	44.9995	CPP	Non-toxic
	55.196	-8.63583	NA	Second peptide microarray	43.3213	CPP	Toxic
	-25.2405	-35.6854	NA	Second peptide microarray	5.21548	CPP	Non-toxic
	54.8828	-9.27233	NA	Second peptide microarray	48.6058	CPP	Toxic
	15.2456	31.4764	NA	Second peptide microarray	10.5221	CPP	Non-toxic
	8.62342	21.5819	NA	Second peptide microarray	13.7685	CPP	Non-toxic
	5.84396	29.8643	NA	Second peptide microarray	31.3329	CPP	Non-toxic
	-24.1611	45.0262	NA	Second peptide microarray	2.09795	CPP	Non-toxic
	-23.0044	13.1813	NA	Second peptide microarray	68.325	CPP	Non-toxic
	-26.9876	51.8773	NA	Second peptide microarray	0.662025	CPP	Non-toxic
	15.7961	29.0372	NA	Second peptide microarray	1.16033	Non-CPP	Non-toxic
	-25.8667	45.205	NA	Second peptide microarray	58.6322	CPP	Non-toxic
	44.7323	-14.8762	NA	Second peptide microarray	57.4005	Non-CPP	Non-toxic
	-16.3238	-30.3739	NA	Second peptide microarray	3.3457	CPP	Non-toxic
	8.43892	39.7561	NA	Second peptide microarray	1.9508	CPP	Non-toxic
	-17.3254	47.7371	NA	Second peptide microarray	16.0215	CPP	Non-toxic
	-16.2712	12.2872	NA	Second peptide microarray	4.16033	CPP	Non-toxic
	-5.49668	18.9851	NA	Second peptide microarray	45.9925	CPP	Non-toxic
	4.51922	39.8222	NA	Second peptide microarray	2.86444	Non-CPP	Non-toxic
	-30.1491	5.00044	NA	Second peptide microarray	11.8435	Non-CPP	Non-toxic
	-16.4711	-32.2141	NA	Second peptide microarray	6.18641	CPP	Non-toxic
	-17.1565	50.0434	NA	Second peptide microarray	51.7537	CPP	Toxic
	-44.0817	-13.0886	NA	Second peptide microarray	0.999617	CPP	Non-toxic
	7.8372	6.96077	NA	Second peptide microarray	29.6268	CPP	Non-toxic
	15.3056	43.4418	NA	Second peptide microarray	0.0778883	CPP	Non-toxic
	-20.2508	53.6204	NA	Second peptide microarray	26.9955	CPP	Non-toxic
	14.912	52.7374	NA	Second peptide microarray	35.7546	CPP	Non-toxic
	-17.5137	16.3218	NA	Second peptide microarray	8.86423	CPP	Non-toxic
	0.63501	46.6426	NA	Second peptide microarray	-0.606559	Non-CPP	Non-toxic
	-36.2303	-26.1977	NA	Second peptide microarray	37.2994	CPP	Non-toxic
	-15.3057	39.4104	NA	Second peptide microarray	11.368	CPP	Non-toxic
	-11.4337	19.2696	NA	Second peptide microarray	16.0342	CPP	Non-toxic
	31.4162	-5.17059	NA	Second peptide microarray	31.3145	CPP	Non-toxic
	11.5195	-30.5654	NA	Second peptide microarray	53.7189	CPP	Non-toxic
	-4.73567	53.2805	NA	Second peptide microarray	61.4769	CPP	Non-toxic
	14.2354	34.3922	NA	Second peptide microarray	0.362642	CPP	Non-toxic
	26.5815	18.9799	NA	Second peptide microarray	65.753	CPP	Non-toxic
	15.7979	45.2487	NA	Second peptide microarray	2.22098	CPP	Non-toxic
	18.3232	31.6373	NA	Second peptide microarray	2.60033	Non-CPP	Non-toxic
	-34.7114	-11.6424	NA	Second peptide microarray	9.67693	CPP	Non-toxic
	-2.48563	48.5353	NA	Second peptide microarray	-2.34694	Non-CPP	Non-toxic
	-33.171	-25.9271	NA	Second peptide microarray	9.36044	CPP	Non-toxic
	15.8824	56.3895	NA	Second peptide microarray	67.3223	CPP	Non-toxic
	-6.86187	-53.8598	NA	Second peptide microarray	1.78682	CPP	Non-toxic
	9.97805	52.1419	NA	Second peptide microarray	2.52084	Non-CPP	Non-toxic
	-31.8425	36.0673	NA	Second peptide microarray	49.745	CPP	Non-toxic
	-19.9213	-3.78613	NA	Second peptide microarray	60.2464	CPP	Non-toxic
	-10.5537	52.6121	NA	Second peptide microarray	2.41677	CPP	Toxic
	-10.1373	37.9325	NA	Second peptide microarray	2.91181	CPP	Non-toxic
	0.0342575	29.992	NA	Second peptide microarray	10.2875	CPP	Non-toxic
	1.76563	10.3257	NA	Second peptide microarray	55.71	CPP	Non-toxic
	-25.1077	47.4713	NA	Second peptide microarray	67.4567	CPP	Non-toxic
	-20.0966	14.3946	NA	Second peptide microarray	2.96256	CPP	Non-toxic
	-19.9492	24.6571	NA	Second peptide microarray	40.7962	CPP	Non-toxic
	21.2007	37.9858	NA	Second peptide microarray	8.49408	CPP	Non-toxic
	33.2583	2.70567	NA	Second peptide microarray	26.3412	Non-CPP	Non-toxic
	15.1883	43.8275	NA	Second peptide microarray	1.27833	CPP	Non-toxic
	-21.8129	54.468	NA	Second peptide microarray	19.1265	CPP	Non-toxic
	-41.653	-22.9123	NA	Second peptide microarray	-4.82723	CPP	Non-toxic
	-18.0535	56.4612	NA	Second peptide microarray	37.1388	CPP	Non-toxic
	30.3031	-25.5407	NA	Second peptide microarray	72.6565	CPP	Non-toxic
	-17.3344	-28.2005	NA	Second peptide microarray	6.44118	CPP	Non-toxic
	-13.3439	42.4835	NA	Second peptide microarray	2.13696	Non-CPP	Non-toxic
	-11.0233	42.6359	NA	Second peptide microarray	0.454276	CPP	Non-toxic
	-11.2667	18.5436	NA	Second peptide microarray	43.7907	CPP	Non-toxic
	37.3374	-35.802	NA	Second peptide microarray	51.5658	CPP	Toxic
	-13.6933	39.1075	NA	Second peptide microarray	5.69083	Non-CPP	Non-toxic
	26.8318	-12.4283	NA	Second peptide microarray	77.9022	CPP	Non-toxic
	-20.8009	-8.0818	NA	Second peptide microarray	70.0137	CPP	Non-toxic
	-32.5464	-34.1759	NA	Second peptide microarray	-1.9637	Non-CPP	Non-toxic
	-17.064	50.149	NA	Second peptide microarray	31.5416	CPP	Toxic
	-6.10989	17.3769	NA	Second peptide microarray	18.3709	CPP	Non-toxic
	-12.6875	6.39426	NA	Second peptide microarray	27.5663	CPP	Non-toxic
	12.6316	31.8352	NA	Second peptide microarray	35.3044	CPP	Non-toxic
	0.992919	29.0533	NA	Second peptide microarray	11.5824	CPP	Non-toxic
	-47.9374	11.5899	NA	Second peptide microarray	57.2973	CPP	Non-toxic
	-7.92005	24.8254	NA	Second peptide microarray	17.6955	CPP	Non-toxic
	-4.82545	53.3044	NA	Second peptide microarray	41.8018	Non-CPP	Non-toxic
	-15.9004	-13.8576	NA	Second peptide microarray	40.4025	CPP	Non-toxic
	20.3947	12.9532	NA	Second peptide microarray	25.4186	CPP	Non-toxic
	-12.9232	11.7104	NA	Second peptide microarray	13.5701	Non-CPP	Non-toxic
	-11.8362	46.9126	NA	Second peptide microarray	69.6082	CPP	Non-toxic
	-47.7205	11.3657	NA	Second peptide microarray	73.8099	CPP	Non-toxic
	34.4134	23.9016	NA	Second peptide microarray	4.34301	Non-CPP	Non-toxic
	-1.82337	18.4496	NA	Second peptide microarray	52.4823	CPP	Non-toxic
	-21.577	-36.5521	NA	Second peptide microarray	10.4566	CPP	Non-toxic
	1.02618	1.51202	NA	Second peptide microarray	5.94681	CPP	Non-toxic
	-3.43405	62.8569	NA	Second peptide microarray	10.3083	Non-CPP	Non-toxic
	-15.3972	43.3862	NA	Second peptide microarray	7.25279	Non-CPP	Non-toxic
	13.625	49.9151	NA	Second peptide microarray	3.38397	CPP	Non-toxic
	0.288498	30.7121	NA	Second peptide microarray	1.10791	Non-CPP	Non-toxic
	-29.8626	38.3608	NA	Second peptide microarray	39.0943	CPP	Non-toxic
	45.8691	-0.684529	NA	Second peptide microarray	57.8815	Non-CPP	Non-toxic
	-29.5423	-33.1005	NA	Second peptide microarray	35.0609	CPP	Non-toxic
	27.6057	34.4392	NA	Second peptide microarray	4.88389	CPP	Non-toxic
	-11.7665	43.7101	NA	Second peptide microarray	26.2436	Non-CPP	Non-toxic
	0.667684	46.6688	NA	Second peptide microarray	-2.49575	Non-CPP	Non-toxic
	10.5389	25.9553	NA	Second peptide microarray	32.2575	CPP	Non-toxic
	9.93555	33.1885	NA	Second peptide microarray	8.65621	Non-CPP	Non-toxic
	45.2793	-8.52272	NA	Second peptide microarray	65.0208	CPP	Non-toxic
	19.6232	52.3015	NA	Second peptide microarray	5.41703	CPP	Non-toxic
	29.4013	-33.512	NA	Second peptide microarray	69.0116	CPP	Toxic
	2.13304	12.924	NA	Second peptide microarray	18.5512	CPP	Non-toxic
	11.4993	29.8239	NA	Second peptide microarray	3.86873	CPP	Non-toxic
	-21.9334	59.1537	NA	Second peptide microarray	44.2026	CPP	Non-toxic
	-16.4949	47.2415	NA	Second peptide microarray	43.2172	CPP	Non-toxic
	8.2149	25.2433	NA	Second peptide microarray	53.1251	CPP	Non-toxic
	26.9458	-11.5323	NA	Second peptide microarray	71.8002	CPP	Non-toxic
	29.6639	-33.2999	NA	Second peptide microarray	71.666	Non-CPP	Toxic
	-44.4546	17.1723	NA	Second peptide microarray	43.2205	CPP	Non-toxic
	-11.1983	38.8917	NA	Second peptide microarray	3.35898	CPP	Non-toxic
	-28.0311	-35.8763	NA	Second peptide microarray	1.61165	CPP	Non-toxic
	17.0266	27.4316	NA	Second peptide microarray	-2.75044	CPP	Non-toxic
	37.5538	23.0497	NA	Second peptide microarray	2.01752	Non-CPP	Non-toxic
	37.7089	0.108872	NA	Second peptide microarray	45.6171	Non-CPP	Toxic
	-20.3459	-28.669	NA	Second peptide microarray	10.3534	Non-CPP	Toxic
	-8.72478	-25.792	NA	Second peptide microarray	46.3393	CPP	Non-toxic
	10.7611	36.3469	NA	Second peptide microarray	4.68696	Non-CPP	Non-toxic
	9.69245	38.1279	NA	Second peptide microarray	6.23091	CPP	Non-toxic
	-39.1802	2.43563	NA	Second peptide microarray	76.2952	CPP	Non-toxic
	9.94535	37.7945	NA	Second peptide microarray	20.4568	Non-CPP	Non-toxic
	1.0201	61.2556	NA	Second peptide microarray	13.2348	Non-CPP	Non-toxic
	0.42925	30.7917	NA	Second peptide microarray	4.55777	Non-CPP	Non-toxic
	15.1732	30.7526	NA	Second peptide microarray	22.882	Non-CPP	Non-toxic
	6.26805	32.9712	NA	Second peptide microarray	8.507	CPP	Non-toxic
	-13.6772	-5.43769	NA	Second peptide microarray	77.5495	CPP	Non-toxic
	-18.2222	45.0496	NA	Second peptide microarray	26.8155	CPP	Non-toxic
	36.8462	-5.4311	NA	Second peptide microarray	68.6016	CPP	Non-toxic
	27.4773	-19.5857	NA	Second peptide microarray	84.8323	CPP	Non-toxic
	-35.6786	-39.2806	NA	Second peptide microarray	7.21075	CPP	Non-toxic
	-6.4613	9.91515	NA	Second peptide microarray	52.4249	CPP	Non-toxic
	-32.7486	-45.7357	NA	Second peptide microarray	2.21581	CPP	Non-toxic
	-29.7849	2.04671	NA	Second peptide microarray	27.8627	CPP	Non-toxic
	-26.7791	14.0324	NA	Second peptide microarray	25.7888	CPP	Non-toxic
	-5.98046	14.2251	NA	Second peptide microarray	28.0082	CPP	Non-toxic
	-34.6373	-44.3816	NA	Second peptide microarray	8.59404	CPP	Non-toxic
	32.5238	-46.0965	NA	Second peptide microarray	66.9903	Non-CPP	Toxic
	25.133	-16.6348	NA	Second peptide microarray	74.116	CPP	Non-toxic
	30.6545	-22.4427	NA	Second peptide microarray	64.4101	CPP	Non-toxic
	28.4666	-24.7285	NA	Second peptide microarray	78.1665	CPP	Non-toxic
	47.9421	-25.1484	NA	Second peptide microarray	71.6414	Non-CPP	Non-toxic
	25.6098	-22.1081	NA	Second peptide microarray	88.4855	CPP	Non-toxic
	8.12467	-28.874	NA	Second peptide microarray	6.32983	Non-CPP	Non-toxic
	39.9519	0.682312	NA	Second peptide microarray	42.4585	Non-CPP	Toxic
	27.4928	-13.7775	NA	Second peptide microarray	71.365	Non-CPP	Non-toxic
	26.2645	-19.0466	NA	Second peptide microarray	84.2936	CPP	Non-toxic
	1.81621	-41.1384	NA	Second peptide microarray	62.8467	CPP	Non-toxic
	35.6713	-28.4541	NA	Second peptide microarray	43.6322	CPP	Non-toxic
	39.7121	4.36644	NA	Second peptide microarray	56.9663	Non-CPP	Non-toxic
	20.3891	-58.6748	NA	Second peptide microarray	58.0299	CPP	Toxic
	24.4704	-19.3372	NA	Second peptide microarray	71.5308	CPP	Non-toxic
	35.8032	-29.5284	NA	Second peptide microarray	81.2242	CPP	Non-toxic
	-11.8879	-59.1838	NA	Second peptide microarray	22.343	CPP	Non-toxic
	28.9802	-18.9105	NA	Second peptide microarray	77.5961	CPP	Non-toxic
	11.8285	-31.5317	NA	Second peptide microarray	29.8509	Non-CPP	Non-toxic
	-26.5226	-10.7125	NA	Second peptide microarray	69.9	CPP	Non-toxic
	14.3938	-26.0028	NA	Second peptide microarray	79.5681	CPP	Non-toxic
	-34.6915	-7.44776	NA	Second peptide microarray	14.4798	CPP	Non-toxic
	-30.4489	-12.7751	NA	Second peptide microarray	56.5936	CPP	Non-toxic
	-38.8613	15.0309	NA	Second peptide microarray	72.718	CPP	Non-toxic
	-26.5924	-10.6544	NA	Second peptide microarray	72.9251	CPP	Non-toxic
	-38.8161	-8.5653	NA	Second peptide microarray	69.865	CPP	Non-toxic
	-24.2984	-25.1896	NA	Second peptide microarray	11.0273	CPP	Non-toxic
	-8.79026	-30.4876	NA	Second peptide microarray	77.057	CPP	Non-toxic
	-7.53527	-58.4278	NA	Second peptide microarray	-0.997412	CPP	Non-toxic
	-0.211733	-35.3042	NA	Second peptide microarray	43.7059	CPP	Non-toxic
	-10.2606	-57.594	NA	Second peptide microarray	10.0969	CPP	Non-toxic
	-12.2153	-53.1096	NA	Second peptide microarray	2.69667	CPP	Non-toxic
	-9.58977	-59.2787	NA	Second peptide microarray	4.91442	CPP	Non-toxic
	-7.01226	-52.6741	NA	Second peptide microarray	0.856301	CPP	Non-toxic
	-11.8417	-38.1028	NA	Second peptide microarray	7.36676	CPP	Non-toxic
	-3.35795	-30.852	NA	Second peptide microarray	65.7781	CPP	Non-toxic
	-3.59946	-33.6409	NA	Second peptide microarray	27.7013	CPP	Non-toxic
	-6.51001	-49.9415	NA	Second peptide microarray	14.1519	CPP	Non-toxic
	-15.6385	-49.1056	NA	Second peptide microarray	-1.97338	CPP	Non-toxic
	-24.8978	-55.1626	NA	Second peptide microarray	25.2809	CPP	Non-toxic
	-3.34932	-33.3818	NA	Second peptide microarray	60.0119	CPP	Non-toxic
	-12.1405	-56.5881	NA	Second peptide microarray	1.76965	CPP	Non-toxic
	-13.4779	-24.7581	NA	Second peptide microarray	72.5677	CPP	Non-toxic
	-12.7983	-55.2506	NA	Second peptide microarray	-2.9355	CPP	Non-toxic
	-17.3467	-39.8091	NA	Second peptide microarray	4.07088	CPP	Non-toxic
	27.2589	-15.0479	NA	Second peptide microarray	60.0329	CPP	Non-toxic
	0.678055	-42.4248	NA	Second peptide microarray	26.8708	CPP	Non-toxic
	7.06556	-60.311	NA	Second peptide microarray	66.2448	Non-CPP	Non-toxic
	-19.5523	-35.7417	NA	Second peptide microarray	-0.362139	CPP	Non-toxic
	-12.0375	-1.10739	NA	Second peptide microarray	88.2566	CPP	Non-toxic
	-21.064	-54.9796	NA	Second peptide microarray	30.1544	CPP	Non-toxic
	-30.6532	42.0989	NA	Second peptide microarray	74.5321	CPP	Non-toxic
	-13.8952	-55.4994	NA	Second peptide microarray	0.70933	CPP	Non-toxic
	-12.6319	54.1517	NA	Second peptide microarray	70.7999	CPP	Non-toxic
	35.9879	-3.63467	NA	Second peptide microarray	59.3986	Non-CPP	Non-toxic
	-9.53929	-31.1991	NA	Second peptide microarray	74.4604	CPP	Non-toxic
	46.0033	-42.7863	NA	Second peptide microarray	73.391	CPP	Toxic
	-39.9162	17.9717	NA	Second peptide microarray	80.2496	CPP	Non-toxic
	-9.60949	-29.7704	NA	Second peptide microarray	28.5746	CPP	Non-toxic
	-35.0402	16.705	NA	Second peptide microarray	69.4978	CPP	Non-toxic
	-46.3792	-19.743	NA	Second peptide microarray	-0.25531	CPP	Non-toxic
	1.45835	18.3011	NA	Second peptide microarray	16.2783	CPP	Non-toxic
	-26.0901	25.128	NA	Second peptide microarray	54.1252	CPP	Non-toxic
	34.5613	50.1334	NA	Second peptide microarray	7.07262	Non-CPP	Non-toxic
	4.98266	26.9024	NA	Second peptide microarray	41.289	Non-CPP	Non-toxic
	-15.3678	39.3279	NA	Second peptide microarray	4.34491	CPP	Non-toxic
	23.1855	34.3905	NA	Second peptide microarray	32.8289	CPP	Non-toxic
	-23.5994	-29.6935	NA	Second peptide microarray	1.10054	Non-CPP	Non-toxic
	-34.718	-19.7047	NA	Second peptide microarray	11.5906	CPP	Non-toxic
	-32.0231	5.75179	NA	Second peptide microarray	68.273	CPP	Non-toxic
	10.5599	21.306	NA	Second peptide microarray	14.8495	CPP	Non-toxic
	31.1993	-47.3454	NA	Second peptide microarray	55.6903	Non-CPP	Toxic
	-10.2304	-24.0998	NA	Second peptide microarray	3.24583	CPP	Non-toxic
	26.5839	14.452	NA	Second peptide microarray	7.12985	Non-CPP	Non-toxic
	27.6934	-14.1484	NA	Second peptide microarray	62.2565	CPP	Non-toxic
	20.5763	-57.4652	NA	Second peptide microarray	81.2157	CPP	Non-toxic
	-33.806	19.2783	NA	Second peptide microarray	31.0695	CPP	Non-toxic
	-1.77636	-37.8262	NA	Second peptide microarray	75.2563	CPP	Non-toxic
	-15.3435	-33.1277	NA	Second peptide microarray	39.5938	CPP	Non-toxic
	-35.7179	15.3779	NA	Second peptide microarray	82.1505	CPP	Non-toxic
	9.17913	2.49341	NA	Second peptide microarray	5.99178	CPP	Non-toxic
	-28.0395	-51.8666	NA	Second peptide microarray	46.1851	CPP	Non-toxic
	-29.5742	1.7769	NA	Second peptide microarray	34.6356	CPP	Non-toxic
	-33.1621	14.627	NA	Second peptide microarray	52.757	CPP	Non-toxic
	30.4384	-19.5193	NA	Second peptide microarray	71.7671	CPP	Non-toxic
	-26.9277	-51.5106	NA	Second peptide microarray	16.1603	CPP	Non-toxic
	-21.1997	0.371275	NA	Second peptide microarray	14.4961	CPP	Non-toxic
	-14.7234	-55.2365	NA	Second peptide microarray	-0.246398	CPP	Non-toxic
	-33.054	14.4896	NA	Second peptide microarray	74.3639	CPP	Non-toxic
	45.6509	-19.6166	NA	Second peptide microarray	65.9706	CPP	Non-toxic
	-8.2051	6.90852	NA	Second peptide microarray	12.4378	CPP	Non-toxic
	-29.2144	9.11857	NA	Second peptide microarray	60.3436	CPP	Non-toxic
	-18.7522	20.9372	NA	Second peptide microarray	28.3466	CPP	Non-toxic
	-29.7277	14.2173	NA	Second peptide microarray	67.3983	CPP	Non-toxic
	-41.4487	-14.9402	NA	Second peptide microarray	16.3423	CPP	Non-toxic
	-28.491	-8.00044	NA	Second peptide microarray	20.0809	CPP	Non-toxic
	15.3796	-33.3639	NA	Second peptide microarray	73.815	CPP	Non-toxic
	-31.6712	-43.8633	NA	Second peptide microarray	54.359	CPP	Non-toxic
	-7.1465	-32.0462	NA	Second peptide microarray	6.54377	CPP	Non-toxic
	-6.62146	42.359	NA	Second peptide microarray	51.8783	CPP	Non-toxic
	27.7599	24.3103	NA	Second peptide microarray	18.3936	CPP	Non-toxic
	-8.6096	-32.0149	NA	Second peptide microarray	64.2679	CPP	Non-toxic
	29.2456	25.0704	NA	Second peptide microarray	41.0908	CPP	Non-toxic
	38.6003	-1.11028	NA	Second peptide microarray	55.408	CPP	Non-toxic
	8.00641	-4.09216	NA	Second peptide microarray	10.5475	CPP	Non-toxic
	7.84116	57.7893	NA	Second peptide microarray	10.0874	CPP	Non-toxic
	-38.5759	0.601672	NA	Second peptide microarray	35.872	CPP	Non-toxic
	7.0896	53.3079	NA	Second peptide microarray	-0.250442	Non-CPP	Non-toxic
	36.1622	-29.408	NA	Second peptide microarray	72.6975	CPP	Non-toxic
	9.30051	53.2559	NA	Second peptide microarray	0.934812	CPP	Non-toxic
	-40.0527	16.2311	NA	Second peptide microarray	84.127	CPP	Non-toxic
	27.2531	-15.2463	NA	Second peptide microarray	82.3582	CPP	Non-toxic
	-35.8515	15.3465	NA	Second peptide microarray	81.2256	CPP	Non-toxic
	-19.9708	4.7886	NA	Second peptide microarray	63.616	CPP	Non-toxic
	-36.1414	15.6039	NA	Second peptide microarray	76.9292	CPP	Non-toxic
	-22.4543	8.59435	NA	Second peptide microarray	18.8061	CPP	Non-toxic
	0.697312	19.687	NA	Second peptide microarray	11.4558	CPP	Non-toxic
	29.762	-45.0998	NA	Second peptide microarray	83.7604	CPP	Toxic
	-12.0534	-58.9005	NA	Second peptide microarray	3.64914	CPP	Non-toxic
	14.159	-0.589448	NA	Second peptide microarray	22.7954	Non-CPP	Non-toxic
	10.936	15.3219	NA	Second peptide microarray	13.6165	CPP	Non-toxic
	-20.1213	-45.9928	NA	Second peptide microarray	-1.31742	CPP	Non-toxic
	26.2525	28.7279	NA	Second peptide microarray	4.87666	CPP	Non-toxic
	-43.8049	-24.3815	NA	Second peptide microarray	-1.73581	Non-CPP	Non-toxic
	-25.409	47.2739	NA	Second peptide microarray	25.7589	CPP	Non-toxic
	-5.86835	50.1961	NA	Second peptide microarray	26.1042	CPP	Non-toxic
	-38.6159	9.64967	NA	Second peptide microarray	80.6086	CPP	Non-toxic
	-39.505	10.8631	NA	Second peptide microarray	57.665	CPP	Non-toxic
	22.395	36.1073	NA	Second peptide microarray	4.04254	CPP	Non-toxic
	27.1693	-10.2147	NA	Second peptide microarray	71.1479	CPP	Non-toxic
	18.8464	53.1351	NA	Second peptide microarray	1.53378	CPP	Non-toxic
	-36.5066	24.1508	NA	Second peptide microarray	26.5403	Non-CPP	Non-toxic
	-42.4968	12.7298	NA	Second peptide microarray	85.9314	CPP	Non-toxic
	8.27047	24.9643	NA	Second peptide microarray	14.1673	CPP	Non-toxic
	39.0902	-16.5321	NA	Second peptide microarray	63.2464	CPP	Non-toxic
	27.5249	-21.3591	NA	Second peptide microarray	78.7669	CPP	Non-toxic
	-25.3281	5.41189	NA	Second peptide microarray	62.4816	CPP	Non-toxic
	10.4366	1.71073	NA	Second peptide microarray	30.6926	CPP	Non-toxic
	-1.04255	30.4351	NA	Second peptide microarray	4.04325	Non-CPP	Non-toxic
	12.5227	7.82505	NA	Second peptide microarray	41.7241	CPP	Non-toxic
	-19.9475	4.81096	NA	Second peptide microarray	32.2498	CPP	Non-toxic
	-2.07384	17.9021	NA	Second peptide microarray	44.1583	CPP	Non-toxic
	26.5399	31.2069	NA	Second peptide microarray	28.7327	CPP	Non-toxic
	-47.1723	-18.9597	NA	Second peptide microarray	8.92566	CPP	Non-toxic
	12.4739	-34.114	NA	Second peptide microarray	67.6971	CPP	Non-toxic
	23.4797	-14.5647	NA	Second peptide microarray	43.7744	CPP	Non-toxic
	27.1127	-15.8489	NA	Second peptide microarray	84.5942	CPP	Non-toxic
	-8.05203	-30.6359	NA	Second peptide microarray	65.4579	CPP	Non-toxic
	-8.6643	-30.5828	NA	Second peptide microarray	76.7103	CPP	Non-toxic
	-9.28328	-29.9703	NA	Second peptide microarray	61.4773	CPP	Non-toxic
	-39.2799	16.8496	NA	Second peptide microarray	73.4154	CPP	Non-toxic
	-26.1562	-52.9561	NA	Second peptide microarray	4.46334	CPP	Non-toxic
	-22.9875	-29.9027	NA	Second peptide microarray	8.0247	CPP	Non-toxic
	-40.6339	14.3009	NA	Second peptide microarray	87.0983	CPP	Non-toxic
	29.4453	48.3615	NA	Second peptide microarray	53.1214	CPP	Non-toxic
	-39.7477	-16.6204	NA	Second peptide microarray	22.0808	CPP	Non-toxic
	28.2645	-12.7887	NA	Second peptide microarray	24.0054	Non-CPP	Non-toxic
	-7.08279	-30.0578	NA	Second peptide microarray	32.6833	CPP	Non-toxic
	-42.8695	1.42729	NA	Second peptide microarray	31.9583	CPP	Non-toxic
	-38.8398	15.2626	NA	Second peptide microarray	85.4827	CPP	Non-toxic
	-29.9419	-50.499	NA	Second peptide microarray	56.7738	CPP	Non-toxic
	30.6694	46.323	NA	Second peptide microarray	53.2714	CPP	Non-toxic
	-40.0827	17.9562	NA	Second peptide microarray	71.4158	CPP	Non-toxic
	-0.23878	-42.5736	NA	Second peptide microarray	16.3567	CPP	Non-toxic
	29.0973	-11.4018	NA	Second peptide microarray	69.9401	CPP	Non-toxic
	-37.0283	6.19486	NA	Second peptide microarray	80.7596	CPP	Non-toxic
	-34.1969	35.0938	NA	Second peptide microarray	55.2458	CPP	Non-toxic
	24.54	51.7407	NA	Second peptide microarray	11.7895	CPP	Non-toxic
	10.9963	17.667	NA	Second peptide microarray	50.1861	CPP	Non-toxic
	-34.2118	35.0835	NA	Second peptide microarray	67.8125	CPP	Non-toxic
	8.49746	55.4866	NA	Second peptide microarray	19.4965	CPP	Non-toxic
	-1.60055	-2.87585	NA	Second peptide microarray	60.9928	CPP	Non-toxic
	8.54515	55.1228	NA	Second peptide microarray	17.009	CPP	Non-toxic
	-17.0875	36.3651	NA	Second peptide microarray	29.4704	CPP	Non-toxic
	28.2773	-32.9974	NA	Second peptide microarray	83.0962	CPP	Non-toxic
	-24.9792	-52.045	NA	Second peptide microarray	23.9253	CPP	Non-toxic
	13.1934	25.2398	NA	Second peptide microarray	12.6958	Non-CPP	Non-toxic
	30.6939	46.2846	NA	Second peptide microarray	12.252	CPP	Non-toxic
	27.0971	-17.4555	NA	Second peptide microarray	80.2043	CPP	Non-toxic
	-28.694	-51.3108	NA	Second peptide microarray	68.9671	CPP	Non-toxic
	23.5164	-25.0359	NA	Second peptide microarray	78.3458	CPP	Non-toxic
	2.61643	-44.9865	NA	Second peptide microarray	43.6398	CPP	Non-toxic
	23.4964	-24.9557	NA	Second peptide microarray	82.3558	CPP	Non-toxic
	23.372	-25.3205	NA	Second peptide microarray	72.5311	CPP	Non-toxic
	31.8498	-16.8236	NA	Second peptide microarray	79.7354	CPP	Toxic
	1.61282	15.355	NA	Second peptide microarray	18.2867	CPP	Non-toxic
	-4.93086	1.29846	NA	Second peptide microarray	39.0606	CPP	Non-toxic
	-29.356	-51.0098	NA	Second peptide microarray	48.4403	CPP	Non-toxic
	1.2167	-39.1529	NA	Second peptide microarray	21.3504	CPP	Non-toxic
	-3.06541	-0.0203029	NA	Second peptide microarray	61.5968	CPP	Non-toxic
	-6.26832	-31.8523	NA	Second peptide microarray	2.68156	CPP	Non-toxic
	-32.6485	21.83	NA	Second peptide microarray	33.549	CPP	Non-toxic
	-19.7205	-31.7246	NA	Second peptide microarray	7.63993	CPP	Non-toxic
	38.563	-7.66589	NA	Second peptide microarray	60.839	CPP	Non-toxic
	35.6345	-33.1643	NA	Second peptide microarray	79.2234	CPP	Non-toxic
	-19.4719	-36.8469	NA	Second peptide microarray	6.89106	CPP	Non-toxic
	26.5208	14.4337	NA	Second peptide microarray	16.8613	CPP	Non-toxic
	-6.42445	30.111	NA	Second peptide microarray	11.0181	CPP	Non-toxic
	27.8651	24.3518	NA	Second peptide microarray	8.51212	CPP	Non-toxic
	24.1039	24.1477	NA	Second peptide microarray	2.49223	CPP	Non-toxic
	-36.0194	5.34862	NA	Second peptide microarray	78.4509	CPP	Non-toxic
	-49.0095	-17.428	NA	Second peptide microarray	70.4675	CPP	Non-toxic
	14.3853	50.6734	NA	Second peptide microarray	33.5832	CPP	Non-toxic
	-29.8101	-14.181	NA	Second peptide microarray	31.1871	CPP	Non-toxic
	26.163	18.744	NA	Second peptide microarray	15.0012	CPP	Non-toxic
	-9.77103	51.8185	NA	Second peptide microarray	6.84771	CPP	Non-toxic
	-37.6319	13.159	NA	Second peptide microarray	68.1037	CPP	Non-toxic
	29.7337	-25.0481	NA	Second peptide microarray	86.9217	CPP	Non-toxic
	-31.7227	-31.2714	NA	Second peptide microarray	-0.952434	CPP	Non-toxic
	-7.01196	53.2554	NA	Second peptide microarray	7.052	Non-CPP	Non-toxic
	20.3463	32.265	NA	Second peptide microarray	3.28579	Non-CPP	Non-toxic
	-41.0745	26.4181	NA	Second peptide microarray	82.8644	CPP	Non-toxic
	-24.4473	23.7028	NA	Second peptide microarray	64.8468	CPP	Non-toxic
	-31.6304	-31.0686	NA	Second peptide microarray	-1.43391	CPP	Non-toxic
	-7.71073	44.6139	NA	Second peptide microarray	10.7905	CPP	Non-toxic
	20.2302	-17.9968	NA	Second peptide microarray	78.0504	CPP	Non-toxic
	2.36718	18.4668	NA	Second peptide microarray	42.6683	CPP	Non-toxic
	-15.147	26.6908	NA	Second peptide microarray	30.1922	CPP	Non-toxic
	47.8068	-25.5208	NA	Second peptide microarray	61.815	Non-CPP	Non-toxic
	6.34825	-6.13227	NA	Second peptide microarray	15.1675	Non-CPP	Non-toxic
	-36.2081	-9.1148	NA	Second peptide microarray	48.8449	CPP	Non-toxic
	26.2073	-12.0761	NA	Second peptide microarray	74.6134	CPP	Non-toxic
	-33.0145	42.0757	NA	Second peptide microarray	45.2321	CPP	Non-toxic
	32.2749	-14.4751	NA	Second peptide microarray	55.9012	Non-CPP	Non-toxic
	-32.8789	42.1651	NA	Second peptide microarray	41.1975	Non-CPP	Non-toxic
	4.80631	17.3038	NA	Second peptide microarray	53.3805	CPP	Non-toxic
	-4.33523	16.1988	NA	Second peptide microarray	12.2326	CPP	Non-toxic
	-1.49659	15.439	NA	Second peptide microarray	6.75935	CPP	Non-toxic
	5.53816	-4.65438	NA	Second peptide microarray	53.2354	Non-CPP	Non-toxic
	31.0025	-10.0412	NA	Second peptide microarray	15.8011	Non-CPP	Non-toxic
	12.8595	25.4004	NA	Second peptide microarray	11.8721	CPP	Non-toxic
	0.0947894	-42.1913	NA	Second peptide microarray	50.4171	CPP	Non-toxic
	-14.0257	36.3124	NA	Second peptide microarray	1.05794	CPP	Non-toxic
	-23.2353	7.46423	NA	Second peptide microarray	10.5708	CPP	Non-toxic
	10.4156	23.6076	NA	Second peptide microarray	20.1116	CPP	Non-toxic
	-20.5083	48.5083	NA	Second peptide microarray	1.80822	CPP	Non-toxic
	-25.2009	-46.9889	NA	Second peptide microarray	2.91301	CPP	Non-toxic
	16.4203	52.2617	NA	Second peptide microarray	6.44161	CPP	Non-toxic
	-1.47956	-2.30631	NA	Second peptide microarray	68.4661	CPP	Non-toxic
	0.740336	-32.3425	NA	Second peptide microarray	27.3237	CPP	Non-toxic
	-15.601	45.7354	NA	Second peptide microarray	46.7458	CPP	Non-toxic
	-37.5318	6.51623	NA	Second peptide microarray	73.123	CPP	Non-toxic
	9.82346	23.2285	NA	Second peptide microarray	16.4587	CPP	Non-toxic
	36.5597	-13.1029	NA	Second peptide microarray	58.3193	CPP	Non-toxic
	-32.8145	-35.6246	NA	Second peptide microarray	0.916181	CPP	Non-toxic
	4.24734	-20.5341	NA	Second peptide microarray	37.6008	CPP	Non-toxic
	-2.92073	40.3598	NA	Second peptide microarray	53.1562	CPP	Non-toxic
	-14.5026	23.9734	NA	Second peptide microarray	15.5835	CPP	Non-toxic
	-11.0151	-38.2715	NA	Second peptide microarray	3.82427	CPP	Non-toxic
	50.2109	-28.9696	NA	Second peptide microarray	70.6968	CPP	Non-toxic
	31.971	1.98726	NA	Second peptide microarray	70.0237	CPP	Non-toxic
	-6.83379	3.689	NA	Second peptide microarray	38.1476	CPP	Non-toxic
	-28.1886	29.0774	NA	Second peptide microarray	22.1856	CPP	Non-toxic
	-1.66376	15.6905	NA	Second peptide microarray	37.1532	CPP	Non-toxic
	56.5067	-15.9283	NA	Second peptide microarray	67.298	CPP	Non-toxic
	-2.42659	16.0595	NA	Second peptide microarray	69.9942	CPP	Non-toxic
	-21.1702	49.9939	NA	Second peptide microarray	23.1125	CPP	Non-toxic
	-33.0689	-40.583	NA	Second peptide microarray	-1.90033	CPP	Non-toxic
	32.8767	-17.5746	NA	Second peptide microarray	62.1734	CPP	Non-toxic
	21.9505	-8.84241	NA	Second peptide microarray	71.2227	CPP	Non-toxic
	0.776753	18.7226	NA	Second peptide microarray	10.8629	CPP	Non-toxic
	24.2956	22.4079	NA	Second peptide microarray	8.15065	CPP	Non-toxic
	-37.6539	6.43662	NA	Second peptide microarray	79.8015	CPP	Non-toxic
	-38.6665	-8.61808	NA	Second peptide microarray	74.5494	CPP	Non-toxic
	-30.3119	38.0536	NA	Second peptide microarray	69.2744	CPP	Non-toxic
	4.67125	43.968	NA	Second peptide microarray	4.2859	CPP	Non-toxic
	-22.6627	-48.5747	NA	Second peptide microarray	13.5052	CPP	Non-toxic
	21.4392	35.8233	NA	Second peptide microarray	1.68989	CPP	Non-toxic
	-18.1393	34.3934	NA	Second peptide microarray	13.2375	CPP	Non-toxic
	-7.03295	11.4332	NA	Second peptide microarray	53.7971	CPP	Non-toxic
	50.5408	-24.1745	NA	Second peptide microarray	56.5208	CPP	Toxic
	37.5665	-7.33299	NA	Second peptide microarray	68.4442	CPP	Non-toxic
	-41.6302	-16.3358	NA	Second peptide microarray	4.58422	CPP	Non-toxic
	-36.2076	-9.90705	NA	Second peptide microarray	33.337	CPP	Non-toxic
	-24.2067	-25.3477	NA	Second peptide microarray	13.2104	CPP	Non-toxic
	-8.37996	10.6335	NA	Second peptide microarray	29.8665	CPP	Non-toxic
	-42.8149	-18.2582	NA	Second peptide microarray	-1.87991	CPP	Non-toxic
	6.21625	-6.8731	NA	Second peptide microarray	5.79703	Non-CPP	Non-toxic
	4.9444	22.0502	NA	Second peptide microarray	54.0496	CPP	Non-toxic
	-6.24261	1.48499	NA	Second peptide microarray	76.0882	CPP	Non-toxic
	5.46997	17.2717	NA	Second peptide microarray	54.2155	Non-CPP	Non-toxic
[truncated: 3,725 more rows]

## Sheet: Fig. 6
Source Data Fig. 6
Fig. 1a-binding capacity and dissociation constant of ocular drugs						Fig. 1d-IOP change from baseline
		Dissociation Constant Kd (M)	Binding Capacity (mole/mg melanin)				HR97-brimonidine					Brimonidine					Alphagan P eye drop
	Sunitinib	1.50376e-05	5.51e-06			Sex	Female	Male	Female	Male	Female	Male	Female	Male	Female	Male	Female	Male	Female	Male	Female
	Chloroquine	7.6e-05	3.8e-07			0	0	0	0	0	0	0	0	0	0	0	0	0	0	0	0
	Triamcinolone Acetonide	1.25e-05	2.24e-08			0.0833333											-4	-2.66667	-2	-2.66667	-3.66667
	N-Desethyl Sunitinib	2.12766e-06	2.61e-06			0.166667											-2.33333	-3.33333	-1.33333	-2.33333	-3.33333
	Memantine	0.000804	2.07e-07			0.25											-2	-1.66667	-1.66667	-1.66667	-0.666667
	Metoprolol	0.000495	2.69e-08			0.333333											-0.333333	-0.666667	0.333333	-1	-0.666667
	Timolol	0.00012	3.9e-08			2	-4.75	-5	-5.41667	-3.98	-4.16667	-4.58333	-1.75	-0.666667	-4.08333	-2
	Brimonidine	5.27e-06	5e-08			3	-5.41667	-4.33333	-5.41667	-3.98	-3.83333	-3.25	-2.41667	-1	-1.41667	-2.33333
	HR97-biotin	6.52e-06	6.52e-06			4	-6.41667	-3.33333	-1.75	-2.98	-3.5	-2.91667	-0.75	-0.666667	0.25	-0.666667
	HR97-brimonidine	4.36e-06	5.9e-07			5	-2.75	-3.33333	-1.08333	-2.31333	-3.5	-0.25	-0.75	-2	-3.08333	-1
						6	-3.75	-3.33333	-3.41667	-1.98	-3.83333	-0.25	-0.75	-2.66667	-0.0833333	0
Fig. 1b-stability in human aqueous humor						7	-1.41667	0	-2.41667	-2.98	-3.5	0.416667	0.916667	-1.33333	-2.75	-0.333333
	Day	Normalized HR97-VC-PAB-brimonidine (%)				8	-1.75	-1.33333	-2.08333	-1.31333	-2.5	0.416667	1.25	0.333333	-1.08333	0
	0	100	100	100		10	-1.41667	-0.333333	-2.08333	-0.98	-1.16667
	1	99.12	93.52	95.45		12	1.58333	-1.33333	-2.41667	-0.98	-4.83333
	7	90.85	101.32	96.42		14	0.916667	1.33333	-3.08333	-2.98	-2.83333
	14	92.56	95.31	93.91		16	0.583333	-0.666667	-0.416667	-1.98	-0.833333
	28	88.49	95.02	92.31		18	-0.416667	0.333333	-0.75	0.02	-0.5
						20	-0.75	0.666667	-0.416667	0.353333	-0.166667
Fig. 1c-cathepsin cleavage assay
		Control				Brimonidine group has 3 male and 2 female DB rabbits
	HR97	103.2	92.4	95.8		HR97-brimonidine group has 2 male and 3 female DB rabbits
	HR97-brimonidine	120	96	98		Alphagan P eye drop has 2 male and 3 female DB rabbits
		Cathepsin				Fig. 1e-cumulative IOP change
	HR97	87.7	99.4	80.3		Brimonidine	HR97-brimonidine	Sex (brimonidine)	Sex (HR97-brimonidine)
	HR97-brimonidine	47	58	42		3.58333	27.75	Female	Male
						-9.91667	24.5	Male	Female
						9.16667	43.25	Female	Male
						13.75	35.62	Male	Female
						2.66667	48.6667	Female	Male
						Brimonidine group has 3 male and 2 female DB rabbits
						HR97-brimonidine group has 2 male and 3 female DB rabbits
						Fig. 1f-brimonidine levels in eye tissues
						Time (days)	Iris				Aqueous				Retina				Notes (in sequence)
						1	11376.8	47581.5	23310.4	NA	63.6	361	241	1320	23.3	64.6	636.9	1138.2	Male	Male	Female	Female
						7	2210.2	5336.3	10576.6	7554.5	3.76	292	14.6	23	14.2	4.9	125.6	19.8	Female	Female	Male	Male
						14	3473.6	5226.5	4493.7	711.1	4.34	1.06	3.32	6.69	33.2	7.4	43	14.8	Female	Female	Male	Male
						28	1400.2	859.9	1137.6	522.1	0.352	0.456	BLQ	BLQ	10.7	7.9	8.6	5.8	Male	Male	Female	Female

## Sheet: Supplementary Fig. 1
Source Data Supplementary Fig. 1
Supplementary Fig. 1b-relative binding of drugs
	mNPs
	Brimonidine	141.911	83.4707	74.618
	Sunitinib	99.5223	100.287	100.191
	b-mNPs
	Brimonidine	84.2618	102.105	167.093
	Sunitinib	103.081	95.2637	102.322

## Sheet: Supplementary Fig. 2
Source Data Supplementary Fig. 2
Supplementary Fig. 2-b-mNP interaction profiling
	Peptide	Melanin binding intensity	Condition
	1	0	pH 6.5 Tween+, 100 µg/ml @ RT
	2	0	pH 6.5 Tween+, 100 µg/ml @ RT
	3	0	pH 6.5 Tween+, 100 µg/ml @ RT
	4	0	pH 6.5 Tween+, 100 µg/ml @ RT
	5	0	pH 6.5 Tween+, 100 µg/ml @ RT
	6	0	pH 6.5 Tween+, 100 µg/ml @ RT
	7	0	pH 6.5 Tween+, 100 µg/ml @ RT
	8	0	pH 6.5 Tween+, 100 µg/ml @ RT
	9	0	pH 6.5 Tween+, 100 µg/ml @ RT
	10	0	pH 6.5 Tween+, 100 µg/ml @ RT
	11	6.5	pH 6.5 Tween+, 100 µg/ml @ RT
	12	21	pH 6.5 Tween+, 100 µg/ml @ RT
	13	83	pH 6.5 Tween+, 100 µg/ml @ RT
	14	4.5	pH 6.5 Tween+, 100 µg/ml @ RT
	15	21.5	pH 6.5 Tween+, 100 µg/ml @ RT
	16	6	pH 6.5 Tween+, 100 µg/ml @ RT
	17	0	pH 6.5 Tween+, 100 µg/ml @ RT
	18	0	pH 6.5 Tween+, 100 µg/ml @ RT
	19	0	pH 6.5 Tween+, 100 µg/ml @ RT
	20	3	pH 6.5 Tween+, 100 µg/ml @ RT
	21	0	pH 6.5 Tween+, 100 µg/ml @ RT
	22	0	pH 6.5 Tween+, 100 µg/ml @ RT
	23	0	pH 6.5 Tween+, 100 µg/ml @ RT
	24	0	pH 6.5 Tween+, 100 µg/ml @ RT
	25	0	pH 6.5 Tween+, 100 µg/ml @ RT
	26	0	pH 6.5 Tween+, 100 µg/ml @ RT
	27	0	pH 6.5 Tween+, 100 µg/ml @ RT
	28	0	pH 6.5 Tween+, 100 µg/ml @ RT
	29	0	pH 6.5 Tween+, 100 µg/ml @ RT
	30	0	pH 6.5 Tween+, 100 µg/ml @ RT
	31	0	pH 6.5 Tween+, 100 µg/ml @ RT
	32	0	pH 6.5 Tween+, 100 µg/ml @ RT
	33	7.5	pH 6.5 Tween+, 100 µg/ml @ RT
	34	0	pH 6.5 Tween+, 100 µg/ml @ RT
	35	0	pH 6.5 Tween+, 100 µg/ml @ RT
	36	0	pH 6.5 Tween+, 100 µg/ml @ RT
	37	0	pH 6.5 Tween+, 100 µg/ml @ RT
	38	141	pH 6.5 Tween+, 100 µg/ml @ RT
	39	0	pH 6.5 Tween+, 100 µg/ml @ RT
	40	55	pH 6.5 Tween+, 100 µg/ml @ RT
	41	3	pH 6.5 Tween+, 100 µg/ml @ RT
	42	0	pH 6.5 Tween+, 100 µg/ml @ RT
	43	0	pH 6.5 Tween+, 100 µg/ml @ RT
	44	0	pH 6.5 Tween+, 100 µg/ml @ RT
	45	0	pH 6.5 Tween+, 100 µg/ml @ RT
	46	6	pH 6.5 Tween+, 100 µg/ml @ RT
	47	0	pH 6.5 Tween+, 100 µg/ml @ RT
	48	0	pH 6.5 Tween+, 100 µg/ml @ RT
	49	0	pH 6.5 Tween+, 100 µg/ml @ RT
	50	0	pH 6.5 Tween+, 100 µg/ml @ RT
	51	0	pH 6.5 Tween+, 100 µg/ml @ RT
	52	0	pH 6.5 Tween+, 100 µg/ml @ RT
	53	0	pH 6.5 Tween+, 100 µg/ml @ RT
	54	0	pH 6.5 Tween+, 100 µg/ml @ RT
	55	0	pH 6.5 Tween+, 100 µg/ml @ RT
	56	0	pH 6.5 Tween+, 100 µg/ml @ RT
	57	0	pH 6.5 Tween+, 100 µg/ml @ RT
	58	0	pH 6.5 Tween+, 100 µg/ml @ RT
	59	0	pH 6.5 Tween+, 100 µg/ml @ RT
	60	0	pH 6.5 Tween+, 100 µg/ml @ RT
	61	0	pH 6.5 Tween+, 100 µg/ml @ RT
	62	0	pH 6.5 Tween+, 100 µg/ml @ RT
	63	0	pH 6.5 Tween+, 100 µg/ml @ RT
	64	0	pH 6.5 Tween+, 100 µg/ml @ RT
	65	0	pH 6.5 Tween+, 100 µg/ml @ RT
	66	0	pH 6.5 Tween+, 100 µg/ml @ RT
	67	0	pH 6.5 Tween+, 100 µg/ml @ RT
	68	0	pH 6.5 Tween+, 100 µg/ml @ RT
	69	39.5	pH 6.5 Tween+, 100 µg/ml @ RT
	70	0	pH 6.5 Tween+, 100 µg/ml @ RT
	71	0	pH 6.5 Tween+, 100 µg/ml @ RT
	72	23	pH 6.5 Tween+, 100 µg/ml @ RT
	73	0	pH 6.5 Tween+, 100 µg/ml @ RT
	74	0	pH 6.5 Tween+, 100 µg/ml @ RT
	75	0	pH 6.5 Tween+, 100 µg/ml @ RT
	76	0	pH 6.5 Tween+, 100 µg/ml @ RT
	77	0	pH 6.5 Tween+, 100 µg/ml @ RT
	78	0	pH 6.5 Tween+, 100 µg/ml @ RT
	79	0	pH 6.5 Tween+, 100 µg/ml @ RT
	80	3.5	pH 6.5 Tween+, 100 µg/ml @ RT
	81	0	pH 6.5 Tween+, 100 µg/ml @ RT
	82	0	pH 6.5 Tween+, 100 µg/ml @ RT
	83	0	pH 6.5 Tween+, 100 µg/ml @ RT
	84	0	pH 6.5 Tween+, 100 µg/ml @ RT
	85	0	pH 6.5 Tween+, 100 µg/ml @ RT
	86	9.5	pH 6.5 Tween+, 100 µg/ml @ RT
	87	20	pH 6.5 Tween+, 100 µg/ml @ RT
	88	0	pH 6.5 Tween+, 100 µg/ml @ RT
	89	0	pH 6.5 Tween+, 100 µg/ml @ RT
	90	0	pH 6.5 Tween+, 100 µg/ml @ RT
	91	0	pH 6.5 Tween+, 100 µg/ml @ RT
	92	0	pH 6.5 Tween+, 100 µg/ml @ RT
	93	0	pH 6.5 Tween+, 100 µg/ml @ RT
	94	0	pH 6.5 Tween+, 100 µg/ml @ RT
	95	0	pH 6.5 Tween+, 100 µg/ml @ RT
	96	0	pH 6.5 Tween+, 100 µg/ml @ RT
	97	0	pH 6.5 Tween+, 100 µg/ml @ RT
	98	0	pH 6.5 Tween+, 100 µg/ml @ RT
	99	0	pH 6.5 Tween+, 100 µg/ml @ RT
	100	0	pH 6.5 Tween+, 100 µg/ml @ RT
	101	0	pH 6.5 Tween+, 100 µg/ml @ RT
	102	0	pH 6.5 Tween+, 100 µg/ml @ RT
	103	0	pH 6.5 Tween+, 100 µg/ml @ RT
	104	0	pH 6.5 Tween+, 100 µg/ml @ RT
	105	5	pH 6.5 Tween+, 100 µg/ml @ RT
	106	0	pH 6.5 Tween+, 100 µg/ml @ RT
	107	0	pH 6.5 Tween+, 100 µg/ml @ RT
	108	0	pH 6.5 Tween+, 100 µg/ml @ RT
	109	16	pH 6.5 Tween+, 100 µg/ml @ RT
	110	0	pH 6.5 Tween+, 100 µg/ml @ RT
	111	0	pH 6.5 Tween+, 100 µg/ml @ RT
	112	0	pH 6.5 Tween+, 100 µg/ml @ RT
	113	0	pH 6.5 Tween+, 100 µg/ml @ RT
	114	0	pH 6.5 Tween+, 100 µg/ml @ RT
	115	0	pH 6.5 Tween+, 100 µg/ml @ RT
	116	0	pH 6.5 Tween+, 100 µg/ml @ RT
	117	0	pH 6.5 Tween+, 100 µg/ml @ RT
	118	0	pH 6.5 Tween+, 100 µg/ml @ RT
	119	0	pH 6.5 Tween+, 100 µg/ml @ RT
	1	0	pH 6.5 Tween+, 100 µg/ml @ 4 °C
	2	0	pH 6.5 Tween+, 100 µg/ml @ 4 °C
	3	0	pH 6.5 Tween+, 100 µg/ml @ 4 °C
	4	0	pH 6.5 Tween+, 100 µg/ml @ 4 °C
	5	0	pH 6.5 Tween+, 100 µg/ml @ 4 °C
	6	0	pH 6.5 Tween+, 100 µg/ml @ 4 °C
	7	0	pH 6.5 Tween+, 100 µg/ml @ 4 °C
	8	0	pH 6.5 Tween+, 100 µg/ml @ 4 °C
	9	0	pH 6.5 Tween+, 100 µg/ml @ 4 °C
	10	0	pH 6.5 Tween+, 100 µg/ml @ 4 °C
	11	3.5	pH 6.5 Tween+, 100 µg/ml @ 4 °C
	12	12	pH 6.5 Tween+, 100 µg/ml @ 4 °C
	13	89	pH 6.5 Tween+, 100 µg/ml @ 4 °C
	14	18	pH 6.5 Tween+, 100 µg/ml @ 4 °C
	15	21	pH 6.5 Tween+, 100 µg/ml @ 4 °C
	16	14	pH 6.5 Tween+, 100 µg/ml @ 4 °C
	17	0	pH 6.5 Tween+, 100 µg/ml @ 4 °C
	18	0	pH 6.5 Tween+, 100 µg/ml @ 4 °C
	19	0	pH 6.5 Tween+, 100 µg/ml @ 4 °C
	20	0	pH 6.5 Tween+, 100 µg/ml @ 4 °C
	21	0	pH 6.5 Tween+, 100 µg/ml @ 4 °C
	22	0	pH 6.5 Tween+, 100 µg/ml @ 4 °C
	23	0	pH 6.5 Tween+, 100 µg/ml @ 4 °C
	24	0	pH 6.5 Tween+, 100 µg/ml @ 4 °C
	25	0	pH 6.5 Tween+, 100 µg/ml @ 4 °C
	26	0	pH 6.5 Tween+, 100 µg/ml @ 4 °C
	27	0	pH 6.5 Tween+, 100 µg/ml @ 4 °C
	28	0	pH 6.5 Tween+, 100 µg/ml @ 4 °C
	29	0	pH 6.5 Tween+, 100 µg/ml @ 4 °C
	30	0	pH 6.5 Tween+, 100 µg/ml @ 4 °C
	31	0	pH 6.5 Tween+, 100 µg/ml @ 4 °C
	32	0	pH 6.5 Tween+, 100 µg/ml @ 4 °C
	33	10.5	pH 6.5 Tween+, 100 µg/ml @ 4 °C
	34	2	pH 6.5 Tween+, 100 µg/ml @ 4 °C
	35	0	pH 6.5 Tween+, 100 µg/ml @ 4 °C
	36	9	pH 6.5 Tween+, 100 µg/ml @ 4 °C
	37	0	pH 6.5 Tween+, 100 µg/ml @ 4 °C
	38	83.5	pH 6.5 Tween+, 100 µg/ml @ 4 °C
	39	0	pH 6.5 Tween+, 100 µg/ml @ 4 °C
	40	60	pH 6.5 Tween+, 100 µg/ml @ 4 °C
	41	0	pH 6.5 Tween+, 100 µg/ml @ 4 °C
	42	0	pH 6.5 Tween+, 100 µg/ml @ 4 °C
	43	0	pH 6.5 Tween+, 100 µg/ml @ 4 °C
	44	0	pH 6.5 Tween+, 100 µg/ml @ 4 °C
	45	0	pH 6.5 Tween+, 100 µg/ml @ 4 °C
	46	0	pH 6.5 Tween+, 100 µg/ml @ 4 °C
	47	0	pH 6.5 Tween+, 100 µg/ml @ 4 °C
	48	0	pH 6.5 Tween+, 100 µg/ml @ 4 °C
	49	0	pH 6.5 Tween+, 100 µg/ml @ 4 °C
	50	0	pH 6.5 Tween+, 100 µg/ml @ 4 °C
	51	0	pH 6.5 Tween+, 100 µg/ml @ 4 °C
	52	0	pH 6.5 Tween+, 100 µg/ml @ 4 °C
	53	0	pH 6.5 Tween+, 100 µg/ml @ 4 °C
	54	9.5	pH 6.5 Tween+, 100 µg/ml @ 4 °C
	55	0	pH 6.5 Tween+, 100 µg/ml @ 4 °C
	56	0	pH 6.5 Tween+, 100 µg/ml @ 4 °C
	57	0	pH 6.5 Tween+, 100 µg/ml @ 4 °C
	58	0	pH 6.5 Tween+, 100 µg/ml @ 4 °C
	59	0	pH 6.5 Tween+, 100 µg/ml @ 4 °C
	60	0	pH 6.5 Tween+, 100 µg/ml @ 4 °C
	61	0	pH 6.5 Tween+, 100 µg/ml @ 4 °C
	62	0	pH 6.5 Tween+, 100 µg/ml @ 4 °C
	63	0	pH 6.5 Tween+, 100 µg/ml @ 4 °C
	64	0	pH 6.5 Tween+, 100 µg/ml @ 4 °C
	65	0	pH 6.5 Tween+, 100 µg/ml @ 4 °C
	66	0	pH 6.5 Tween+, 100 µg/ml @ 4 °C
	67	0	pH 6.5 Tween+, 100 µg/ml @ 4 °C
	68	0	pH 6.5 Tween+, 100 µg/ml @ 4 °C
	69	88.5	pH 6.5 Tween+, 100 µg/ml @ 4 °C
	70	0	pH 6.5 Tween+, 100 µg/ml @ 4 °C
	71	0	pH 6.5 Tween+, 100 µg/ml @ 4 °C
	72	0	pH 6.5 Tween+, 100 µg/ml @ 4 °C
	73	0	pH 6.5 Tween+, 100 µg/ml @ 4 °C
	74	0	pH 6.5 Tween+, 100 µg/ml @ 4 °C
	75	0	pH 6.5 Tween+, 100 µg/ml @ 4 °C
	76	10.5	pH 6.5 Tween+, 100 µg/ml @ 4 °C
	77	0	pH 6.5 Tween+, 100 µg/ml @ 4 °C
	78	0	pH 6.5 Tween+, 100 µg/ml @ 4 °C
	79	0	pH 6.5 Tween+, 100 µg/ml @ 4 °C
	80	0	pH 6.5 Tween+, 100 µg/ml @ 4 °C
	81	0	pH 6.5 Tween+, 100 µg/ml @ 4 °C
	82	0	pH 6.5 Tween+, 100 µg/ml @ 4 °C
	83	0	pH 6.5 Tween+, 100 µg/ml @ 4 °C
	84	0	pH 6.5 Tween+, 100 µg/ml @ 4 °C
	85	0	pH 6.5 Tween+, 100 µg/ml @ 4 °C
	86	0	pH 6.5 Tween+, 100 µg/ml @ 4 °C
	87	0	pH 6.5 Tween+, 100 µg/ml @ 4 °C
	88	0	pH 6.5 Tween+, 100 µg/ml @ 4 °C
	89	0	pH 6.5 Tween+, 100 µg/ml @ 4 °C
	90	0	pH 6.5 Tween+, 100 µg/ml @ 4 °C
	91	0	pH 6.5 Tween+, 100 µg/ml @ 4 °C
	92	0	pH 6.5 Tween+, 100 µg/ml @ 4 °C
	93	0	pH 6.5 Tween+, 100 µg/ml @ 4 °C
	94	0	pH 6.5 Tween+, 100 µg/ml @ 4 °C
	95	0	pH 6.5 Tween+, 100 µg/ml @ 4 °C
	96	0	pH 6.5 Tween+, 100 µg/ml @ 4 °C
	97	0	pH 6.5 Tween+, 100 µg/ml @ 4 °C
	98	0	pH 6.5 Tween+, 100 µg/ml @ 4 °C
	99	0	pH 6.5 Tween+, 100 µg/ml @ 4 °C
	100	0	pH 6.5 Tween+, 100 µg/ml @ 4 °C
	101	0	pH 6.5 Tween+, 100 µg/ml @ 4 °C
	102	0	pH 6.5 Tween+, 100 µg/ml @ 4 °C
	103	0	pH 6.5 Tween+, 100 µg/ml @ 4 °C
	104	0	pH 6.5 Tween+, 100 µg/ml @ 4 °C
	105	0	pH 6.5 Tween+, 100 µg/ml @ 4 °C
	106	0	pH 6.5 Tween+, 100 µg/ml @ 4 °C
	107	0	pH 6.5 Tween+, 100 µg/ml @ 4 °C
	108	0	pH 6.5 Tween+, 100 µg/ml @ 4 °C
	109	0	pH 6.5 Tween+, 100 µg/ml @ 4 °C
	110	0	pH 6.5 Tween+, 100 µg/ml @ 4 °C
	111	0	pH 6.5 Tween+, 100 µg/ml @ 4 °C
	112	0	pH 6.5 Tween+, 100 µg/ml @ 4 °C
	113	0	pH 6.5 Tween+, 100 µg/ml @ 4 °C
	114	0	pH 6.5 Tween+, 100 µg/ml @ 4 °C
	115	0	pH 6.5 Tween+, 100 µg/ml @ 4 °C
	116	0	pH 6.5 Tween+, 100 µg/ml @ 4 °C
	117	0	pH 6.5 Tween+, 100 µg/ml @ 4 °C
	118	0	pH 6.5 Tween+, 100 µg/ml @ 4 °C
	119	0	pH 6.5 Tween+, 100 µg/ml @ 4 °C
	1	0	pH 6.5 Tween-, 500 µg/ml @ RT
	2	0	pH 6.5 Tween-, 500 µg/ml @ RT
	3	0	pH 6.5 Tween-, 500 µg/ml @ RT
	4	0	pH 6.5 Tween-, 500 µg/ml @ RT
	5	0	pH 6.5 Tween-, 500 µg/ml @ RT
	6	0	pH 6.5 Tween-, 500 µg/ml @ RT
	7	0	pH 6.5 Tween-, 500 µg/ml @ RT
	8	0	pH 6.5 Tween-, 500 µg/ml @ RT
	9	0	pH 6.5 Tween-, 500 µg/ml @ RT
	10	0	pH 6.5 Tween-, 500 µg/ml @ RT
	11	0	pH 6.5 Tween-, 500 µg/ml @ RT
	12	81	pH 6.5 Tween-, 500 µg/ml @ RT
	13	101	pH 6.5 Tween-, 500 µg/ml @ RT
	14	0	pH 6.5 Tween-, 500 µg/ml @ RT
	15	0	pH 6.5 Tween-, 500 µg/ml @ RT
	16	0	pH 6.5 Tween-, 500 µg/ml @ RT
	17	0	pH 6.5 Tween-, 500 µg/ml @ RT
	18	0	pH 6.5 Tween-, 500 µg/ml @ RT
	19	0	pH 6.5 Tween-, 500 µg/ml @ RT
	20	8	pH 6.5 Tween-, 500 µg/ml @ RT
	21	0	pH 6.5 Tween-, 500 µg/ml @ RT
	22	24.5	pH 6.5 Tween-, 500 µg/ml @ RT
	23	0	pH 6.5 Tween-, 500 µg/ml @ RT
	24	0	pH 6.5 Tween-, 500 µg/ml @ RT
	25	0	pH 6.5 Tween-, 500 µg/ml @ RT
	26	0	pH 6.5 Tween-, 500 µg/ml @ RT
	27	0	pH 6.5 Tween-, 500 µg/ml @ RT
	28	0	pH 6.5 Tween-, 500 µg/ml @ RT
	29	0	pH 6.5 Tween-, 500 µg/ml @ RT
	30	0	pH 6.5 Tween-, 500 µg/ml @ RT
	31	0	pH 6.5 Tween-, 500 µg/ml @ RT
	32	0	pH 6.5 Tween-, 500 µg/ml @ RT
	33	0	pH 6.5 Tween-, 500 µg/ml @ RT
	34	0	pH 6.5 Tween-, 500 µg/ml @ RT
	35	0	pH 6.5 Tween-, 500 µg/ml @ RT
	36	0	pH 6.5 Tween-, 500 µg/ml @ RT
	37	0	pH 6.5 Tween-, 500 µg/ml @ RT
	38	268	pH 6.5 Tween-, 500 µg/ml @ RT
	39	0	pH 6.5 Tween-, 500 µg/ml @ RT
	40	372.5	pH 6.5 Tween-, 500 µg/ml @ RT
	41	10.5	pH 6.5 Tween-, 500 µg/ml @ RT
	42	0	pH 6.5 Tween-, 500 µg/ml @ RT
	43	12	pH 6.5 Tween-, 500 µg/ml @ RT
	44	0	pH 6.5 Tween-, 500 µg/ml @ RT
	45	0	pH 6.5 Tween-, 500 µg/ml @ RT
	46	51	pH 6.5 Tween-, 500 µg/ml @ RT
	47	0	pH 6.5 Tween-, 500 µg/ml @ RT
	48	0	pH 6.5 Tween-, 500 µg/ml @ RT
	49	18	pH 6.5 Tween-, 500 µg/ml @ RT
	50	0	pH 6.5 Tween-, 500 µg/ml @ RT
	51	0	pH 6.5 Tween-, 500 µg/ml @ RT
	52	0	pH 6.5 Tween-, 500 µg/ml @ RT
	53	0	pH 6.5 Tween-, 500 µg/ml @ RT
	54	0	pH 6.5 Tween-, 500 µg/ml @ RT
	55	0	pH 6.5 Tween-, 500 µg/ml @ RT
	56	0	pH 6.5 Tween-, 500 µg/ml @ RT
	57	0	pH 6.5 Tween-, 500 µg/ml @ RT
	58	0	pH 6.5 Tween-, 500 µg/ml @ RT
	59	0	pH 6.5 Tween-, 500 µg/ml @ RT
	60	6	pH 6.5 Tween-, 500 µg/ml @ RT
	61	0	pH 6.5 Tween-, 500 µg/ml @ RT
	62	0	pH 6.5 Tween-, 500 µg/ml @ RT
	63	22	pH 6.5 Tween-, 500 µg/ml @ RT
	64	0	pH 6.5 Tween-, 500 µg/ml @ RT
	65	0	pH 6.5 Tween-, 500 µg/ml @ RT
	66	0	pH 6.5 Tween-, 500 µg/ml @ RT
	67	0	pH 6.5 Tween-, 500 µg/ml @ RT
	68	0	pH 6.5 Tween-, 500 µg/ml @ RT
	69	301.3	pH 6.5 Tween-, 500 µg/ml @ RT
	70	0	pH 6.5 Tween-, 500 µg/ml @ RT
	71	0	pH 6.5 Tween-, 500 µg/ml @ RT
	72	126.5	pH 6.5 Tween-, 500 µg/ml @ RT
	73	10	pH 6.5 Tween-, 500 µg/ml @ RT
	74	0	pH 6.5 Tween-, 500 µg/ml @ RT
	75	0	pH 6.5 Tween-, 500 µg/ml @ RT
	76	0	pH 6.5 Tween-, 500 µg/ml @ RT
	77	0	pH 6.5 Tween-, 500 µg/ml @ RT
	78	0	pH 6.5 Tween-, 500 µg/ml @ RT
	79	0	pH 6.5 Tween-, 500 µg/ml @ RT
	80	9	pH 6.5 Tween-, 500 µg/ml @ RT
	81	0	pH 6.5 Tween-, 500 µg/ml @ RT
	82	0	pH 6.5 Tween-, 500 µg/ml @ RT
	83	0	pH 6.5 Tween-, 500 µg/ml @ RT
	84	0	pH 6.5 Tween-, 500 µg/ml @ RT
	85	0	pH 6.5 Tween-, 500 µg/ml @ RT
	86	0	pH 6.5 Tween-, 500 µg/ml @ RT
	87	69	pH 6.5 Tween-, 500 µg/ml @ RT
	88	0	pH 6.5 Tween-, 500 µg/ml @ RT
	89	0	pH 6.5 Tween-, 500 µg/ml @ RT
	90	0	pH 6.5 Tween-, 500 µg/ml @ RT
	91	0	pH 6.5 Tween-, 500 µg/ml @ RT
	92	0	pH 6.5 Tween-, 500 µg/ml @ RT
	93	0	pH 6.5 Tween-, 500 µg/ml @ RT
	94	0	pH 6.5 Tween-, 500 µg/ml @ RT
	95	0	pH 6.5 Tween-, 500 µg/ml @ RT
	96	0	pH 6.5 Tween-, 500 µg/ml @ RT
	97	0	pH 6.5 Tween-, 500 µg/ml @ RT
	98	0	pH 6.5 Tween-, 500 µg/ml @ RT
	99	0	pH 6.5 Tween-, 500 µg/ml @ RT
	100	0	pH 6.5 Tween-, 500 µg/ml @ RT
	101	0	pH 6.5 Tween-, 500 µg/ml @ RT
	102	0	pH 6.5 Tween-, 500 µg/ml @ RT
	103	0	pH 6.5 Tween-, 500 µg/ml @ RT
	104	91.5	pH 6.5 Tween-, 500 µg/ml @ RT
	105	86.8	pH 6.5 Tween-, 500 µg/ml @ RT
	106	0	pH 6.5 Tween-, 500 µg/ml @ RT
	107	0	pH 6.5 Tween-, 500 µg/ml @ RT
	108	15.5	pH 6.5 Tween-, 500 µg/ml @ RT
	109	75.5	pH 6.5 Tween-, 500 µg/ml @ RT
	110	0	pH 6.5 Tween-, 500 µg/ml @ RT
	111	0	pH 6.5 Tween-, 500 µg/ml @ RT
	112	3	pH 6.5 Tween-, 500 µg/ml @ RT
	113	0	pH 6.5 Tween-, 500 µg/ml @ RT
	114	0	pH 6.5 Tween-, 500 µg/ml @ RT
	115	0	pH 6.5 Tween-, 500 µg/ml @ RT
	116	0	pH 6.5 Tween-, 500 µg/ml @ RT
	117	0	pH 6.5 Tween-, 500 µg/ml @ RT
	118	0	pH 6.5 Tween-, 500 µg/ml @ RT
	119	0	pH 6.5 Tween-, 500 µg/ml @ RT
	1	12.3	pH 6.5 Tween-, 100 µg/ml @ RT
	2	0	pH 6.5 Tween-, 100 µg/ml @ RT
	3	0	pH 6.5 Tween-, 100 µg/ml @ RT
	4	0	pH 6.5 Tween-, 100 µg/ml @ RT
	5	0	pH 6.5 Tween-, 100 µg/ml @ RT
	6	0	pH 6.5 Tween-, 100 µg/ml @ RT
	7	0	pH 6.5 Tween-, 100 µg/ml @ RT
	8	0	pH 6.5 Tween-, 100 µg/ml @ RT
	9	0	pH 6.5 Tween-, 100 µg/ml @ RT
	10	7.5	pH 6.5 Tween-, 100 µg/ml @ RT
	11	0	pH 6.5 Tween-, 100 µg/ml @ RT
	12	18	pH 6.5 Tween-, 100 µg/ml @ RT
	13	24	pH 6.5 Tween-, 100 µg/ml @ RT
	14	0	pH 6.5 Tween-, 100 µg/ml @ RT
	15	18	pH 6.5 Tween-, 100 µg/ml @ RT
	16	0	pH 6.5 Tween-, 100 µg/ml @ RT
	17	0	pH 6.5 Tween-, 100 µg/ml @ RT
	18	0	pH 6.5 Tween-, 100 µg/ml @ RT
	19	0	pH 6.5 Tween-, 100 µg/ml @ RT
	20	10.5	pH 6.5 Tween-, 100 µg/ml @ RT
	21	0	pH 6.5 Tween-, 100 µg/ml @ RT
	22	5	pH 6.5 Tween-, 100 µg/ml @ RT
	23	0	pH 6.5 Tween-, 100 µg/ml @ RT
	24	0	pH 6.5 Tween-, 100 µg/ml @ RT
	25	0	pH 6.5 Tween-, 100 µg/ml @ RT
	26	0	pH 6.5 Tween-, 100 µg/ml @ RT
	27	0	pH 6.5 Tween-, 100 µg/ml @ RT
	28	0	pH 6.5 Tween-, 100 µg/ml @ RT
	29	0	pH 6.5 Tween-, 100 µg/ml @ RT
	30	0	pH 6.5 Tween-, 100 µg/ml @ RT
	31	0	pH 6.5 Tween-, 100 µg/ml @ RT
	32	0	pH 6.5 Tween-, 100 µg/ml @ RT
	33	0	pH 6.5 Tween-, 100 µg/ml @ RT
	34	0	pH 6.5 Tween-, 100 µg/ml @ RT
	35	0	pH 6.5 Tween-, 100 µg/ml @ RT
	36	4	pH 6.5 Tween-, 100 µg/ml @ RT
	37	0	pH 6.5 Tween-, 100 µg/ml @ RT
	38	82.5	pH 6.5 Tween-, 100 µg/ml @ RT
	39	0	pH 6.5 Tween-, 100 µg/ml @ RT
	40	75	pH 6.5 Tween-, 100 µg/ml @ RT
	41	4	pH 6.5 Tween-, 100 µg/ml @ RT
	42	0	pH 6.5 Tween-, 100 µg/ml @ RT
	43	0	pH 6.5 Tween-, 100 µg/ml @ RT
	44	0	pH 6.5 Tween-, 100 µg/ml @ RT
	45	0	pH 6.5 Tween-, 100 µg/ml @ RT
	46	0	pH 6.5 Tween-, 100 µg/ml @ RT
	47	0	pH 6.5 Tween-, 100 µg/ml @ RT
	48	0	pH 6.5 Tween-, 100 µg/ml @ RT
	49	3	pH 6.5 Tween-, 100 µg/ml @ RT
	50	0	pH 6.5 Tween-, 100 µg/ml @ RT
	51	0	pH 6.5 Tween-, 100 µg/ml @ RT
	52	0	pH 6.5 Tween-, 100 µg/ml @ RT
	53	0	pH 6.5 Tween-, 100 µg/ml @ RT
	54	0	pH 6.5 Tween-, 100 µg/ml @ RT
	55	0	pH 6.5 Tween-, 100 µg/ml @ RT
	56	0	pH 6.5 Tween-, 100 µg/ml @ RT
	57	0	pH 6.5 Tween-, 100 µg/ml @ RT
	58	0	pH 6.5 Tween-, 100 µg/ml @ RT
	59	0	pH 6.5 Tween-, 100 µg/ml @ RT
	60	0	pH 6.5 Tween-, 100 µg/ml @ RT
	61	0	pH 6.5 Tween-, 100 µg/ml @ RT
	62	0	pH 6.5 Tween-, 100 µg/ml @ RT
	63	0	pH 6.5 Tween-, 100 µg/ml @ RT
	64	0	pH 6.5 Tween-, 100 µg/ml @ RT
	65	0	pH 6.5 Tween-, 100 µg/ml @ RT
	66	0	pH 6.5 Tween-, 100 µg/ml @ RT
	67	0	pH 6.5 Tween-, 100 µg/ml @ RT
	68	0	pH 6.5 Tween-, 100 µg/ml @ RT
	69	66.5	pH 6.5 Tween-, 100 µg/ml @ RT
	70	0	pH 6.5 Tween-, 100 µg/ml @ RT
	71	0	pH 6.5 Tween-, 100 µg/ml @ RT
	72	28	pH 6.5 Tween-, 100 µg/ml @ RT
	73	0	pH 6.5 Tween-, 100 µg/ml @ RT
	74	0	pH 6.5 Tween-, 100 µg/ml @ RT
	75	0	pH 6.5 Tween-, 100 µg/ml @ RT
	76	0	pH 6.5 Tween-, 100 µg/ml @ RT
	77	0	pH 6.5 Tween-, 100 µg/ml @ RT
	78	0	pH 6.5 Tween-, 100 µg/ml @ RT
	79	0	pH 6.5 Tween-, 100 µg/ml @ RT
	80	7.5	pH 6.5 Tween-, 100 µg/ml @ RT
	81	0	pH 6.5 Tween-, 100 µg/ml @ RT
	82	0	pH 6.5 Tween-, 100 µg/ml @ RT
	83	0	pH 6.5 Tween-, 100 µg/ml @ RT
	84	0	pH 6.5 Tween-, 100 µg/ml @ RT
	85	0	pH 6.5 Tween-, 100 µg/ml @ RT
	86	0	pH 6.5 Tween-, 100 µg/ml @ RT
	87	21.5	pH 6.5 Tween-, 100 µg/ml @ RT
	88	0	pH 6.5 Tween-, 100 µg/ml @ RT
	89	0	pH 6.5 Tween-, 100 µg/ml @ RT
	90	0	pH 6.5 Tween-, 100 µg/ml @ RT
	91	0	pH 6.5 Tween-, 100 µg/ml @ RT
	92	0	pH 6.5 Tween-, 100 µg/ml @ RT
	93	0	pH 6.5 Tween-, 100 µg/ml @ RT
	94	0	pH 6.5 Tween-, 100 µg/ml @ RT
	95	0	pH 6.5 Tween-, 100 µg/ml @ RT
	96	0	pH 6.5 Tween-, 100 µg/ml @ RT
	97	0	pH 6.5 Tween-, 100 µg/ml @ RT
	98	0	pH 6.5 Tween-, 100 µg/ml @ RT
	99	0	pH 6.5 Tween-, 100 µg/ml @ RT
	100	0	pH 6.5 Tween-, 100 µg/ml @ RT
	101	0	pH 6.5 Tween-, 100 µg/ml @ RT
	102	0	pH 6.5 Tween-, 100 µg/ml @ RT
	103	0	pH 6.5 Tween-, 100 µg/ml @ RT
	104	0	pH 6.5 Tween-, 100 µg/ml @ RT
	105	11	pH 6.5 Tween-, 100 µg/ml @ RT
	106	0	pH 6.5 Tween-, 100 µg/ml @ RT
	107	0	pH 6.5 Tween-, 100 µg/ml @ RT
	108	0	pH 6.5 Tween-, 100 µg/ml @ RT
	109	0	pH 6.5 Tween-, 100 µg/ml @ RT
	110	0	pH 6.5 Tween-, 100 µg/ml @ RT
	111	0	pH 6.5 Tween-, 100 µg/ml @ RT
	112	0	pH 6.5 Tween-, 100 µg/ml @ RT
	113	0	pH 6.5 Tween-, 100 µg/ml @ RT
	114	0	pH 6.5 Tween-, 100 µg/ml @ RT
	115	0	pH 6.5 Tween-, 100 µg/ml @ RT
	116	0	pH 6.5 Tween-, 100 µg/ml @ RT
	117	0	pH 6.5 Tween-, 100 µg/ml @ RT
	118	0	pH 6.5 Tween-, 100 µg/ml @ RT
	119	0	pH 6.5 Tween-, 100 µg/ml @ RT
	1	0	pH 6.5 Tween-, 100 µg/ml @ 4 °C
	2	2.5	pH 6.5 Tween-, 100 µg/ml @ 4 °C
	3	10	pH 6.5 Tween-, 100 µg/ml @ 4 °C
	4	0	pH 6.5 Tween-, 100 µg/ml @ 4 °C
	5	0	pH 6.5 Tween-, 100 µg/ml @ 4 °C
	6	0	pH 6.5 Tween-, 100 µg/ml @ 4 °C
	7	0	pH 6.5 Tween-, 100 µg/ml @ 4 °C
	8	3	pH 6.5 Tween-, 100 µg/ml @ 4 °C
	9	0	pH 6.5 Tween-, 100 µg/ml @ 4 °C
	10	0	pH 6.5 Tween-, 100 µg/ml @ 4 °C
	11	0	pH 6.5 Tween-, 100 µg/ml @ 4 °C
	12	0	pH 6.5 Tween-, 100 µg/ml @ 4 °C
	13	15	pH 6.5 Tween-, 100 µg/ml @ 4 °C
	14	0	pH 6.5 Tween-, 100 µg/ml @ 4 °C
	15	5.5	pH 6.5 Tween-, 100 µg/ml @ 4 °C
	16	0	pH 6.5 Tween-, 100 µg/ml @ 4 °C
	17	0	pH 6.5 Tween-, 100 µg/ml @ 4 °C
	18	0	pH 6.5 Tween-, 100 µg/ml @ 4 °C
	19	0	pH 6.5 Tween-, 100 µg/ml @ 4 °C
	20	0	pH 6.5 Tween-, 100 µg/ml @ 4 °C
	21	0	pH 6.5 Tween-, 100 µg/ml @ 4 °C
	22	0	pH 6.5 Tween-, 100 µg/ml @ 4 °C
	23	0	pH 6.5 Tween-, 100 µg/ml @ 4 °C
	24	0	pH 6.5 Tween-, 100 µg/ml @ 4 °C
	25	0	pH 6.5 Tween-, 100 µg/ml @ 4 °C
	26	0	pH 6.5 Tween-, 100 µg/ml @ 4 °C
	27	0	pH 6.5 Tween-, 100 µg/ml @ 4 °C
	28	0	pH 6.5 Tween-, 100 µg/ml @ 4 °C
	29	0	pH 6.5 Tween-, 100 µg/ml @ 4 °C
	30	0	pH 6.5 Tween-, 100 µg/ml @ 4 °C
	31	0	pH 6.5 Tween-, 100 µg/ml @ 4 °C
	32	0	pH 6.5 Tween-, 100 µg/ml @ 4 °C
	33	3	pH 6.5 Tween-, 100 µg/ml @ 4 °C
	34	0	pH 6.5 Tween-, 100 µg/ml @ 4 °C
	35	0	pH 6.5 Tween-, 100 µg/ml @ 4 °C
	36	6	pH 6.5 Tween-, 100 µg/ml @ 4 °C
	37	0	pH 6.5 Tween-, 100 µg/ml @ 4 °C
	38	22.5	pH 6.5 Tween-, 100 µg/ml @ 4 °C
	39	0	pH 6.5 Tween-, 100 µg/ml @ 4 °C
	40	31	pH 6.5 Tween-, 100 µg/ml @ 4 °C
	41	1.5	pH 6.5 Tween-, 100 µg/ml @ 4 °C
	42	0	pH 6.5 Tween-, 100 µg/ml @ 4 °C
	43	0	pH 6.5 Tween-, 100 µg/ml @ 4 °C
	44	0	pH 6.5 Tween-, 100 µg/ml @ 4 °C
	45	0	pH 6.5 Tween-, 100 µg/ml @ 4 °C
	46	0	pH 6.5 Tween-, 100 µg/ml @ 4 °C
	47	0	pH 6.5 Tween-, 100 µg/ml @ 4 °C
	48	0	pH 6.5 Tween-, 100 µg/ml @ 4 °C
	49	0	pH 6.5 Tween-, 100 µg/ml @ 4 °C
	50	0	pH 6.5 Tween-, 100 µg/ml @ 4 °C
	51	0	pH 6.5 Tween-, 100 µg/ml @ 4 °C
	52	0	pH 6.5 Tween-, 100 µg/ml @ 4 °C
	53	0	pH 6.5 Tween-, 100 µg/ml @ 4 °C
	54	0	pH 6.5 Tween-, 100 µg/ml @ 4 °C
	55	0	pH 6.5 Tween-, 100 µg/ml @ 4 °C
	56	0	pH 6.5 Tween-, 100 µg/ml @ 4 °C
	57	0	pH 6.5 Tween-, 100 µg/ml @ 4 °C
	58	0	pH 6.5 Tween-, 100 µg/ml @ 4 °C
	59	0	pH 6.5 Tween-, 100 µg/ml @ 4 °C
	60	0	pH 6.5 Tween-, 100 µg/ml @ 4 °C
	61	0	pH 6.5 Tween-, 100 µg/ml @ 4 °C
	62	0	pH 6.5 Tween-, 100 µg/ml @ 4 °C
	63	0	pH 6.5 Tween-, 100 µg/ml @ 4 °C
	64	0	pH 6.5 Tween-, 100 µg/ml @ 4 °C
	65	0	pH 6.5 Tween-, 100 µg/ml @ 4 °C
	66	0	pH 6.5 Tween-, 100 µg/ml @ 4 °C
	67	0	pH 6.5 Tween-, 100 µg/ml @ 4 °C
	68	0	pH 6.5 Tween-, 100 µg/ml @ 4 °C
	69	70	pH 6.5 Tween-, 100 µg/ml @ 4 °C
	70	0	pH 6.5 Tween-, 100 µg/ml @ 4 °C
	71	0	pH 6.5 Tween-, 100 µg/ml @ 4 °C
	72	7	pH 6.5 Tween-, 100 µg/ml @ 4 °C
	73	0	pH 6.5 Tween-, 100 µg/ml @ 4 °C
	74	0	pH 6.5 Tween-, 100 µg/ml @ 4 °C
	75	0	pH 6.5 Tween-, 100 µg/ml @ 4 °C
	76	0	pH 6.5 Tween-, 100 µg/ml @ 4 °C
	77	0	pH 6.5 Tween-, 100 µg/ml @ 4 °C
	78	0	pH 6.5 Tween-, 100 µg/ml @ 4 °C
	79	0	pH 6.5 Tween-, 100 µg/ml @ 4 °C
	80	0	pH 6.5 Tween-, 100 µg/ml @ 4 °C
	81	0	pH 6.5 Tween-, 100 µg/ml @ 4 °C
	82	0	pH 6.5 Tween-, 100 µg/ml @ 4 °C
	83	0	pH 6.5 Tween-, 100 µg/ml @ 4 °C
	84	0	pH 6.5 Tween-, 100 µg/ml @ 4 °C
	85	0	pH 6.5 Tween-, 100 µg/ml @ 4 °C
	86	0	pH 6.5 Tween-, 100 µg/ml @ 4 °C
	87	0	pH 6.5 Tween-, 100 µg/ml @ 4 °C
	88	0	pH 6.5 Tween-, 100 µg/ml @ 4 °C
	89	0	pH 6.5 Tween-, 100 µg/ml @ 4 °C
	90	0	pH 6.5 Tween-, 100 µg/ml @ 4 °C
	91	0	pH 6.5 Tween-, 100 µg/ml @ 4 °C
	92	0	pH 6.5 Tween-, 100 µg/ml @ 4 °C
	93	0	pH 6.5 Tween-, 100 µg/ml @ 4 °C
	94	0	pH 6.5 Tween-, 100 µg/ml @ 4 °C
	95	0	pH 6.5 Tween-, 100 µg/ml @ 4 °C
	96	0	pH 6.5 Tween-, 100 µg/ml @ 4 °C
	97	0	pH 6.5 Tween-, 100 µg/ml @ 4 °C
	98	0	pH 6.5 Tween-, 100 µg/ml @ 4 °C
	99	0	pH 6.5 Tween-, 100 µg/ml @ 4 °C
	100	0	pH 6.5 Tween-, 100 µg/ml @ 4 °C
	101	0	pH 6.5 Tween-, 100 µg/ml @ 4 °C
	102	0	pH 6.5 Tween-, 100 µg/ml @ 4 °C
	103	0	pH 6.5 Tween-, 100 µg/ml @ 4 °C
	104	0	pH 6.5 Tween-, 100 µg/ml @ 4 °C
	105	0	pH 6.5 Tween-, 100 µg/ml @ 4 °C
	106	0	pH 6.5 Tween-, 100 µg/ml @ 4 °C
	107	0	pH 6.5 Tween-, 100 µg/ml @ 4 °C
	108	0	pH 6.5 Tween-, 100 µg/ml @ 4 °C
	109	0	pH 6.5 Tween-, 100 µg/ml @ 4 °C
	110	0	pH 6.5 Tween-, 100 µg/ml @ 4 °C
	111	0	pH 6.5 Tween-, 100 µg/ml @ 4 °C
	112	0	pH 6.5 Tween-, 100 µg/ml @ 4 °C
	113	0	pH 6.5 Tween-, 100 µg/ml @ 4 °C
	114	0	pH 6.5 Tween-, 100 µg/ml @ 4 °C
	115	0	pH 6.5 Tween-, 100 µg/ml @ 4 °C
	116	0	pH 6.5 Tween-, 100 µg/ml @ 4 °C
	117	0	pH 6.5 Tween-, 100 µg/ml @ 4 °C
	118	0	pH 6.5 Tween-, 100 µg/ml @ 4 °C
	119	0	pH 6.5 Tween-, 100 µg/ml @ 4 °C
	1	0	pH 7.4 Tween+, 100 µg/ml @ RT
	2	0	pH 7.4 Tween+, 100 µg/ml @ RT
	3	0	pH 7.4 Tween+, 100 µg/ml @ RT
	4	0	pH 7.4 Tween+, 100 µg/ml @ RT
	5	0	pH 7.4 Tween+, 100 µg/ml @ RT
	6	0	pH 7.4 Tween+, 100 µg/ml @ RT
	7	0	pH 7.4 Tween+, 100 µg/ml @ RT
	8	0	pH 7.4 Tween+, 100 µg/ml @ RT
	9	0	pH 7.4 Tween+, 100 µg/ml @ RT
	10	0	pH 7.4 Tween+, 100 µg/ml @ RT
	11	0	pH 7.4 Tween+, 100 µg/ml @ RT
	12	0	pH 7.4 Tween+, 100 µg/ml @ RT
	13	0	pH 7.4 Tween+, 100 µg/ml @ RT
	14	0	pH 7.4 Tween+, 100 µg/ml @ RT
	15	0	pH 7.4 Tween+, 100 µg/ml @ RT
	16	0	pH 7.4 Tween+, 100 µg/ml @ RT
	17	0	pH 7.4 Tween+, 100 µg/ml @ RT
	18	0	pH 7.4 Tween+, 100 µg/ml @ RT
	19	0	pH 7.4 Tween+, 100 µg/ml @ RT
	20	0	pH 7.4 Tween+, 100 µg/ml @ RT
	21	0	pH 7.4 Tween+, 100 µg/ml @ RT
	22	0	pH 7.4 Tween+, 100 µg/ml @ RT
	23	0	pH 7.4 Tween+, 100 µg/ml @ RT
	24	0	pH 7.4 Tween+, 100 µg/ml @ RT
	25	0	pH 7.4 Tween+, 100 µg/ml @ RT
	26	0	pH 7.4 Tween+, 100 µg/ml @ RT
	27	0	pH 7.4 Tween+, 100 µg/ml @ RT
	28	0	pH 7.4 Tween+, 100 µg/ml @ RT
	29	0	pH 7.4 Tween+, 100 µg/ml @ RT
	30	0	pH 7.4 Tween+, 100 µg/ml @ RT
	31	0	pH 7.4 Tween+, 100 µg/ml @ RT
	32	0	pH 7.4 Tween+, 100 µg/ml @ RT
	33	0	pH 7.4 Tween+, 100 µg/ml @ RT
	34	0	pH 7.4 Tween+, 100 µg/ml @ RT
	35	0	pH 7.4 Tween+, 100 µg/ml @ RT
	36	0	pH 7.4 Tween+, 100 µg/ml @ RT
	37	0	pH 7.4 Tween+, 100 µg/ml @ RT
	38	0	pH 7.4 Tween+, 100 µg/ml @ RT
	39	0	pH 7.4 Tween+, 100 µg/ml @ RT
	40	0	pH 7.4 Tween+, 100 µg/ml @ RT
	41	0	pH 7.4 Tween+, 100 µg/ml @ RT
	42	0	pH 7.4 Tween+, 100 µg/ml @ RT
	43	0	pH 7.4 Tween+, 100 µg/ml @ RT
	44	0	pH 7.4 Tween+, 100 µg/ml @ RT
	45	0	pH 7.4 Tween+, 100 µg/ml @ RT
	46	0	pH 7.4 Tween+, 100 µg/ml @ RT
	47	0	pH 7.4 Tween+, 100 µg/ml @ RT
	48	0	pH 7.4 Tween+, 100 µg/ml @ RT
	49	0	pH 7.4 Tween+, 100 µg/ml @ RT
	50	0	pH 7.4 Tween+, 100 µg/ml @ RT
	51	0	pH 7.4 Tween+, 100 µg/ml @ RT
	52	0	pH 7.4 Tween+, 100 µg/ml @ RT
	53	0	pH 7.4 Tween+, 100 µg/ml @ RT
	54	0	pH 7.4 Tween+, 100 µg/ml @ RT
	55	0	pH 7.4 Tween+, 100 µg/ml @ RT
	56	0	pH 7.4 Tween+, 100 µg/ml @ RT
	57	0	pH 7.4 Tween+, 100 µg/ml @ RT
	58	0	pH 7.4 Tween+, 100 µg/ml @ RT
	59	0	pH 7.4 Tween+, 100 µg/ml @ RT
	60	0	pH 7.4 Tween+, 100 µg/ml @ RT
	61	0	pH 7.4 Tween+, 100 µg/ml @ RT
	62	0	pH 7.4 Tween+, 100 µg/ml @ RT
	63	0	pH 7.4 Tween+, 100 µg/ml @ RT
	64	0	pH 7.4 Tween+, 100 µg/ml @ RT
	65	0	pH 7.4 Tween+, 100 µg/ml @ RT
	66	0	pH 7.4 Tween+, 100 µg/ml @ RT
	67	0	pH 7.4 Tween+, 100 µg/ml @ RT
	68	0	pH 7.4 Tween+, 100 µg/ml @ RT
	69	0	pH 7.4 Tween+, 100 µg/ml @ RT
	70	0	pH 7.4 Tween+, 100 µg/ml @ RT
	71	0	pH 7.4 Tween+, 100 µg/ml @ RT
	72	0	pH 7.4 Tween+, 100 µg/ml @ RT
	73	0	pH 7.4 Tween+, 100 µg/ml @ RT
	74	0	pH 7.4 Tween+, 100 µg/ml @ RT
	75	0	pH 7.4 Tween+, 100 µg/ml @ RT
	76	0	pH 7.4 Tween+, 100 µg/ml @ RT
	77	0	pH 7.4 Tween+, 100 µg/ml @ RT
	78	0	pH 7.4 Tween+, 100 µg/ml @ RT
	79	0	pH 7.4 Tween+, 100 µg/ml @ RT
	80	0	pH 7.4 Tween+, 100 µg/ml @ RT
	81	0	pH 7.4 Tween+, 100 µg/ml @ RT
	82	0	pH 7.4 Tween+, 100 µg/ml @ RT
	83	0	pH 7.4 Tween+, 100 µg/ml @ RT
	84	0	pH 7.4 Tween+, 100 µg/ml @ RT
	85	0	pH 7.4 Tween+, 100 µg/ml @ RT
	86	0	pH 7.4 Tween+, 100 µg/ml @ RT
	87	0	pH 7.4 Tween+, 100 µg/ml @ RT
	88	0	pH 7.4 Tween+, 100 µg/ml @ RT
	89	0	pH 7.4 Tween+, 100 µg/ml @ RT
	90	0	pH 7.4 Tween+, 100 µg/ml @ RT
	91	0	pH 7.4 Tween+, 100 µg/ml @ RT
	92	0	pH 7.4 Tween+, 100 µg/ml @ RT
	93	0	pH 7.4 Tween+, 100 µg/ml @ RT
	94	0	pH 7.4 Tween+, 100 µg/ml @ RT
	95	0	pH 7.4 Tween+, 100 µg/ml @ RT
	96	0	pH 7.4 Tween+, 100 µg/ml @ RT
	97	0	pH 7.4 Tween+, 100 µg/ml @ RT
	98	0	pH 7.4 Tween+, 100 µg/ml @ RT
	99	0	pH 7.4 Tween+, 100 µg/ml @ RT
	100	0	pH 7.4 Tween+, 100 µg/ml @ RT
	101	0	pH 7.4 Tween+, 100 µg/ml @ RT
	102	0	pH 7.4 Tween+, 100 µg/ml @ RT
	103	0	pH 7.4 Tween+, 100 µg/ml @ RT
	104	0	pH 7.4 Tween+, 100 µg/ml @ RT
	105	0	pH 7.4 Tween+, 100 µg/ml @ RT
	106	0	pH 7.4 Tween+, 100 µg/ml @ RT
	107	0	pH 7.4 Tween+, 100 µg/ml @ RT
	108	0	pH 7.4 Tween+, 100 µg/ml @ RT
	109	0	pH 7.4 Tween+, 100 µg/ml @ RT
	110	0	pH 7.4 Tween+, 100 µg/ml @ RT
	111	0	pH 7.4 Tween+, 100 µg/ml @ RT
	112	0	pH 7.4 Tween+, 100 µg/ml @ RT
	113	0	pH 7.4 Tween+, 100 µg/ml @ RT
	114	0	pH 7.4 Tween+, 100 µg/ml @ RT
	115	0	pH 7.4 Tween+, 100 µg/ml @ RT
	116	0	pH 7.4 Tween+, 100 µg/ml @ RT
	117	0	pH 7.4 Tween+, 100 µg/ml @ RT
	118	0	pH 7.4 Tween+, 100 µg/ml @ RT
	119	0	pH 7.4 Tween+, 100 µg/ml @ RT
	1	0	pH 7.4 Tween+, 100 µg/ml @ 4 °C
	2	0	pH 7.4 Tween+, 100 µg/ml @ 4 °C
	3	0	pH 7.4 Tween+, 100 µg/ml @ 4 °C
	4	0	pH 7.4 Tween+, 100 µg/ml @ 4 °C
	5	0	pH 7.4 Tween+, 100 µg/ml @ 4 °C
	6	0	pH 7.4 Tween+, 100 µg/ml @ 4 °C
	7	0	pH 7.4 Tween+, 100 µg/ml @ 4 °C
	8	3.8	pH 7.4 Tween+, 100 µg/ml @ 4 °C
	9	0	pH 7.4 Tween+, 100 µg/ml @ 4 °C
	10	0	pH 7.4 Tween+, 100 µg/ml @ 4 °C
	11	0	pH 7.4 Tween+, 100 µg/ml @ 4 °C
	12	0	pH 7.4 Tween+, 100 µg/ml @ 4 °C
	13	0	pH 7.4 Tween+, 100 µg/ml @ 4 °C
	14	0	pH 7.4 Tween+, 100 µg/ml @ 4 °C
	15	0	pH 7.4 Tween+, 100 µg/ml @ 4 °C
	16	0	pH 7.4 Tween+, 100 µg/ml @ 4 °C
	17	0	pH 7.4 Tween+, 100 µg/ml @ 4 °C
	18	0	pH 7.4 Tween+, 100 µg/ml @ 4 °C
	19	0	pH 7.4 Tween+, 100 µg/ml @ 4 °C
	20	0	pH 7.4 Tween+, 100 µg/ml @ 4 °C
	21	0	pH 7.4 Tween+, 100 µg/ml @ 4 °C
	22	0	pH 7.4 Tween+, 100 µg/ml @ 4 °C
	23	0	pH 7.4 Tween+, 100 µg/ml @ 4 °C
	24	0	pH 7.4 Tween+, 100 µg/ml @ 4 °C
	25	0	pH 7.4 Tween+, 100 µg/ml @ 4 °C
	26	0	pH 7.4 Tween+, 100 µg/ml @ 4 °C
	27	0	pH 7.4 Tween+, 100 µg/ml @ 4 °C
	28	0	pH 7.4 Tween+, 100 µg/ml @ 4 °C
	29	0	pH 7.4 Tween+, 100 µg/ml @ 4 °C
	30	0	pH 7.4 Tween+, 100 µg/ml @ 4 °C
	31	0	pH 7.4 Tween+, 100 µg/ml @ 4 °C
	32	0	pH 7.4 Tween+, 100 µg/ml @ 4 °C
	33	0	pH 7.4 Tween+, 100 µg/ml @ 4 °C
	34	0	pH 7.4 Tween+, 100 µg/ml @ 4 °C
	35	0	pH 7.4 Tween+, 100 µg/ml @ 4 °C
	36	0	pH 7.4 Tween+, 100 µg/ml @ 4 °C
	37	0	pH 7.4 Tween+, 100 µg/ml @ 4 °C
	38	0	pH 7.4 Tween+, 100 µg/ml @ 4 °C
	39	0	pH 7.4 Tween+, 100 µg/ml @ 4 °C
	40	0	pH 7.4 Tween+, 100 µg/ml @ 4 °C
	41	0	pH 7.4 Tween+, 100 µg/ml @ 4 °C
	42	0	pH 7.4 Tween+, 100 µg/ml @ 4 °C
	43	0	pH 7.4 Tween+, 100 µg/ml @ 4 °C
	44	0	pH 7.4 Tween+, 100 µg/ml @ 4 °C
	45	0	pH 7.4 Tween+, 100 µg/ml @ 4 °C
	46	0	pH 7.4 Tween+, 100 µg/ml @ 4 °C
	47	0	pH 7.4 Tween+, 100 µg/ml @ 4 °C
	48	0	pH 7.4 Tween+, 100 µg/ml @ 4 °C
	49	0	pH 7.4 Tween+, 100 µg/ml @ 4 °C
	50	0	pH 7.4 Tween+, 100 µg/ml @ 4 °C
	51	0	pH 7.4 Tween+, 100 µg/ml @ 4 °C
	52	0	pH 7.4 Tween+, 100 µg/ml @ 4 °C
	53	0	pH 7.4 Tween+, 100 µg/ml @ 4 °C
	54	0	pH 7.4 Tween+, 100 µg/ml @ 4 °C
	55	0	pH 7.4 Tween+, 100 µg/ml @ 4 °C
	56	0	pH 7.4 Tween+, 100 µg/ml @ 4 °C
	57	0	pH 7.4 Tween+, 100 µg/ml @ 4 °C
	58	0	pH 7.4 Tween+, 100 µg/ml @ 4 °C
	59	0	pH 7.4 Tween+, 100 µg/ml @ 4 °C
	60	0	pH 7.4 Tween+, 100 µg/ml @ 4 °C
	61	0	pH 7.4 Tween+, 100 µg/ml @ 4 °C
	62	0	pH 7.4 Tween+, 100 µg/ml @ 4 °C
	63	0	pH 7.4 Tween+, 100 µg/ml @ 4 °C
	64	0	pH 7.4 Tween+, 100 µg/ml @ 4 °C
	65	0	pH 7.4 Tween+, 100 µg/ml @ 4 °C
	66	0	pH 7.4 Tween+, 100 µg/ml @ 4 °C
	67	0	pH 7.4 Tween+, 100 µg/ml @ 4 °C
	68	0	pH 7.4 Tween+, 100 µg/ml @ 4 °C
	69	0	pH 7.4 Tween+, 100 µg/ml @ 4 °C
	70	0	pH 7.4 Tween+, 100 µg/ml @ 4 °C
	71	0	pH 7.4 Tween+, 100 µg/ml @ 4 °C
	72	0	pH 7.4 Tween+, 100 µg/ml @ 4 °C
	73	0	pH 7.4 Tween+, 100 µg/ml @ 4 °C
	74	0	pH 7.4 Tween+, 100 µg/ml @ 4 °C
	75	0	pH 7.4 Tween+, 100 µg/ml @ 4 °C
	76	0	pH 7.4 Tween+, 100 µg/ml @ 4 °C
	77	0	pH 7.4 Tween+, 100 µg/ml @ 4 °C
	78	0	pH 7.4 Tween+, 100 µg/ml @ 4 °C
	79	0	pH 7.4 Tween+, 100 µg/ml @ 4 °C
	80	0	pH 7.4 Tween+, 100 µg/ml @ 4 °C
	81	0	pH 7.4 Tween+, 100 µg/ml @ 4 °C
	82	0	pH 7.4 Tween+, 100 µg/ml @ 4 °C
	83	0	pH 7.4 Tween+, 100 µg/ml @ 4 °C
	84	0	pH 7.4 Tween+, 100 µg/ml @ 4 °C
	85	0	pH 7.4 Tween+, 100 µg/ml @ 4 °C
	86	0	pH 7.4 Tween+, 100 µg/ml @ 4 °C
	87	0	pH 7.4 Tween+, 100 µg/ml @ 4 °C
	88	0	pH 7.4 Tween+, 100 µg/ml @ 4 °C
	89	0	pH 7.4 Tween+, 100 µg/ml @ 4 °C
	90	0	pH 7.4 Tween+, 100 µg/ml @ 4 °C
	91	0	pH 7.4 Tween+, 100 µg/ml @ 4 °C
	92	0	pH 7.4 Tween+, 100 µg/ml @ 4 °C
	93	0	pH 7.4 Tween+, 100 µg/ml @ 4 °C
	94	0	pH 7.4 Tween+, 100 µg/ml @ 4 °C
	95	0	pH 7.4 Tween+, 100 µg/ml @ 4 °C
	96	0	pH 7.4 Tween+, 100 µg/ml @ 4 °C
	97	0	pH 7.4 Tween+, 100 µg/ml @ 4 °C
	98	0	pH 7.4 Tween+, 100 µg/ml @ 4 °C
	99	0	pH 7.4 Tween+, 100 µg/ml @ 4 °C
	100	0	pH 7.4 Tween+, 100 µg/ml @ 4 °C
	101	0	pH 7.4 Tween+, 100 µg/ml @ 4 °C
	102	0	pH 7.4 Tween+, 100 µg/ml @ 4 °C
	103	0	pH 7.4 Tween+, 100 µg/ml @ 4 °C
	104	0	pH 7.4 Tween+, 100 µg/ml @ 4 °C
	105	0	pH 7.4 Tween+, 100 µg/ml @ 4 °C
	106	0	pH 7.4 Tween+, 100 µg/ml @ 4 °C
	107	0	pH 7.4 Tween+, 100 µg/ml @ 4 °C
	108	0	pH 7.4 Tween+, 100 µg/ml @ 4 °C
	109	0	pH 7.4 Tween+, 100 µg/ml @ 4 °C
	110	0	pH 7.4 Tween+, 100 µg/ml @ 4 °C
	111	0	pH 7.4 Tween+, 100 µg/ml @ 4 °C
	112	0	pH 7.4 Tween+, 100 µg/ml @ 4 °C
	113	0	pH 7.4 Tween+, 100 µg/ml @ 4 °C
	114	0	pH 7.4 Tween+, 100 µg/ml @ 4 °C
	115	0	pH 7.4 Tween+, 100 µg/ml @ 4 °C
	116	0	pH 7.4 Tween+, 100 µg/ml @ 4 °C
	117	0	pH 7.4 Tween+, 100 µg/ml @ 4 °C
	118	0	pH 7.4 Tween+, 100 µg/ml @ 4 °C
	119	0	pH 7.4 Tween+, 100 µg/ml @ 4 °C
	1	0	pH 7.4 Tween-, 100 µg/ml @ RT
	2	0	pH 7.4 Tween-, 100 µg/ml @ RT
	3	0	pH 7.4 Tween-, 100 µg/ml @ RT
	4	0	pH 7.4 Tween-, 100 µg/ml @ RT
	5	0	pH 7.4 Tween-, 100 µg/ml @ RT
	6	0	pH 7.4 Tween-, 100 µg/ml @ RT
	7	0	pH 7.4 Tween-, 100 µg/ml @ RT
	8	0	pH 7.4 Tween-, 100 µg/ml @ RT
	9	0	pH 7.4 Tween-, 100 µg/ml @ RT
	10	0	pH 7.4 Tween-, 100 µg/ml @ RT
	11	0	pH 7.4 Tween-, 100 µg/ml @ RT
	12	0	pH 7.4 Tween-, 100 µg/ml @ RT
	13	0	pH 7.4 Tween-, 100 µg/ml @ RT
	14	0	pH 7.4 Tween-, 100 µg/ml @ RT
	15	0	pH 7.4 Tween-, 100 µg/ml @ RT
	16	0	pH 7.4 Tween-, 100 µg/ml @ RT
	17	0	pH 7.4 Tween-, 100 µg/ml @ RT
	18	0	pH 7.4 Tween-, 100 µg/ml @ RT
	19	0	pH 7.4 Tween-, 100 µg/ml @ RT
	20	0	pH 7.4 Tween-, 100 µg/ml @ RT
	21	0	pH 7.4 Tween-, 100 µg/ml @ RT
	22	0	pH 7.4 Tween-, 100 µg/ml @ RT
	23	0	pH 7.4 Tween-, 100 µg/ml @ RT
	24	0	pH 7.4 Tween-, 100 µg/ml @ RT
	25	0	pH 7.4 Tween-, 100 µg/ml @ RT
	26	0	pH 7.4 Tween-, 100 µg/ml @ RT
	27	0	pH 7.4 Tween-, 100 µg/ml @ RT
	28	0	pH 7.4 Tween-, 100 µg/ml @ RT
	29	0	pH 7.4 Tween-, 100 µg/ml @ RT
	30	0	pH 7.4 Tween-, 100 µg/ml @ RT
	31	0	pH 7.4 Tween-, 100 µg/ml @ RT
	32	0	pH 7.4 Tween-, 100 µg/ml @ RT
	33	0	pH 7.4 Tween-, 100 µg/ml @ RT
	34	0	pH 7.4 Tween-, 100 µg/ml @ RT
	35	0	pH 7.4 Tween-, 100 µg/ml @ RT
	36	0	pH 7.4 Tween-, 100 µg/ml @ RT
	37	0	pH 7.4 Tween-, 100 µg/ml @ RT
	38	0	pH 7.4 Tween-, 100 µg/ml @ RT
	39	0	pH 7.4 Tween-, 100 µg/ml @ RT
	40	0	pH 7.4 Tween-, 100 µg/ml @ RT
	41	0	pH 7.4 Tween-, 100 µg/ml @ RT
	42	0	pH 7.4 Tween-, 100 µg/ml @ RT
	43	0	pH 7.4 Tween-, 100 µg/ml @ RT
	44	0	pH 7.4 Tween-, 100 µg/ml @ RT
	45	0	pH 7.4 Tween-, 100 µg/ml @ RT
	46	0	pH 7.4 Tween-, 100 µg/ml @ RT
	47	0	pH 7.4 Tween-, 100 µg/ml @ RT
	48	0	pH 7.4 Tween-, 100 µg/ml @ RT
	49	0	pH 7.4 Tween-, 100 µg/ml @ RT
	50	0	pH 7.4 Tween-, 100 µg/ml @ RT
	51	0	pH 7.4 Tween-, 100 µg/ml @ RT
	52	0	pH 7.4 Tween-, 100 µg/ml @ RT
	53	0	pH 7.4 Tween-, 100 µg/ml @ RT
	54	0	pH 7.4 Tween-, 100 µg/ml @ RT
	55	0	pH 7.4 Tween-, 100 µg/ml @ RT
	56	0	pH 7.4 Tween-, 100 µg/ml @ RT
	57	0	pH 7.4 Tween-, 100 µg/ml @ RT
	58	0	pH 7.4 Tween-, 100 µg/ml @ RT
	59	0	pH 7.4 Tween-, 100 µg/ml @ RT
	60	0	pH 7.4 Tween-, 100 µg/ml @ RT
	61	0	pH 7.4 Tween-, 100 µg/ml @ RT
	62	0	pH 7.4 Tween-, 100 µg/ml @ RT
	63	0	pH 7.4 Tween-, 100 µg/ml @ RT
	64	0	pH 7.4 Tween-, 100 µg/ml @ RT
	65	0	pH 7.4 Tween-, 100 µg/ml @ RT
	66	0	pH 7.4 Tween-, 100 µg/ml @ RT
	67	0	pH 7.4 Tween-, 100 µg/ml @ RT
	68	0	pH 7.4 Tween-, 100 µg/ml @ RT
	69	0	pH 7.4 Tween-, 100 µg/ml @ RT
	70	0	pH 7.4 Tween-, 100 µg/ml @ RT
	71	0	pH 7.4 Tween-, 100 µg/ml @ RT
	72	0	pH 7.4 Tween-, 100 µg/ml @ RT
	73	0	pH 7.4 Tween-, 100 µg/ml @ RT
	74	0	pH 7.4 Tween-, 100 µg/ml @ RT
	75	0	pH 7.4 Tween-, 100 µg/ml @ RT
	76	0	pH 7.4 Tween-, 100 µg/ml @ RT
	77	0	pH 7.4 Tween-, 100 µg/ml @ RT
	78	0	pH 7.4 Tween-, 100 µg/ml @ RT
	79	0	pH 7.4 Tween-, 100 µg/ml @ RT
	80	0	pH 7.4 Tween-, 100 µg/ml @ RT
	81	0	pH 7.4 Tween-, 100 µg/ml @ RT
	82	0	pH 7.4 Tween-, 100 µg/ml @ RT
	83	0	pH 7.4 Tween-, 100 µg/ml @ RT
	84	0	pH 7.4 Tween-, 100 µg/ml @ RT
	85	0	pH 7.4 Tween-, 100 µg/ml @ RT
	86	0	pH 7.4 Tween-, 100 µg/ml @ RT
	87	0	pH 7.4 Tween-, 100 µg/ml @ RT
	88	0	pH 7.4 Tween-, 100 µg/ml @ RT
	89	0	pH 7.4 Tween-, 100 µg/ml @ RT
	90	0	pH 7.4 Tween-, 100 µg/ml @ RT
	91	0	pH 7.4 Tween-, 100 µg/ml @ RT
	92	0	pH 7.4 Tween-, 100 µg/ml @ RT
	93	0	pH 7.4 Tween-, 100 µg/ml @ RT
	94	0	pH 7.4 Tween-, 100 µg/ml @ RT
	95	0	pH 7.4 Tween-, 100 µg/ml @ RT
	96	0	pH 7.4 Tween-, 100 µg/ml @ RT
	97	0	pH 7.4 Tween-, 100 µg/ml @ RT
	98	0	pH 7.4 Tween-, 100 µg/ml @ RT
	99	0	pH 7.4 Tween-, 100 µg/ml @ RT
	100	0	pH 7.4 Tween-, 100 µg/ml @ RT
	101	0	pH 7.4 Tween-, 100 µg/ml @ RT
	102	0	pH 7.4 Tween-, 100 µg/ml @ RT
	103	0	pH 7.4 Tween-, 100 µg/ml @ RT
	104	0	pH 7.4 Tween-, 100 µg/ml @ RT
	105	0	pH 7.4 Tween-, 100 µg/ml @ RT
	106	0	pH 7.4 Tween-, 100 µg/ml @ RT
	107	0	pH 7.4 Tween-, 100 µg/ml @ RT
	108	0	pH 7.4 Tween-, 100 µg/ml @ RT
	109	0	pH 7.4 Tween-, 100 µg/ml @ RT
	110	0	pH 7.4 Tween-, 100 µg/ml @ RT
	111	0	pH 7.4 Tween-, 100 µg/ml @ RT
	112	0	pH 7.4 Tween-, 100 µg/ml @ RT
	113	0	pH 7.4 Tween-, 100 µg/ml @ RT
	114	0	pH 7.4 Tween-, 100 µg/ml @ RT
	115	0	pH 7.4 Tween-, 100 µg/ml @ RT
	116	0	pH 7.4 Tween-, 100 µg/ml @ RT
	117	0	pH 7.4 Tween-, 100 µg/ml @ RT
	118	0	pH 7.4 Tween-, 100 µg/ml @ RT
	119	0	pH 7.4 Tween-, 100 µg/ml @ RT
	1	0	pH 7.4 Tween-, 100 µg/ml @ 4 °C
	2	0	pH 7.4 Tween-, 100 µg/ml @ 4 °C
	3	0	pH 7.4 Tween-, 100 µg/ml @ 4 °C
	4	0	pH 7.4 Tween-, 100 µg/ml @ 4 °C
	5	0	pH 7.4 Tween-, 100 µg/ml @ 4 °C
	6	0	pH 7.4 Tween-, 100 µg/ml @ 4 °C
	7	0	pH 7.4 Tween-, 100 µg/ml @ 4 °C
	8	0	pH 7.4 Tween-, 100 µg/ml @ 4 °C
	9	0	pH 7.4 Tween-, 100 µg/ml @ 4 °C
	10	0	pH 7.4 Tween-, 100 µg/ml @ 4 °C
	11	0	pH 7.4 Tween-, 100 µg/ml @ 4 °C
	12	0	pH 7.4 Tween-, 100 µg/ml @ 4 °C
	13	0	pH 7.4 Tween-, 100 µg/ml @ 4 °C
	14	0	pH 7.4 Tween-, 100 µg/ml @ 4 °C
	15	4	pH 7.4 Tween-, 100 µg/ml @ 4 °C
	16	0	pH 7.4 Tween-, 100 µg/ml @ 4 °C
	17	0	pH 7.4 Tween-, 100 µg/ml @ 4 °C
	18	0	pH 7.4 Tween-, 100 µg/ml @ 4 °C
	19	0	pH 7.4 Tween-, 100 µg/ml @ 4 °C
	20	0	pH 7.4 Tween-, 100 µg/ml @ 4 °C
	21	0	pH 7.4 Tween-, 100 µg/ml @ 4 °C
	22	0	pH 7.4 Tween-, 100 µg/ml @ 4 °C
	23	0	pH 7.4 Tween-, 100 µg/ml @ 4 °C
	24	0	pH 7.4 Tween-, 100 µg/ml @ 4 °C
	25	0	pH 7.4 Tween-, 100 µg/ml @ 4 °C
	26	0	pH 7.4 Tween-, 100 µg/ml @ 4 °C
	27	0	pH 7.4 Tween-, 100 µg/ml @ 4 °C
	28	0	pH 7.4 Tween-, 100 µg/ml @ 4 °C
	29	0	pH 7.4 Tween-, 100 µg/ml @ 4 °C
	30	0	pH 7.4 Tween-, 100 µg/ml @ 4 °C
	31	0	pH 7.4 Tween-, 100 µg/ml @ 4 °C
	32	0	pH 7.4 Tween-, 100 µg/ml @ 4 °C
	33	0	pH 7.4 Tween-, 100 µg/ml @ 4 °C
	34	0	pH 7.4 Tween-, 100 µg/ml @ 4 °C
	35	0	pH 7.4 Tween-, 100 µg/ml @ 4 °C
	36	0	pH 7.4 Tween-, 100 µg/ml @ 4 °C
	37	0	pH 7.4 Tween-, 100 µg/ml @ 4 °C
	38	3	pH 7.4 Tween-, 100 µg/ml @ 4 °C
	39	0	pH 7.4 Tween-, 100 µg/ml @ 4 °C
	40	0	pH 7.4 Tween-, 100 µg/ml @ 4 °C
	41	0	pH 7.4 Tween-, 100 µg/ml @ 4 °C
	42	0	pH 7.4 Tween-, 100 µg/ml @ 4 °C
	43	0	pH 7.4 Tween-, 100 µg/ml @ 4 °C
	44	0	pH 7.4 Tween-, 100 µg/ml @ 4 °C
	45	0	pH 7.4 Tween-, 100 µg/ml @ 4 °C
	46	0	pH 7.4 Tween-, 100 µg/ml @ 4 °C
	47	0	pH 7.4 Tween-, 100 µg/ml @ 4 °C
	48	0	pH 7.4 Tween-, 100 µg/ml @ 4 °C
	49	0	pH 7.4 Tween-, 100 µg/ml @ 4 °C
	50	0	pH 7.4 Tween-, 100 µg/ml @ 4 °C
	51	0	pH 7.4 Tween-, 100 µg/ml @ 4 °C
	52	0	pH 7.4 Tween-, 100 µg/ml @ 4 °C
	53	0	pH 7.4 Tween-, 100 µg/ml @ 4 °C
	54	0	pH 7.4 Tween-, 100 µg/ml @ 4 °C
	55	0	pH 7.4 Tween-, 100 µg/ml @ 4 °C
	56	0	pH 7.4 Tween-, 100 µg/ml @ 4 °C
	57	0	pH 7.4 Tween-, 100 µg/ml @ 4 °C
	58	0	pH 7.4 Tween-, 100 µg/ml @ 4 °C
	59	0	pH 7.4 Tween-, 100 µg/ml @ 4 °C
	60	0	pH 7.4 Tween-, 100 µg/ml @ 4 °C
	61	0	pH 7.4 Tween-, 100 µg/ml @ 4 °C
	62	0	pH 7.4 Tween-, 100 µg/ml @ 4 °C
	63	0	pH 7.4 Tween-, 100 µg/ml @ 4 °C
	64	0	pH 7.4 Tween-, 100 µg/ml @ 4 °C
	65	0	pH 7.4 Tween-, 100 µg/ml @ 4 °C
	66	0	pH 7.4 Tween-, 100 µg/ml @ 4 °C
	67	0	pH 7.4 Tween-, 100 µg/ml @ 4 °C
	68	0	pH 7.4 Tween-, 100 µg/ml @ 4 °C
	69	0	pH 7.4 Tween-, 100 µg/ml @ 4 °C
	70	0	pH 7.4 Tween-, 100 µg/ml @ 4 °C
	71	0	pH 7.4 Tween-, 100 µg/ml @ 4 °C
	72	0	pH 7.4 Tween-, 100 µg/ml @ 4 °C
	73	0	pH 7.4 Tween-, 100 µg/ml @ 4 °C
	74	0	pH 7.4 Tween-, 100 µg/ml @ 4 °C
	75	0	pH 7.4 Tween-, 100 µg/ml @ 4 °C
	76	0	pH 7.4 Tween-, 100 µg/ml @ 4 °C
	77	0	pH 7.4 Tween-, 100 µg/ml @ 4 °C
	78	0	pH 7.4 Tween-, 100 µg/ml @ 4 °C
	79	0	pH 7.4 Tween-, 100 µg/ml @ 4 °C
	80	0	pH 7.4 Tween-, 100 µg/ml @ 4 °C
	81	0	pH 7.4 Tween-, 100 µg/ml @ 4 °C
	82	0	pH 7.4 Tween-, 100 µg/ml @ 4 °C
	83	0	pH 7.4 Tween-, 100 µg/ml @ 4 °C
	84	0	pH 7.4 Tween-, 100 µg/ml @ 4 °C
	85	0	pH 7.4 Tween-, 100 µg/ml @ 4 °C
	86	0	pH 7.4 Tween-, 100 µg/ml @ 4 °C
	87	0	pH 7.4 Tween-, 100 µg/ml @ 4 °C
	88	0	pH 7.4 Tween-, 100 µg/ml @ 4 °C
	89	0	pH 7.4 Tween-, 100 µg/ml @ 4 °C
	90	0	pH 7.4 Tween-, 100 µg/ml @ 4 °C
	91	0	pH 7.4 Tween-, 100 µg/ml @ 4 °C
	92	0	pH 7.4 Tween-, 100 µg/ml @ 4 °C
	93	0	pH 7.4 Tween-, 100 µg/ml @ 4 °C
	94	0	pH 7.4 Tween-, 100 µg/ml @ 4 °C
	95	0	pH 7.4 Tween-, 100 µg/ml @ 4 °C
	96	0	pH 7.4 Tween-, 100 µg/ml @ 4 °C
	97	0	pH 7.4 Tween-, 100 µg/ml @ 4 °C
	98	0	pH 7.4 Tween-, 100 µg/ml @ 4 °C
	99	0	pH 7.4 Tween-, 100 µg/ml @ 4 °C
	100	0	pH 7.4 Tween-, 100 µg/ml @ 4 °C
	101	0	pH 7.4 Tween-, 100 µg/ml @ 4 °C
	102	0	pH 7.4 Tween-, 100 µg/ml @ 4 °C
	103	0	pH 7.4 Tween-, 100 µg/ml @ 4 °C
	104	0	pH 7.4 Tween-, 100 µg/ml @ 4 °C
	105	0	pH 7.4 Tween-, 100 µg/ml @ 4 °C
	106	0	pH 7.4 Tween-, 100 µg/ml @ 4 °C
	107	0	pH 7.4 Tween-, 100 µg/ml @ 4 °C
	108	0	pH 7.4 Tween-, 100 µg/ml @ 4 °C
	109	0	pH 7.4 Tween-, 100 µg/ml @ 4 °C
	110	0	pH 7.4 Tween-, 100 µg/ml @ 4 °C
	111	0	pH 7.4 Tween-, 100 µg/ml @ 4 °C
	112	0	pH 7.4 Tween-, 100 µg/ml @ 4 °C
	113	0	pH 7.4 Tween-, 100 µg/ml @ 4 °C
	114	0	pH 7.4 Tween-, 100 µg/ml @ 4 °C
	115	0	pH 7.4 Tween-, 100 µg/ml @ 4 °C
	116	0	pH 7.4 Tween-, 100 µg/ml @ 4 °C
	117	0	pH 7.4 Tween-, 100 µg/ml @ 4 °C
	118	0	pH 7.4 Tween-, 100 µg/ml @ 4 °C
	119	0	pH 7.4 Tween-, 100 µg/ml @ 4 °C
	1	6	Water Tween+, 100 µg/ml @ RT
	2	0	Water Tween+, 100 µg/ml @ RT
	3	0	Water Tween+, 100 µg/ml @ RT
	4	0	Water Tween+, 100 µg/ml @ RT
	5	0	Water Tween+, 100 µg/ml @ RT
	6	0	Water Tween+, 100 µg/ml @ RT
	7	0	Water Tween+, 100 µg/ml @ RT
	8	0	Water Tween+, 100 µg/ml @ RT
	9	0	Water Tween+, 100 µg/ml @ RT
	10	0	Water Tween+, 100 µg/ml @ RT
	11	1	Water Tween+, 100 µg/ml @ RT
	12	3	Water Tween+, 100 µg/ml @ RT
	13	0	Water Tween+, 100 µg/ml @ RT
	14	0	Water Tween+, 100 µg/ml @ RT
	15	0	Water Tween+, 100 µg/ml @ RT
	16	0	Water Tween+, 100 µg/ml @ RT
	17	0	Water Tween+, 100 µg/ml @ RT
	18	0	Water Tween+, 100 µg/ml @ RT
	19	0	Water Tween+, 100 µg/ml @ RT
	20	0	Water Tween+, 100 µg/ml @ RT
	21	0	Water Tween+, 100 µg/ml @ RT
	22	0	Water Tween+, 100 µg/ml @ RT
	23	0	Water Tween+, 100 µg/ml @ RT
	24	0	Water Tween+, 100 µg/ml @ RT
	25	0	Water Tween+, 100 µg/ml @ RT
	26	0	Water Tween+, 100 µg/ml @ RT
	27	0	Water Tween+, 100 µg/ml @ RT
	28	0	Water Tween+, 100 µg/ml @ RT
	29	0	Water Tween+, 100 µg/ml @ RT
	30	0	Water Tween+, 100 µg/ml @ RT
	31	0	Water Tween+, 100 µg/ml @ RT
	32	0	Water Tween+, 100 µg/ml @ RT
	33	7	Water Tween+, 100 µg/ml @ RT
	34	0	Water Tween+, 100 µg/ml @ RT
	35	0	Water Tween+, 100 µg/ml @ RT
	36	0	Water Tween+, 100 µg/ml @ RT
	37	0	Water Tween+, 100 µg/ml @ RT
	38	3.5	Water Tween+, 100 µg/ml @ RT
	39	0	Water Tween+, 100 µg/ml @ RT
	40	0	Water Tween+, 100 µg/ml @ RT
	41	5	Water Tween+, 100 µg/ml @ RT
	42	0	Water Tween+, 100 µg/ml @ RT
	43	0	Water Tween+, 100 µg/ml @ RT
	44	0	Water Tween+, 100 µg/ml @ RT
	45	0	Water Tween+, 100 µg/ml @ RT
	46	9.8	Water Tween+, 100 µg/ml @ RT
	47	0	Water Tween+, 100 µg/ml @ RT
	48	0	Water Tween+, 100 µg/ml @ RT
	49	0	Water Tween+, 100 µg/ml @ RT
	50	0	Water Tween+, 100 µg/ml @ RT
	51	0	Water Tween+, 100 µg/ml @ RT
	52	0	Water Tween+, 100 µg/ml @ RT
	53	0	Water Tween+, 100 µg/ml @ RT
	54	0	Water Tween+, 100 µg/ml @ RT
	55	0	Water Tween+, 100 µg/ml @ RT
	56	0	Water Tween+, 100 µg/ml @ RT
	57	0	Water Tween+, 100 µg/ml @ RT
	58	0	Water Tween+, 100 µg/ml @ RT
	59	0	Water Tween+, 100 µg/ml @ RT
	60	0	Water Tween+, 100 µg/ml @ RT
	61	0	Water Tween+, 100 µg/ml @ RT
	62	0	Water Tween+, 100 µg/ml @ RT
	63	0	Water Tween+, 100 µg/ml @ RT
	64	0	Water Tween+, 100 µg/ml @ RT
	65	0	Water Tween+, 100 µg/ml @ RT
	66	0	Water Tween+, 100 µg/ml @ RT
	67	0	Water Tween+, 100 µg/ml @ RT
	68	0	Water Tween+, 100 µg/ml @ RT
	69	8.5	Water Tween+, 100 µg/ml @ RT
	70	0	Water Tween+, 100 µg/ml @ RT
	71	0	Water Tween+, 100 µg/ml @ RT
	72	0	Water Tween+, 100 µg/ml @ RT
	73	0	Water Tween+, 100 µg/ml @ RT
	74	0	Water Tween+, 100 µg/ml @ RT
	75	0	Water Tween+, 100 µg/ml @ RT
	76	0	Water Tween+, 100 µg/ml @ RT
	77	0	Water Tween+, 100 µg/ml @ RT
	78	0	Water Tween+, 100 µg/ml @ RT
	79	0	Water Tween+, 100 µg/ml @ RT
	80	3	Water Tween+, 100 µg/ml @ RT
	81	0	Water Tween+, 100 µg/ml @ RT
	82	0	Water Tween+, 100 µg/ml @ RT
	83	0	Water Tween+, 100 µg/ml @ RT
	84	0	Water Tween+, 100 µg/ml @ RT
	85	0	Water Tween+, 100 µg/ml @ RT
	86	6.5	Water Tween+, 100 µg/ml @ RT
	87	5	Water Tween+, 100 µg/ml @ RT
	88	0	Water Tween+, 100 µg/ml @ RT
	89	0	Water Tween+, 100 µg/ml @ RT
	90	0	Water Tween+, 100 µg/ml @ RT
	91	0	Water Tween+, 100 µg/ml @ RT
	92	0	Water Tween+, 100 µg/ml @ RT
	93	0	Water Tween+, 100 µg/ml @ RT
	94	0	Water Tween+, 100 µg/ml @ RT
	95	3	Water Tween+, 100 µg/ml @ RT
	96	0	Water Tween+, 100 µg/ml @ RT
	97	0	Water Tween+, 100 µg/ml @ RT
	98	0	Water Tween+, 100 µg/ml @ RT
	99	6.5	Water Tween+, 100 µg/ml @ RT
	100	0	Water Tween+, 100 µg/ml @ RT
	101	0	Water Tween+, 100 µg/ml @ RT
	102	0	Water Tween+, 100 µg/ml @ RT
	103	0	Water Tween+, 100 µg/ml @ RT
	104	0	Water Tween+, 100 µg/ml @ RT
	105	0	Water Tween+, 100 µg/ml @ RT
	106	0	Water Tween+, 100 µg/ml @ RT
	107	0	Water Tween+, 100 µg/ml @ RT
	108	0	Water Tween+, 100 µg/ml @ RT
	109	8.3	Water Tween+, 100 µg/ml @ RT
	110	0	Water Tween+, 100 µg/ml @ RT
	111	0	Water Tween+, 100 µg/ml @ RT
	112	0	Water Tween+, 100 µg/ml @ RT
	113	0	Water Tween+, 100 µg/ml @ RT
	114	0	Water Tween+, 100 µg/ml @ RT
	115	0	Water Tween+, 100 µg/ml @ RT
	116	0	Water Tween+, 100 µg/ml @ RT
	117	0	Water Tween+, 100 µg/ml @ RT
	118	0	Water Tween+, 100 µg/ml @ RT
	119	10.3	Water Tween+, 100 µg/ml @ RT
	1	0	Water Tween+, 100 µg/ml @ 4 °C
	2	0	Water Tween+, 100 µg/ml @ 4 °C
	3	0	Water Tween+, 100 µg/ml @ 4 °C
	4	0	Water Tween+, 100 µg/ml @ 4 °C
	5	0	Water Tween+, 100 µg/ml @ 4 °C
	6	0	Water Tween+, 100 µg/ml @ 4 °C
	7	0	Water Tween+, 100 µg/ml @ 4 °C
	8	0	Water Tween+, 100 µg/ml @ 4 °C
	9	0	Water Tween+, 100 µg/ml @ 4 °C
	10	3	Water Tween+, 100 µg/ml @ 4 °C
	11	0	Water Tween+, 100 µg/ml @ 4 °C
	12	6	Water Tween+, 100 µg/ml @ 4 °C
	13	2	Water Tween+, 100 µg/ml @ 4 °C
	14	0	Water Tween+, 100 µg/ml @ 4 °C
	15	6.5	Water Tween+, 100 µg/ml @ 4 °C
	16	3	Water Tween+, 100 µg/ml @ 4 °C
	17	0	Water Tween+, 100 µg/ml @ 4 °C
	18	0	Water Tween+, 100 µg/ml @ 4 °C
	19	0	Water Tween+, 100 µg/ml @ 4 °C
	20	0	Water Tween+, 100 µg/ml @ 4 °C
	21	0	Water Tween+, 100 µg/ml @ 4 °C
	22	0	Water Tween+, 100 µg/ml @ 4 °C
	23	0	Water Tween+, 100 µg/ml @ 4 °C
	24	0	Water Tween+, 100 µg/ml @ 4 °C
	25	0	Water Tween+, 100 µg/ml @ 4 °C
	26	0	Water Tween+, 100 µg/ml @ 4 °C
	27	0	Water Tween+, 100 µg/ml @ 4 °C
	28	0	Water Tween+, 100 µg/ml @ 4 °C
	29	0	Water Tween+, 100 µg/ml @ 4 °C
	30	0	Water Tween+, 100 µg/ml @ 4 °C
	31	0	Water Tween+, 100 µg/ml @ 4 °C
	32	0	Water Tween+, 100 µg/ml @ 4 °C
	33	0	Water Tween+, 100 µg/ml @ 4 °C
	34	0	Water Tween+, 100 µg/ml @ 4 °C
	35	0	Water Tween+, 100 µg/ml @ 4 °C
	36	3	Water Tween+, 100 µg/ml @ 4 °C
	37	0	Water Tween+, 100 µg/ml @ 4 °C
	38	0	Water Tween+, 100 µg/ml @ 4 °C
	39	0	Water Tween+, 100 µg/ml @ 4 °C
	40	1.5	Water Tween+, 100 µg/ml @ 4 °C
	41	0	Water Tween+, 100 µg/ml @ 4 °C
	42	0	Water Tween+, 100 µg/ml @ 4 °C
	43	0	Water Tween+, 100 µg/ml @ 4 °C
	44	0	Water Tween+, 100 µg/ml @ 4 °C
	45	0	Water Tween+, 100 µg/ml @ 4 °C
	46	35.5	Water Tween+, 100 µg/ml @ 4 °C
	47	0	Water Tween+, 100 µg/ml @ 4 °C
	48	1.5	Water Tween+, 100 µg/ml @ 4 °C
	49	0	Water Tween+, 100 µg/ml @ 4 °C
	50	0	Water Tween+, 100 µg/ml @ 4 °C
	51	0	Water Tween+, 100 µg/ml @ 4 °C
	52	0	Water Tween+, 100 µg/ml @ 4 °C
	53	0	Water Tween+, 100 µg/ml @ 4 °C
	54	0	Water Tween+, 100 µg/ml @ 4 °C
	55	0	Water Tween+, 100 µg/ml @ 4 °C
	56	0	Water Tween+, 100 µg/ml @ 4 °C
	57	0	Water Tween+, 100 µg/ml @ 4 °C
	58	0	Water Tween+, 100 µg/ml @ 4 °C
	59	0	Water Tween+, 100 µg/ml @ 4 °C
	60	0	Water Tween+, 100 µg/ml @ 4 °C
	61	2.5	Water Tween+, 100 µg/ml @ 4 °C
	62	0	Water Tween+, 100 µg/ml @ 4 °C
	63	0	Water Tween+, 100 µg/ml @ 4 °C
	64	0	Water Tween+, 100 µg/ml @ 4 °C
	65	0	Water Tween+, 100 µg/ml @ 4 °C
	66	0	Water Tween+, 100 µg/ml @ 4 °C
	67	0	Water Tween+, 100 µg/ml @ 4 °C
	68	0	Water Tween+, 100 µg/ml @ 4 °C
	69	0	Water Tween+, 100 µg/ml @ 4 °C
	70	0	Water Tween+, 100 µg/ml @ 4 °C
	71	0	Water Tween+, 100 µg/ml @ 4 °C
	72	0	Water Tween+, 100 µg/ml @ 4 °C
	73	0	Water Tween+, 100 µg/ml @ 4 °C
	74	0	Water Tween+, 100 µg/ml @ 4 °C
	75	0	Water Tween+, 100 µg/ml @ 4 °C
	76	0	Water Tween+, 100 µg/ml @ 4 °C
	77	0	Water Tween+, 100 µg/ml @ 4 °C
	78	0	Water Tween+, 100 µg/ml @ 4 °C
	79	0	Water Tween+, 100 µg/ml @ 4 °C
	80	0	Water Tween+, 100 µg/ml @ 4 °C
	81	0	Water Tween+, 100 µg/ml @ 4 °C
	82	0	Water Tween+, 100 µg/ml @ 4 °C
	83	0	Water Tween+, 100 µg/ml @ 4 °C
	84	0	Water Tween+, 100 µg/ml @ 4 °C
	85	0	Water Tween+, 100 µg/ml @ 4 °C
	86	3	Water Tween+, 100 µg/ml @ 4 °C
	87	17.5	Water Tween+, 100 µg/ml @ 4 °C
	88	0	Water Tween+, 100 µg/ml @ 4 °C
	89	0	Water Tween+, 100 µg/ml @ 4 °C
	90	0	Water Tween+, 100 µg/ml @ 4 °C
	91	0	Water Tween+, 100 µg/ml @ 4 °C
	92	0	Water Tween+, 100 µg/ml @ 4 °C
	93	0	Water Tween+, 100 µg/ml @ 4 °C
	94	0	Water Tween+, 100 µg/ml @ 4 °C
	95	0	Water Tween+, 100 µg/ml @ 4 °C
	96	0	Water Tween+, 100 µg/ml @ 4 °C
	97	0	Water Tween+, 100 µg/ml @ 4 °C
	98	0	Water Tween+, 100 µg/ml @ 4 °C
	99	0	Water Tween+, 100 µg/ml @ 4 °C
	100	0	Water Tween+, 100 µg/ml @ 4 °C
	101	0	Water Tween+, 100 µg/ml @ 4 °C
	102	0	Water Tween+, 100 µg/ml @ 4 °C
	103	0	Water Tween+, 100 µg/ml @ 4 °C
	104	0	Water Tween+, 100 µg/ml @ 4 °C
	105	0	Water Tween+, 100 µg/ml @ 4 °C
	106	0	Water Tween+, 100 µg/ml @ 4 °C
	107	0	Water Tween+, 100 µg/ml @ 4 °C
	108	0	Water Tween+, 100 µg/ml @ 4 °C
	109	12.5	Water Tween+, 100 µg/ml @ 4 °C
	110	0	Water Tween+, 100 µg/ml @ 4 °C
	111	0	Water Tween+, 100 µg/ml @ 4 °C
	112	0	Water Tween+, 100 µg/ml @ 4 °C
	113	0	Water Tween+, 100 µg/ml @ 4 °C
	114	0	Water Tween+, 100 µg/ml @ 4 °C
	115	5	Water Tween+, 100 µg/ml @ 4 °C
	116	0	Water Tween+, 100 µg/ml @ 4 °C
	117	0	Water Tween+, 100 µg/ml @ 4 °C
	118	0	Water Tween+, 100 µg/ml @ 4 °C
	119	0	Water Tween+, 100 µg/ml @ 4 °C
	1	0	Water Tween-, 100 µg/ml @ RT
	2	0	Water Tween-, 100 µg/ml @ RT
	3	0	Water Tween-, 100 µg/ml @ RT
	4	0	Water Tween-, 100 µg/ml @ RT
	5	0	Water Tween-, 100 µg/ml @ RT
	6	0	Water Tween-, 100 µg/ml @ RT
	7	0	Water Tween-, 100 µg/ml @ RT
	8	0	Water Tween-, 100 µg/ml @ RT
	9	0	Water Tween-, 100 µg/ml @ RT
	10	0	Water Tween-, 100 µg/ml @ RT
	11	0	Water Tween-, 100 µg/ml @ RT
	12	0	Water Tween-, 100 µg/ml @ RT
	13	0	Water Tween-, 100 µg/ml @ RT
	14	0	Water Tween-, 100 µg/ml @ RT
	15	0	Water Tween-, 100 µg/ml @ RT
	16	0	Water Tween-, 100 µg/ml @ RT
	17	0	Water Tween-, 100 µg/ml @ RT
	18	0	Water Tween-, 100 µg/ml @ RT
	19	0	Water Tween-, 100 µg/ml @ RT
	20	0	Water Tween-, 100 µg/ml @ RT
	21	0	Water Tween-, 100 µg/ml @ RT
	22	0	Water Tween-, 100 µg/ml @ RT
	23	0	Water Tween-, 100 µg/ml @ RT
	24	0	Water Tween-, 100 µg/ml @ RT
	25	0	Water Tween-, 100 µg/ml @ RT
	26	0	Water Tween-, 100 µg/ml @ RT
	27	0	Water Tween-, 100 µg/ml @ RT
	28	0	Water Tween-, 100 µg/ml @ RT
	29	0	Water Tween-, 100 µg/ml @ RT
	30	0	Water Tween-, 100 µg/ml @ RT
	31	5	Water Tween-, 100 µg/ml @ RT
	32	0	Water Tween-, 100 µg/ml @ RT
	33	0	Water Tween-, 100 µg/ml @ RT
	34	0	Water Tween-, 100 µg/ml @ RT
	35	0	Water Tween-, 100 µg/ml @ RT
	36	0	Water Tween-, 100 µg/ml @ RT
	37	0	Water Tween-, 100 µg/ml @ RT
	38	0	Water Tween-, 100 µg/ml @ RT
	39	0	Water Tween-, 100 µg/ml @ RT
	40	0	Water Tween-, 100 µg/ml @ RT
	41	0	Water Tween-, 100 µg/ml @ RT
	42	0	Water Tween-, 100 µg/ml @ RT
	43	0	Water Tween-, 100 µg/ml @ RT
	44	0	Water Tween-, 100 µg/ml @ RT
	45	0	Water Tween-, 100 µg/ml @ RT
	46	0	Water Tween-, 100 µg/ml @ RT
	47	0	Water Tween-, 100 µg/ml @ RT
	48	0	Water Tween-, 100 µg/ml @ RT
	49	0	Water Tween-, 100 µg/ml @ RT
	50	0	Water Tween-, 100 µg/ml @ RT
	51	0	Water Tween-, 100 µg/ml @ RT
	52	0	Water Tween-, 100 µg/ml @ RT
	53	2.5	Water Tween-, 100 µg/ml @ RT
	54	6	Water Tween-, 100 µg/ml @ RT
	55	0	Water Tween-, 100 µg/ml @ RT
	56	0	Water Tween-, 100 µg/ml @ RT
	57	0	Water Tween-, 100 µg/ml @ RT
	58	0	Water Tween-, 100 µg/ml @ RT
	59	0	Water Tween-, 100 µg/ml @ RT
	60	0	Water Tween-, 100 µg/ml @ RT
	61	0	Water Tween-, 100 µg/ml @ RT
	62	0	Water Tween-, 100 µg/ml @ RT
	63	0	Water Tween-, 100 µg/ml @ RT
	64	0	Water Tween-, 100 µg/ml @ RT
	65	0	Water Tween-, 100 µg/ml @ RT
	66	5.5	Water Tween-, 100 µg/ml @ RT
	67	0	Water Tween-, 100 µg/ml @ RT
	68	0	Water Tween-, 100 µg/ml @ RT
	69	0	Water Tween-, 100 µg/ml @ RT
	70	3	Water Tween-, 100 µg/ml @ RT
	71	0	Water Tween-, 100 µg/ml @ RT
	72	0	Water Tween-, 100 µg/ml @ RT
	73	0	Water Tween-, 100 µg/ml @ RT
	74	0	Water Tween-, 100 µg/ml @ RT
	75	0	Water Tween-, 100 µg/ml @ RT
	76	0	Water Tween-, 100 µg/ml @ RT
	77	0	Water Tween-, 100 µg/ml @ RT
	78	0	Water Tween-, 100 µg/ml @ RT
	79	0	Water Tween-, 100 µg/ml @ RT
	80	0	Water Tween-, 100 µg/ml @ RT
	81	0	Water Tween-, 100 µg/ml @ RT
	82	0	Water Tween-, 100 µg/ml @ RT
	83	0	Water Tween-, 100 µg/ml @ RT
	84	0	Water Tween-, 100 µg/ml @ RT
	85	0	Water Tween-, 100 µg/ml @ RT
	86	0	Water Tween-, 100 µg/ml @ RT
	87	13	Water Tween-, 100 µg/ml @ RT
	88	0	Water Tween-, 100 µg/ml @ RT
	89	0	Water Tween-, 100 µg/ml @ RT
	90	0	Water Tween-, 100 µg/ml @ RT
	91	0	Water Tween-, 100 µg/ml @ RT
	92	0	Water Tween-, 100 µg/ml @ RT
	93	0	Water Tween-, 100 µg/ml @ RT
	94	0	Water Tween-, 100 µg/ml @ RT
	95	0	Water Tween-, 100 µg/ml @ RT
	96	0	Water Tween-, 100 µg/ml @ RT
	97	0	Water Tween-, 100 µg/ml @ RT
	98	0	Water Tween-, 100 µg/ml @ RT
	99	0	Water Tween-, 100 µg/ml @ RT
	100	0	Water Tween-, 100 µg/ml @ RT
	101	0	Water Tween-, 100 µg/ml @ RT
	102	0	Water Tween-, 100 µg/ml @ RT
	103	0	Water Tween-, 100 µg/ml @ RT
	104	0	Water Tween-, 100 µg/ml @ RT
	105	0	Water Tween-, 100 µg/ml @ RT
	106	0	Water Tween-, 100 µg/ml @ RT
	107	0	Water Tween-, 100 µg/ml @ RT
	108	0	Water Tween-, 100 µg/ml @ RT
	109	4.5	Water Tween-, 100 µg/ml @ RT
	110	0	Water Tween-, 100 µg/ml @ RT
	111	0	Water Tween-, 100 µg/ml @ RT
	112	0	Water Tween-, 100 µg/ml @ RT
	113	0	Water Tween-, 100 µg/ml @ RT
	114	0	Water Tween-, 100 µg/ml @ RT
	115	0	Water Tween-, 100 µg/ml @ RT
	116	0	Water Tween-, 100 µg/ml @ RT
	117	0	Water Tween-, 100 µg/ml @ RT
	118	0	Water Tween-, 100 µg/ml @ RT
	119	0	Water Tween-, 100 µg/ml @ RT
	1	0	Water Tween-, 100 µg/ml @ 4 °C
	2	0	Water Tween-, 100 µg/ml @ 4 °C
	3	0	Water Tween-, 100 µg/ml @ 4 °C
	4	2.5	Water Tween-, 100 µg/ml @ 4 °C
	5	0	Water Tween-, 100 µg/ml @ 4 °C
	6	3.5	Water Tween-, 100 µg/ml @ 4 °C
	7	0	Water Tween-, 100 µg/ml @ 4 °C
	8	2	Water Tween-, 100 µg/ml @ 4 °C
	9	0	Water Tween-, 100 µg/ml @ 4 °C
	10	0	Water Tween-, 100 µg/ml @ 4 °C
	11	0	Water Tween-, 100 µg/ml @ 4 °C
	12	0	Water Tween-, 100 µg/ml @ 4 °C
	13	0	Water Tween-, 100 µg/ml @ 4 °C
	14	0	Water Tween-, 100 µg/ml @ 4 °C
	15	6	Water Tween-, 100 µg/ml @ 4 °C
	16	0	Water Tween-, 100 µg/ml @ 4 °C
	17	0	Water Tween-, 100 µg/ml @ 4 °C
	18	0	Water Tween-, 100 µg/ml @ 4 °C
	19	0	Water Tween-, 100 µg/ml @ 4 °C
	20	5	Water Tween-, 100 µg/ml @ 4 °C
	21	0	Water Tween-, 100 µg/ml @ 4 °C
	22	0	Water Tween-, 100 µg/ml @ 4 °C
	23	0	Water Tween-, 100 µg/ml @ 4 °C
	24	0	Water Tween-, 100 µg/ml @ 4 °C
	25	0	Water Tween-, 100 µg/ml @ 4 °C
	26	0	Water Tween-, 100 µg/ml @ 4 °C
	27	0	Water Tween-, 100 µg/ml @ 4 °C
	28	0	Water Tween-, 100 µg/ml @ 4 °C
	29	0	Water Tween-, 100 µg/ml @ 4 °C
	30	0	Water Tween-, 100 µg/ml @ 4 °C
	31	0	Water Tween-, 100 µg/ml @ 4 °C
	32	0	Water Tween-, 100 µg/ml @ 4 °C
	33	0	Water Tween-, 100 µg/ml @ 4 °C
	34	0	Water Tween-, 100 µg/ml @ 4 °C
	35	0	Water Tween-, 100 µg/ml @ 4 °C
	36	4.5	Water Tween-, 100 µg/ml @ 4 °C
	37	0	Water Tween-, 100 µg/ml @ 4 °C
	38	0	Water Tween-, 100 µg/ml @ 4 °C
	39	0	Water Tween-, 100 µg/ml @ 4 °C
	40	0	Water Tween-, 100 µg/ml @ 4 °C
	41	0	Water Tween-, 100 µg/ml @ 4 °C
	42	0	Water Tween-, 100 µg/ml @ 4 °C
	43	0	Water Tween-, 100 µg/ml @ 4 °C
	44	0	Water Tween-, 100 µg/ml @ 4 °C
	45	0	Water Tween-, 100 µg/ml @ 4 °C
	46	22.5	Water Tween-, 100 µg/ml @ 4 °C
	47	0	Water Tween-, 100 µg/ml @ 4 °C
	48	0	Water Tween-, 100 µg/ml @ 4 °C
	49	0	Water Tween-, 100 µg/ml @ 4 °C
	50	0	Water Tween-, 100 µg/ml @ 4 °C
	51	0	Water Tween-, 100 µg/ml @ 4 °C
	52	0	Water Tween-, 100 µg/ml @ 4 °C
	53	0	Water Tween-, 100 µg/ml @ 4 °C
	54	0	Water Tween-, 100 µg/ml @ 4 °C
	55	0	Water Tween-, 100 µg/ml @ 4 °C
	56	0	Water Tween-, 100 µg/ml @ 4 °C
	57	0	Water Tween-, 100 µg/ml @ 4 °C
	58	0	Water Tween-, 100 µg/ml @ 4 °C
	59	0	Water Tween-, 100 µg/ml @ 4 °C
	60	0	Water Tween-, 100 µg/ml @ 4 °C
	61	0	Water Tween-, 100 µg/ml @ 4 °C
	62	0	Water Tween-, 100 µg/ml @ 4 °C
	63	0	Water Tween-, 100 µg/ml @ 4 °C
	64	0	Water Tween-, 100 µg/ml @ 4 °C
	65	0	Water Tween-, 100 µg/ml @ 4 °C
	66	0	Water Tween-, 100 µg/ml @ 4 °C
	67	0	Water Tween-, 100 µg/ml @ 4 °C
	68	0	Water Tween-, 100 µg/ml @ 4 °C
	69	0	Water Tween-, 100 µg/ml @ 4 °C
	70	0	Water Tween-, 100 µg/ml @ 4 °C
	71	0	Water Tween-, 100 µg/ml @ 4 °C
	72	0	Water Tween-, 100 µg/ml @ 4 °C
	73	0	Water Tween-, 100 µg/ml @ 4 °C
	74	0	Water Tween-, 100 µg/ml @ 4 °C
	75	0	Water Tween-, 100 µg/ml @ 4 °C
	76	0	Water Tween-, 100 µg/ml @ 4 °C
	77	0	Water Tween-, 100 µg/ml @ 4 °C
	78	0	Water Tween-, 100 µg/ml @ 4 °C
	79	0	Water Tween-, 100 µg/ml @ 4 °C
	80	0	Water Tween-, 100 µg/ml @ 4 °C
	81	0	Water Tween-, 100 µg/ml @ 4 °C
	82	0	Water Tween-, 100 µg/ml @ 4 °C
	83	0	Water Tween-, 100 µg/ml @ 4 °C
	84	0	Water Tween-, 100 µg/ml @ 4 °C
	85	0	Water Tween-, 100 µg/ml @ 4 °C
	86	0	Water Tween-, 100 µg/ml @ 4 °C
	87	17.5	Water Tween-, 100 µg/ml @ 4 °C
	88	0	Water Tween-, 100 µg/ml @ 4 °C
	89	0	Water Tween-, 100 µg/ml @ 4 °C
	90	0	Water Tween-, 100 µg/ml @ 4 °C
	91	0	Water Tween-, 100 µg/ml @ 4 °C
	92	0	Water Tween-, 100 µg/ml @ 4 °C
	93	0	Water Tween-, 100 µg/ml @ 4 °C
	94	0	Water Tween-, 100 µg/ml @ 4 °C
	95	0	Water Tween-, 100 µg/ml @ 4 °C
	96	0	Water Tween-, 100 µg/ml @ 4 °C
	97	0	Water Tween-, 100 µg/ml @ 4 °C
	98	0	Water Tween-, 100 µg/ml @ 4 °C
	99	0	Water Tween-, 100 µg/ml @ 4 °C
	100	0	Water Tween-, 100 µg/ml @ 4 °C
	101	0	Water Tween-, 100 µg/ml @ 4 °C
	102	0	Water Tween-, 100 µg/ml @ 4 °C
	103	0	Water Tween-, 100 µg/ml @ 4 °C
	104	0	Water Tween-, 100 µg/ml @ 4 °C
	105	0	Water Tween-, 100 µg/ml @ 4 °C
	106	0	Water Tween-, 100 µg/ml @ 4 °C
	107	0	Water Tween-, 100 µg/ml @ 4 °C
	108	0	Water Tween-, 100 µg/ml @ 4 °C
	109	17.5	Water Tween-, 100 µg/ml @ 4 °C
	110	0	Water Tween-, 100 µg/ml @ 4 °C
	111	0	Water Tween-, 100 µg/ml @ 4 °C
	112	0	Water Tween-, 100 µg/ml @ 4 °C
	113	0	Water Tween-, 100 µg/ml @ 4 °C
	114	0	Water Tween-, 100 µg/ml @ 4 °C
	115	0	Water Tween-, 100 µg/ml @ 4 °C
	116	0	Water Tween-, 100 µg/ml @ 4 °C
	117	0	Water Tween-, 100 µg/ml @ 4 °C
	118	0	Water Tween-, 100 µg/ml @ 4 °C
	119	0	Water Tween-, 100 µg/ml @ 4 °C

## Sheet: Supplementary Fig. 3
Source Data Supplementary Fig. 3
Supplementary Fig. 2a-mb var reduction				Supplementary Fig. 2b-cpp var reduction				Supplementary Fig. 2c-tx var reduction
	aic	rsq		aic	acc			aic	acc
	445.395	0.382689		1510.24	0.87602			7105.31	0.911183
	270.06	0.402279		880.93	0.896976			2968.97	0.930361
	350.713	0.393668		592.494	0.905389			2607.68	0.934826
	366.693	0.392125		576.06	0.909261			2767.42	0.936035
	334.586	0.395883		581.104	0.916203			2640.73	0.93788
	146.102	0.416451		525.134	0.926469			2354.82	0.944114
	108.446	0.420644		475.575	0.924869			2311.82	0.94482
	6.00881	0.431544		477.164	0.925087			2227.17	0.945277
	201.831	0.41115		454.104	0.928201			2127.85	0.947004
	128.05	0.419209		451.618	0.92961			2098.63	0.947591
	64.1589	0.426127		449.324	0.929926			2062.24	0.948258
	15.3577	0.431404		451.596	0.929954			2044.22	0.948802
	24.2288	0.430693		457.933	0.929151			2024.02	0.94943
	-183.694	0.452017		458.102	0.929694			2004.41	0.949943
	-168.396	0.45069		457.671	0.929849			1970.49	0.950557
	-525.271	0.485394		455.691	0.93028			1967.08	0.951335
	-633.6	0.495616		454.502	0.931026			1934.49	0.951762
	-609.029	0.493542		461.898	0.930831			1900.24	0.952433
	-634.544	0.49607		463.348	0.930485			1881.01	0.953143
	-635.553	0.496345		463.599	0.931076			1880.84	0.953448
	-810.951	0.512334		465.396	0.931022			1867.62	0.953924
	-819.35	0.513255		474.913	0.929827			1869.24	0.953775
	-829.43	0.514323		473.466	0.930604			1868.52	0.953818
	-824.954	0.514105		472.81	0.930979			1873.17	0.953733
	-816.864	0.513566		472.683	0.931224			1857.68	0.954261
	-829.548	0.514863		479.276	0.930595			1839.81	0.954745
	-813.074	0.513585		484.717	0.930446			1823.95	0.955176
	-827.568	0.515042		485.819	0.930667			1833.97	0.955143
	-823.394	0.51485		490.117	0.929752			1822.25	0.955544
	-801.493	0.513091		488.894	0.930338			1830.81	0.955452
	-831.414	0.515909		496.589	0.929852			1815.29	0.955814
	-816.728	0.514791		491.26	0.93073			1812.85	0.955895
	-839.277	0.516952		487.57	0.931716			1827.85	0.955732
	-810.709	0.514613		486.754	0.932057			1822.44	0.955929
	-798.814	0.513739		496.39	0.930831			1798.74	0.95658
	-849.474	0.518373		495.545	0.931266			1799.75	0.956798
	-859.214	0.5194		497.716	0.931544			1792.54	0.956904
	-837.296	0.517656		500.692	0.931396			1808.01	0.956871
	-840.262	0.518092		504.494	0.931016			1789.27	0.957039
	-822.127	0.516676		507.415	0.930587			1804.33	0.956982
	-812.173	0.515976		510.56	0.930569			1783.74	0.957389
	-808.745	0.51585		510.034	0.930863			1792.6	0.957074
	-839.524	0.518728		515.944	0.930011			1797.76	0.957401
	-838.577	0.51882		514.424	0.931186			1797.29	0.957338
	-832.797	0.518489		515.652	0.931047			1800.58	0.957399
	-826.898	0.518147		517.191	0.931011			1800.1	0.957499
	-824.152	0.518082		516.503	0.931657			1792.13	0.957474
	-829.861	0.518757		520.182	0.930974			1787.06	0.957635
	-815.24	0.517651		517.997	0.931773			1783.43	0.957811
	-815.91	0.517885		521.498	0.931749			1783.73	0.957918
	-830.071	0.5193		524.953	0.931285			1789.92	0.957858
	-827.15	0.51922		523	0.931636			1859.19	0.95761
	-826.815	0.519365		522.194	0.932125			1794.14	0.957781
	-819.99	0.518943		529.926	0.931418			1784.14	0.957833
	-824.515	0.519514		531.884	0.931122			1787.39	0.957889
	-836.529	0.520737		530.97	0.931806			1781.89	0.958071
	-829.693	0.520315		530.523	0.932178			1792.06	0.957953
	-843.628	0.521703		535.519	0.931696			1788.14	0.958066
	-857.721	0.523101		533.086	0.932589			1790.41	0.958043
	-842.308	0.521936		535.503	0.932707			1786.99	0.958263
	-847.46	0.522558		541.069	0.93194			1789.92	0.958378
	-846.166	0.522619		540.811	0.932122			1863.21	0.958236
	-853.515	0.52343		539.429	0.933029			1790.13	0.958475
	-886.459	0.526449		544.299	0.932318			1798.53	0.958451
	-872.324	0.525402		543.544	0.932891			1790.21	0.958466
	-850.69	0.523705		545.039	0.933085			1806.11	0.958361
	-850.939	0.5239		547.452	0.933071			1848.89	0.958635
	-848.836	0.523891		554.352	0.932057			1791.4	0.958448
	-860.319	0.525057		555.524	0.932104			1866.98	0.958198
	-881.478	0.527053		560.223	0.931826			1862.51	0.958286
	-858.378	0.525234		562.836	0.931823			1863.61	0.958256
	-858.637	0.525429		565.953	0.931692			1815.8	0.958374
	-846.115	0.52452		568.329	0.931869			1823.81	0.958344
	-851.485	0.525157		573.869	0.931266			1813.42	0.958431
	-865.943	0.526576		574.737	0.931314			1817	0.958377
	-857.806	0.526048		576.289	0.931491			1824.17	0.958289
	-841.213	0.524788		577.449	0.931493			1816.97	0.958387
	-847.185	0.525477		577.143	0.931907			1892.69	0.958342
	-814.542	0.522825		580.277	0.931782			1824.31	0.958568
	-814.987	0.523037		583.833	0.931754			1825.07	0.958666
	-832.723	0.524746		585.867	0.931549			1823.12	0.958687
	-832.722	0.524919		586.884	0.931732			1818.64	0.958935
	-817.89	0.523809		591.527	0.931331			1825.77	0.958873
	-816.208	0.523836		593.033	0.931381			1827.66	0.958926
	-822.129	0.524522		594.472	0.931369			1811.02	0.959239
	-818.408	0.524373		601.867	0.930596			1825.1	0.959025
	-822.978	0.524941		603.139	0.930513			1813.03	0.959401
	-815.126	0.524435		605.402	0.930539			1820.4	0.959243
	-808.281	0.524016		608.4	0.930565			1829.79	0.959113
	-824.405	0.525582		611.661	0.930376			1821.27	0.959364
	-795.107	0.523221		613.823	0.930352			1825.33	0.959316
	-806.657	0.524394		615.299	0.930523			1893.62	0.959338
	-802.236	0.524185		616.26	0.930858			1829.51	0.959297
	-804.653	0.524567		617.312	0.93096			1821.05	0.959411
	-814.177	0.525562		622.832	0.93035			1830.01	0.95937
	-802.457	0.524723		624.394	0.930466			1841.89	0.959206
	-793.551	0.524126		626.554	0.930418			1841.78	0.959267
	-796.322	0.524538		628.097	0.930843			1899.11	0.959323
	-793.18	0.52444		627.986	0.931292			1837.41	0.959331
	-818.981	0.526838		632.125	0.930538			1840.04	0.959384
	-782.994	0.523904		634.253	0.93062			1832.49	0.959709
	-794.619	0.525083		637.078	0.930499			1838.39	0.959695
	-786.942	0.524592		637.115	0.930864			1840.92	0.959703
	-787.559	0.524818		641.21	0.930623			1899.56	0.959771
	-768.015	0.5233		643.11	0.930593			1848.57	0.959658
	-773.067	0.523911		645.259	0.930377			1834.21	0.959828
	-779.392	0.524631		648	0.930406			1846.27	0.959801
	-776.853	0.524584		649.616	0.930544			1843.3	0.959834
	-758.954	0.523208		652.128	0.930425			1856.3	0.959819
	-766.92	0.524071		650.383	0.931338			1855.8	0.959676
	-757.287	0.52341		653.954	0.930863			1857.48	0.959609
	-757.312	0.523585		656.282	0.930947			1856.26	0.959661
	-749.366	0.52307		662.375	0.930367			1911.15	0.959841
	-752.698	0.523532		664.078	0.930483			1850.88	0.95988
	-757.201	0.524095		668.353	0.930124			1858.34	0.959866
	-742.39	0.522985		669.037	0.9303			1849.42	0.960112
	-746.903	0.52355		670.617	0.930366			1860.36	0.959904
	-719.735	0.521364		671.279	0.930478			1854.02	0.960004
	-710.146	0.520703		673.089	0.93073			1918.1	0.959975
	-732.622	0.522832		681.36	0.929482			1923.91	0.959959
	-740.332	0.523674		676.217	0.930817			1862.24	0.960148
	-727.516	0.522736		679.543	0.930203			1870.73	0.960028
	-721.959	0.522427		677.601	0.93095			1923.48	0.960083
	-713.195	0.521839		683.781	0.930147			1875.13	0.960047
	-717.416	0.52238		687.66	0.93			1872.1	0.960094
	-712.975	0.522168		686.365	0.930619			1873.43	0.960207
	-725.591	0.523436		693.269	0.929879			1868.69	0.96022
	-694.612	0.520918		691.81	0.930585			1881.57	0.960034
	-703.19	0.521839		695.529	0.93014			1879.36	0.960079
	-708.414	0.522467		696.425	0.930442			1884.07	0.960224
	-685.434	0.520641		699.721	0.930137			1882.14	0.960046
	-696.951	0.521818		701.849	0.930185			1944.45	0.960117
	-690.317	0.521415		704.783	0.930131			1890.02	0.960138
	-685.358	0.521157		705.903	0.930178			1885.12	0.960261
	-682.767	0.521106		708.033	0.92998			1892.03	0.960105
	-683.757	0.521366		711.762	0.929805			1954.61	0.960173
	-694.272	0.522454		712.689	0.930463			1884.13	0.960358
	-670.989	0.520602		717.08	0.929749			1887.39	0.960298
	-656.383	0.519502		717.157	0.930205			1898.03	0.960301
	-665.111	0.520439		722.193	0.929798			1898.16	0.96014
	-658.808	0.520063		725.076	0.929517			1910.26	0.960075
	-672.424	0.521424		723.665	0.930071			1908.03	0.960159
	-643.098	0.51904		727.4	0.929801			1902.46	0.960276
	-644.315	0.519322		733.011	0.929053			1962.75	0.960188
	-654.78	0.52041		730.261	0.93014			1951.07	0.960438
	-656.957	0.520774		730.221	0.930535			1911.08	0.960296
	-642.673	0.519702		731.911	0.930482			1964.92	0.960415
	-650.646	0.520573		731.155	0.930961			1902.53	0.960487
	-635.98	0.519467		737.504	0.930134			1916.81	0.960374
	-641.006	0.520081		740.469	0.930182			1985.79	0.960102
	-640.57	0.520217		745.369	0.929608			1929.26	0.960172
	-623.13	0.518868		745.103	0.92982			1921.41	0.960316
	-618.359	0.518626		746.936	0.930157			1929.82	0.960185
	-602.181	0.517383		748.618	0.930139			1935.84	0.960058
	-632.778	0.520235		752.583	0.929813			1931.68	0.960042
	-627.575	0.519956		750.703	0.930627			2000.14	0.959873
	-619.776	0.519449		755.518	0.930226			2004.61	0.959885
	-589.14	0.51694		758.895	0.929838			1953.23	0.959903
	-601.404	0.518192		761.154	0.92988			1947.04	0.960083
	-591.619	0.517509		763.656	0.929664			2010.77	0.959961
	-603.038	0.518685		761.765	0.930629			1948.72	0.959969
	-595.376	0.518189		766.419	0.929994			1949.91	0.960158
	-588.456	0.517758		766.192	0.930655			1962.13	0.960051
	-588.253	0.517916		767.058	0.930952			1963.46	0.959998
	-569.173	0.516416		774.961	0.929543			1971.56	0.959848
	-573.185	0.516944		773.269	0.930156			1973.7	0.959937
	-572.704	0.517078		776.27	0.930121			1969.21	0.959922
	-586.214	0.518438		779.467	0.929885			2089.47	0.959929
	-576.173	0.517733		778.642	0.930493			1963.63	0.960047
	-567.665	0.517162		780.059	0.930474			1970.9	0.960072
	-568.498	0.517411		783.431	0.930062			1985.2	0.959997
	-566.08	0.517374		782.608	0.930885			1977.61	0.960304
	-563.349	0.51731		787.806	0.930248			1970.58	0.960207
	-551.268	0.516424		794.591	0.929551			1974.54	0.959976
	-537.927	0.515426		794.81	0.929998			2044.28	0.960014
	-565.92	0.518062		797.367	0.929611			2039.8	0.960014
	-552.583	0.517067		800.971	0.929403			1989.02	0.959944
	-560.624	0.517948		802.132	0.929575			1993.86	0.960025
	-536.856	0.516036		801.582	0.929957			1994.76	0.960064
	-557.632	0.518036		806.44	0.929554			2005.75	0.959988
	-536.496	0.516356		808.826	0.929451			2001.82	0.959839
	-520.341	0.51511		809.847	0.929657			1995.71	0.959941
	-522.706	0.515494		810.8	0.929951			2001.54	0.959903
	-515.209	0.51501		814.877	0.929695			1998.65	0.960075
	-518.178	0.515448		818.853	0.929474			2017.75	0.959918
	-518.658	0.515666		818.902	0.92998			2005.46	0.959966
	-499.845	0.514183		821.894	0.929324			2010.05	0.960004
	-500.171	0.514389		826.073	0.929386			2023.98	0.959852
	-504.685	0.514964		827.741	0.929347			2012.18	0.960116
	-478.132	0.512793		824.856	0.93025			2083.49	0.959819
	-500.113	0.514913		832.468	0.929096			2016.33	0.960086
	-493.32	0.51449		833.381	0.929203			2039.43	0.959907
	-501.199	0.515362		836.18	0.929147			2031.74	0.959748
	-482.699	0.513905		836.076	0.929752			2047.75	0.959599
	-483.596	0.514161		838.741	0.929646			2030.87	0.959772
	-488.796	0.514797		839.794	0.929635			2029.03	0.959888
	-469.936	0.513307		842.047	0.929618			2037.95	0.959964
	-477.204	0.514127		844.075	0.929695			2038.33	0.959992
	-457.403	0.512551		846.103	0.929763			2030.07	0.960066
	-467.776	0.513647		850.021	0.929128			2041.62	0.959964
	-465.794	0.513648		851.417	0.929334			2048.71	0.959915
	-473.921	0.514543		854.271	0.929406			2032.86	0.960128
	-463.876	0.513833		856.479	0.929117			2060.2	0.959703
	-444.318	0.512278		861.945	0.928806			2046.66	0.959916
	-461.606	0.513985		862.881	0.928766			2045.13	0.959949
	-459.657	0.51399		860.358	0.929664			2118.78	0.959721
	-443.519	0.512739		865.5	0.929049			2056.13	0.959781
	-439.719	0.512579		868.509	0.929014			2061.76	0.959797
	-443.819	0.51312		870.829	0.929002			2062.29	0.959861
	-439.643	0.512927		874.021	0.928779			2057.68	0.959962
	-425.883	0.511884		872.453	0.929325			2073.82	0.959831
	-433.753	0.51276		877.146	0.92895			2052.33	0.960027
	-422.836	0.511969		878.841	0.929076			2069.5	0.960018
	-407.417	0.510776		880.888	0.928946			2067.91	0.959895
	-417.837	0.51188		877.933	0.929844			2073.94	0.959926
	-397.944	0.510289		884.406	0.929152			2074.36	0.959932
	-400.983	0.510738		885.167	0.929214			2078.74	0.959832
	-415.154	0.512174		890.929	0.928649			2076.31	0.959907
	-401.869	0.511172		891.323	0.928952			2084.28	0.959852
	-402.127	0.511373		890.923	0.929177			2095.17	0.95991
	-400.679	0.511422		894.481	0.929272			2081.9	0.959924
	-394.019	0.511008		896.282	0.92945			2091.41	0.959882
	-403.989	0.512071		902.217	0.928959			2093.02	0.959879
	-395.238	0.511472		904.553	0.928627			2094.27	0.960032
	-408.039	0.512785		903.255	0.92869			2100.4	0.959934
	-391.509	0.511496		902.343	0.929384			2091.91	0.960029
	-379.444	0.510601		903.037	0.929876			2154.27	0.960047
	-391.442	0.511845		906.038	0.929502			2099.89	0.960027
	-396.9	0.512507		910.792	0.929322			2092.51	0.959966
	-379.69	0.511156		913.343	0.928963			2102.54	0.959824
	-351.621	0.508833		913.761	0.92914			2094.02	0.960123
	-379.239	0.511472		918.551	0.928898			2108.96	0.959918
	-380.18	0.511733		917.917	0.92936			2112.84	0.959927
	-370.875	0.511084		923.789	0.928461			2109.92	0.959953
	-363.014	0.510563		924.778	0.92889			2115.47	0.95999
	-355.983	0.510115		928.687	0.928234			2110.65	0.960001
	-349.773	0.509739		928.604	0.928791			2132.83	0.959895
	-351.52	0.510073		929.808	0.929004			2119.99	0.959991
	-346.197	0.509777		932.238	0.92903			2115.83	0.960042
	-332.775	0.508758		934.433	0.929067			2126.86	0.959933
	-325.512	0.508288		938.028	0.928535			2129.99	0.959793
	-340.25	0.509782		941.792	0.92849			2126.47	0.959848
	-324.312	0.508538		939.216	0.929116			2135.43	0.959948
	-330.445	0.509264		946.131	0.928546			2140.76	0.959748
	-331.536	0.50954		945.668	0.928875			2128.92	0.959936
	-317.96	0.508506		949.418	0.928366			2130.74	0.959914
	-311.668	0.508123		953.754	0.92809			2131.5	0.96003
	-324.567	0.509454		953.146	0.928542			2147.88	0.959746
	-305.346	0.507915		955.964	0.928533			2204.67	0.959664
	-313.161	0.508792		959.047	0.92817			2157.23	0.959733
	-301.882	0.507963		964.187	0.927448			2150.95	0.959846
	-286.913	0.506801		962.628	0.928206			2165.24	0.959681
	-283.485	0.506673		962.928	0.92858			2159.73	0.959699
	-301.096	0.508429		967.951	0.92794			2155.41	0.959899
	-296.45	0.508193		968.365	0.928452			2164.78	0.959731
	-286.762	0.507505		969.576	0.928403			2154.8	0.959909
	-297.422	0.508637		970.743	0.928376			2159.46	0.959846
	-290.278	0.508177		973.814	0.928206			2155.68	0.960047
	-281.027	0.507528		976.439	0.928037			2166.53	0.959765
	-279.358	0.507558		977.577	0.928448			2153.16	0.960027
	-275.597	0.5074		981.567	0.928327			2158.2	0.959982
	-279.74	0.50795		983.206	0.928387			2162.1	0.960003
	-273.625	0.507582		985.016	0.928186			2174.46	0.959738
	-268.911	0.507339		987.028	0.92824			2169.06	0.959865
	-282.531	0.508736		986.511	0.928742			2166.49	0.959979
	-251.434	0.50613		988.39	0.928671			2182.56	0.959744
	-250.028	0.506183		995.409	0.927835			2177.65	0.959949
	-218.297	0.503506		997.211	0.927593			2176.93	0.959761
	-230.087	0.50475		996.638	0.92826			2178.68	0.959778
	-244.794	0.506252		998.421	0.92839			2185.14	0.959924
	-239.073	0.505918		1001.59	0.927994			2193.39	0.959759
	-221.508	0.504517		1004.46	0.928193			2193.41	0.959787
	-244.452	0.50676		1004.96	0.928288			2189.36	0.959729
	-215.275	0.504316		1007.85	0.92813			2199.64	0.95956
	-206.822	0.503734		1011.01	0.92798			2198.09	0.959773
	-220.246	0.505124		1014.82	0.927728			2207.49	0.959755
	-217.69	0.505074		1017.17	0.927218			2200.35	0.959829
	-221.247	0.505574		1013.91	0.928736			2198.93	0.959819
	-209.327	0.504681		1018.05	0.927972			2194.62	0.959853
	-220.114	0.505832		1024.8	0.927156			2208.79	0.959753
	-197.555	0.503981		1024.89	0.927292			2214.94	0.959708
	-203.712	0.504716		1024.94	0.928075			2210.94	0.959712
	-189.761	0.503638		1030.48	0.927347			2217.95	0.959844
	-194.793	0.504273		1031	0.927577			2219.75	0.959773
	-197.73	0.504717		1033.41	0.927569			2216.02	0.959836
	-189.143	0.504124		1035.45	0.927561			2225.35	0.959633
	-167.442	0.502344		1036.8	0.927854			2230.79	0.959611
	-176.944	0.503384		1039.23	0.927793			2222.56	0.959821
	-197.809	0.505445		1039.31	0.92802			2221.39	0.959796
	-177.411	0.503787		1042.71	0.927634			2216.58	0.959941
	-163.876	0.502745		1044.4	0.927576			2225.93	0.959955
	-171.567	0.503621		1045.48	0.927853			2227.7	0.95971
	-179.405	0.504508		1048.66	0.92779			2226.69	0.959815
	-177.257	0.504495		1053.79	0.927216			2239.9	0.959673
	-168.001	0.50384		1051.35	0.928062			2238.22	0.959863
	-165.725	0.503815		1057.39	0.927063			2248.2	0.959656
	-187.792	0.505982		1057.17	0.927754			2245.42	0.959773
	-157.451	0.50343		1062.61	0.926911			2256.12	0.959496
	-141.396	0.502159		1062.17	0.927549			2249.83	0.95978
	-153.305	0.503416		1062.42	0.927749			2245.15	0.959701
	-129.99	0.501488		1064.45	0.927785			2245.79	0.959836
	-136.144	0.502226		1066.43	0.927761			2253.85	0.959669
	-130.044	0.501855		1070.34	0.927757			2258.82	0.959792
	-128.025	0.501854		1070.4	0.927875			2255.84	0.959766
	-129.244	0.502145		1071.9	0.928094			2263.45	0.959721
	-110.078	0.500589		1078.4	0.927274			2274.28	0.959628
	-123.088	0.50195		1077.2	0.927636			2274.2	0.959806
	-126.807	0.502468		1081.06	0.927353			2273.03	0.959543
	-125.032	0.502488		1085.93	0.927092			2265.98	0.959671
	-124.87	0.502654		1090.35	0.926438			2284.94	0.959569
	-138.791	0.504092		1093.07	0.926381			2285.16	0.959577
	-133.59	0.503803		1088.88	0.927597			2273.12	0.959824
	-94.9835	0.500489		1095.57	0.92686			2278.09	0.95976
	-120.361	0.50297		1095.68	0.927154			2274.77	0.959753
	-96.8084	0.501018		1097.14	0.9272			2269.81	0.959901
	-79.2862	0.499607		1100.2	0.926897			2285.48	0.959833
	-93.0459	0.501039		1099.03	0.927612			2289.36	0.959787
	-86.5003	0.500627		1103.03	0.927367			2289.22	0.959784
	-92.8046	0.50138		1105.23	0.92728			2291.94	0.959807
	-94.2051	0.501689		1110.4	0.926578			2286.37	0.959698
	-68.4325	0.49953		1110.75	0.926604			2295.98	0.959612
	-75.6913	0.500372		1113.21	0.926636			2304.93	0.959832
	-56.0151	0.498763		1115.5	0.926981			2306.98	0.959632
	-83.0853	0.501406		1117.03	0.926743			2304	0.959763
	-75.3989	0.50089		1115.04	0.92716			2300	0.959854
	-84.9098	0.501934		1118.26	0.927489			2293.68	0.960019
	-65.5627	0.50036		1119.18	0.927575			2299.9	0.959961
	-68.3991	0.500799		1123.01	0.927166			2308.7	0.959818
	-74.6183	0.501545		1124.56	0.927131			2313.95	0.959848
	-54.1614	0.499869		1127.37	0.926837			2304.32	0.959983
	-56.3393	0.500249		1130.05	0.926766			2317	0.959878
	-65.7246	0.501282		1131.38	0.927094			2309.39	0.959816
	-70.5813	0.501904		1131.24	0.927255			2319.84	0.959679
	-49.4921	0.500172		1135.96	0.926772			2318.45	0.959793
	-47.9763	0.500216		1134.92	0.927614			2327.64	0.959568
	-45.2125	0.500146		1139.42	0.92714			2334.65	0.959695
	-30.9092	0.499027		1142.76	0.926731			2328.27	0.959689
	-48.8793	0.500843		1147.22	0.926344			2324.46	0.95982
	-45.8355	0.500748		1149.33	0.926331			2336.24	0.959621
	-39.5697	0.500361		1151.14	0.926448			2351.18	0.959558
	-36.1693	0.500233		1153.53	0.926478			2342.88	0.959585
	-31.9944	0.500036		1152.66	0.926817			2343.28	0.959817
	-34.5274	0.500448		1157.34	0.926408			2340.63	0.959653
	-20.7315	0.499375		1157.44	0.926799			2349.55	0.959703
	-38.3984	0.501162		1162.64	0.926266			2352.86	0.95953
	-20.0768	0.499679		1161.29	0.926772			2349.57	0.959675
	-29.4977	0.500717		1166.95	0.926276			2409.18	0.959745
	-8.7445	0.499012		1166.99	0.926543			2357.3	0.959572
	-9.35086	0.499249		1167.36	0.926759			2357.92	0.959645
	-16.7333	0.500103		1168.05	0.927231			2365.02	0.959521
	-6.09933	0.499317		1171.52	0.92701			2375.43	0.959465
	1.39227	0.498817		1172.73	0.927224			2375.23	0.959422
	23.9892	0.496936		1175.77	0.927147			2378.55	0.959441
	22.2629	0.497277		1179.75	0.926366			2370.49	0.959559
	-4.42396	0.499893		1178.7	0.926943			2381.05	0.959539
	21.1853	0.497741		1181.62	0.926787			2373.8	0.959613
	7.78824	0.499145		1183.51	0.92701			2380.46	0.959634
	19.4879	0.498261		1187.77	0.926566			2388.92	0.959377
	49.4526	0.495703		1190.6	0.926325			2388.51	0.959467
	40.8546	0.496674		1189.57	0.926943			2390.05	0.959395
	5.48128	0.500083		1192.27	0.926841			2386.89	0.959672
	29.5768	0.498071		1194.21	0.926795			2380	0.959689
	20.6215	0.49907		1196.08	0.926654			2388.29	0.959617
	20.3548	0.499276		1197.48	0.926978			2395.47	0.959414
	38.2681	0.497825		1199.38	0.926759			2392.47	0.959568
	24.8888	0.499227		1202.45	0.926622			2396.53	0.95957
	46.9006	0.497402		1203.49	0.926862			2396.17	0.959612
	34.1337	0.49875		1204.73	0.926968			2384.83	0.959856
	41.4384	0.498266		1209.81	0.926475			2472.63	0.959397
	56.8648	0.497039		1210.99	0.926889			2409.19	0.959442
	55.7658	0.497323		1212.21	0.927044			2410.01	0.959554
	46.7194	0.498331		1217.93	0.926234			2405.44	0.959545
	57.383	0.49754		1214.18	0.9273			2415.83	0.959508
	37.345	0.49955		1216.09	0.927465			2416.48	0.959445
	68.141	0.496922		1222.39	0.92645			2421.42	0.959486
	68.4349	0.497079		1224.37	0.926416			2422.53	0.95951
	69.0728	0.497203		1223.65	0.92671			2417.64	0.959567
	67.802	0.497502		1224.67	0.927231			2424.26	0.959543
	82.2199	0.496366		1228.46	0.92672			2425.22	0.959724
	75.8055	0.497136		1233.25	0.926152			2431.89	0.959747
	81.6796	0.496782		1233.39	0.926466			2420.85	0.959551
	85.8375	0.496584		1235.62	0.926641			2430.64	0.959503
	67.4294	0.498449		1237.68	0.926401			2439.34	0.959526
	96.3338	0.495989		1238.1	0.926682			2444.15	0.959386
	87.6458	0.496968		1244.15	0.926023			2434.18	0.959549
	93.2288	0.49664		1246.86	0.925994			2499.78	0.959444
	84.7066	0.497602		1244.1	0.926955			2449.93	0.959452
	100.279	0.496361		1243.26	0.92754			2446.43	0.959564
	107.685	0.495865		1250.59	0.926359			2449.43	0.959495
	106.683	0.49614		1251.78	0.926565			2446.49	0.959636
	120.696	0.495038		1256.25	0.925945			2457.71	0.95939
	98.9382	0.497215		1258.99	0.926104			2452.75	0.959604
	103.115	0.497016		1258.61	0.926413			2455.68	0.959451
	131.187	0.494626		1261.15	0.926309			2456.99	0.959549
	125.32	0.495348		1265.84	0.925979			2475.14	0.959304
	134.028	0.494732		1267.01	0.926042			2463.03	0.959309
	150.835	0.49337		1269.3	0.926006			2468.75	0.959442
	126.408	0.495799		1265.76	0.9272			2478.91	0.959292
	132.397	0.495433		1273.38	0.925874			2470.07	0.959447
	124.484	0.496342		1271.88	0.926483			2460.62	0.95973
	126.257	0.496363		1274.5	0.926526			2478.41	0.959464
	135.683	0.495682		1277.7	0.926269			2472.37	0.959585
	140.492	0.495424		1279.7	0.925995			2476.49	0.959516
	133.997	0.496203		1280.78	0.926298			2477.43	0.959533
	159.141	0.494078		1281.01	0.926799			2479.02	0.959427
	127.437	0.49717		1285.38	0.926255			2477.86	0.959672
	145.533	0.495696		1284.53	0.926805			2488.25	0.959552
	159.58	0.49459		1290.18	0.926022			2484.78	0.959393
	151.557	0.49551		1290.34	0.92662			2482.7	0.959559
	169.899	0.494009		1292.29	0.926429			2493	0.959383
	176.128	0.493619		1297.11	0.925956			2488.15	0.959589
	144.704	0.496688		1297.79	0.926426			2485.1	0.959619
	170.547	0.494501		1297.82	0.926315			2496.7	0.959465
	174.781	0.494295		1301.9	0.926297			2563.86	0.959517
	163.335	0.495531		1302.51	0.926466			2498.75	0.959488
	183.076	0.4939		1311.15	0.925205			2504.77	0.959612
	179.416	0.494421		1306.2	0.926493			2505.4	0.959477
	174.495	0.495057		1308.62	0.926518			2501.22	0.959556
	194.92	0.493362		1313.85	0.925823			2509.58	0.959445
	179.52	0.494963		1314.99	0.926099			2500.21	0.959703
	185.325	0.494613		1314.8	0.926386			2518.94	0.959311
	201.363	0.493321		1320.67	0.92579			2511.99	0.959656
	191.928	0.494374		1321	0.925982			2519.33	0.95945
	204.445	0.493406		1323.39	0.925921			2525.71	0.959388
	206.931	0.493361		1323.8	0.926488			2522.17	0.959382
	196.409	0.494514		1328.63	0.925825			2592.23	0.959257
	209.87	0.493459		1324.17	0.927293			2526.84	0.959406
	202.415	0.494329		1330.12	0.926087			2530.27	0.959422
	211.242	0.493701		1333.54	0.926101			2525.62	0.959593
	212.537	0.493766		1334.84	0.926067			2528.63	0.95966
	209.602	0.49422		1337.62	0.926057			2534.19	0.959462
	216.534	0.493766		1339.76	0.925828			2530.42	0.959615
	220.594	0.493576		1337.9	0.926661			2535.48	0.959606
	227.881	0.493089		1346.44	0.925712			2543.6	0.959392
	227.976	0.493265		1344.77	0.926444			2543.83	0.959432
	251.453	0.491282		1353.41	0.924945			2541.74	0.95958
	234.846	0.493		1353.75	0.925402			2553.03	0.959259
	245.12	0.492237		1352.86	0.925812			2559.17	0.959292
	244.076	0.492518		1356.93	0.925307			2538.55	0.959794
	254.38	0.491751		1356.71	0.92589			2546.25	0.959586
	213.303	0.495717		1355.81	0.926379			2550.82	0.959633
	253.069	0.492242		1362.53	0.925401			2553.17	0.959645
	246.59	0.493024		1359.56	0.926496			2557.81	0.959668
	231.645	0.494584		1365.16	0.925475			2556.55	0.959661
	232.975	0.494645		1366.41	0.926043			2560.12	0.959574
	247.206	0.49352		1365.66	0.926454			2562	0.959549
	231.971	0.495105		1368.1	0.926495			2572.21	0.959478
	246.903	0.493916		1369.61	0.926216			2563.52	0.959546
	241.782	0.494571		1370.83	0.926691			2565.39	0.959657
	254.442	0.49359		1374.55	0.926022			2570.15	0.959649
	259.803	0.493281		1379.45	0.925698			2568.43	0.959733
	262.453	0.493221		1382.13	0.925606			2579.65	0.959542
	257.919	0.493823		1385.72	0.925254			2581.7	0.959479
	264.179	0.49343		1382.64	0.926226			2573.48	0.959619
	300.387	0.490269		1386.68	0.92606			2575.95	0.959673
	281.891	0.492166		1388.32	0.925879			2593.74	0.959481
	274.99	0.492987		1391.05	0.92583			2584.85	0.959602
	280.365	0.492676		1394.81	0.925483			2585.12	0.959563
	267.327	0.494061		1395.93	0.925832			2591.31	0.959679
	276.162	0.493432		1396.14	0.926155			2585.05	0.959682
	300.642	0.491357		1398.19	0.925968			2605.23	0.959396
	295.439	0.492023		1401.73	0.925783			2605.56	0.959416
	275.181	0.494075		1405.67	0.925354			2602.82	0.959568
	288.703	0.493014		1404.31	0.925925			2599.43	0.959554
	295.964	0.492528		1408.67	0.92539			2609.44	0.959502
	288.973	0.493357		1412.94	0.925123			2599.86	0.959526
	303.466	0.492205		1410.72	0.926069			2605.06	0.959456
	306.366	0.492122		1415.94	0.925238			2611.86	0.959445
	309.836	0.491986		1415.73	0.925617			2600.37	0.959721
	320.576	0.491178		1418.47	0.925564			2613.11	0.959415
	296.583	0.493578		1420.45	0.925709			2612.89	0.959609
	321.269	0.491484		1422.23	0.925569			2607.04	0.959775
	330.204	0.490842		1424.74	0.925869			2614.77	0.959606
	312.495	0.492664		1429.45	0.925144			2621.02	0.959479
	324.498	0.49174		1430.97	0.924945			2622.52	0.959561
	331.434	0.491284		1433.49	0.924996			2621.73	0.959691
	332.927	0.491331		1430.48	0.926016			2625.26	0.959635
	320.926	0.492624		1437.74	0.924951			2681.87	0.959535
	324.188	0.492508		1437.46	0.925515			2633.86	0.959661
	329.289	0.492221		1437.6	0.925905			2638.86	0.959555
	367.545	0.488862		1444.16	0.92478			2635.87	0.959454
	344.534	0.491182		1444.13	0.925558			2629.29	0.95973
	360.784	0.489862		1448.51	0.924907			2638.79	0.959571
	344.163	0.491586		1442.76	0.926302			2630.19	0.959755
	342.951	0.491883		1449.21	0.925564			2638.86	0.959682
	329.883	0.493273		1451.91	0.925545			2641.86	0.959565
	341.654	0.492372		1455.16	0.92518			2644.05	0.959669
	329.858	0.493644		1457.11	0.925259			2691.2	0.959807
	366.431	0.490451		1458.37	0.924974			2644.96	0.959607
	347.731	0.492365		1459.47	0.925358			2705.25	0.959586
	359.282	0.491483		1460.23	0.925642			2650.29	0.95962
	350.398	0.492488		1466.5	0.924825			2654.91	0.959597
	343.684	0.493292		1469.7	0.924704			2651.82	0.959648
	366.266	0.491392		1470.02	0.924876			2714.11	0.959634
	362.526	0.491922		1470.71	0.925353			2665.82	0.959607
	358.703	0.49246		1470.69	0.92576			2665.58	0.95959
	371.025	0.491507		1472.8	0.925511			2665.16	0.959521
	377.717	0.491072		1480.7	0.924519			2676.41	0.959556
	385.803	0.490509		1479.42	0.925178			2670.85	0.95946
	372.936	0.491885		1479.26	0.925582			2671.57	0.959611
	385.481	0.490909		1482.05	0.925238			2674.27	0.959534
	367.598	0.492747		1484.24	0.925393			2676.58	0.959626
	380.053	0.491781		1489.01	0.924598			2682.8	0.959447
	377.994	0.492156		1488.03	0.925166			2688.83	0.959512
	389.207	0.491305		1488.87	0.92579			2674.42	0.959734
	391.299	0.491296		1494.68	0.924914			2682.46	0.959752
	402.571	0.490438		1496.76	0.924878			2690.77	0.959637
	394.732	0.491349		1498.36	0.924932			2690.63	0.959428
	399.902	0.491055		1496.67	0.925515			2696.75	0.959582
	406.022	0.490674		1504.16	0.924652			2689.45	0.95961
	405.859	0.490874		1505.47	0.924863			2703.22	0.959514
	436.438	0.488221		1507.37	0.924957			2698.22	0.959454
	400.219	0.491766		1509.43	0.92483			2698.07	0.959499
	429.18	0.489268		1511.12	0.924824			2704	0.959389
	442.785	0.488189		1512.71	0.924827			2704	0.959545
	442.626	0.48839		1515.15	0.924938			2705.37	0.959624
	412.575	0.491363		1515.5	0.925201			2711.6	0.95938
	412.352	0.491569		1515.69	0.925674			2703.12	0.959597
	418.738	0.491163		1516.45	0.925768			2718.48	0.959343
	452.991	0.48817		1521.61	0.925059			2723.94	0.959455
	448.183	0.488803		1523.15	0.925229			2721.84	0.959428
	436.972	0.49003		1523.9	0.925691			2721.67	0.95954
	428.221	0.491026		1528.26	0.925028			2724.08	0.959352
	456.104	0.488625		1529.16	0.925503			2721.97	0.95932
	436.6	0.49062		1526.98	0.926085			2778.32	0.959688
	473.605	0.487367		1533.78	0.925056			2736.57	0.959427
	438.071	0.490855		1537.04	0.924821			2727.23	0.95948
	435.66	0.491263		1534.29	0.925828			2788.86	0.959484
	438.555	0.49118		1538.3	0.925302			2734.39	0.959418
	441.919	0.491054		1540.92	0.925271			2727.98	0.959671
	456.085	0.489927		1541.74	0.925549			2741.19	0.959608
	442.271	0.491391		1545.38	0.92499			2742.5	0.959532
	446.693	0.491167		1548.93	0.924885			2738.88	0.959583
	458.913	0.490221		1547.58	0.925497			2745.46	0.959564
	452.85	0.490968		1550.95	0.925305			2797.1	0.959692
	461.043	0.490394		1555.1	0.925036			2745.81	0.959625
	470.769	0.489677		1554.49	0.925453			2743.98	0.959572
	464.915	0.490406		1554.9	0.925886			2754.6	0.959473
	447.849	0.49217		1557.64	0.925644			2754.41	0.959463
	466.841	0.490598		1564.96	0.924698			2763.03	0.959428
	469.34	0.490552		1563.4	0.925152			2752.37	0.959556
	493.002	0.488541		1567.29	0.925056			2758.03	0.95943
	481.975	0.489751		1570.98	0.924437			2762.22	0.959455
	481.187	0.49001		1573.9	0.924472			2765.75	0.959591
	471.086	0.491131		1570.64	0.925458			2760.44	0.959568
	487.857	0.489762		1575.98	0.924659			2764.97	0.959587
	502.879	0.488552		1576.1	0.92485			2777.43	0.959485
	509.063	0.488163		1577.68	0.92533			2820.92	0.959699
	500.113	0.489181		1578.71	0.925209			2767.68	0.959632
	485.452	0.490727		1584.66	0.924623			2776.34	0.959539
	495.611	0.48997		1581.5	0.925856			2774.55	0.959533
	507.946	0.489011		1586.59	0.924864			2774.3	0.959531
	509.273	0.489074		1588.62	0.925197			2784.44	0.959426
	506.63	0.489505		1589.33	0.925245			2779.09	0.959577
	504.524	0.489886		1594.52	0.924733			2798.99	0.959188
	512.924	0.489292		1598.5	0.924354			2790.93	0.959361
	505.017	0.490211		1600.83	0.924347			2779.32	0.959548
	523.084	0.488719		1602.55	0.924396			2779.03	0.959644
	516.92	0.489478		1599.97	0.925211			2787.75	0.959615
	517.977	0.489565		1602.83	0.925348			2792.82	0.959496
	502.807	0.491157		1605.98	0.924668			2803.05	0.959297
	543.094	0.487601		1609.02	0.924751			2804.57	0.959356
	534.661	0.488573		1608.75	0.925018			2807.63	0.959345
	524.759	0.489678		1615.55	0.924005			2805.73	0.959396
	528.523	0.489515		1615.78	0.924716			2809.38	0.959404
	547.237	0.487961		1617.87	0.924427			2810.17	0.959416
	529.119	0.489831		1619.02	0.924596			2804.94	0.959511
	549.789	0.488096		1617.67	0.925438			2819.37	0.95942
	543.161	0.488898		1621.46	0.924969			2811.12	0.959548
	552.55	0.488211		1623.09	0.9253			2821.24	0.959423
	565.546	0.487186		1630.86	0.924178			2813.82	0.959577
	544.858	0.489298		1630.05	0.924321			2829.15	0.959338
	554.938	0.488547		1633.46	0.924419			2826.09	0.959363
	565.544	0.487746		1633.68	0.924602			2834.48	0.95931
	581.903	0.486407		1636.48	0.924685			2828.82	0.959353
	566.103	0.488066		1637.79	0.924433			2830.9	0.95952
	540.381	0.490641		1635.66	0.925308			2832.4	0.959356
	567.749	0.488285		1641.08	0.924872			2823.77	0.959701
	547.645	0.490338		1639.06	0.925534			2834.34	0.959511
	554.688	0.489871		1640.37	0.925548			2837.81	0.959465
	555.059	0.490022		1648.2	0.924126			2845.29	0.959404
	543.273	0.491299		1646.63	0.924881			2846.98	0.959356
	541.592	0.491639		1654.97	0.924027			2842.24	0.959527
	585.763	0.487725		1653.56	0.924633			2849.73	0.959504
	572.397	0.489155		1656.97	0.924205			2842.39	0.959585
	594.388	0.487294		1655.46	0.924986			2846.66	0.959582
	587.2	0.48815		1656.45	0.925386			2907.49	0.959467
	584.959	0.488545		1660.28	0.924809			2859.05	0.959409
	586.737	0.488566		1663.28	0.924638			2843.77	0.959476
	594.206	0.488057		1668.51	0.923996			2858.61	0.959335
	577.866	0.489761		1664.93	0.92539			2857.66	0.959603
	588.67	0.488944		1669.65	0.924347			2857.69	0.959541
	579.086	0.490019		1669.65	0.925004			2927.39	0.959224
	585.683	0.489593		1672.98	0.924707			2870	0.959433
	597.539	0.488677		1676.23	0.924504			2871.61	0.95942
	594.945	0.489104		1679.13	0.924235			2869.2	0.959439
	588.532	0.489885		1681.62	0.924397			2882.76	0.959297
	611.7	0.487918		1682.72	0.924541			2880.7	0.959388
	601.112	0.489089		1682.54	0.924872			2878.03	0.959585
	583.591	0.490899		1685.46	0.924713			2874.64	0.959497
	604.599	0.489136		1690.12	0.924384			2876.17	0.959493
	624.56	0.487465		1689.17	0.924852			2884.21	0.959447
	614.551	0.488583		1688.84	0.925366			2886.29	0.959471
	642.687	0.486146		1694.15	0.92462			2884.07	0.959281
	601.517	0.490165		1697.13	0.924333			2888.37	0.959569
	620.002	0.488634		1699.53	0.924421			2888.06	0.959469
	627.536	0.488119		1699.06	0.924913			2897.4	0.959375
	637.168	0.487408		1702.45	0.924494			2888.91	0.959432
	630.587	0.488207		1704.33	0.924331			2901.54	0.959371
	619.049	0.489466		1707.87	0.924452			2902.69	0.959375
	633.288	0.488328		1710.75	0.92442			2901.26	0.959523
	671.974	0.484903		1710.59	0.924763			2896.32	0.959676
	654.173	0.486755		1710.62	0.924908			2909.53	0.95932
	667.539	0.485693		1713.51	0.924799			2909.56	0.959346
	669.639	0.485684		1715.27	0.924782			2915.2	0.959312
	650.894	0.48762		1720.77	0.924061			2911.84	0.959328
	659.882	0.486969		1718.58	0.925188			2913.14	0.95927
	656.094	0.487508		1722.54	0.924637			2918.9	0.959364
	643.414	0.488875		1724.74	0.924474			2917.86	0.959386
	654.687	0.488012		1731.25	0.923729			2919.63	0.959461
	656.806	0.488001		1728.35	0.924585			2919.59	0.95931
	661.731	0.487728		1732.8	0.924344			2924.16	0.959411
	659.978	0.488078		1733.36	0.924709			2921.75	0.959643
	665.141	0.487783		1733.86	0.924794			2929.39	0.959312
	691.543	0.485505		1734.32	0.924985			2928.39	0.95934
	678.149	0.486944		1738.44	0.924572			2935.7	0.959264
	675.375	0.487389		1740.4	0.924908			2987.28	0.959427
	668.433	0.488222		1745.36	0.924048			2924.74	0.959573
	665.124	0.488716		1742.46	0.924878			2931.68	0.959475
	686.045	0.486953		1744.08	0.925152			2929.54	0.959604
	682.09	0.487509		1748.99	0.924258			2943.24	0.95933
	665.868	0.489204		1750.71	0.924523			2939.24	0.959419
	675.024	0.488539		1752.53	0.924379			2944.7	0.959205
	663.948	0.489754		1755.44	0.924286			2944.61	0.959444
	697.62	0.486806		1757.44	0.924512			2945.07	0.959497
	704.223	0.486377		1759.54	0.924532			2943.83	0.95957
	692.711	0.487637		1761.51	0.924512			2944.75	0.959479
	685.665	0.488479		1760.83	0.925083			2938.03	0.959758
	688.168	0.488433		1764.5	0.924518			2949.06	0.95948
	717.612	0.485873		1769.76	0.923799			2963.64	0.959346
	720.94	0.485749		1768.39	0.924715			2955.68	0.959531
	685.798	0.489211		1766.15	0.925316			2951.58	0.959523
	685.609	0.489414		1774.11	0.92421			2965.03	0.959557
	706.617	0.487646		1776.58	0.924189			2965.33	0.959387
	692.85	0.489113		1777.21	0.924603			2967.36	0.959436
	701.239	0.488519		1781.6	0.924015			2961.23	0.959546
	722.025	0.486769		1781.81	0.924584			2972.32	0.959441
	728.756	0.486327		1787.02	0.92392			2971.24	0.959417
	737.443	0.485702		1786.91	0.92424			2978.57	0.959433
	715.93	0.487896		1789.43	0.924133			2978.43	0.959474
	727.375	0.487016		1791.27	0.924247			2983.94	0.959356
	745.261	0.485532		1793.97	0.923945			2984.33	0.959467
	713.088	0.488719		1795	0.924187			2979.86	0.959495
	725.54	0.487746		1793.91	0.924874			2973.16	0.959745
	747.857	0.48585		1797.89	0.924284			2986.53	0.959393
	725.173	0.488153		1795.39	0.925002			2983.15	0.959552
	742.409	0.486733		1804.23	0.923819			2995.4	0.959485
	730.599	0.48802		1802.44	0.924703			2988.33	0.95937
	766.549	0.48485		1808.42	0.924016			3001.02	0.959282
	748.415	0.486732		1806.91	0.924607			2991.48	0.959554
	757.849	0.486038		1814.52	0.923492			3000.16	0.959526
	756.408	0.486359		1812.52	0.924345			2989.97	0.959561
	759.036	0.486301		1817.33	0.923793			3005.25	0.959408
	775.058	0.484989		1815.12	0.924438			3009.01	0.959296
	768.797	0.485762		1820.29	0.924313			3002.34	0.959526
	751.026	0.487608		1820.31	0.924399			3013.2	0.959347
	775.501	0.485509		1824.99	0.92402			3006.95	0.959443
	779.954	0.48528		1825.82	0.924244			3022.46	0.959279
	780.744	0.485393		1829.8	0.92377			3016.93	0.959371
	770.448	0.486542		1832.14	0.923506			3025.18	0.959455
	793.828	0.484542		1833.48	0.923968			3033.57	0.959034
	793.628	0.484748		1835.4	0.924146			3020.63	0.959567
	776.137	0.486571		1836.82	0.923828			3033.1	0.959285
	788.576	0.485596		1838.87	0.923943			3031.44	0.959137
	792.505	0.485415		1836.16	0.925068			3023.56	0.959521
	789.355	0.485897		1840.45	0.924279			3027.66	0.959496
	772.367	0.487669		1842.19	0.924358			3033.86	0.959421
	777.25	0.487401		1843.22	0.924333			3030.11	0.959625
	785.858	0.486784		1849.23	0.923761			3035.25	0.959485
	775.17	0.487967		1845.58	0.924815			3030.04	0.959521
	786.928	0.487058		1856.14	0.923256			3035.4	0.959457
	789.321	0.487021		1858.23	0.923383			3042.03	0.959286
	770.615	0.488949		1853.4	0.924433			3036.72	0.959426
	791.156	0.487223		1859.04	0.923679			3042.22	0.959371
	790.477	0.487473		1862.03	0.923322			3047.56	0.959356
	787.861	0.487903		1860.06	0.924315			3059.15	0.959359
	805.185	0.486474		1863.04	0.924176			3052.51	0.959343
	806.925	0.486498		1866.23	0.924212			3068.35	0.959166
	782.464	0.488963		1869.43	0.923973			3062.7	0.959233
	818.643	0.485777		1868.58	0.924336			3062.25	0.959497
	826.947	0.485187		1870.8	0.924569			3063.59	0.959324
	825.068	0.48555		1871.62	0.924838			3060.97	0.9594
	819.685	0.48624		1874.7	0.924394			3070.45	0.95929
	819.476	0.486446		1878.78	0.923806			3068.63	0.959363
	820.958	0.486495		1880.96	0.923845			3070.54	0.959272
	817.254	0.487027		1881.74	0.924036			3069.17	0.959277
	834.385	0.485614		1883.16	0.924234			3081.19	0.959179
	835.762	0.485672		1888.88	0.923662			3067.98	0.959561
	833.055	0.486112		1887.1	0.924407			3073.87	0.959469
	848.598	0.484845		1890.17	0.924118			3080.38	0.959347
	845.418	0.48533		1892.6	0.92408			3089.6	0.959255
	852.999	0.484807		1892.56	0.924246			3075.7	0.959544
	848.94	0.485375		1896.9	0.923994			3090.08	0.959113
	843.943	0.486029		1899.7	0.923762			3086.46	0.959334
	836.255	0.486934		1902.63	0.923694			3093.06	0.959334
	859.438	0.484954		1903.24	0.923959			3084.76	0.959548
	852.88	0.485755		1900.94	0.924554			3100.84	0.959097
	849.844	0.486225		1904.75	0.924122			3103.08	0.959172
	860.525	0.485414		1909.63	0.923883			3096.95	0.959378
	865.573	0.485128		1910.45	0.92406			3093.98	0.959442
	862.195	0.485632		1912.7	0.924019			3089.58	0.959489
	864.926	0.485563		1917.59	0.923351			3093.97	0.959483
	872.701	0.485023		1917.86	0.923897			3098.52	0.959515
	873.437	0.485141		1918.36	0.924004			3104.8	0.959382
	878.446	0.484859		1920.5	0.923994			3100.21	0.95952
	878.165	0.485073		1923.31	0.924097			3106.75	0.959513
	878.804	0.4852		1926.35	0.923616			3111.04	0.95953
	881.656	0.48512		1931.75	0.923141			3114.42	0.959337
	877.252	0.48572		1929.21	0.923999			3114.32	0.959425
	876.507	0.485976		1929.16	0.924446			3116.6	0.959378
	886.595	0.48522		1933.34	0.924125			3116.2	0.959523
	895.501	0.484573		1936.71	0.923561			3118.73	0.959405
	901.007	0.484244		1939.52	0.923376			3113.69	0.959527
	924.881	0.482188		1937.27	0.924398			3128.78	0.959316
	904.831	0.484261		1943.22	0.92342			3131.2	0.959238
	909.484	0.484012		1944.62	0.9235			3138.01	0.959252
	903.664	0.484745		1943.61	0.924347			3134.34	0.95923
	900.194	0.485257		1948.85	0.923645			3131.44	0.959422
	888.84	0.486506		1949.76	0.923708			3130.18	0.959566
	911.442	0.484578		1950.94	0.923934			3137.35	0.959315
	902.307	0.485621		1950.38	0.92422			3137.03	0.959398
	897.192	0.486286		1956.97	0.923631			3143.49	0.959492
	903.643	0.48587		1958.55	0.923629			3141.21	0.959335
	889.312	0.487395		1959.92	0.923871			3134.53	0.959588
	908.904	0.485752		1959.33	0.924325			3149.46	0.959334
				1962.89	0.924065			3156.85	0.959432
				1964.36	0.923961			3140.76	0.959473
				1963.49	0.924503			3163.97	0.959158
				1967.66	0.924012			3160.21	0.959282
				1970.62	0.923958			3159.59	0.959375
				1972.03	0.924414			3161.43	0.959299
				1975.87	0.923505			3159.32	0.959406
				1977.31	0.923658			3166.89	0.959308
				1978.9	0.924134			3166.26	0.959308
				1983.04	0.923594			3173.9	0.959269
				1984.53	0.923765			3173.61	0.959286
				1983.91	0.924275			3174.01	0.959314
				1984.8	0.924471			3180.03	0.95933
				1990.45	0.923973			3173.66	0.959337
				1990.69	0.924076			3187.61	0.959376
				1993.65	0.923775			3184.35	0.959414
				1993.31	0.924141			3188.07	0.959278
				1997.64	0.923742			3182.13	0.959394
				2001.91	0.923471			3192.78	0.959296
				2002.04	0.923772			3192.84	0.95929
				2007.07	0.923352			3190.54	0.95929
				2002.59	0.924601			3196.46	0.959332
				2010.31	0.923177			3202.92	0.959337
				2010.86	0.92382			3199.87	0.959301
				2014.91	0.923299			3205.36	0.959314
				2011.58	0.924457			3202.69	0.959318
				2014.94	0.924084			3208.8	0.959282
				2018.08	0.92365			3211.83	0.959281
				2016.5	0.924366			3219.79	0.959142
				2023.86	0.923261			3218.96	0.959259
				2020.91	0.924743			3209.57	0.959289
				2024.01	0.924317			3202.54	0.95961
				2030.09	0.923513			3211.3	0.959574
				2029.25	0.924077			3222.16	0.959403
				2031.13	0.923981			3218.98	0.959393
				2033.61	0.923934			3220.91	0.959484
				2037.49	0.9234			3218.88	0.959487
				2038.18	0.923897			3227.68	0.959301
				2042.04	0.923399			3238.06	0.959166
				2042.05	0.923841			3237.63	0.959256
				2047.39	0.923144			3235.29	0.959307
				2047.25	0.923631			3238.86	0.95926
				2048.61	0.923795			3241.54	0.959184
				2053.16	0.923043			3243.02	0.95932
				2051.11	0.923924			3249.19	0.959099
				2058.04	0.922917			3246.73	0.959305
				2056.16	0.924025			3243.98	0.959344
				2057.02	0.924134			3256.16	0.959125
				2060.33	0.923827			3249.28	0.959291
				2062.46	0.923679			3257.83	0.95929
				2062.97	0.923925			3259.11	0.959196
				2068.52	0.923323			3252.05	0.95937
				2070.75	0.923329			3261.36	0.959265
				2071.44	0.923441			3262.76	0.959284
				2074.95	0.923434			3260.12	0.95945
				2072.39	0.924298			3263.08	0.959275
				2075.45	0.924051			3277.46	0.959229
				2076.5	0.924231			3274.99	0.959177
				2080.79	0.923649			3264.56	0.959475
				2084.76	0.923397			3270.48	0.95935
				2082.43	0.924311			3269.31	0.959382
				2085.39	0.924171			3275.89	0.959376
				2088.2	0.923609			3275.59	0.959375
				2092	0.923612			3282.55	0.95935
				2094.58	0.923285			3279.12	0.959324
				2095.77	0.923392			3290.83	0.95923
				2096.49	0.923764			3289.42	0.959215
				2100.03	0.923202			3297.36	0.959226
				2098.63	0.923892			3294.83	0.959254
				2103.38	0.92375			3291.96	0.95924
				2106.29	0.923673			3292.58	0.959386
				2108.8	0.923529			3305.02	0.959204
				2113.65	0.922589			3294.12	0.95941
				2110.74	0.923733			3303.6	0.959214
				2111.56	0.924101			3309.36	0.959131
				2115.22	0.923665			3311.86	0.959317
				2117.06	0.92372			3309.23	0.959275
				2119.71	0.923782			3313.44	0.959216
				2122.25	0.92359			3312.44	0.95931
				2126.11	0.923233			3317.87	0.959244
				2127.34	0.92372			3321.91	0.959239
				2125.92	0.924			3316.18	0.95929
				2125.64	0.924397			3323.4	0.959325
				2131.48	0.923789			3321.93	0.95931
				2135.29	0.923456			3324.89	0.959288
				2139.59	0.922929			3328.44	0.95925
				2136.31	0.92404			3330.28	0.959187
				2137.7	0.924222			3328.59	0.959313
				2144.6	0.92327			3343.36	0.959065
				2144.17	0.923291			3344.87	0.959115
				2147.48	0.92321			3342.87	0.959101
				2144.69	0.924168			3338.57	0.95926
				2151.4	0.923195			3341.46	0.959313
				2155.88	0.922981			3343.23	0.959329
				2155.36	0.92346			3350.85	0.959233
				2158.09	0.923513			3351.49	0.959215
				2158.98	0.923273			3346.11	0.95929
				2162.65	0.923163			3345.36	0.959411
				2164.89	0.923242			3351.61	0.959292
				2165.27	0.923415			3363.29	0.959177
				2167.76	0.923305			3354.53	0.959231
				2175.08	0.922579			3362.32	0.959247
				2173.04	0.923232			3367.32	0.95914
				2172.44	0.9237			3378.46	0.959046
				2177.33	0.923031			3372.66	0.959176
				2178.57	0.922813			3367.24	0.959202
				2177.16	0.923811			3362.36	0.959474
				2174.42	0.924922			3380.73	0.959114
				2179.85	0.924231			3379.27	0.959264
				2185.42	0.923091			3378.82	0.959244
				2186.59	0.923408			3378.5	0.959279
				2185.14	0.923887			3377.42	0.959201
				2189.51	0.923856			3383.4	0.959114
				2196.51	0.922589			3385.6	0.959158
				2196.44	0.923001			3385.96	0.959361
				2198.01	0.923049			3394.68	0.959091
				2195.69	0.924358			3385.71	0.959327
				2200.39	0.923869			3387.96	0.959394
				2201.48	0.923794			3395.06	0.959275
				2208.39	0.922743			3398.78	0.959166
				2206.96	0.923102			3403.44	0.959066
				2211.12	0.922895			3403.13	0.959209
				2213.34	0.922993			3401.3	0.959232
				2214.32	0.923246			3412.18	0.95905
				2214.27	0.923593			3399.21	0.959386
				2219.78	0.922986			3413.34	0.959233
				2219.76	0.923294			3402.71	0.95933
				2219.94	0.923611			3421.63	0.959206
				2221.36	0.923721			3421.38	0.958944
				2223.7	0.923793			3424.94	0.959117
				2228.32	0.923096			3420.68	0.959218
				2225.97	0.924102			3420.15	0.959238
				2228	0.924073			3426.44	0.959194
				2231.76	0.923767			3420.02	0.959302
				2236.62	0.923334			3433.15	0.959109
				2237.72	0.923402			3431.51	0.95923
				2241.36	0.923294			3437.97	0.959142
				2238.8	0.92399			3441.95	0.959048
				2245.41	0.923094			3436.34	0.959336
				2246.59	0.923176			3444.04	0.959165
				2248.02	0.923241			3441.26	0.959238
				2252.36	0.922768			3433.82	0.95941
				2252.67	0.923126			3445.35	0.95911
				2257.65	0.922231			3446.96	0.959138
				2252.67	0.923966			3448.87	0.959253
				2256.91	0.923533			3450.76	0.959127
				2258.14	0.923888			3461.33	0.959044
				2260.76	0.923657			3465.57	0.95905
				2265.25	0.923414			3462.86	0.959141
				2269.36	0.92263			3462.22	0.959175
				2272.4	0.922464			3451.99	0.959273
				2270.57	0.92329			3470.8	0.959065
				2273.17	0.923319			3467.03	0.959154
				2274.35	0.923256			3472.34	0.959092
				2278.96	0.922766			3479.37	0.958923
				2277.57	0.923498			3476.91	0.959191
				2280.77	0.922984			3478.96	0.959173
				2282.62	0.923443			3478.85	0.959113
				2288.22	0.922474			3479.93	0.959236
				2287.77	0.923166			3481.36	0.959168
				2288.16	0.923365			3488.18	0.958985
				2291.28	0.92315			3486.22	0.959098
				2292.25	0.923468			3487.74	0.959033
				2294.27	0.923477			3493.06	0.959099
				2294.49	0.923541			3491.96	0.959197
				2296.37	0.923742			3489.63	0.959227
				2301.3	0.923074			3497.81	0.959273
				2306.94	0.92259			3488.79	0.95932
				2300.41	0.924049			3502.84	0.959152
				2311.04	0.922167			3505.6	0.959171
				2310.91	0.92277			3501.56	0.959204
				2311.8	0.922981			3504.41	0.959079
				2316.53	0.922244			3521.41	0.958926
				2311.32	0.923818			3517.39	0.958955
				2319.32	0.922699			3509.12	0.959204
				2320.6	0.922983			3509.06	0.959198
				2320.7	0.923152			3522.99	0.959009
				2323.61	0.923253			3522.2	0.959152
				2326.7	0.922828			3515.21	0.959251
				2327.66	0.923033			3522.08	0.959059
				2329.31	0.923422			3519.22	0.959373
				2329.42	0.923738			3531.47	0.959094
				2331.24	0.923581			3529.52	0.959344
				2337.03	0.922482			3528.13	0.959184
				2341.23	0.92217			3538.13	0.959068
				2341.71	0.922554			3531.22	0.959251
				2340.31	0.923363			3533.82	0.959147
				2341.2	0.923515			3541.54	0.959158
				2347.47	0.922685			3540.62	0.959231
				2346.94	0.923132			3552.19	0.95892
				2347.9	0.923149			3538.36	0.959195
				2354.78	0.922289			3543.54	0.959197
				2354.55	0.922924			3553.94	0.959049
				2355.55	0.922914			3556.63	0.959101
				2360.22	0.922508			3559.43	0.959008
				2360.4	0.922895			3560.14	0.958887
				2363.53	0.922702			3569.7	0.958836
				2365.86	0.922458			3565.53	0.959006
				2364.89	0.923375			3561.72	0.959051
				2368.38	0.923099			3563.53	0.959078
				2370.91	0.922752			3564.93	0.959085
				2372.03	0.922925			3576.5	0.95895
				2374.83	0.923028			3578.45	0.959046
				2376.09	0.922956			3586.55	0.958894
				2382.41	0.922039			3576.64	0.959028
				2382.57	0.922639			3577.65	0.959072
				2385.23	0.922415			3584.08	0.959016
				2382.92	0.923388			3589.74	0.958862
				2384.44	0.923455			3585.93	0.958995
				2385.63	0.923388			3575	0.959341
				2392.29	0.92277			3591.7	0.958955
				2392.93	0.922862			3597.05	0.958913
				2396.64	0.922615			3597.79	0.959018
				2399.35	0.922492			3596.45	0.959044
				2396.77	0.923458			3602.06	0.958915
				2401.53	0.922881			3610.27	0.958736
				2398.84	0.923711			3603.82	0.958941
				2407.49	0.92224			3607.16	0.95892
				2406	0.923074			3613.41	0.958755
				2410.54	0.922475			3619.68	0.958747
								3615.74	0.958891
								3623.58	0.958815
								3615.79	0.959003
								3623.37	0.958939
								3622.47	0.958935
								3615.06	0.959192
								3623.17	0.959059
								3624.73	0.958946
								3618.19	0.959165
								3636.62	0.958862
								3635.36	0.958938
								3642.96	0.958793
								3639.83	0.958992
								3645.24	0.958763
								3647.63	0.958835
								3649.38	0.958743
								3653.08	0.958962
								3639.13	0.959162
								3649.96	0.95891
								3650.96	0.958953
								3651.74	0.95894
								3653.71	0.958905
								3655.11	0.959121
								3673.86	0.95864
								3667.2	0.958935
								3663.18	0.958954
								3658.7	0.959048
								3664.24	0.959177
								3666.14	0.959074
								3673.78	0.959031
								3676.17	0.959094
								3669.79	0.959172
								3685.57	0.958836
								3684.25	0.958872
								3686.23	0.958926
								3687.74	0.958942
								3680.82	0.959034
								3682.51	0.95898
								3687.47	0.959043
								3698.25	0.958819
								3693.35	0.959025
								3705.99	0.958687
								3694.59	0.958986
								3695.1	0.959048
								3704.16	0.959058
								3693.13	0.959033
								3707.33	0.958949
								3710.88	0.959
								3714.38	0.958808
								3707.52	0.959031
								3716.12	0.958986
								3717.04	0.958946
								3716.98	0.958966
								3727.27	0.958781
								3726.84	0.95883
								3727.19	0.958847
								3726.05	0.95905
								3731.83	0.958846
								3734.65	0.958867
								3733.02	0.958968
								3733.28	0.958864
								3742.28	0.958876
								3737.32	0.958973
								3753.22	0.958765
								3750.35	0.958824
								3743.1	0.958946
								3754.14	0.958754
								3753.39	0.958805
								3741.33	0.959222
								3749.9	0.958967
								3750.49	0.959039
								3764.87	0.958881
								3751.23	0.959139
								3761.9	0.958892
								3765.41	0.958976
								3762.32	0.958994
								3762.51	0.959038
								3773.38	0.958849
								3767.55	0.959049
								3775.48	0.958898
								3766.99	0.959078
								3780.94	0.958872
								3772.89	0.959079
								3784.23	0.958848
								3777.4	0.958952
								3790.69	0.958837
								3783.16	0.958953
								3789.25	0.958968
								3787.15	0.959078
								3793.52	0.959014
								3807.17	0.958735
								3796.07	0.95897
								3796.79	0.958912
								3804.13	0.958895
								3802.17	0.958935
								3808.89	0.95884
								3811.99	0.95897
								3806.68	0.958962
								3812.33	0.959017
								3811.38	0.958966
								3818.34	0.958855
								3814.27	0.959078
								3820.11	0.958914
								3819.4	0.95892
								3827.86	0.958894
								3832.31	0.95892
								3825.72	0.959054
								3827.84	0.958978
								3838.08	0.958713
								3841.43	0.958751
								3835.45	0.958983
								3841.47	0.958787
								3849.19	0.958702
								3849.27	0.958833
								3848.33	0.958876
								3851.21	0.958793
								3863.13	0.958633
								3852.73	0.958971
								3857.78	0.958963
								3866.52	0.95872
								3857.58	0.958822

## Sheet: Supplementary Fig. 4
Source Data Supplementary Fig. 4
Supplementary Fig. 4a-cell-penetration SL base models					Supplementary Fig. 4b-cytotoxicity SL base models
	names	standardized_coefficients	Balanced accuracy mean		names	standardized_coefficients	Balanced accuracy mean
	GBM grid model 82	0.122423	0.904761		XGBoost grid model 2	0.358525	0.950383
	GBM grid model 80	0.106785	0.906771		XGBoost grid model 67	0.353415	0.950642
	Neural network grid model 11	0.100375	0.905116		XGBoost grid model 15	0.304129	0.949296
	GBM grid model 8	0.0927415	0.90538		XGBoost grid model 58	0.301484	0.947966
	Neural network grid model 17	0.0870237	0.905794		Neural network grid model 92	0.276018	0.939043
	Neural network grid model 3	0.0825947	0.900061		Neural network grid model 34	0.275222	0.89937
	GBM grid model 66	0.0811293	0.904511		XGBoost grid model 49	0.262371	0.951239
	GBM grid model 35	0.0727473	0.903737		XGBoost model 1	0.240599	0.947392
	Neural network grid model 56	0.0682818	0.899289		Neural network grid model 12	0.214471	0.904607
	GBM grid model 59	0.0670926	0.908723		XGBoost grid model 54	0.176973	0.945361
	Neural network grid model 80	0.0632265	0.905055		Neural network grid model 66	0.156181	0.893185
	GBM grid model 92	0.0605026	0.910766		Neural network grid model 2	0.112868	0.893935
	GBM grid model 67	0.0604824	0.905395		Neural network grid model 90	0.092296	0.876098
	Neural network grid model 59	0.0589596	0.897834		XGBoost grid model 98	0.0701973	0.952067
	Neural network grid model 1	0.0588756	0.886544		XGBoost grid model 20	0.0680074	0.950502
	Neural network grid model 54	0.0575718	0.899323		Neural network grid model 17	0.0588546	0.911372
	GBM grid model 74	0.057154	0.900855		XGBoost grid model 78	0.0587143	0.948891
	GBM grid model 84	0.0557793	0.906413		Neural network grid model 72	0.0329663	0.8891
	Neural network grid model 75	0.0537341	0.907021		XGBoost grid model 93	0.0216801	0.942494
	XGBoost grid model 19	0.051259	0.887562		Neural network grid model 100	0.016785	0.896844
	GBM grid model 88	0.048448	0.901519
	GBM grid model 46	0.0472623	0.909115
	XGBoost grid model 94	0.0441313	0.892341
	GBM grid model 26	0.042459	0.89509
	GBM grid model 76	0.0410175	0.896132
	GBM grid model 21	0.0393115	0.90116
	GBM grid model 15	0.0380582	0.906926
	Neural network grid model 26	0.03159	0.899582
	XGBoost grid model 12	0.0309848	0.879225
	Neural network grid model 82	0.0296322	0.89572
	GBM grid model 75	0.0284169	0.897637
	Neural network grid model 14	0.0269318	0.90709
	GBM grid model 47	0.0260422	0.901786
	XGBoost grid model 30	0.0242402	0.889322
	GBM grid model 53	0.0237901	0.907313
	GBM grid model 41	0.0233677	0.901452
	GBM grid model 61	0.0232182	0.898559
	Neural network grid model 53	0.0210629	0.898368
	DRF model	0.0204132	0.892185
	GBM grid model 23	0.0192344	0.906182
	GBM grid model 51	0.0184955	0.893309
	Neural network grid model 85	0.0175413	0.890099
	XRT model	0.0170019	0.896996
	GBM grid model 55	0.0152495	0.899551
	GBM grid model 2	0.0151548	0.897391
	GBM model 5	0.0151179	0.899481
	Neural network grid model 58	0.0137763	0.890468
	GBM grid model 65	0.0134566	0.897294
	GBM grid model 89	0.0131341	0.904945
	GBM grid model 20	0.0123803	0.900815
	GBM grid model 87	0.0113989	0.900736
	GBM grid model 45	0.0110761	0.895224
	XGBoost grid model 69	0.0107085	0.88182
	GBM grid model 73	0.0102719	0.892828
	GBM grid model 72	0.00758938	0.898827
	XGBoost grid model 35	0.00671323	0.884916
	GBM grid model 60	0.00593747	0.906272
	Neural network grid model 29	0.00558583	0.884356
	Neural network grid model 31	0.00477542	0.89872
	Neural network grid model 42	0.00356415	0.888267
	GBM grid model 5	0.00331678	0.899601

[truncated: 6 more sheets: Supplementary Fig. 5, Supplementary Fig. 6, Supplementary Fig. 7, Supplementary Fig. 8, Supplementary Fig. 12, Supplementary Fig. 13]
